# Supplementary material for: Exogenous Coronavirus Interacts With Endogenous Retrotransposon in Human Cells
Source: Front Cell Infect Microbiol. 2021 Feb 25;11:609160. doi: 10.3389/fcimb.2021.609160 (PMC7959850; doi:10.3389/fcimb.2021.609160)
Supplement: Supplementary file 8 [file DataSheet_1.xlsx]

## Sheet: MERS vs MOCK_Calu3 cell
	Mock1	Mock2	Mock3	MERS1	MERS2	MERS3
ENSG00000223972.5_2	0	0	0	0	0	0
ENSG00000227232.5_2	1	4	1	1	0	2
ENSG00000243485.5_6	0	0	0	0	0	0
ENSG00000237613.2_3	0	0	0	0	0	0
ENSG00000268020.3_4	0	0	0	0	0	0
ENSG00000240361.2_3	0	0	0	0	0	0
ENSG00000186092.6_4	0	0	0	0	0	0
ENSG00000238009.6_8	0	1	1	0	1	0
ENSG00000239945.1_7	0	0	0	0	0	0
ENSG00000233750.3_4	1	0	1	3	0	0
ENSG00000237683.5	48	65	61	64	44	52
ENSG00000268903.1_5	0	0	0	0	0	0
ENSG00000269981.1_5	0	0	0	0	0	0
ENSG00000239906.1_6	0	0	0	0	0	0
ENSG00000241860.7_6	0	1	0	1	1	0
ENSG00000222623.1	0	0	0	0	0	0
ENSG00000241599.1_7	0	0	0	0	0	0
ENSG00000228463.4	0	0	3	3	1	2
ENSG00000250575.1	0	0	0	0	0	0
ENSG00000233653.3	0	0	0	0	0	0
ENSG00000224813.2	0	0	0	0	0	0
ENSG00000235249.1	0	0	0	0	0	0
ENSG00000269732.1	0	0	0	0	0	0
ENSG00000256186.1	0	0	0	0	0	0
ENSG00000236601.1	0	0	0	0	0	0
ENSG00000236743.1	0	0	0	0	0	0
ENSG00000236679.2	0	0	0	0	0	0
ENSG00000230021.10_5	0	0	1	0	0	0
ENSG00000235146.2_6	0	0	0	0	0	0
ENSG00000225972.1_4	5	4	1	4	4	8
ENSG00000225630.1_4	29	26	36	26	25	46
ENSG00000237973.1_4	4815	5067	4782	4542	2495	6252
ENSG00000229344.1_4	47	45	52	41	30	64
ENSG00000240409.1_4	11	13	10	14	5	10
ENSG00000248527.1_4	33	35	43	26	15	26
ENSG00000198744.5_4	12050	15311	14020	12691	6218	15702
ENSG00000268663.1_4	0	0	0	0	0	0
ENSG00000284662.1_2	0	0	0	0	0	0
ENSG00000229376.3_4	0	0	0	0	0	0
ENSG00000228327.3_6	10	19	15	17	19	23
ENSG00000235373.1	1	1	1	0	0	0
ENSG00000223181.1	0	0	0	0	0	0
ENSG00000229905.1_6	0	0	0	0	0	0
ENSG00000237491.10_7	3	7	2	2	0	5
ENSG00000285268.1_2	0	0	0	0	0	0
ENSG00000230092.7_5	0	2	4	2	3	0
ENSG00000177757.2_3	0	1	0	0	0	0
ENSG00000228794.9_6	96	92	98	52	45	88
ENSG00000225880.5_5	2	4	2	0	1	2
ENSG00000230368.2_3	0	0	0	0	0	0
ENSG00000234711.1_2	0	0	0	0	1	0
ENSG00000283040.1_5	0	0	0	0	0	0
ENSG00000272438.1_7	0	0	0	0	0	0
ENSG00000230699.2_7	1	0	0	0	0	1
ENSG00000241180.1_7	0	0	0	0	0	0
ENSG00000223764.2_6	1	0	0	0	1	1
ENSG00000187634.12_7	1	0	0	0	1	0
ENSG00000188976.11_3	1557	1686	1886	951	961	1426
ENSG00000187961.14_5	200	277	241	102	111	174
ENSG00000187583.10_3	80	98	119	74	78	118
ENSG00000187642.9_2	74	71	84	77	72	115
ENSG00000272512.1_6	17	25	15	35	28	49
ENSG00000188290.10_3	171	181	185	91	88	169
ENSG00000187608.10_7	114	65	94	189	240	253
ENSG00000231702.2_5	0	1	0	1	0	2
ENSG00000224969.1_6	1	1	1	1	4	6
ENSG00000188157.15_5	9777	9687	10182	3523	3302	5609
ENSG00000242590.1_7	0	0	0	0	0	0
ENSG00000217801.10_6	192	208	197	205	199	328
ENSG00000273443.1_6	8	9	17	37	16	35
ENSG00000237330.3_3	194	192	222	167	188	249
ENSG00000131591.17_7	344	366	371	273	250	383
ENSG00000285812.1_2	5	7	7	5	4	3
ENSG00000223823.1_5	4	2	3	2	1	5
ENSG00000207730.1	1	7	1	5	3	7
ENSG00000207607.1	5	2	1	1	0	3
ENSG00000198976.1	4	5	2	4	2	1
ENSG00000272141.1_6	38	60	53	61	30	103
ENSG00000205231.1_6	0	0	2	1	0	1
ENSG00000162571.13_5	1	6	2	10	2	12
ENSG00000186891.14_4	0	0	0	0	0	3
ENSG00000186827.11_3	0	0	0	4	2	3
ENSG00000078808.17_4	2464	2158	2660	1089	1058	1676
ENSG00000176022.7_6	444	459	472	382	409	605
ENSG00000184163.3_2	2	2	3	5	3	6
ENSG00000260179.1_6	1	1	1	2	1	3
ENSG00000160087.20_5	598	537	650	718	667	1058
ENSG00000230415.1_5	1	10	4	4	2	7
ENSG00000162572.20_3	18	24	17	20	12	23
ENSG00000131584.19_3	307	355	413	277	252	412
ENSG00000169972.12_3	167	107	147	55	61	71
ENSG00000127054.20_3	1171	1085	1245	717	567	1061
ENSG00000240731.1_7	27	19	31	20	7	17
ENSG00000224051.7_3	483	435	537	134	171	237
ENSG00000169962.5_3	13	14	21	21	20	59
ENSG00000107404.20_5	1528	1564	1723	1205	1339	2048
ENSG00000162576.16_2	32	44	26	19	17	44
ENSG00000175756.13_2	784	777	904	325	365	436
ENSG00000223663.2_5	0	0	0	0	0	1
ENSG00000221978.12_5	981	1068	1137	724	622	1104
ENSG00000224870.7_7	162	150	173	81	119	162
ENSG00000242485.6_3	678	696	867	236	246	383
ENSG00000264293.1	0	0	0	0	0	0
ENSG00000272455.1_7	5	5	5	7	4	4
ENSG00000235098.8_3	0	1	1	2	0	3
ENSG00000225905.1_7	0	0	0	0	0	1
ENSG00000205116.3_2	0	0	0	0	0	0
ENSG00000225285.1_5	1	1	3	3	1	2
ENSG00000179403.12_5	571	656	672	148	185	240
ENSG00000215915.9_5	1	0	0	2	3	1
ENSG00000160072.19_2	305	271	244	287	286	413
ENSG00000197785.13_5	401	402	469	276	291	460
ENSG00000205090.9_3	10	7	8	2	5	7
ENSG00000160075.12_3	1912	1724	2166	684	681	1073
ENSG00000215791.2	0	0	0	0	0	0
ENSG00000215014.5_7	7	6	3	5	2	3
ENSG00000274481.1_5	0	0	0	0	0	0
ENSG00000228594.4_6	46	46	41	13	8	23
ENSG00000286989.1_1	0	1	1	0	0	0
ENSG00000272106.1_6	10	12	20	0	3	7
ENSG00000197530.12_6	192	192	219	115	122	237
ENSG00000189409.13_5	0	0	1	0	0	0
ENSG00000248333.8_3	224	214	270	114	67	146
ENSG00000272004.1_6	0	0	0	0	0	0
ENSG00000189339.11_2	425	428	481	96	117	164
ENSG00000269737.2_6	8	6	2	6	3	4
ENSG00000215914.4_2	0	1	0	0	0	0
ENSG00000008128.23_5	14	18	26	5	6	23
ENSG00000268575.1_7	6	4	6	3	1	3
ENSG00000227775.3_5	2	1	1	0	0	0
ENSG00000215790.7_5	55	64	63	18	14	27
ENSG00000008130.15_2	886	813	994	717	827	1300
ENSG00000078369.18_3	6112	5868	6963	2398	2651	3800
ENSG00000231050.1_6	4	4	5	1	4	0
ENSG00000169885.10_3	2	0	1	2	0	3
ENSG00000178821.13_4	15	29	39	3	9	10
ENSG00000142609.18_4	1	0	1	0	2	0
ENSG00000233542.2_6	3	0	1	0	0	0
ENSG00000187730.9_3	0	0	0	0	0	0
ENSG00000226969.1_6	0	0	0	0	0	0
ENSG00000067606.17_5	317	248	379	221	213	329
ENSG00000271806.1_6	0	0	0	0	0	0
ENSG00000182873.5_6	13	8	15	8	8	10
ENSG00000162585.17_4	377	359	385	124	130	201
ENSG00000234396.3_6	0	0	0	0	0	0
ENSG00000157933.10_3	1081	1041	1208	435	487	700
ENSG00000287356.1_1	7	14	5	4	9	20
ENSG00000116151.14_6	100	90	89	66	78	110
ENSG00000272161.1_7	0	0	0	1	1	0
ENSG00000269896.2_5	55	47	75	65	69	134
ENSG00000272420.1_7	2	1	0	0	1	1
ENSG00000157916.20_5	1332	1239	1486	643	745	983
ENSG00000157911.10_5	271	253	258	130	141	223
ENSG00000149527.18_5	20	27	23	16	10	12
ENSG00000224387.1_6	0	1	0	0	0	1
ENSG00000229393.1_6	0	0	0	0	0	1
ENSG00000157881.14_5	275	236	312	138	159	269
ENSG00000197921.6_3	0	0	0	0	0	0
ENSG00000272449.2_6	12	12	10	3	1	2
ENSG00000238164.6_8	4	3	3	1	1	2
ENSG00000157873.17_5	43	51	33	5	10	16
ENSG00000225931.3_5	0	1	1	1	1	0
ENSG00000228037.1_6	2	0	0	1	0	0
ENSG00000157870.16_5	818	835	980	211	269	312
ENSG00000142606.16_5	4	1	3	1	1	1
ENSG00000237058.1_6	0	0	0	0	0	0
ENSG00000215912.12_4	1	1	3	2	1	7
ENSG00000285945.1_2	0	0	0	1	0	0
ENSG00000283259.1_6	0	0	0	0	0	0
ENSG00000233234.1_6	0	0	0	0	0	0
ENSG00000287396.1_1	2	0	0	3	5	3
ENSG00000231630.1_6	0	0	0	0	0	1
ENSG00000284745.1_4	0	0	0	0	0	1
ENSG00000169717.6_3	0	0	0	0	0	0
ENSG00000177133.11_6	0	0	0	0	0	1
ENSG00000142611.17_4	0	0	0	0	0	1
ENSG00000226286.1_6	0	0	0	0	0	0
ENSG00000279839.1_6	0	0	0	0	0	0
ENSG00000272235.1_6	0	0	0	0	0	0
ENSG00000287828.1_1	0	0	0	0	0	0
ENSG00000286518.1_1	0	0	0	0	0	0
ENSG00000130762.15_5	512	475	539	209	222	361
ENSG00000272088.1_6	1	3	3	1	1	2
ENSG00000162591.16_3	437	454	519	178	161	275
ENSG00000207776.1	0	0	0	0	0	0
ENSG00000238260.1_6	0	1	0	0	0	0
ENSG00000158109.15_3	788	668	844	439	467	651
ENSG00000116213.16_3	226	226	255	109	135	208
ENSG00000078900.15_5	5	4	1	3	0	2
ENSG00000227589.1_6	0	0	0	0	0	0
ENSG00000235131.1_6	0	0	0	0	0	0
ENSG00000227372.12_6	171	202	199	97	111	160
ENSG00000162592.10_4	1	0	0	0	0	0
ENSG00000235169.8_6	14	10	10	0	2	1
ENSG00000130764.10_3	531	531	620	557	581	864
ENSG00000266075.1	0	0	0	1	0	0
ENSG00000272153.1_6	1	3	4	0	0	1
ENSG00000116198.13_4	723	736	834	261	263	407
ENSG00000169598.15_3	178	153	201	110	93	144
ENSG00000264428.1	0	0	0	0	0	0
ENSG00000198912.11_3	301	305	392	171	143	270
ENSG00000236423.6_5	5	3	9	3	3	10
ENSG00000233304.7_5	0	0	0	0	0	0
ENSG00000226374.3_5	0	0	0	0	0	0
ENSG00000284668.2_4	0	0	0	0	0	0
ENSG00000284703.1_4	0	0	0	0	0	0
ENSG00000229280.1_4	0	0	0	0	0	0
ENSG00000235054.4_5	0	0	0	0	0	0
ENSG00000284694.1_4	0	0	0	0	0	0
ENSG00000227169.2_6	0	0	0	0	0	1
ENSG00000232596.3_5	0	0	0	0	0	0
ENSG00000196581.10_2	0	0	0	0	0	0
ENSG00000287586.1_1	0	0	0	0	0	0
ENSG00000284739.1_4	0	0	0	0	0	0
ENSG00000284674.1_4	0	0	0	0	0	0
ENSG00000231510.1_6	0	0	0	0	0	0
ENSG00000284616.1_4	0	0	0	0	0	0
ENSG00000284692.2_4	0	0	0	0	0	0
ENSG00000284666.1_4	0	0	0	0	0	0
ENSG00000260972.1_6	0	0	0	0	0	0
ENSG00000283356.1_6	0	0	0	0	0	0
ENSG00000236948.2_7	0	0	0	0	0	0
ENSG00000264341.1	0	0	0	0	0	0
ENSG00000216045.2	0	0	0	0	0	0
ENSG00000264101.1	0	1	0	0	0	0
ENSG00000131697.18_5	160	143	161	103	76	134
ENSG00000266687.1	0	0	0	0	0	0
ENSG00000069424.15_3	70	57	102	33	20	36
ENSG00000116254.18_4	1	2	2	17	8	30
ENSG00000285629.1_1	0	0	0	0	0	0
ENSG00000116251.11_5	1063	1130	1325	447	413	704
ENSG00000226944.1_7	2	2	2	0	2	1
ENSG00000158286.13_3	254	320	361	180	127	323
ENSG00000116237.16_3	2213	2209	2678	645	671	957
ENSG00000225077.3_4	2	1	6	0	0	1
ENSG00000173673.7_2	0	0	0	0	0	0
ENSG00000158292.7_3	77	73	100	17	28	31
ENSG00000097021.19_3	499	480	601	95	102	162
ENSG00000271746.1_6	0	0	0	0	0	0
ENSG00000069812.11_3	0	2	2	0	1	0
ENSG00000187017.17_6	10	10	18	5	7	4
ENSG00000265392.1	0	0	0	0	0	0
ENSG00000231868.1_6	0	0	0	0	0	0
ENSG00000215788.10_6	6	19	15	12	7	21
ENSG00000171680.21_3	29	37	31	42	27	56
ENSG00000162408.11_3	285	293	404	324	324	525
ENSG00000253022.1	0	0	0	0	0	0
ENSG00000229519.2_5	0	1	1	0	0	0
ENSG00000173662.21_4	0	1	0	0	0	2
ENSG00000204859.13_4	145	140	163	382	399	591
ENSG00000162413.16_4	402	422	476	332	376	546
ENSG00000116273.6_3	354	350	449	108	112	165
ENSG00000041988.15_5	73	76	105	121	116	184
ENSG00000007923.16_4	837	941	1048	918	829	1460
ENSG00000228750.7_5	0	0	0	0	0	0
ENSG00000239166.1	0	0	0	0	0	0
ENSG00000284744.1_4	0	0	0	1	0	0
ENSG00000237436.1_6	0	2	2	0	0	2
ENSG00000171735.19_4	546	565	638	384	338	569
ENSG00000227950.1_5	0	0	0	0	0	1
ENSG00000237365.1_6	0	0	0	0	0	0
ENSG00000207056.1	0	0	0	0	0	0
ENSG00000237402.1_6	0	0	0	0	0	0
ENSG00000237728.2_6	0	0	0	0	0	0
ENSG00000225126.1_6	0	0	0	0	0	0
ENSG00000270171.1_6	0	0	0	0	0	0
ENSG00000270035.1_6	1	0	0	0	0	0
ENSG00000269978.1_6	0	0	0	0	1	4
ENSG00000049245.13_4	1352	1397	1735	405	408	634
ENSG00000269925.1_7	3	5	4	0	2	2
ENSG00000049246.14_2	166	135	195	222	216	382
ENSG00000236266.1_6	0	0	0	0	0	0
ENSG00000049247.13_2	0	0	0	1	0	0
ENSG00000049249.8_3	6	6	6	216	198	404
ENSG00000270330.1_5	0	0	0	0	0	0
ENSG00000116288.13_4	2380	2191	2795	500	523	836
ENSG00000200344.1	0	0	0	0	0	0
ENSG00000284747.1_4	7	3	5	8	20	15
ENSG00000284716.1_4	0	0	0	1	0	0
ENSG00000116285.13_3	3577	3385	4315	4625	4340	7001
ENSG00000238290.1_6	2	1	0	2	0	3
ENSG00000232848.1_5	0	1	1	0	0	1
ENSG00000229305.1_5	0	0	0	0	0	0
ENSG00000227634.3_5	1	0	0	2	0	0
ENSG00000200975.1	0	0	0	0	0	0
ENSG00000233645.1_6	0	0	0	0	0	0
ENSG00000265414.1	0	0	0	0	0	0
ENSG00000251977.1	0	0	0	0	0	0
ENSG00000162426.14_3	8	9	3	1	3	5
ENSG00000252254.1	0	0	0	0	0	0
ENSG00000142599.19_6	1836	1907	1957	1323	1480	1984
ENSG00000232912.6_7	0	3	2	0	1	0
ENSG00000221083.1	0	0	0	0	0	0
ENSG00000270282.1_6	0	0	0	0	0	0
ENSG00000234619.1_4	0	0	1	0	1	0
ENSG00000224315.2_4	0	0	0	0	0	1
ENSG00000222511.1	0	0	0	0	0	0
ENSG00000226545.1_5	0	1	0	0	0	0
ENSG00000228423.2_7	0	0	0	0	0	0
ENSG00000229716.2_4	0	0	1	1	1	1
ENSG00000074800.16_7	22685	21333	25608	8506	9371	13406
ENSG00000230679.1_6	0	1	0	2	0	0
ENSG00000201725.1	0	0	0	0	0	0
ENSG00000238249.2_4	0	2	1	1	0	1
ENSG00000232208.2_5	0	0	0	0	0	0
ENSG00000232663.2_5	0	2	0	1	0	1
ENSG00000131686.15_3	0	0	3	1	0	1
ENSG00000265141.1	0	0	0	0	0	0
ENSG00000197241.3_2	0	0	0	0	0	0
ENSG00000142583.17_3	0	0	0	0	1	0
ENSG00000252404.1	0	0	0	0	0	0
ENSG00000180758.12_4	80	75	107	17	30	38
ENSG00000228526.7_5	7	6	9	11	9	19
ENSG00000207865.1	0	0	0	0	0	0
ENSG00000234546.4_5	2	0	0	0	0	2
ENSG00000049239.12_3	799	791	878	286	270	417
ENSG00000252841.1	0	0	0	0	0	0
ENSG00000171621.14_3	191	192	212	201	243	322
ENSG00000284652.1_4	0	0	0	0	0	0
ENSG00000284693.1_5	6	4	1	0	0	0
ENSG00000252956.1_1	0	0	0	0	0	0
ENSG00000235263.1_6	0	0	0	0	0	0
ENSG00000171612.7_4	85	107	118	196	184	291
ENSG00000231181.1_5	2	3	0	1	0	0
ENSG00000188807.13_4	401	428	466	200	224	290
ENSG00000171608.15_2	79	74	101	64	73	107
ENSG00000179840.5_6	0	0	0	0	0	0
ENSG00000233268.3_5	0	0	0	0	0	0
ENSG00000231789.2_6	13	18	22	3	3	8
ENSG00000171603.17_3	3790	3670	4213	1569	1730	2503
ENSG00000271264.1_4	0	0	0	0	0	0
ENSG00000280113.2_4	0	0	0	0	0	0
ENSG00000178585.15_3	563	533	599	164	170	256
ENSG00000223989.1_6	0	0	0	0	0	0
ENSG00000285701.1_3	0	1	0	0	0	1
ENSG00000162441.12_3	520	573	755	190	167	291
ENSG00000228150.1_7	1	4	1	3	0	2
ENSG00000173614.14_4	104	120	140	51	47	59
ENSG00000202415.1	0	3	0	0	0	1
ENSG00000283611.2_6	0	0	0	0	0	1
ENSG00000265521.1	1	0	0	0	0	0
ENSG00000241326.1_7	0	0	0	0	0	0
ENSG00000162444.12_3	2	2	3	1	0	0
ENSG00000225786.2	0	0	0	0	0	0
ENSG00000130939.19_5	1188	1222	1382	994	1049	1519
ENSG00000224340.1_5	0	0	0	0	0	0
ENSG00000233623.2_4	0	0	0	0	0	0
ENSG00000201746.1	0	0	0	1	0	0
ENSG00000054523.17_4	939	867	1101	907	888	1344
ENSG00000264881.1	0	0	0	0	0	0
ENSG00000199562.1	0	0	0	0	0	0
ENSG00000264501.1	0	0	0	0	0	0
ENSG00000284735.1_4	1	1	1	1	0	1
ENSG00000265945.1	0	0	0	0	1	0
ENSG00000284642.1_4	3	0	0	2	1	3
ENSG00000142657.21_4	4039	4138	5019	1287	1363	1868
ENSG00000271989.1_6	0	0	1	0	0	0
ENSG00000251503.8_6	1	0	0	0	0	0
ENSG00000175279.22_4	17	25	16	7	12	11
ENSG00000241563.3_3	0	1	1	2	0	1
ENSG00000160049.12_3	1718	1809	2128	448	520	684
ENSG00000203469.2_6	0	0	0	0	0	0
ENSG00000142655.13_3	412	425	534	205	204	274
ENSG00000287727.1_1	0	1	0	1	1	2
ENSG00000243267.2	0	0	0	0	0	0
ENSG00000130940.15_3	165	159	188	123	140	199
ENSG00000272078.1_6	3	3	2	1	2	4
ENSG00000225158.2_4	0	0	0	0	0	0
ENSG00000175262.14_4	0	0	0	0	0	0
ENSG00000215785.2_4	0	0	0	0	0	0
ENSG00000264181.1	0	0	0	0	0	0
ENSG00000207213.1	0	0	0	0	0	0
ENSG00000120948.17_6	1520	1721	2108	912	859	1318
ENSG00000277726.4_7	0	0	0	0	0	0
ENSG00000009724.16_2	6	9	9	8	3	7
ENSG00000271895.2_8	1	3	6	0	1	0
ENSG00000116649.10_5	923	890	1034	539	581	882
ENSG00000171824.14_4	1249	1211	1523	823	797	1239
ENSG00000226849.1_7	0	0	1	0	0	4
ENSG00000230337.1_7	1	4	5	1	2	3
ENSG00000198793.12_5	1443	1375	1600	1872	1879	2919
ENSG00000225602.5_6	0	0	0	1	0	0
ENSG00000253086.1	0	0	0	0	0	0
ENSG00000271794.1	0	0	0	0	0	0
ENSG00000171819.5_3	0	0	0	0	0	0
ENSG00000207451.1	0	0	0	0	0	0
ENSG00000238173.1_4	0	1	0	0	0	0
ENSG00000120942.13_5	504	531	664	301	389	488
ENSG00000238199.1_4	0	1	0	0	0	0
ENSG00000284646.1_4	0	0	0	0	0	0
ENSG00000224338.2_4	0	0	0	0	0	0
ENSG00000204624.8_4	4	5	4	0	0	4
ENSG00000285833.1_2	0	0	0	0	0	0
ENSG00000235643.2_5	0	1	0	2	1	3
ENSG00000284708.1_4	0	0	0	0	0	0
ENSG00000116661.11_5	84	91	95	16	16	29
ENSG00000132879.14_4	207	199	229	54	73	83
ENSG00000116663.11_3	44	57	38	13	20	21
ENSG00000116670.15_4	309	285	337	93	143	190
ENSG00000162490.7_3	0	0	1	0	0	0
ENSG00000177674.16_6	305	323	337	73	81	146
ENSG00000215910.7_3	0	0	0	0	0	0
ENSG00000177553.6_6	0	0	0	0	0	0
ENSG00000177000.12_6	164	176	184	205	198	315
ENSG00000011021.23_5	528	530	587	509	434	724
ENSG00000175206.10_2	0	1	4	5	3	3
ENSG00000120937.9_3	2	3	0	0	1	1
ENSG00000224904.1_5	0	1	1	0	0	0
ENSG00000285646.2_2	2	4	4	2	0	4
ENSG00000199347.1	0	0	0	0	0	0
ENSG00000201801.1	0	0	0	0	0	0
ENSG00000116685.16_3	609	566	648	284	299	410
ENSG00000083444.17_4	3035	2773	3204	613	766	1048
ENSG00000287384.1_1	0	2	1	0	0	2
ENSG00000116688.16_6	2202	2113	2344	2751	2889	4398
ENSG00000270914.1_5	0	0	0	0	0	0
ENSG00000116691.11_3	193	217	226	149	186	278
ENSG00000202461.1	0	0	0	0	0	0
ENSG00000243539.2	0	0	0	0	0	0
ENSG00000120949.15_3	0	0	0	0	0	0
ENSG00000201135.1	0	0	0	0	0	0
ENSG00000227875.2_4	0	0	0	0	0	1
ENSG00000285604.1_2	0	0	0	0	0	0
ENSG00000028137.19_4	27	21	25	20	21	28
ENSG00000263676.1	0	0	0	0	0	0
ENSG00000225196.2_4	0	0	0	0	0	0
ENSG00000252969.1	0	0	0	0	0	0
ENSG00000048707.15_6	894	824	1045	940	920	1507
ENSG00000239149.1	0	0	1	0	0	1
ENSG00000229484.1_6	0	0	0	0	0	0
ENSG00000162496.9_3	1744	1851	2150	391	475	638
ENSG00000221340.1	1	1	0	0	0	0
ENSG00000272482.1_6	5	7	4	4	1	1
ENSG00000204518.2_2	0	0	0	0	0	0
ENSG00000226166.2_5	0	0	0	0	0	0
ENSG00000188984.12_3	0	0	0	0	0	0
ENSG00000238771.1	0	0	0	0	0	0
ENSG00000157330.10_3	0	0	0	2	2	2
ENSG00000116726.4_2	0	0	0	0	0	0
ENSG00000116721.9_2	0	0	0	0	0	0
ENSG00000228338.1_5	0	0	0	0	0	0
ENSG00000204513.5	0	0	0	0	0	0
ENSG00000231103.2_4	0	0	0	0	0	0
ENSG00000179172.9_3	1	0	1	0	0	0
ENSG00000120952.4_2	0	0	0	0	0	0
ENSG00000243073.3_2	0	0	0	0	0	0
ENSG00000187545.5_2	0	0	0	0	0	0
ENSG00000204510.5_2	0	0	0	0	0	0
ENSG00000207434.1	0	0	0	0	0	0
ENSG00000234064.1_4	0	0	0	0	0	0
ENSG00000232423.6_3	0	0	0	0	0	0
ENSG00000250894.1	0	0	0	0	0	0
ENSG00000204508.3	0	0	0	0	0	0
ENSG00000239810.2	0	0	0	0	0	0
ENSG00000270601.1	0	0	0	0	0	0
ENSG00000250113.1	0	0	0	0	0	0
ENSG00000204505.3	0	0	0	0	0	0
ENSG00000233336.1	0	0	0	0	0	0
ENSG00000229978.1	0	0	0	0	0	0
ENSG00000277862.1_1	0	0	0	0	0	0
ENSG00000236179.1_4	0	0	0	0	0	0
ENSG00000275774.2_2	0	0	1	0	0	0
ENSG00000179412.10_3	0	0	0	0	0	0
ENSG00000229571.2	0	0	0	0	0	0
ENSG00000204503.5	0	0	0	0	0	0
ENSG00000233394.1	0	0	0	0	0	0
ENSG00000204502.2	0	0	0	0	0	0
ENSG00000231219.1_4	0	0	0	0	0	0
ENSG00000207511.1	0	0	0	0	0	0
ENSG00000182330.6	0	0	0	0	0	0
ENSG00000237700.1	0	0	0	0	0	0
ENSG00000204501.2	0	0	0	0	0	0
ENSG00000228229.2	0	0	0	0	0	0
ENSG00000279169.2_4	0	0	0	0	0	0
ENSG00000274178.2_4	0	0	0	0	0	0
ENSG00000204491.2	0	0	0	0	0	0
ENSG00000204488.3	0	0	0	0	0	0
ENSG00000204486.3	0	0	0	0	0	0
ENSG00000204485.2	0	0	0	0	0	0
ENSG00000224581.1	0	0	0	0	0	0
ENSG00000157358.7	0	0	0	0	0	0
ENSG00000204481.7_2	0	0	0	0	0	0
ENSG00000204480.8_3	0	0	0	0	0	0
ENSG00000204479.4_2	0	0	0	0	0	0
ENSG00000204478.9_2	0	0	0	0	0	0
ENSG00000162494.6_3	0	0	0	0	0	0
ENSG00000259961.1_6	0	0	0	0	0	0
ENSG00000215909.3_4	0	0	0	0	0	0
ENSG00000162493.16_4	0	0	0	0	0	0
ENSG00000222952.1_1	0	0	0	0	0	0
ENSG00000266358.1	0	0	0	0	0	0
ENSG00000237445.2_6	0	0	0	0	0	0
ENSG00000253085.1	0	0	0	0	0	0
ENSG00000116731.22_4	704	837	912	871	896	1338
ENSG00000189337.17_6	51	48	47	27	23	47
ENSG00000252151.1	0	0	0	0	0	0
ENSG00000231606.2_6	0	0	0	0	0	0
ENSG00000234593.3_6	0	0	0	0	0	0
ENSG00000235829.1_4	0	0	0	0	0	0
ENSG00000287756.1_1	0	0	0	0	0	0
ENSG00000175147.13_6	163	162	173	75	82	140
ENSG00000171729.14_4	886	913	1115	536	525	822
ENSG00000204464.7_3	0	0	0	0	1	1
ENSG00000215720.4_5	0	0	0	0	0	0
ENSG00000278480.1_5	4	3	5	3	1	4
ENSG00000142621.19_4	20	10	11	20	18	45
ENSG00000233485.1_7	0	0	0	0	0	0
ENSG00000236045.1_7	0	1	0	0	0	0
ENSG00000228140.2_6	1	1	1	1	1	6
ENSG00000142634.13_3	2210	2241	2463	1828	1977	2778
ENSG00000162438.11_2	1	0	0	0	0	1
ENSG00000142615.8_4	0	0	0	0	0	0
ENSG00000215704.9_3	0	0	1	0	0	0
ENSG00000132906.18_5	161	169	216	75	80	118
ENSG00000116138.13_3	435	463	553	486	463	679
ENSG00000251866.1	0	0	0	0	0	0
ENSG00000272510.1_6	0	0	2	0	0	0
ENSG00000116771.6_3	76	70	91	13	16	24
ENSG00000237301.1_6	0	1	2	1	0	1
ENSG00000235084.3_4	2	2	2	0	0	1
ENSG00000252417.1	0	0	0	0	0	0
ENSG00000236500.1_4	0	0	0	0	0	0
ENSG00000197312.12_4	861	754	1076	710	727	1138
ENSG00000215695.1_3	0	0	0	0	0	0
ENSG00000271742.1_6	0	0	0	0	0	0
ENSG00000116786.13_5	693	664	788	801	797	1252
ENSG00000264048.1	0	0	0	0	0	0
ENSG00000237938.5_7	3	1	3	3	2	4
ENSG00000162461.8_3	2	2	3	16	17	29
ENSG00000224459.1_6	0	0	0	0	0	0
ENSG00000162460.7_3	1	1	1	1	0	0
ENSG00000162458.13_5	154	172	179	78	104	148
ENSG00000224321.1_4	3	2	0	2	3	5
ENSG00000233954.6_2	18	41	27	4	5	9
ENSG00000178715.8_5	6	10	12	5	5	5
ENSG00000179743.4_7	21	19	23	4	8	10
ENSG00000065526.11_3	2165	1891	2199	3809	3735	5584
ENSG00000238818.1	0	0	0	0	0	0
ENSG00000270620.1_5	0	0	0	0	0	0
ENSG00000116809.11_2	244	247	228	503	433	696
ENSG00000234607.2_5	0	0	0	0	0	0
ENSG00000231353.1_5	0	0	0	0	0	0
ENSG00000275503.1_5	0	0	0	0	0	0
ENSG00000224966.4_4	0	0	0	0	0	0
ENSG00000183888.4_3	0	0	0	0	0	0
ENSG00000233078.1_6	0	0	0	0	0	0
ENSG00000173641.17_6	1	0	2	0	1	3
ENSG00000186510.12_3	0	0	0	0	0	1
ENSG00000232456.1_5	2	0	2	0	0	3
ENSG00000184908.17_2	0	0	1	0	0	1
ENSG00000185519.9_3	9	12	11	5	4	5
ENSG00000142627.13_3	6115	5728	6582	6081	6759	9913
ENSG00000227959.1_6	14	21	22	9	8	16
ENSG00000224621.1_6	8	6	6	2	3	7
ENSG00000234166.1_6	0	0	0	0	0	0
ENSG00000142632.17_4	135	154	135	41	53	86
ENSG00000237276.8_4	9	5	12	12	7	4
ENSG00000204377.3	3	6	8	10	4	5
ENSG00000132881.12_4	36	31	37	21	29	41
ENSG00000233929.1_4	0	0	2	1	2	2
ENSG00000037637.11_4	386	401	484	347	329	458
ENSG00000055070.17_3	2608	2657	3196	1672	1764	2535
ENSG00000226457.1_5	1	0	1	1	1	1
ENSG00000187144.11_3	1	0	0	0	0	2
ENSG00000157191.20_3	530	505	653	318	370	495
ENSG00000226029.1_5	7	3	4	1	0	4
ENSG00000080947.15_3	15	16	22	7	2	8
ENSG00000206652.1	0	0	0	0	0	0
ENSG00000261135.1_6	0	0	1	0	0	0
ENSG00000285853.1_2	0	0	0	0	0	0
ENSG00000224174.2_6	0	0	0	0	0	0
ENSG00000233421.4_5	0	0	0	0	0	1
ENSG00000268674.1	0	0	0	0	0	0
ENSG00000225710.1_5	0	0	0	0	0	0
ENSG00000266584.1	0	0	0	0	0	0
ENSG00000219481.10_3	322	353	420	226	210	326
ENSG00000271732.1_6	0	1	0	0	0	0
ENSG00000215908.10_3	92	115	106	71	66	111
ENSG00000283773.1_4	0	0	0	0	0	0
ENSG00000186301.8_2	2	2	3	5	1	9
ENSG00000282143.1_6	0	0	0	0	0	0
ENSG00000207513.1	0	0	0	0	0	0
ENSG00000237847.2	0	0	0	0	0	0
ENSG00000264742.1	0	0	0	0	0	0
ENSG00000236698.1_4	6	7	12	0	2	5
ENSG00000268869.6_3	2	1	2	1	1	0
ENSG00000279151.1_6	0	0	0	0	0	0
ENSG00000268991.1	0	0	0	0	0	0
ENSG00000282740.1_6	0	0	0	0	0	0
ENSG00000058453.17_4	80	99	88	39	35	67
ENSG00000227684.2_4	0	0	0	0	0	0
ENSG00000207389.1	0	0	0	0	0	0
ENSG00000186715.11_3	1	3	3	3	0	2
ENSG00000223643.6_6	0	0	0	0	0	0
ENSG00000230239.1_6	0	0	0	0	0	0
ENSG00000263811.1	0	0	0	0	0	0
ENSG00000228549.4_7	0	0	0	0	0	0
ENSG00000238142.2_6	0	0	0	0	0	0
ENSG00000235241.1_5	0	0	0	0	0	0
ENSG00000207005.1	0	0	0	0	0	0
ENSG00000272426.1_6	0	1	1	0	0	0
ENSG00000117122.13_5	1	1	1	1	2	0
ENSG00000286898.1_1	0	0	0	0	0	0
ENSG00000226526.1_6	0	0	0	0	0	0
ENSG00000159363.18_4	884	775	922	262	271	415
ENSG00000117118.9_2	1190	1127	1489	348	396	550
ENSG00000117115.13_3	50	40	39	22	31	36
ENSG00000252180.1	0	0	0	0	0	0
ENSG00000204362.6_6	0	3	0	0	0	0
ENSG00000282843.1_6	0	0	0	0	0	0
ENSG00000142623.11_4	61	79	74	79	91	114
ENSG00000142619.4_3	22	15	25	32	22	48
ENSG00000266634.1	0	0	0	0	0	0
ENSG00000159339.13_3	0	0	1	0	0	1
ENSG00000269468.1	0	0	0	0	0	0
ENSG00000276747.1_3	0	0	0	0	0	0
ENSG00000227751.1_7	0	0	0	0	0	0
ENSG00000179051.14_4	2526	2568	2954	1786	1818	2577
ENSG00000266727.1	0	0	0	0	0	0
ENSG00000239020.1	0	0	0	0	0	0
ENSG00000074964.17_4	266	258	297	202	196	323
ENSG00000236648.2_7	0	0	0	0	0	0
ENSG00000117148.8_3	3	1	3	0	2	0
ENSG00000284653.1_4	0	0	0	0	0	0
ENSG00000261781.1_5	0	0	0	0	0	0
ENSG00000117154.12_4	0	0	0	0	0	0
ENSG00000280222.1_6	0	0	0	0	0	0
ENSG00000230035.2_6	0	0	0	0	0	0
ENSG00000225387.1_6	0	0	0	0	0	0
ENSG00000179023.8_2	688	678	761	289	347	436
ENSG00000235282.3_4	0	0	1	0	0	0
ENSG00000225478.2_5	0	0	0	0	0	0
ENSG00000009709.12_3	1	0	0	2	0	0
ENSG00000179002.5_3	0	0	0	0	0	0
ENSG00000255275.3	0	0	0	0	0	0
ENSG00000159423.17_5	229	209	258	36	46	52
ENSG00000265606.1	0	0	0	0	0	0
ENSG00000221662.1	0	0	0	0	0	0
ENSG00000169991.11_5	772	756	945	401	396	573
ENSG00000272084.1_7	3	1	1	4	2	8
ENSG00000127481.15_4	2134	1662	2026	3211	3285	4972
ENSG00000266098.1	0	0	0	1	0	0
ENSG00000230424.1_7	2	2	1	0	0	0
ENSG00000127463.15_7	1395	1273	1522	765	856	1263
ENSG00000053372.5_4	772	803	915	364	409	553
ENSG00000286064.1_1	2	3	1	1	1	6
ENSG00000211454.14_4	1	1	3	3	2	2
ENSG00000162482.5_3	3	2	6	7	3	3
ENSG00000270728.1_6	9	9	9	4	0	3
ENSG00000053371.12_6	427	410	485	93	121	165
ENSG00000200403.1	0	0	0	1	0	0
ENSG00000040487.13_4	108	102	129	37	56	88
ENSG00000265192.1	0	0	1	0	0	0
ENSG00000077549.18_5	4023	3730	4323	1028	1120	1496
ENSG00000240490.2	0	0	0	0	0	0
ENSG00000173436.15_5	121	179	191	36	56	56
ENSG00000201609.1	0	0	0	0	0	0
ENSG00000239027.1	0	0	0	0	0	0
ENSG00000235185.1_6	0	0	0	0	0	0
ENSG00000158747.14_4	1042	1076	1234	438	502	686
ENSG00000270136.6_5	0	0	0	0	0	0
ENSG00000226396.1_5	3	4	4	1	2	3
ENSG00000158748.4_3	0	0	1	1	0	0
ENSG00000162542.13_3	147	132	163	86	78	135
ENSG00000178828.7_3	0	0	0	0	0	0
ENSG00000235434.1_6	0	0	0	0	0	0
ENSG00000169914.6_3	186	218	249	438	361	583
ENSG00000188784.4_2	0	0	0	0	0	0
ENSG00000242688.2	0	0	0	0	0	0
ENSG00000188257.11_3	0	0	0	0	0	0
ENSG00000127472.11_3	0	1	0	0	0	0
ENSG00000117215.14_2	0	0	0	0	0	0
ENSG00000158786.4_2	0	0	0	1	0	0
ENSG00000227066.2_6	0	1	1	2	0	0
ENSG00000187980.6_2	0	0	0	0	0	0
ENSG00000225986.1_6	0	0	0	0	0	0
ENSG00000162543.6_3	3	3	6	3	3	7
ENSG00000228105.2_5	0	0	0	0	0	0
ENSG00000284710.1_4	0	0	0	0	0	0
ENSG00000158816.15_3	0	0	0	0	1	0
ENSG00000226664.1_6	0	0	0	0	0	0
ENSG00000236963.7_7	0	0	0	0	1	0
ENSG00000226487.1_7	0	0	0	0	0	0
ENSG00000284641.1_4	0	0	0	1	2	1
ENSG00000284743.1_4	0	0	0	0	0	0
ENSG00000162545.6_3	2027	2419	2696	680	653	952
ENSG00000090432.7_3	412	494	526	784	711	1162
ENSG00000215520.3_4	1	0	0	2	0	2
ENSG00000183114.8_3	0	0	0	0	0	0
ENSG00000158825.6_3	31	38	45	5	11	8
ENSG00000158828.8_4	119	101	155	48	48	79
ENSG00000117242.7_7	78	87	105	12	16	32
ENSG00000257033.1	0	0	0	0	0	0
ENSG00000244038.9_5	5431	5140	6330	1591	1782	2595
ENSG00000117245.12_3	0	0	1	4	5	5
ENSG00000235432.1_5	0	0	0	0	0	0
ENSG00000189410.12_6	50	58	57	156	135	231
ENSG00000233069.1_6	2	0	0	2	0	1
ENSG00000127483.18_4	2912	3118	3714	1203	1173	1735
ENSG00000203394.2	0	0	0	0	0	0
ENSG00000075151.20_3	1886	1732	2240	1288	1189	1884
ENSG00000251914.1	0	0	0	0	0	0
ENSG00000221808.1	0	0	0	0	0	0
ENSG00000233072.1_4	0	0	0	0	0	0
ENSG00000236073.2_5	0	0	0	1	0	1
ENSG00000235112.1_4	0	0	0	0	0	0
ENSG00000266867.1	3	2	0	0	4	2
ENSG00000287192.1_1	0	0	1	0	1	1
ENSG00000117298.16_5	1996	1831	2187	887	1010	1529
ENSG00000236936.1_6	0	0	0	0	0	0
ENSG00000231105.2_6	1	0	0	0	0	5
ENSG00000236216.5_4	0	1	0	0	0	0
ENSG00000228823.1_5	0	0	0	0	0	0
ENSG00000236009.1_6	0	0	0	0	0	0
ENSG00000227001.3_4	4	2	5	1	3	3
ENSG00000187952.9_4	0	0	2	0	0	1
ENSG00000186543.7_4	0	0	0	0	0	0
ENSG00000142794.18_3	47	37	41	24	14	32
ENSG00000176378.8_4	0	0	0	0	0	0
ENSG00000162551.14_5	0	1	1	0	0	0
ENSG00000233431.1_6	0	0	0	0	0	0
ENSG00000221781.1	0	0	0	0	0	0
ENSG00000076864.19_5	1068	1017	1169	394	388	569
ENSG00000090686.15_2	1916	2065	2717	873	718	1205
ENSG00000231978.2_5	0	0	1	0	0	0
ENSG00000187942.11_2	6	5	9	6	7	10
ENSG00000142798.20_6	5873	4574	5646	4076	4445	6807
ENSG00000232037.3_5	0	1	1	0	0	0
ENSG00000283234.1_5	1	2	2	7	3	4
ENSG00000219073.7_3	2	0	0	0	0	2
ENSG00000264385.1	0	0	0	0	0	0
ENSG00000285959.1_2	0	0	0	0	0	0
ENSG00000263991.1	0	0	0	0	0	0
ENSG00000201919.1	0	0	0	0	0	0
ENSG00000142789.19_3	0	0	1	2	1	0
ENSG00000263582.1	0	0	0	0	0	0
ENSG00000263929.1	0	0	0	0	0	0
ENSG00000201273.1	0	0	0	0	0	0
ENSG00000228397.3_5	1	0	4	3	1	6
ENSG00000218510.8_7	15	7	16	22	19	27
ENSG00000070831.17_7	3401	3817	4873	1280	1322	2084
ENSG00000285752.1_3	3	7	3	2	2	8
ENSG00000285794.1_2	0	0	0	0	0	0
ENSG00000230068.2_6	0	0	0	0	0	0
ENSG00000271428.1_5	0	0	0	0	0	1
ENSG00000271840.1	0	0	0	0	0	0
ENSG00000162552.15_3	20	18	29	6	12	31
ENSG00000285873.1_2	7	2	1	0	0	3
ENSG00000266564.1	0	0	0	0	0	0
ENSG00000234397.3_5	0	4	1	1	0	0
ENSG00000279625.1_5	0	0	0	0	0	0
ENSG00000184677.18_5	686	606	651	706	610	1051
ENSG00000237200.1_6	0	1	1	3	0	1
ENSG00000070886.12_4	0	0	0	2	2	4
ENSG00000173372.17_4	0	0	0	0	0	0
ENSG00000159189.12_3	0	0	0	0	0	0
ENSG00000173369.16_4	0	0	0	0	0	0
ENSG00000133216.16_4	588	516	561	210	278	379
ENSG00000265422.1	0	0	0	0	0	0
ENSG00000216157.2	0	0	0	0	0	0
ENSG00000225952.1_6	0	0	0	0	0	0
ENSG00000264014.1	0	0	0	0	0	0
ENSG00000215906.8_3	0	0	0	0	0	0
ENSG00000227868.6_6	0	0	0	0	0	0
ENSG00000004487.16_5	2391	2161	2736	1468	1541	2225
ENSG00000240553.1_7	0	0	0	0	0	0
ENSG00000263793.1	0	0	0	0	0	0
ENSG00000266802.1	0	0	0	0	0	0
ENSG00000169641.13_4	596	600	803	540	571	816
ENSG00000229010.1_5	0	0	0	0	0	0
ENSG00000206935.1	0	0	0	0	0	0
ENSG00000252578.1	0	0	0	0	0	0
ENSG00000179546.4_3	46	33	54	19	19	22
ENSG00000215381.3_5	1	0	1	1	0	0
ENSG00000261326.4_5	19	19	19	12	4	18
ENSG00000284726.1_4	0	1	0	0	0	3
ENSG00000125944.20_5	3646	4238	5099	1062	1038	1524
ENSG00000125945.15_3	213	232	253	493	451	822
ENSG00000249087.7_6	3	7	6	4	0	2
ENSG00000201405.1	0	0	0	0	0	0
ENSG00000271420.1_6	1	0	0	0	0	0
ENSG00000204219.10_3	15	12	22	6	3	5
ENSG00000232482.2_5	0	0	1	0	0	0
ENSG00000088280.19_4	20	17	24	24	14	30
ENSG00000007968.7_3	189	173	196	75	82	110
ENSG00000235052.1_6	1	2	1	1	0	0
ENSG00000117318.9_3	45	48	44	106	142	181
ENSG00000285802.1_2	0	0	0	0	0	0
ENSG00000197880.8_5	0	0	1	0	0	0
ENSG00000229239.2_5	0	0	0	0	0	0
ENSG00000142676.14_5	8208	7605	9562	1725	1911	2597
ENSG00000203589.2	0	0	0	0	1	0
ENSG00000236810.6_6	5	12	7	3	4	6
ENSG00000244609.2	0	0	1	0	0	0
ENSG00000011007.12_3	1253	1167	1345	1298	1337	1970
ENSG00000057757.10_5	345	361	458	331	331	568
ENSG00000011009.11_3	816	827	920	452	419	687
ENSG00000117308.15_5	872	890	1030	316	304	441
ENSG00000117305.15_5	419	407	511	149	147	219
ENSG00000179163.11_2	532	551	698	182	173	250
ENSG00000188822.8_4	0	0	0	0	0	0
ENSG00000264347.1	0	0	0	0	0	0
ENSG00000238538.1	0	0	0	0	0	0
ENSG00000229106.1_4	0	0	0	0	0	0
ENSG00000232557.3_6	0	0	0	0	0	0
ENSG00000264926.1	0	0	0	0	0	0
ENSG00000230228.2_5	0	0	0	0	0	0
ENSG00000189266.13_6	48	40	62	29	41	49
ENSG00000188529.14_3	454	383	404	241	256	332
ENSG00000215905.4_5	0	0	0	0	0	0
ENSG00000225315.2_7	0	0	0	0	0	0
ENSG00000142661.19_3	1	0	0	0	1	0
ENSG00000230703.1_7	0	0	0	0	0	0
ENSG00000142677.4_3	37	64	67	17	17	28
ENSG00000185436.12_3	65	63	76	25	26	41
ENSG00000230023.2_6	0	0	0	1	0	0
ENSG00000221032.3	0	0	0	0	0	0
ENSG00000266511.1	0	0	0	0	0	0
ENSG00000232298.2_6	1	1	0	0	3	0
ENSG00000158055.15_2	60	51	61	49	66	101
ENSG00000001460.18_4	256	269	328	358	326	514
ENSG00000001461.17_3	737	677	901	324	357	500
ENSG00000286061.1_2	9	8	7	1	3	2
ENSG00000117602.12_4	708	763	877	205	184	276
ENSG00000266551.1	1	0	0	0	0	0
ENSG00000264443.1_6	20	17	18	7	7	9
ENSG00000184454.7_4	2059	1885	2456	776	902	1104
ENSG00000227312.2_5	0	1	0	1	0	1
ENSG00000239106.1	0	0	0	0	0	0
ENSG00000133226.17_6	2450	2459	2933	1648	1431	2255
ENSG00000238986.1	0	0	0	0	0	0
ENSG00000284699.1_4	0	0	0	0	0	0
ENSG00000169504.15_4	1778	1933	2510	813	771	1212
ENSG00000238482.1	0	0	0	0	0	0
ENSG00000020633.18_2	10	8	8	2	0	13
ENSG00000229162.1_6	0	0	0	0	0	0
ENSG00000261025.1_6	0	0	0	0	0	0
ENSG00000264371.1	0	0	0	0	0	0
ENSG00000285823.1_2	0	0	0	0	0	0
ENSG00000233755.1_6	0	0	0	0	0	0
ENSG00000233419.3_5	0	0	0	0	0	0
ENSG00000231953.2_6	0	0	0	0	0	0
ENSG00000117614.10_4	700	788	858	262	247	378
ENSG00000284602.1_4	2	2	3	1	4	2
ENSG00000284657.1_4	0	0	0	0	1	0
ENSG00000117616.18_6	189	181	278	46	63	89
ENSG00000272432.1_6	1	2	2	0	0	2
ENSG00000261349.1_5	2	3	0	1	0	1
ENSG00000187010.21_8	1	1	5	1	0	2
ENSG00000224183.1_4	0	0	0	0	0	0
ENSG00000259984.1_5	0	0	0	0	0	0
ENSG00000183726.11_3	1975	2035	2587	466	505	680
ENSG00000252515.1	0	0	0	0	0	0
ENSG00000238889.1	0	0	0	0	0	0
ENSG00000188672.18_4	1	3	1	1	2	0
ENSG00000238084.4_5	0	0	0	0	0	0
ENSG00000266468.1	0	0	0	0	0	0
ENSG00000204178.11_4	670	746	796	207	195	276
ENSG00000157978.11_2	277	297	332	184	196	310
ENSG00000225643.1_6	0	0	0	0	0	0
ENSG00000117643.14_3	9	4	5	3	3	1
ENSG00000233478.1_6	0	0	0	0	0	0
ENSG00000162430.17_6	1545	1562	1715	473	522	750
ENSG00000255054.3_6	0	0	0	0	0	0
ENSG00000228172.5_6	3	2	3	3	1	2
ENSG00000117640.18_4	354	378	464	309	328	463
ENSG00000272478.1_6	0	0	0	0	0	0
ENSG00000127423.10_3	174	189	226	157	157	255
ENSG00000236528.1_6	0	1	1	1	0	2
ENSG00000182749.5_3	112	84	104	60	60	84
ENSG00000207302.1	0	0	0	0	0	0
ENSG00000117632.23_4	4472	5085	6224	214	213	334
ENSG00000229786.1_4	0	0	0	0	0	0
ENSG00000223624.1_5	0	0	1	0	1	0
ENSG00000264021.1	0	0	0	0	0	0
ENSG00000266763.1	0	0	0	0	0	0
ENSG00000158006.14_3	381	348	476	297	295	409
ENSG00000207237.1	0	0	0	0	0	0
ENSG00000252190.1	0	0	0	0	0	0
ENSG00000252691.1	0	0	0	0	0	0
ENSG00000158008.9_2	3	1	2	3	0	2
ENSG00000158014.14_2	3	0	2	9	5	1
ENSG00000284309.1_5	0	0	0	0	0	0
ENSG00000158022.6_2	0	0	0	0	0	1
ENSG00000265320.1	0	0	0	0	0	0
ENSG00000175087.10_5	170	240	233	228	219	383
ENSG00000197245.6_3	0	0	0	0	0	0
ENSG00000282872.1_5	0	0	0	0	0	0
ENSG00000236782.7_5	4	4	14	6	5	6
ENSG00000142684.9_4	0	0	0	0	0	0
ENSG00000142675.18_3	427	445	466	317	350	472
ENSG00000188782.8_6	0	0	0	0	0	0
ENSG00000236155.6_5	0	1	2	0	0	0
ENSG00000278572.1_5	0	0	0	0	0	0
ENSG00000130695.15_4	618	578	696	565	564	901
ENSG00000270733.1_5	0	0	0	0	0	1
ENSG00000142669.15_4	2742	2611	2980	591	621	894
ENSG00000158062.20_4	183	199	209	225	211	368
ENSG00000169442.9_3	0	1	0	2	0	3
ENSG00000176092.15_6	367	352	390	463	451	739
ENSG00000225854.2_5	0	0	1	1	3	3
ENSG00000265143.1	0	0	0	0	0	0
ENSG00000176083.17_4	0	0	0	0	0	0
ENSG00000131914.11_3	0	0	0	0	1	1
ENSG00000117682.17_4	446	496	543	494	522	761
ENSG00000223583.1_5	3	1	2	0	0	0
ENSG00000225891.2_6	1	0	0	1	0	2
ENSG00000198830.11_3	2257	2287	2500	1240	1286	1592
ENSG00000224129.1_4	0	0	0	0	0	0
ENSG00000117676.14_6	557	499	592	403	522	722
ENSG00000238705.1	0	0	0	0	0	0
ENSG00000243905.2	0	0	0	0	0	0
ENSG00000252802.1	0	0	0	0	0	0
ENSG00000229247.2_5	0	0	0	0	0	0
ENSG00000238316.1	0	0	0	0	0	0
ENSG00000235069.2_5	0	0	0	0	0	0
ENSG00000260063.1_6	8	12	11	4	6	6
ENSG00000117713.20_6	2966	2890	3153	3478	3684	4965
ENSG00000266138.1	0	0	1	0	0	0
ENSG00000060642.10_6	214	241	258	128	126	162
ENSG00000241188.2	0	0	0	0	0	0
ENSG00000287810.1_1	0	0	0	0	0	0
ENSG00000204160.12_5	644	663	791	655	676	951
ENSG00000175793.12_4	2795	2726	2994	597	691	977
ENSG00000142751.15_3	352	315	391	174	183	281
ENSG00000226698.1_6	0	0	0	0	0	0
ENSG00000198746.13_4	101	114	131	99	112	149
ENSG00000090273.14_4	2704	2692	2771	1383	1407	2074
ENSG00000131910.5_3	1	0	1	3	2	2
ENSG00000175707.9_3	408	393	439	371	431	520
ENSG00000172746.6_4	2	0	5	2	0	3
ENSG00000224064.1_5	1	0	0	0	0	0
ENSG00000225294.1_4	0	0	0	0	2	0
ENSG00000253368.4_5	4807	5027	6111	4083	4484	6105
ENSG00000158246.8_4	7	10	7	36	23	47
ENSG00000090020.11_3	613	625	631	552	588	865
ENSG00000229985.2_5	0	0	2	1	2	0
ENSG00000214973.3_4	5	4	5	2	2	3
ENSG00000225159.1_4	8	15	8	8	6	8
ENSG00000225990.2_4	0	0	0	0	0	0
ENSG00000224311.1_6	0	0	0	0	0	0
ENSG00000142784.16_3	640	702	779	259	290	387
ENSG00000252098.1	0	0	0	0	0	0
ENSG00000243659.1_5	0	0	0	0	0	0
ENSG00000186501.14_4	345	341	390	169	188	258
ENSG00000206888.1	0	0	0	0	0	0
ENSG00000241547.1_4	4	4	11	1	2	2
ENSG00000142765.18_5	97	119	128	44	51	99
ENSG00000142733.17_6	193	245	220	97	100	155
ENSG00000142748.12_2	0	0	0	1	0	0
ENSG00000174950.11_3	0	0	0	0	0	0
ENSG00000231207.1_5	0	0	0	0	0	0
ENSG00000181773.7_3	18	35	55	75	66	94
ENSG00000158195.11_3	3837	4214	4581	2696	2770	3826
ENSG00000241169.1_6	0	0	0	0	0	0
ENSG00000237429.1_6	0	0	0	0	1	0
ENSG00000126705.14_5	591	564	603	452	457	657
ENSG00000000938.13_4	0	0	0	0	0	0
ENSG00000235912.1_5	29	51	38	8	6	18
ENSG00000233975.1_6	0	0	0	0	1	0
ENSG00000126709.15_3	395	228	329	261	354	404
ENSG00000225886.3_7	0	0	0	0	0	5
ENSG00000206767.1	0	0	0	0	0	0
ENSG00000226662.2_4	0	0	0	0	0	0
ENSG00000207095.1	0	0	0	0	0	0
ENSG00000287244.1_1	0	0	0	1	0	0
ENSG00000009780.15_4	147	162	218	145	152	232
ENSG00000231344.1_5	1	0	1	0	0	0
ENSG00000230833.1_4	0	0	0	0	0	0
ENSG00000117758.14_4	543	531	709	277	260	456
ENSG00000269971.1_7	0	1	0	1	0	0
ENSG00000270031.1_7	0	0	0	0	1	0
ENSG00000223062.1	0	0	0	0	0	0
ENSG00000286433.1_1	0	1	0	0	0	1
ENSG00000117751.18_4	706	708	914	628	692	968
ENSG00000252947.1	0	0	1	0	0	0
ENSG00000268552.1	0	0	0	0	0	0
ENSG00000130775.16_3	35	45	53	41	29	43
ENSG00000117748.10_3	505	487	606	311	293	447
ENSG00000130768.15_4	164	149	161	15	30	34
ENSG00000227050.1_6	0	0	0	0	0	0
ENSG00000158156.7_2	90	91	80	29	28	37
ENSG00000158161.16_5	427	394	516	292	266	446
ENSG00000238231.2_5	1	0	0	0	0	1
ENSG00000240750.2	0	0	0	1	0	0
ENSG00000228589.3_4	7	7	10	1	2	6
ENSG00000228943.1_5	0	0	0	0	0	0
ENSG00000214812.3_5	0	1	0	0	1	0
ENSG00000253005.1	0	0	0	0	0	0
ENSG00000252429.1	0	0	0	0	0	0
ENSG00000169403.12_3	10	19	12	25	23	34
ENSG00000126698.11_3	1242	1477	1629	804	658	1026
ENSG00000215902.1	0	0	0	0	0	0
ENSG00000269804.1	0	0	0	0	0	0
ENSG00000130770.18_4	1644	1479	1828	367	365	508
ENSG00000270605.1_6	4	15	17	2	6	6
ENSG00000271398.1_6	0	0	0	0	0	0
ENSG00000130766.5_3	261	230	259	1576	1677	2484
ENSG00000130772.14_3	292	324	406	162	179	240
ENSG00000204138.13_4	2454	2519	3012	1220	1200	1711
ENSG00000206779.1	0	0	0	0	0	0
ENSG00000229820.2_5	0	0	0	0	1	1
ENSG00000221216.1	0	0	0	0	0	0
ENSG00000180198.16_5	3122	3122	3556	1656	1767	2332
ENSG00000242125.3_5	232	225	252	227	216	322
ENSG00000200087.1	0	2	3	4	1	5
ENSG00000238821.1	1	0	0	0	0	0
ENSG00000231468.2_4	2	0	1	1	2	4
ENSG00000279443.1_5	8	19	20	2	0	4
ENSG00000180098.9_3	345	342	380	89	72	126
ENSG00000197989.14_6	164	169	199	298	297	450
ENSG00000221539.1	1	2	5	2	1	4
ENSG00000120656.11_2	1016	924	1208	739	712	1054
ENSG00000188060.7_3	9	7	13	7	5	6
ENSG00000229388.1_6	7	6	11	4	6	10
ENSG00000270103.3_6	1	1	1	3	0	0
ENSG00000162419.12_2	398	386	488	357	337	516
ENSG00000252777.1	0	0	0	0	0	0
ENSG00000198492.16_6	1497	1483	1916	1851	1850	2931
ENSG00000116329.11_3	1	3	1	2	0	5
ENSG00000226852.2	0	0	0	0	0	0
ENSG00000233427.1_6	0	0	0	0	0	0
ENSG00000199756.1	0	0	0	0	0	0
ENSG00000159023.21_6	1235	1358	1628	1074	1111	1553
ENSG00000225616.2_5	43	30	49	8	15	24
ENSG00000206704.1	0	0	0	0	0	0
ENSG00000253304.2_3	1	4	4	2	1	0
ENSG00000225750.1_6	0	0	0	0	1	1
ENSG00000116350.17_6	1960	1779	1995	1179	1240	1597
ENSG00000227637.1	0	0	0	1	0	0
ENSG00000116353.15_3	293	285	359	238	303	393
ENSG00000237934.1_6	2	0	2	2	1	5
ENSG00000060656.20_4	467	472	503	111	119	165
ENSG00000221550.1	0	0	0	0	0	0
ENSG00000230523.1_5	0	0	0	0	0	0
ENSG00000266678.1	0	0	0	0	0	0
ENSG00000225011.4_5	0	0	0	0	0	0
ENSG00000221126.1	0	0	0	0	0	0
ENSG00000228176.1_6	0	0	0	0	0	0
ENSG00000284676.1_4	0	0	0	0	0	0
ENSG00000222787.1	0	0	0	0	0	0
ENSG00000270927.1_5	0	0	0	0	0	0
ENSG00000233399.2_5	0	0	0	0	0	1
ENSG00000233372.1_6	0	0	0	0	0	0
ENSG00000231251.1_5	0	0	0	0	0	0
ENSG00000236335.1_6	0	0	0	0	0	0
ENSG00000231949.1_6	0	0	0	0	0	0
ENSG00000162510.6_3	0	0	0	5	3	4
ENSG00000186056.10_6	16	14	17	75	61	114
ENSG00000287510.1_1	0	0	0	0	0	0
ENSG00000162511.8_3	3	1	3	0	3	2
ENSG00000264773.1	0	0	0	0	0	0
ENSG00000229607.1_6	0	0	0	0	0	0
ENSG00000223382.5_6	0	0	1	3	1	1
ENSG00000222784.1	0	0	0	0	0	0
ENSG00000235143.1_6	0	0	0	0	0	0
ENSG00000162512.16_5	1055	1087	1320	395	428	563
ENSG00000134644.15_4	2441	2384	2821	1677	1635	2638
ENSG00000200154.1	0	0	0	0	0	0
ENSG00000202107.1	0	0	0	0	0	0
ENSG00000200181.1	0	0	0	0	0	0
ENSG00000237329.2_5	0	0	0	0	1	0
ENSG00000232768.1_5	0	0	0	0	0	0
ENSG00000215900.4_4	0	0	0	2	0	0
ENSG00000225142.2_5	0	1	0	1	0	0
ENSG00000084628.10_3	0	0	0	0	0	1
ENSG00000060688.13_4	1285	1195	1515	804	809	1185
ENSG00000229447.2_5	0	2	3	4	1	8
ENSG00000121766.15_4	715	800	900	573	555	707
ENSG00000229044.1_6	0	0	0	0	0	0
ENSG00000121769.7_3	5	15	7	4	6	10
ENSG00000168528.12_4	1618	1651	1736	769	828	1302
ENSG00000268950.1	0	0	0	1	0	0
ENSG00000215899.3_5	1	4	1	0	2	1
ENSG00000206981.1	0	0	0	1	1	1
ENSG00000284543.1_4	0	8	4	16	10	21
ENSG00000228682.2	0	0	0	3	0	3
ENSG00000229167.2_6	38	34	28	41	45	82
ENSG00000142910.16_3	9763	9257	10785	6425	7087	9986
ENSG00000121764.11_2	1	2	1	1	1	0
ENSG00000162517.13_3	1064	1000	1169	390	433	571
ENSG00000235790.7_7	0	0	1	4	1	3
ENSG00000264078.1_7	0	0	0	0	1	1
ENSG00000084636.18_5	22	32	39	46	28	76
ENSG00000121753.12_5	19	9	16	6	3	8
ENSG00000266580.1	0	0	0	0	0	0
ENSG00000254545.1_6	1	1	0	0	1	2
ENSG00000134668.12_4	57	66	55	59	39	66
ENSG00000203620.2_7	0	0	0	0	0	0
ENSG00000269967.1_7	0	0	1	5	0	4
ENSG00000184007.21_6	6941	7718	9686	5213	5127	7809
ENSG00000212673.1	1	2	2	1	0	4
ENSG00000228634.1_6	0	0	0	1	0	1
ENSG00000284702.1_4	0	0	0	1	0	0
ENSG00000121774.18_3	4902	5349	6546	2193	2186	3246
ENSG00000203325.3_6	0	0	0	0	0	0
ENSG00000121775.18_3	441	383	481	226	279	410
ENSG00000266203.1	0	0	0	0	0	0
ENSG00000025800.14_4	2255	2280	2823	1264	1301	1903
ENSG00000250135.1_7	0	0	0	0	0	0
ENSG00000084652.16_3	2442	2534	2857	1493	1519	2048
ENSG00000160050.14_3	126	139	144	45	47	81
ENSG00000224066.1_6	1	0	0	0	2	0
ENSG00000160051.11_3	108	87	139	78	98	164
ENSG00000222046.2_2	0	3	1	0	1	1
ENSG00000160055.19_2	97	99	139	70	74	106
ENSG00000084623.11_2	3766	3150	3937	1059	1246	1675
ENSG00000220785.7_4	22	24	34	20	16	49
ENSG00000183615.6_3	9	11	7	1	0	2
ENSG00000182866.17_4	9	13	7	2	0	5
ENSG00000252450.1	0	0	0	0	0	0
ENSG00000116478.12_5	5222	5282	6194	2379	2489	3668
ENSG00000175130.7_3	6756	7358	8178	741	963	1075
ENSG00000233775.1_6	0	0	1	0	0	1
ENSG00000162526.7_3	4	2	2	2	2	7
ENSG00000225828.1_5	17	28	25	15	9	18
ENSG00000160058.18_2	917	985	1196	345	379	528
ENSG00000224333.1_4	0	0	0	0	0	0
ENSG00000270850.1_5	0	0	0	0	0	0
ENSG00000229259.1_4	0	0	0	0	0	0
ENSG00000263529.1	0	0	0	0	0	0
ENSG00000254553.1_6	0	0	0	0	0	0
ENSG00000273274.2_4	2	3	1	3	5	6
ENSG00000160062.15_4	79	86	102	30	24	43
ENSG00000176261.15_5	408	430	493	138	129	186
ENSG00000200591.1	0	0	0	0	0	1
ENSG00000162521.19_6	2481	2568	3222	869	832	1189
ENSG00000162520.14_5	1	2	0	1	1	4
ENSG00000224409.1_6	0	1	0	0	0	0
ENSG00000162522.11_3	11020	11131	11970	8883	8931	12881
ENSG00000134684.10_2	3309	3262	4156	3349	3350	5108
ENSG00000116497.18_4	449	499	601	325	322	479
ENSG00000160097.18_5	3	4	7	1	5	2
ENSG00000121905.10_3	3	3	1	3	0	1
ENSG00000121900.19_3	1228	1092	1223	437	516	636
ENSG00000287691.1_1	0	0	0	0	1	0
ENSG00000221423.1	0	0	0	0	0	0
ENSG00000116514.16_3	476	412	575	418	466	683
ENSG00000278966.2_5	0	0	0	0	0	0
ENSG00000267885.1	0	0	0	0	0	0
ENSG00000217644.5_5	2	0	1	0	1	1
ENSG00000239670.1_5	1	0	0	4	4	6
ENSG00000236065.2_7	0	0	0	0	0	1
ENSG00000004455.16_2	4666	4552	5758	2462	2411	3569
ENSG00000142920.17_3	6	8	8	5	8	18
ENSG00000278997.1_5	8	7	4	0	1	3
ENSG00000116525.14_3	193	215	231	119	125	182
ENSG00000279179.1_5	4	5	3	3	4	2
ENSG00000284721.1_4	0	0	0	0	0	0
ENSG00000160094.15_5	302	295	294	87	117	156
ENSG00000270115.1_7	0	0	0	0	0	0
ENSG00000256142.1	0	0	0	0	0	0
ENSG00000184389.9_2	0	0	0	0	0	0
ENSG00000225313.5_7	18	20	24	17	13	24
ENSG00000134686.18_4	2737	2623	3256	1901	1970	2853
ENSG00000266239.1	1	0	1	0	0	0
ENSG00000222112.1	0	1	3	1	1	0
ENSG00000233246.1_6	1	1	5	0	1	2
ENSG00000221225.1	0	0	0	0	0	0
ENSG00000234512.1_4	0	0	0	0	0	0
ENSG00000121903.14_2	93	94	130	162	174	263
ENSG00000235907.2_5	0	1	1	0	1	0
ENSG00000121904.17_3	0	0	1	0	0	0
ENSG00000227000.2_2	0	0	0	0	0	0
ENSG00000176256.10_5	0	0	0	0	0	0
ENSG00000231163.6_7	0	0	0	0	0	0
ENSG00000201148.1_1	0	0	0	0	0	0
ENSG00000142698.15_4	0	0	0	0	0	0
ENSG00000221053.1	0	0	0	0	0	0
ENSG00000270241.1_5	0	0	0	0	0	0
ENSG00000287703.1_1	0	0	0	0	0	0
ENSG00000207941.1	0	0	0	0	0	0
ENSG00000163866.9_4	614	575	751	277	299	409
ENSG00000189280.3_3	11	15	15	7	9	8
ENSG00000189433.7_4	15	24	13	2	2	3
ENSG00000255811.1_7	0	0	0	0	0	0
ENSG00000216162.1	0	0	0	1	0	0
ENSG00000188910.8_3	996	1030	1132	298	348	466
ENSG00000187513.9_4	0	0	0	3	3	3
ENSG00000230163.1_6	0	0	0	0	0	0
ENSG00000116544.12_3	22	11	20	13	21	23
ENSG00000252728.1	0	0	0	0	0	0
ENSG00000284773.1_2	1	7	9	2	2	6
ENSG00000241014.2_6	0	1	0	0	0	1
ENSG00000271741.1_6	0	0	0	0	0	0
ENSG00000243749.1_4	0	0	0	0	0	0
ENSG00000163867.17_5	191	189	268	192	172	293
ENSG00000197056.11_4	462	501	631	290	241	419
ENSG00000233940.1_4	0	0	0	0	0	0
ENSG00000228348.1_4	3	1	0	0	0	3
ENSG00000284640.1_4	0	0	0	0	0	0
ENSG00000116560.11_3	9424	10538	11414	6924	6651	9989
ENSG00000201868.1	0	0	0	0	0	0
ENSG00000263591.1	0	0	0	0	0	0
ENSG00000146463.11_3	2516	2593	3200	2781	2635	4192
ENSG00000240374.2	0	0	0	0	0	0
ENSG00000201542.1	0	0	0	0	0	0
ENSG00000229994.1_4	6	1	5	1	2	0
ENSG00000227409.1_6	0	0	0	0	0	0
ENSG00000202129.1	0	0	0	1	0	0
ENSG00000142687.18_4	2148	2215	2510	799	702	1222
ENSG00000236274.1_5	0	0	0	0	0	0
ENSG00000020129.16_4	686	708	787	738	775	1244
ENSG00000239636.1_6	1	1	1	0	0	1
ENSG00000116819.8_4	5	7	8	3	3	7
ENSG00000126067.12_3	4283	3984	5273	771	888	1298
ENSG00000239859.2	0	0	0	0	0	0
ENSG00000142686.8_3	279	308	380	134	115	180
ENSG00000092853.14_4	640	732	917	191	222	269
ENSG00000232335.1_6	0	0	1	0	1	0
ENSG00000134698.11_3	719	813	956	288	282	448
ENSG00000092847.12_5	1326	1459	1691	792	846	1178
ENSG00000271164.1_5	0	0	0	0	0	0
ENSG00000286899.1_1	0	1	0	0	1	0
ENSG00000271914.1_6	0	0	0	0	0	0
ENSG00000126070.20_3	515	500	588	601	533	901
ENSG00000271554.1_6	0	0	0	0	0	0
ENSG00000232862.5_5	0	1	0	0	0	1
ENSG00000092850.12_4	0	1	3	0	0	2
ENSG00000116863.11_3	492	499	536	364	449	659
ENSG00000171812.13_5	0	1	0	0	3	2
ENSG00000054116.12_3	1046	1067	1324	488	475	671
ENSG00000116871.15_7	2766	2931	3047	4084	4192	5832
ENSG00000264592.1	0	0	0	0	0	0
ENSG00000054118.15_6	3137	3492	3969	2940	2732	4094
ENSG00000231849.1_4	0	0	0	0	0	0
ENSG00000214193.10_6	275	339	319	117	107	173
ENSG00000142694.6_2	56	52	54	6	8	11
ENSG00000116883.8_7	53	59	67	25	19	23
ENSG00000286379.1_1	3	3	2	15	4	9
ENSG00000196182.10_3	836	762	878	1560	1577	2200
ENSG00000181817.6_3	353	336	411	290	286	462
ENSG00000222821.1	0	0	0	0	0	0
ENSG00000116885.18_4	38	47	41	50	44	72
ENSG00000201448.1	0	0	0	0	0	0
ENSG00000116898.12_3	2756	2532	3321	1251	1297	1740
ENSG00000119535.17_6	0	0	0	0	0	0
ENSG00000230214.1_4	0	0	0	0	0	0
ENSG00000284705.1_4	0	0	0	0	0	0
ENSG00000284720.1_4	0	0	0	0	0	0
ENSG00000234481.2_7	0	0	0	0	0	0
ENSG00000163873.10_4	0	0	0	0	0	0
ENSG00000284650.1_4	0	0	0	0	0	0
ENSG00000223944.2_7	0	1	0	0	0	0
ENSG00000264698.1	0	0	0	0	0	0
ENSG00000207328.1	0	0	0	0	0	0
ENSG00000252368.1_1	0	0	0	0	0	0
ENSG00000230451.2_4	0	0	1	0	0	0
ENSG00000233621.2_7	137	113	134	130	132	173
ENSG00000163874.11_4	370	429	403	3204	3597	5199
ENSG00000163875.15_3	1049	1169	1382	664	725	1024
ENSG00000263675.1	0	0	1	2	0	1
ENSG00000163877.11_3	378	348	464	372	369	552
ENSG00000232273.1_4	0	1	1	0	0	1
ENSG00000237749.4_5	2	3	2	0	0	2
ENSG00000163879.11_3	22	37	33	27	24	23
ENSG00000134697.13_6	2315	2481	2916	1785	1686	2514
ENSG00000284748.1_4	0	0	0	0	0	0
ENSG00000169218.14_3	0	0	0	0	0	0
ENSG00000116922.14_5	403	422	522	695	688	1064
ENSG00000134690.11_3	1307	1480	1625	914	942	1325
ENSG00000183317.17_5	117	124	134	80	54	121
ENSG00000200421.1	0	0	0	0	0	0
ENSG00000238871.1	0	0	0	0	0	0
ENSG00000214141.4_4	0	0	0	0	0	1
ENSG00000227416.2_5	0	0	0	0	0	0
ENSG00000185090.14_3	715	706	828	243	322	472
ENSG00000233728.1_6	0	0	0	0	0	0
ENSG00000196449.4_3	317	296	385	355	420	600
ENSG00000197982.14_5	294	281	361	139	145	271
ENSG00000188786.10_3	800	710	877	1798	1720	2689
ENSG00000230610.1	0	0	0	0	0	0
ENSG00000235673.1_5	0	0	0	0	0	0
ENSG00000230955.1_6	0	0	0	0	0	0
ENSG00000204084.13_4	240	258	294	131	127	212
ENSG00000252448.1	0	1	0	0	0	0
ENSG00000222282.1	0	0	0	0	0	0
ENSG00000183431.12_3	2745	2786	3357	1430	1354	1978
ENSG00000212541.1	0	0	2	0	0	1
ENSG00000183386.10_3	362	383	391	273	300	393
ENSG00000183520.12_4	1101	1148	1393	727	731	1054
ENSG00000185668.7_3	0	0	0	0	1	0
ENSG00000224592.5_6	0	0	0	0	0	1
ENSG00000223589.2_5	0	0	0	0	0	0
ENSG00000265596.1	0	0	0	0	0	0
ENSG00000284623.1_4	0	0	0	0	0	0
ENSG00000286552.1_1	0	0	0	0	0	0
ENSG00000287987.1_1	0	0	0	0	0	0
ENSG00000237290.2_5	0	0	0	0	0	0
ENSG00000275350.1_5	0	0	0	0	0	0
ENSG00000200796.1	0	0	0	0	0	0
ENSG00000238063.3_5	0	0	0	0	0	0
ENSG00000215895.4_5	2	6	4	1	2	7
ENSG00000284632.1_4	0	0	0	0	0	0
ENSG00000116954.8_3	277	330	333	292	265	468
ENSG00000273637.1_7	0	0	0	0	0	0
ENSG00000228436.3_7	3	5	3	4	4	6
ENSG00000214114.9_4	763	753	1051	243	226	318
ENSG00000274944.4_7	1	1	0	0	0	0
ENSG00000131233.9_3	0	0	0	1	0	0
ENSG00000158315.11_3	75	90	92	44	34	35
ENSG00000199963.1	0	0	0	0	0	1
ENSG00000207466.1	0	0	0	0	0	0
ENSG00000235549.1_4	0	0	0	0	0	0
ENSG00000174574.16_4	1617	1721	2028	2660	2715	4089
ENSG00000168653.11_3	1268	1499	1625	249	262	371
ENSG00000127603.26_7	30357	27478	35135	9868	9762	14245
ENSG00000206654.1	0	0	0	0	0	0
ENSG00000222378.1_1	0	0	0	0	0	0
ENSG00000270040.1_7	0	0	0	0	0	0
ENSG00000287422.1_1	0	0	0	0	0	0
ENSG00000226438.1_6	0	0	0	0	0	0
ENSG00000217897.2_4	0	0	1	0	0	0
ENSG00000183682.8_4	2	13	15	10	3	11
ENSG00000237624.1_4	1	0	0	0	0	0
ENSG00000243970.3_4	4	4	8	15	8	31
ENSG00000090621.14_5	3012	3289	3807	2127	2009	3273
ENSG00000228060.3_7	1	4	2	2	5	5
ENSG00000201457.1	1	2	0	2	0	0
ENSG00000163909.8_3	1	0	0	4	3	4
ENSG00000225903.1_6	0	0	0	0	0	0
ENSG00000116981.3_2	0	0	0	0	0	0
ENSG00000116983.13_3	0	0	0	1	1	1
ENSG00000084072.16_3	466	480	588	267	226	380
ENSG00000225333.6_5	0	0	1	0	0	1
ENSG00000252413.1	0	0	0	0	0	0
ENSG00000116985.12_4	341	381	459	79	79	135
ENSG00000198754.5_3	0	3	3	1	0	4
ENSG00000285905.1_2	0	0	0	0	0	0
ENSG00000261798.1_6	4	4	8	2	2	4
ENSG00000229213.1_5	0	0	0	0	0	0
ENSG00000284719.1_4	1	2	4	2	1	4
ENSG00000284678.1_4	0	0	0	0	0	0
ENSG00000043514.16_4	414	470	534	397	358	602
ENSG00000202222.1	0	0	0	0	0	0
ENSG00000116990.11_4	16	23	33	5	11	23
ENSG00000236546.1_6	0	0	0	0	0	0
ENSG00000207356.1	0	0	0	0	0	0
ENSG00000168389.17_3	64	58	86	57	71	84
ENSG00000228477.1_5	0	0	1	2	1	0
ENSG00000131236.17_4	5764	5942	7186	2149	2218	3126
ENSG00000131238.17_5	2300	2325	2857	1872	1965	2961
ENSG00000226745.2_5	1	0	0	0	0	0
ENSG00000117000.9_3	898	930	1116	938	844	1488
ENSG00000207508.1	0	0	0	0	0	0
ENSG00000188800.6_3	0	0	0	0	0	0
ENSG00000259943.1_6	50	35	54	19	11	21
ENSG00000084073.9_3	2589	3138	3904	1611	1498	2446
ENSG00000231296.1_5	0	1	0	1	0	1
ENSG00000049089.15_6	18	12	19	9	9	17
ENSG00000227311.3_5	0	1	1	1	2	0
ENSG00000084070.12_5	660	721	849	605	602	898
ENSG00000213172.3_5	0	0	0	0	0	0
ENSG00000284677.1_4	0	0	0	0	0	0
ENSG00000187801.15_3	92	106	125	81	88	131
ENSG00000260920.2_6	59	111	88	69	55	111
ENSG00000279667.1_5	0	1	0	1	0	0
ENSG00000187815.10_3	99	119	158	112	117	168
ENSG00000238287.1_6	3	1	4	0	0	0
ENSG00000164002.11_6	122	100	140	76	62	127
ENSG00000227278.1_6	0	0	0	0	0	0
ENSG00000238186.1_6	5	1	4	3	3	3
ENSG00000117010.17_4	63	69	88	47	58	76
ENSG00000286838.1_1	0	0	0	0	0	0
ENSG00000236505.1_5	0	0	0	0	0	0
ENSG00000233910.1_4	0	0	0	0	0	0
ENSG00000117016.10_3	40	53	53	5	11	25
ENSG00000287743.1_1	1	1	0	0	0	1
ENSG00000237899.1_6	1	0	0	0	0	3
ENSG00000272145.1_6	3	11	6	4	4	4
ENSG00000066136.20_3	1407	1310	1493	979	963	1547
ENSG00000198974.1	0	0	0	0	0	0
ENSG00000207962.1	0	0	0	0	0	0
ENSG00000117013.17_5	21	14	16	26	37	49
ENSG00000264582.1	0	0	0	0	0	0
ENSG00000179862.6_2	994	1032	1203	293	313	441
ENSG00000229528.1_6	0	1	1	0	0	0
ENSG00000228940.1_5	0	0	1	0	1	0
ENSG00000286668.1_1	0	0	1	0	0	0
ENSG00000233118.2_4	0	0	0	0	0	0
ENSG00000171793.16_5	2139	2095	2694	1615	1736	2525
ENSG00000281207.1_5	4	11	4	8	5	11
ENSG00000171790.15_3	5	4	3	8	3	6
ENSG00000010803.16_5	655	628	693	695	631	1028
ENSG00000215893.3_4	0	0	0	0	0	0
ENSG00000287400.1_1	0	0	0	0	0	0
ENSG00000235358.2_6	1	0	0	0	0	0
ENSG00000213987.4_5	0	0	0	0	0	0
ENSG00000286640.1_1	0	0	0	0	0	0
ENSG00000204060.7_4	31	38	25	15	15	8
ENSG00000229901.1_6	0	0	0	0	0	1
ENSG00000252563.1_1	0	0	0	0	0	0
ENSG00000127129.10_3	8	6	10	12	13	14
ENSG00000127124.16_5	350	342	426	390	426	610
ENSG00000230881.1_6	0	0	1	0	0	0
ENSG00000230638.4_5	14	2	6	5	1	8
ENSG00000284895.1_3	0	0	0	0	0	0
ENSG00000264896.1	0	0	0	0	0	0
ENSG00000287587.1_1	1	3	0	1	0	1
ENSG00000227538.1_4	0	0	0	0	0	1
ENSG00000228776.2_5	0	0	0	0	0	0
ENSG00000044012.4_3	0	0	1	0	2	3
ENSG00000197273.4_3	0	0	0	0	0	0
ENSG00000198815.9_6	2148	2162	2843	2732	2531	3925
ENSG00000227527.2_7	1	4	1	1	1	3
ENSG00000177181.15_5	142	147	174	11	21	26
ENSG00000235002.1_5	0	0	1	0	0	0
ENSG00000066185.13_3	14	7	13	6	6	12
ENSG00000127125.9_4	1512	1593	1963	767	689	1123
ENSG00000186409.17_6	26	45	50	36	37	71
ENSG00000230116.1_5	0	1	1	0	1	1
ENSG00000236876.3_4	0	0	0	1	0	0
ENSG00000200254.1	0	0	0	0	0	0
ENSG00000236180.2_5	0	0	0	0	0	1
ENSG00000171960.11_5	423	375	497	114	136	150
ENSG00000285728.2_2	12	23	19	19	6	26
ENSG00000234917.2_6	0	0	4	1	1	7
ENSG00000065978.19_4	14470	14588	16944	5396	5786	7570
ENSG00000164007.10_3	0	0	0	1	0	0
ENSG00000117385.15_3	461	388	480	177	159	255
ENSG00000164008.16_5	35	37	36	13	13	23
ENSG00000283580.3_5	0	1	0	0	0	1
ENSG00000228452.1_6	0	0	0	0	0	0
ENSG00000274386.5_5	10	6	8	13	9	16
ENSG00000177868.12_3	83	78	108	41	38	62
ENSG00000164010.15_7	134	146	158	85	98	149
ENSG00000228192.8_6	42	23	39	31	26	35
ENSG00000164011.18_4	180	173	212	256	219	335
ENSG00000233708.1_5	0	1	0	0	0	0
ENSG00000237090.1_5	1	0	0	1	0	1
ENSG00000225099.1_4	2	2	3	4	0	4
ENSG00000117394.22_5	7719	7920	8913	2882	3196	4519
ENSG00000284138.1_4	0	0	0	0	0	0
ENSG00000227533.6_5	14	10	9	5	9	10
ENSG00000283973.2_5	0	1	0	1	0	0
ENSG00000207256.1	0	0	0	0	0	0
ENSG00000252803.1	0	0	0	0	0	0
ENSG00000277513.1_5	0	0	0	0	0	0
ENSG00000186973.11_3	1	0	0	0	0	0
ENSG00000117395.12_4	3726	3848	4775	2427	2333	3511
ENSG00000243710.7_5	10	11	11	11	7	14
ENSG00000199240.1_1	0	0	0	0	0	0
ENSG00000179178.11_4	317	350	335	241	217	357
ENSG00000253313.5_2	522	483	512	142	174	235
ENSG00000066056.14_3	0	0	0	0	0	0
ENSG00000117400.17_7	2	4	5	3	1	1
ENSG00000287113.1_1	1	0	0	1	0	0
ENSG00000234694.1_6	26	14	14	11	10	14
ENSG00000117399.14_3	2479	2201	2632	912	1051	1396
ENSG00000066322.15_4	4302	4103	5181	2064	2222	3278
ENSG00000159479.17_3	468	457	547	348	350	612
ENSG00000229431.1_6	5	6	5	6	1	12
ENSG00000198198.16_7	542	602	641	1205	834	1763
ENSG00000229372.1_6	1	0	3	5	1	6
ENSG00000178922.16_5	0	0	0	0	0	0
ENSG00000229348.1_5	1	0	1	2	0	0
ENSG00000142949.17_4	11408	10508	12518	7199	7839	11606
ENSG00000066135.13_5	459	497	505	502	526	687
ENSG00000284989.1_2	0	0	0	0	0	0
ENSG00000236200.6_6	11	13	22	5	8	11
ENSG00000126091.20_6	10	16	13	10	8	19
ENSG00000229444.1_6	0	0	0	0	0	0
ENSG00000252201.1	0	0	0	0	0	0
ENSG00000233674.2_5	0	0	0	0	0	1
ENSG00000224751.2_4	1	1	2	1	0	0
ENSG00000117407.17_6	10	6	13	5	4	13
ENSG00000237950.2_6	23	20	13	15	9	29
ENSG00000117408.11_3	476	477	586	531	586	806
ENSG00000285649.1_2	2	3	2	4	3	5
ENSG00000132768.14_3	623	616	726	880	872	1396
ENSG00000117410.14_4	1103	1010	1224	869	986	1404
ENSG00000117411.16_2	1878	1913	2256	1553	1554	2311
ENSG00000159214.13_4	162	198	219	83	89	166
ENSG00000196517.11_6	298	242	296	212	195	323
ENSG00000230615.7_7	3	2	8	1	6	4
ENSG00000227163.2_5	0	0	0	0	0	0
ENSG00000271647.1_2	0	0	0	0	0	0
ENSG00000239560.2	0	0	0	0	0	0
ENSG00000171872.4_2	0	0	0	0	2	1
ENSG00000233514.1_5	3	3	13	0	2	2
ENSG00000283039.1_3	0	0	0	0	0	0
ENSG00000226804.4_5	0	0	0	0	0	0
ENSG00000200171.1	0	0	0	0	0	0
ENSG00000238037.1_4	0	0	0	0	0	0
ENSG00000227994.1_5	0	0	0	0	0	0
ENSG00000271329.1_5	0	0	0	0	3	2
ENSG00000178028.14_4	454	420	507	308	292	472
ENSG00000117419.15_4	1032	1041	1177	382	428	521
ENSG00000233602.1_6	0	0	0	0	1	1
ENSG00000252146.1	0	0	0	0	0	0
ENSG00000199385.1	0	0	0	0	0	0
ENSG00000187147.18_5	805	835	870	592	614	889
ENSG00000263381.1	0	0	0	0	0	0
ENSG00000126106.14_3	184	163	162	50	42	51
ENSG00000198520.12_7	17	26	14	5	4	13
ENSG00000199377.1	0	0	0	2	0	1
ENSG00000200169.1	0	0	0	0	0	0
ENSG00000142945.13_5	1905	1846	2229	773	875	1232
ENSG00000225721.5_6	1	0	1	0	0	2
ENSG00000142937.12_3	8956	7551	9795	2226	2375	3487
ENSG00000264294.1	0	0	0	0	0	0
ENSG00000200913.1	2	0	0	1	0	3
ENSG00000202031.1	0	0	0	0	0	0
ENSG00000207421.1	0	0	0	0	0	0
ENSG00000234093.3_4	2	8	9	5	1	4
ENSG00000142959.5_3	0	4	1	1	0	2
ENSG00000173846.13_3	111	92	135	195	237	317
ENSG00000188396.3_4	0	2	1	1	3	7
ENSG00000222009.8_2	3	7	2	30	23	50
ENSG00000117425.14_3	0	4	5	18	17	21
ENSG00000202444.1	0	0	0	0	0	0
ENSG00000226499.1_5	0	1	1	1	0	1
ENSG00000070785.16_5	533	558	705	298	289	458
ENSG00000266294.1	0	0	0	0	0	0
ENSG00000253039.1_1	0	0	0	0	0	0
ENSG00000229815.1_4	0	0	0	0	0	0
ENSG00000232369.1_5	2	3	4	0	1	0
ENSG00000268949.1_4	0	1	0	0	0	1
ENSG00000126107.15_3	483	510	550	259	303	376
ENSG00000126088.14_4	581	509	627	178	164	240
ENSG00000162415.7_4	9	12	15	5	6	4
ENSG00000264650.1	0	0	0	0	0	0
ENSG00000234315.1_4	4	0	2	1	0	2
ENSG00000221707.2	0	0	0	0	0	0
ENSG00000281912.1_3	9	5	12	9	4	7
ENSG00000186603.5_2	217	201	253	63	86	97
ENSG00000132781.17_6	277	292	323	157	124	242
ENSG00000132773.12_3	225	196	267	241	206	305
ENSG00000070759.17_3	67	64	86	23	11	29
ENSG00000238945.1	0	0	0	0	0	0
ENSG00000236872.1_5	0	1	3	0	0	0
ENSG00000280670.3_5	88	113	95	130	136	191
ENSG00000132763.15_3	333	354	382	108	114	166
ENSG00000117450.14_4	6534	6434	7992	356	400	568
ENSG00000234379.1_4	0	0	0	0	0	0
ENSG00000117448.13_5	828	801	1000	295	272	414
ENSG00000281133.1_1	0	0	0	0	0	0
ENSG00000280836.1_1	1	0	0	0	0	0
ENSG00000132780.17_6	4087	4533	5455	965	852	1170
ENSG00000281112.1_1	0	0	0	0	0	0
ENSG00000281825.1_1	0	0	0	0	0	0
ENSG00000159588.15_4	7	21	24	32	17	42
ENSG00000159592.11_4	2274	2495	3093	1586	1609	2360
ENSG00000225447.1_4	0	1	0	0	0	0
ENSG00000234329.1_5	3	5	0	4	3	11
ENSG00000159596.7_3	864	903	1133	223	215	363
ENSG00000197429.10_3	274	309	393	87	94	116
ENSG00000230896.1_7	12	17	19	0	3	1
ENSG00000236111.5_5	1	3	1	0	0	1
ENSG00000086015.21_3	1268	1228	1435	1687	1712	2707
ENSG00000232467.2_4	0	0	0	0	0	1
ENSG00000117461.15_4	429	431	605	273	306	478
ENSG00000278139.1_6	0	0	0	0	0	0
ENSG00000226957.1_6	0	0	0	0	0	0
ENSG00000233114.2_5	2	0	1	1	0	0
ENSG00000227857.2_6	1	0	5	1	1	2
ENSG00000117472.10_3	1943	1911	2214	789	901	1293
ENSG00000250719.1_7	0	0	0	0	0	0
ENSG00000085998.14_3	1685	1650	2012	732	797	1182
ENSG00000171357.6_3	0	1	0	0	0	0
ENSG00000085999.13_5	403	462	487	182	203	248
ENSG00000132128.16_3	922	908	1024	963	940	1395
ENSG00000173660.12_3	2025	1762	2384	180	178	271
ENSG00000117481.10_3	597	652	769	528	561	843
ENSG00000225779.1_5	0	0	1	1	0	0
ENSG00000117480.16_3	78	70	98	53	54	80
ENSG00000232022.7_4	1	0	1	1	1	1
ENSG00000224863.3_5	0	0	0	0	0	1
ENSG00000197587.10_3	123	119	113	20	35	26
ENSG00000282881.2_6	0	0	0	0	0	0
ENSG00000269956.2_5	0	1	1	0	2	1
ENSG00000162456.9_3	0	0	0	0	0	0
ENSG00000079277.21_7	362	338	470	206	207	289
ENSG00000142961.14_3	131	104	151	103	108	167
ENSG00000123472.12_5	1303	1386	1704	731	768	1130
ENSG00000233647.2_4	0	0	0	0	0	0
ENSG00000186118.8_3	0	0	1	0	0	2
ENSG00000228237.5_6	1	0	1	1	0	1
ENSG00000159658.11_3	4587	4874	5595	3498	3491	5169
ENSG00000236476.2_5	0	0	0	1	0	0
ENSG00000142973.13_2	10	6	5	1	1	2
ENSG00000154198.14_5	0	0	0	0	0	0
ENSG00000238145.2_5	0	0	0	0	0	0
ENSG00000187048.13_4	0	0	0	0	0	0
ENSG00000259832.1_4	0	0	0	0	0	0
ENSG00000261196.1_4	0	0	0	0	0	0
ENSG00000261593.1_4	0	0	0	0	0	0
ENSG00000261290.1_4	0	0	0	0	0	0
ENSG00000186377.8_3	5	5	14	2	0	0
ENSG00000186160.5_3	0	0	0	1	1	1
ENSG00000225154.2_5	0	0	0	0	0	0
ENSG00000225506.2_6	6	1	2	1	5	6
ENSG00000162365.12_4	0	0	0	0	0	0
ENSG00000225514.1_4	0	0	0	0	0	0
ENSG00000224805.2_6	8	6	3	4	0	5
ENSG00000162366.8_3	311	327	373	119	121	173
ENSG00000162367.11_2	1	0	0	0	1	0
ENSG00000226252.1_6	0	0	0	0	0	0
ENSG00000123473.15_3	1832	1879	2432	837	879	1220
ENSG00000162368.13_2	5796	6614	8191	2437	2357	3640
ENSG00000225762.1_6	1	2	0	0	2	1
ENSG00000186790.6_3	0	6	0	0	0	1
ENSG00000237424.1_5	89	92	92	32	42	42
ENSG00000186564.5_2	41	47	58	27	11	22
ENSG00000271355.1_5	0	0	0	0	0	0
ENSG00000229554.2_4	0	0	0	0	0	0
ENSG00000221346.1	0	0	0	0	0	0
ENSG00000227883.1_4	0	0	0	0	0	0
ENSG00000221447.1	0	0	0	0	0	0
ENSG00000227947.2_5	0	0	0	0	1	0
ENSG00000269113.4_4	6	6	7	6	9	14
ENSG00000223814.1_7	0	0	0	0	0	0
ENSG00000273395.1	0	0	0	0	0	0
ENSG00000225028.1_6	1	0	0	1	1	3
ENSG00000226133.6_7	0	0	0	0	0	0
ENSG00000231413.1_6	0	0	0	0	0	0
ENSG00000237180.1_4	0	0	0	0	0	0
ENSG00000242267.6_4	0	0	0	0	0	0
ENSG00000279096.2_4	0	0	0	0	0	0
ENSG00000269709.1	0	0	0	0	0	0
ENSG00000223720.2_6	0	0	0	0	0	0
ENSG00000117834.12_6	0	1	2	0	0	0
ENSG00000272491.1_6	0	0	0	0	0	0
ENSG00000279214.1_5	0	0	0	0	0	0
ENSG00000132122.12_6	75	87	114	38	30	37
ENSG00000224986.2_4	1	0	0	0	1	0
ENSG00000206700.1	0	0	0	0	0	0
ENSG00000235105.1_5	2	2	5	1	1	3
ENSG00000223175.1	0	0	0	0	0	0
ENSG00000232514.1_5	0	0	0	0	0	0
ENSG00000186094.17_7	0	0	0	0	0	0
ENSG00000287661.1_1	0	0	0	0	0	0
ENSG00000162373.13_4	3	0	2	0	0	0
ENSG00000286597.1_1	0	0	0	0	0	0
ENSG00000229846.2_6	0	0	0	0	0	0
ENSG00000239144.1	0	0	0	0	0	0
ENSG00000230114.1_6	0	0	0	0	0	0
ENSG00000225623.1_6	0	0	0	0	0	0
ENSG00000237478.2_5	0	0	0	0	0	0
ENSG00000215887.5_4	0	0	0	0	0	0
ENSG00000221746.1	0	0	0	0	0	0
ENSG00000227839.1	0	0	0	0	0	0
ENSG00000279324.1_5	0	0	0	0	0	0
ENSG00000233595.2_4	0	1	0	0	0	0
ENSG00000162374.17_7	0	0	0	0	0	0
ENSG00000230828.1_5	0	0	0	0	0	0
ENSG00000237337.1_6	0	0	0	0	0	0
ENSG00000233407.1_6	0	0	0	0	0	0
ENSG00000284696.2_4	0	0	0	0	0	0
ENSG00000284645.1_4	0	0	0	0	0	1
ENSG00000234080.3_5	2	2	2	2	1	1
ENSG00000229316.1_4	0	0	0	0	0	0
ENSG00000225671.2_4	3	5	6	0	2	1
ENSG00000142700.12_3	1	1	1	3	1	2
ENSG00000284700.1_2	0	0	0	0	0	0
ENSG00000271782.1	0	0	0	0	0	0
ENSG00000185104.20_4	1721	1709	2093	1072	1070	1605
ENSG00000225767.1_6	0	0	0	0	0	2
ENSG00000202140.1	0	0	0	0	0	0
ENSG00000207194.1	0	0	0	0	0	0
ENSG00000252825.1	0	0	0	0	0	0
ENSG00000230585.2_4	1	1	0	4	5	3
ENSG00000237130.1_4	0	0	0	0	0	0
ENSG00000123080.12_4	492	508	577	69	100	134
ENSG00000265538.1	0	0	0	0	0	0
ENSG00000204006.9_5	0	0	0	0	0	0
ENSG00000200262.1	0	0	0	0	0	0
ENSG00000213478.2_4	1	3	3	1	0	0
ENSG00000239101.1	0	0	0	0	0	0
ENSG00000221492.1	0	0	0	0	0	0
ENSG00000203356.2_5	0	0	0	0	0	0
ENSG00000238618.1	0	0	0	0	0	0
ENSG00000123091.5_3	2178	2382	2946	1324	1304	2219
ENSG00000233406.5_5	4	3	4	4	2	5
ENSG00000236434.2_6	1	0	0	0	0	0
ENSG00000085831.15_6	280	326	391	318	303	453
ENSG00000261664.5_6	3	3	0	3	4	5
ENSG00000085832.17_6	1654	1701	2077	659	629	1007
ENSG00000232027.2_5	1	5	4	0	1	3
ENSG00000206595.1	0	0	0	0	0	0
ENSG00000238140.1_6	0	2	1	0	0	1
ENSG00000227070.1_6	1	0	0	0	0	0
ENSG00000252032.1	0	0	0	0	0	0
ENSG00000227742.2_5	1	0	0	0	2	6
ENSG00000117859.19_6	2465	2613	3117	1260	1220	1959
ENSG00000236973.2_4	1	2	0	0	0	0
ENSG00000232846.1_4	0	0	0	0	0	0
ENSG00000212624.1	0	0	0	0	0	0
ENSG00000078618.21_3	4106	4415	5534	1771	1656	2738
ENSG00000266993.3_7	2	3	3	3	1	10
ENSG00000272175.1_6	0	0	0	0	0	0
ENSG00000212076.1	0	0	0	0	0	0
ENSG00000230604.2_4	0	0	0	0	0	0
ENSG00000212174.1	0	0	0	0	0	0
ENSG00000265769.1	0	0	0	0	0	0
ENSG00000169213.7_3	56	49	45	23	32	33
ENSG00000200839.1_1	0	0	0	0	0	0
ENSG00000229032.1_5	0	0	0	0	0	0
ENSG00000264613.1	0	0	0	0	0	0
ENSG00000117862.12_4	299	340	387	174	198	271
ENSG00000285839.1_1	0	0	0	0	0	0
ENSG00000198841.3_3	85	79	103	63	102	96
ENSG00000223390.1_6	0	0	0	0	0	0
ENSG00000228369.2_6	0	0	0	0	0	0
ENSG00000134717.18_4	1449	1696	2034	763	676	1046
ENSG00000157077.14_3	595	617	817	430	435	663
ENSG00000241745.2	0	0	0	0	0	0
ENSG00000228407.2_5	2	4	3	2	0	2
ENSG00000223429.1_5	0	0	0	0	0	0
ENSG00000224255.2_4	0	0	0	0	0	1
ENSG00000236004.2_5	0	0	0	0	0	0
ENSG00000237663.2_4	0	0	0	0	0	0
ENSG00000213735.2_4	0	0	0	0	0	0
ENSG00000154222.14_3	770	737	863	809	799	1080
ENSG00000272100.1_6	1	0	0	2	0	2
ENSG00000287078.1_1	0	3	1	0	1	5
ENSG00000224680.4_4	1	3	1	0	0	4
ENSG00000085840.13_3	537	547	676	166	176	240
ENSG00000134748.13_3	1458	1548	1916	1051	1037	1618
ENSG00000134744.14_6	1239	1204	1533	758	719	1158
ENSG00000239063.1	0	0	0	0	0	0
ENSG00000272371.1_6	0	0	1	0	0	0
ENSG00000236290.1_4	0	0	0	0	0	0
ENSG00000116157.6_3	0	0	1	0	0	0
ENSG00000182183.15_4	0	0	0	0	0	1
ENSG00000162377.6_3	991	1029	1299	970	967	1426
ENSG00000233664.1_4	0	0	0	0	0	0
ENSG00000239640.2	0	0	0	0	0	0
ENSG00000162378.13_3	568	622	757	310	267	468
ENSG00000252018.1	0	0	0	0	0	0
ENSG00000228929.1_4	72	57	76	23	33	31
ENSG00000206627.1	0	0	0	0	0	0
ENSG00000203995.9_3	0	0	0	3	0	3
ENSG00000242391.2_6	0	0	0	0	0	0
ENSG00000121310.17_4	271	338	344	159	95	166
ENSG00000230953.2_5	2	0	0	2	0	4
ENSG00000231866.2_5	0	0	0	0	0	0
ENSG00000116171.18_5	1753	1875	2315	492	436	738
ENSG00000264834.1	0	0	0	0	0	0
ENSG00000266188.1	0	0	1	0	0	0
ENSG00000265815.1	0	0	0	0	0	0
ENSG00000237279.2_5	0	0	0	0	0	0
ENSG00000236360.2_5	0	0	0	0	0	0
ENSG00000226147.1_4	0	0	0	0	0	0
ENSG00000174348.13_3	0	0	0	0	0	2
ENSG00000232993.1_7	0	0	0	0	0	0
ENSG00000227644.2_4	0	0	0	0	0	0
ENSG00000162383.12_5	0	0	0	0	0	0
ENSG00000235563.1_6	2	0	0	0	0	0
ENSG00000277397.1_5	0	0	0	0	0	0
ENSG00000157184.7_4	348	336	400	197	182	307
ENSG00000236723.2_6	1	0	0	2	2	1
ENSG00000162384.14_3	278	326	375	228	225	362
ENSG00000259818.1_6	0	0	0	1	0	4
ENSG00000162385.11_3	1023	1105	1402	329	343	458
ENSG00000226754.2_7	23	25	36	10	6	14
ENSG00000157193.17_6	2927	2704	3433	1375	1633	2170
ENSG00000270172.1	0	0	0	0	0	0
ENSG00000234578.1_6	0	0	0	0	0	0
ENSG00000228838.1_6	2	0	0	1	0	0
ENSG00000232762.1_6	0	0	0	1	0	0
ENSG00000225675.2_5	0	1	0	0	0	1
ENSG00000285954.1_2	0	0	0	0	0	0
ENSG00000226938.1_6	0	0	0	0	0	0
ENSG00000230138.2_6	0	0	0	0	0	0
ENSG00000236253.7_4	0	0	0	0	0	0
ENSG00000143006.7_2	0	0	0	0	0	0
ENSG00000174332.5_2	1	0	0	0	0	0
ENSG00000239007.1	0	0	0	0	0	0
ENSG00000058804.12_3	3058	3369	4400	1572	1599	2475
ENSG00000201003.1	1	0	0	1	0	1
ENSG00000264454.1	1	0	0	0	0	0
ENSG00000229687.2_5	0	0	0	0	0	0
ENSG00000058799.15_3	306	328	398	145	132	200
ENSG00000211452.10_4	1	1	0	0	1	0
ENSG00000081870.11_2	516	641	795	83	88	111
ENSG00000116212.15_4	644	642	795	329	364	502
ENSG00000219102.3_4	3	4	12	1	2	4
ENSG00000203985.11_3	0	0	0	0	0	0
ENSG00000197015.2	0	0	0	0	0	0
ENSG00000116209.11_5	2538	2560	3288	709	782	1205
ENSG00000272091.1	0	0	0	0	0	0
ENSG00000203276.2	0	1	2	1	0	1
ENSG00000116205.14_5	348	419	462	224	230	343
ENSG00000264208.1	0	0	0	0	0	0
ENSG00000225183.1_5	1	1	0	0	0	0
ENSG00000237611.1	0	0	0	0	0	0
ENSG00000256407.2_6	0	0	0	0	0	0
ENSG00000157211.11_5	0	0	0	0	0	0
ENSG00000280425.2_7	0	0	0	1	0	1
ENSG00000215883.10_4	162	148	170	62	81	88
ENSG00000248835.2	0	0	0	0	0	0
ENSG00000116221.15_2	3313	3226	3865	1286	1336	1901
ENSG00000157216.15_5	326	366	466	195	172	260
ENSG00000198711.5_5	1	2	2	0	1	0
ENSG00000225632.1_6	0	0	0	0	0	0
ENSG00000232245.1_6	0	0	0	0	0	0
ENSG00000265404.1	0	0	0	0	0	0
ENSG00000287582.1_1	0	0	0	0	0	0
ENSG00000235741.1_6	0	0	0	0	0	0
ENSG00000237173.1_5	0	0	0	0	0	0
ENSG00000252646.1	0	0	0	0	0	0
ENSG00000227453.1_4	0	1	0	0	0	0
ENSG00000162390.17_2	115	99	159	38	64	76
ENSG00000162391.12_5	5	5	3	1	3	1
ENSG00000230728.1_7	0	0	0	0	0	0
ENSG00000184313.20_5	0	0	0	0	1	0
ENSG00000271723.5_3	0	0	0	0	0	0
ENSG00000243725.7_4	36	31	43	36	43	52
ENSG00000162396.6_3	216	205	238	199	201	313
ENSG00000006555.11_6	275	251	362	122	147	201
ENSG00000237453.1_6	0	2	0	0	0	0
ENSG00000162398.11_2	4	1	1	1	0	2
ENSG00000116133.13_4	17875	17761	21596	3771	4316	5994
ENSG00000287724.1_1	0	0	0	0	0	0
ENSG00000242396.1_7	0	1	3	0	0	0
ENSG00000233203.6_7	6	6	8	0	1	5
ENSG00000284601.1_4	0	0	0	0	0	1
ENSG00000143001.5_3	15	14	15	0	3	5
ENSG00000233271.1_6	0	0	0	0	0	0
ENSG00000162399.9_5	1	0	1	1	1	2
ENSG00000169174.10_2	3586	3588	4279	832	983	1366
ENSG00000162402.14_3	1671	1671	2075	2159	2093	3403
ENSG00000231090.2_7	0	0	0	0	0	0
ENSG00000231095.1_4	0	0	0	1	0	0
ENSG00000265822.1	0	0	0	0	0	0
ENSG00000234810.4_6	0	0	0	0	0	0
ENSG00000231900.3_4	0	0	0	0	0	0
ENSG00000232198.2_4	0	0	0	0	0	0
ENSG00000199831.1	0	0	0	0	0	0
ENSG00000252162.1	0	0	0	0	0	0
ENSG00000272051.1	0	0	0	0	0	0
ENSG00000233079.3_5	0	0	0	0	0	0
ENSG00000230250.3_6	0	0	0	0	0	0
ENSG00000227104.3_4	0	0	0	0	0	0
ENSG00000235612.1_6	0	0	0	0	0	0
ENSG00000260971.4_6	4	0	1	4	1	4
ENSG00000284686.1_3	0	1	0	2	0	1
ENSG00000229871.1_4	0	0	0	0	0	0
ENSG00000223307.2	0	0	0	0	0	0
ENSG00000223956.3_5	1	2	1	5	1	4
ENSG00000162407.9_4	112	115	159	314	251	460
ENSG00000236776.1_4	0	0	0	0	0	0
ENSG00000224980.1_4	0	0	0	0	0	0
ENSG00000225475.1_5	2	0	2	1	0	0
ENSG00000162409.11_3	172	185	222	124	101	182
ENSG00000187889.13_6	0	0	0	1	0	1
ENSG00000229913.1_6	0	0	0	0	0	0
ENSG00000157131.10_2	0	0	0	0	0	0
ENSG00000021852.13_4	0	0	0	0	0	0
ENSG00000236341.1_7	0	0	0	0	0	0
ENSG00000221591.1	0	0	0	0	0	0
ENSG00000173406.15_4	0	0	0	0	0	0
ENSG00000227935.1_6	0	0	1	0	0	0
ENSG00000236888.1_4	0	0	0	0	0	0
ENSG00000238773.1	0	0	0	0	0	0
ENSG00000226759.8_7	0	0	0	0	0	0
ENSG00000229887.4_2	1	3	3	0	1	0
ENSG00000223416.3_4	1	1	1	0	0	0
ENSG00000235038.1_6	0	0	0	0	0	0
ENSG00000230546.1_5	0	0	0	0	0	0
ENSG00000233216.1_5	0	0	0	0	0	0
ENSG00000162600.12_4	625	795	997	309	293	474
ENSG00000286918.1_1	5	5	4	6	4	5
ENSG00000270209.1_5	0	0	0	0	0	1
ENSG00000264128.1	0	0	0	0	0	0
ENSG00000184292.6_2	4618	4463	5217	1113	1158	1741
ENSG00000185839.3_5	14	12	11	4	3	9
ENSG00000162601.11_4	766	873	980	1245	978	1765
ENSG00000283445.1_6	1	4	0	0	1	1
ENSG00000222168.1	0	0	0	0	0	0
ENSG00000264081.1	0	0	0	0	0	0
ENSG00000177606.6_2	1853	1792	1976	6865	7099	10812
ENSG00000234807.7_5	59	61	87	2	11	7
ENSG00000272226.1_6	2	2	0	1	0	0
ENSG00000231740.1_6	0	0	0	0	0	0
ENSG00000232453.7_7	3	3	4	4	6	4
ENSG00000237352.4_6	1	0	2	0	0	1
ENSG00000228121.1_4	0	5	1	0	0	1
ENSG00000241042.1_7	0	0	0	0	0	0
ENSG00000235215.2_7	0	0	0	0	0	0
ENSG00000224609.8_6	6	4	11	3	5	3
ENSG00000270457.1_6	0	0	0	1	1	1
ENSG00000172456.17_4	89	90	138	36	30	36
ENSG00000266150.1	0	0	0	0	0	0
ENSG00000226883.1_6	0	0	0	0	0	0
ENSG00000134709.11_3	1715	1883	2380	985	909	1382
ENSG00000134716.11_4	427	432	515	218	218	293
ENSG00000265535.1	0	0	0	0	0	0
ENSG00000162598.13_4	0	0	0	0	0	0
ENSG00000229332.2_4	0	0	0	0	0	0
ENSG00000238242.2_6	0	0	0	0	0	0
ENSG00000226476.4_5	6	1	3	29	13	29
ENSG00000231252.3_6	0	0	0	0	0	0
ENSG00000162599.17_6	646	680	822	563	539	860
ENSG00000237928.6_6	0	0	0	0	0	0
ENSG00000263380.1	0	0	0	0	0	0
ENSG00000237853.6_5	1	0	0	0	0	0
ENSG00000284808.1_3	0	0	0	0	0	0
ENSG00000287224.1_1	0	0	0	0	1	0
ENSG00000264551.1	0	0	0	0	0	0
ENSG00000223920.2_5	0	0	0	0	0	0
ENSG00000162604.12_6	606	582	770	244	232	363
ENSG00000271200.1_6	1	0	0	0	0	0
ENSG00000132849.20_5	1798	1852	2288	1202	1201	1866
ENSG00000200575.1	0	0	0	0	0	0
ENSG00000212360.1	0	0	0	0	0	0
ENSG00000236646.1_4	0	1	0	0	0	0
ENSG00000242860.2	0	0	0	0	0	0
ENSG00000263908.1	0	0	0	0	0	0
ENSG00000234204.1_4	0	0	0	0	0	0
ENSG00000234088.1_4	1	0	0	0	0	0
ENSG00000240563.2_3	0	0	0	0	1	0
ENSG00000237227.1_5	0	0	0	0	0	0
ENSG00000200174.1	0	0	0	0	0	0
ENSG00000132854.19_3	0	0	0	0	0	0
ENSG00000201153.1	0	0	0	0	0	0
ENSG00000162607.13_4	2118	2518	3131	851	876	1282
ENSG00000116641.17_5	1202	1208	1512	911	918	1437
ENSG00000270549.1_5	0	0	0	0	0	0
ENSG00000132855.4_2	2	0	0	0	0	1
ENSG00000269624.1	0	0	0	0	0	0
ENSG00000278967.1_5	0	0	0	0	0	0
ENSG00000213703.2_5	0	0	0	0	0	0
ENSG00000235545.1_6	5	6	4	2	2	1
ENSG00000125703.15_3	348	446	527	183	167	285
ENSG00000234318.1_6	0	1	0	1	0	0
ENSG00000237163.1_5	0	0	0	0	0	0
ENSG00000229537.7_6	0	0	0	0	0	0
ENSG00000286455.1_1	0	0	0	0	0	0
ENSG00000227485.1_6	0	0	0	0	0	0
ENSG00000229225.1_6	0	0	0	0	0	0
ENSG00000203605.3_6	0	0	0	0	0	0
ENSG00000224209.8_6	0	0	0	0	0	0
ENSG00000252259.1_1	0	0	0	0	0	0
ENSG00000228734.2_6	0	1	0	0	0	0
ENSG00000223683.1_4	0	0	0	0	0	0
ENSG00000230798.5_6	15	19	28	2	1	2
ENSG00000187140.5_2	1	2	4	3	0	4
ENSG00000252784.1	0	0	0	0	0	0
ENSG00000236674.1_5	1	0	0	0	1	0
ENSG00000088035.18_5	499	576	707	154	152	263
ENSG00000142856.16_2	793	820	999	179	158	253
ENSG00000286429.1_1	0	0	0	1	0	0
ENSG00000203965.13_4	252	277	361	87	87	116
ENSG00000264271.1	0	0	0	0	0	0
ENSG00000251720.1	0	0	0	0	0	0
ENSG00000116652.6_4	2	4	5	4	3	1
ENSG00000079739.17_5	2224	2032	2518	622	705	1005
ENSG00000244256.2	1	0	0	2	1	3
ENSG00000185483.12_4	1239	1309	1648	1182	1168	1736
ENSG00000177452.7_5	2	2	1	0	0	0
ENSG00000228056.3_4	0	0	0	0	2	0
ENSG00000207190.1	0	0	0	0	0	0
ENSG00000200508.1	0	0	0	0	0	0
ENSG00000223949.7_6	4	1	6	0	0	6
ENSG00000284928.1_3	0	2	1	0	0	2
ENSG00000177414.13_4	1	0	0	0	0	0
ENSG00000238653.1	0	0	0	0	0	0
ENSG00000158966.15_4	78	86	98	83	69	111
ENSG00000264470.1	0	0	0	0	0	0
ENSG00000162437.14_2	686	791	999	269	234	377
ENSG00000162434.12_3	3191	3201	4043	2547	2368	4131
ENSG00000234784.2_5	0	0	0	0	0	0
ENSG00000233877.2_5	0	0	0	0	0	0
ENSG00000226891.9_7	1	1	0	0	1	0
ENSG00000185031.6_4	2	0	0	0	0	0
ENSG00000272506.1_6	0	0	0	0	0	0
ENSG00000212257.1	0	0	0	0	0	0
ENSG00000265996.1	0	0	0	0	0	0
ENSG00000199135.1	0	0	0	0	0	0
ENSG00000231485.1_6	0	0	0	1	0	0
ENSG00000235804.2_5	0	0	0	0	0	0
ENSG00000234496.2_4	0	0	0	0	0	0
ENSG00000162433.15_4	1851	2067	2334	500	556	873
ENSG00000231622.1_4	0	0	0	0	0	0
ENSG00000116675.16_4	101	107	121	137	147	190
ENSG00000229294.1_7	0	0	0	0	0	0
ENSG00000234144.1_4	0	0	0	0	0	0
ENSG00000222624.1	0	0	0	0	0	0
ENSG00000213625.9_5	2477	2741	3166	1178	1032	1610
ENSG00000116678.19_4	125	165	225	38	33	62
ENSG00000237852.1_7	1	2	0	0	0	0
ENSG00000238931.1	0	0	0	0	0	0
ENSG00000224570.1_5	1	1	1	1	0	1
ENSG00000285079.1_3	0	0	0	0	0	0
ENSG00000239319.2	0	0	0	0	0	0
ENSG00000184588.18_6	4	4	13	21	16	33
ENSG00000227466.1_6	0	0	0	0	0	0
ENSG00000223152.1	0	0	0	0	0	0
ENSG00000118473.22_5	0	0	0	0	0	0
ENSG00000264720.1	0	0	0	0	0	0
ENSG00000248458.2_6	0	0	0	0	0	0
ENSG00000221655.2	0	0	0	0	0	0
ENSG00000152760.10_3	0	0	0	0	0	0
ENSG00000172410.4_2	0	0	1	0	0	0
ENSG00000152763.17_5	24	44	40	78	55	96
ENSG00000231080.1_6	0	0	0	0	0	0
ENSG00000198160.14_3	791	985	1173	1475	1223	2120
[truncated: 60,231 more rows]

## Sheet: MERS vs MOCK_MRC5 cell
	Mock1	Mock2	Mock3	MERS1	MERS2	MERS3
ENSG00000223972.5_2	0	0	0	0	0	1
ENSG00000227232.5_2	287	275	240	1	0	210
ENSG00000243485.5_6	0	1	0	0	0	0
ENSG00000237613.2_3	0	0	0	0	0	0
ENSG00000268020.3_4	0	0	0	0	0	0
ENSG00000240361.2_3	1	0	0	0	0	0
ENSG00000186092.6_4	0	0	0	0	0	0
ENSG00000238009.6_8	1	0	2	0	1	2
ENSG00000239945.1_7	0	0	0	0	0	0
ENSG00000233750.3_4	1	0	1	3	0	0
ENSG00000237683.5	7	7	4	64	44	7
ENSG00000268903.1_5	0	0	0	0	0	0
ENSG00000269981.1_5	0	0	0	0	0	0
ENSG00000239906.1_6	0	0	0	0	0	0
ENSG00000241860.7_6	7	6	3	1	1	5
ENSG00000222623.1	0	0	2	0	0	0
ENSG00000241599.1_7	0	0	0	0	0	0
ENSG00000228463.4	28	20	23	3	1	22
ENSG00000250575.1	0	0	0	0	0	0
ENSG00000233653.3	0	0	0	0	0	0
ENSG00000224813.2	0	0	0	0	0	0
ENSG00000235249.1	0	0	0	0	0	0
ENSG00000269732.1	0	0	0	0	0	0
ENSG00000256186.1	0	0	0	0	0	0
ENSG00000236601.1	0	0	0	0	0	0
ENSG00000236743.1	0	0	0	0	0	0
ENSG00000236679.2	0	0	0	0	0	0
ENSG00000230021.10_5	8	10	7	0	0	4
ENSG00000235146.2_6	0	0	0	0	0	0
ENSG00000225972.1_4	7	9	6	4	4	6
ENSG00000225630.1_4	5279	4596	4855	26	25	2876
ENSG00000237973.1_4	1716	1249	1348	4542	2495	966
ENSG00000229344.1_4	10	15	14	41	30	6
ENSG00000240409.1_4	0	3	0	14	5	0
ENSG00000248527.1_4	36	30	28	26	15	34
ENSG00000198744.5_4	339	282	290	12691	6218	197
ENSG00000268663.1_4	0	0	0	0	0	0
ENSG00000284662.1_2	0	0	0	0	0	0
ENSG00000229376.3_4	2	1	2	0	0	2
ENSG00000228327.3_6	185	172	144	17	19	131
ENSG00000235373.1	5	2	3	0	0	1
ENSG00000223181.1	0	0	0	0	0	0
ENSG00000229905.1_6	0	0	0	0	0	0
ENSG00000237491.10_7	45	52	32	2	0	31
ENSG00000285268.1_2	0	0	0	0	0	0
ENSG00000230092.7_5	3	1	5	2	3	0
ENSG00000177757.2_3	9	2	9	0	0	7
ENSG00000228794.9_6	511	402	444	52	45	303
ENSG00000225880.5_5	28	35	40	0	1	12
ENSG00000230368.2_3	0	0	0	0	0	0
ENSG00000234711.1_2	0	0	0	0	1	0
ENSG00000283040.1_5	0	0	0	0	0	1
ENSG00000272438.1_7	32	12	31	0	0	28
ENSG00000230699.2_7	164	39	132	0	0	73
ENSG00000241180.1_7	0	0	0	0	0	0
ENSG00000223764.2_6	605	186	584	0	1	284
ENSG00000187634.12_7	974	204	937	0	1	567
ENSG00000188976.11_3	5990	4625	5113	951	961	3287
ENSG00000187961.14_5	1480	1090	1249	102	111	910
ENSG00000187583.10_3	220	135	153	74	78	117
ENSG00000187642.9_2	44	45	31	77	72	25
ENSG00000272512.1_6	5	4	6	35	28	5
ENSG00000188290.10_3	95	113	97	91	88	58
ENSG00000187608.10_7	1121	1412	1136	189	240	605
ENSG00000231702.2_5	1	0	0	1	0	0
ENSG00000224969.1_6	6	2	2	1	4	4
ENSG00000188157.15_5	16331	15999	13337	3523	3302	8198
ENSG00000242590.1_7	0	0	0	0	0	0
ENSG00000217801.10_6	85	53	64	205	199	34
ENSG00000273443.1_6	7	2	6	37	16	5
ENSG00000237330.3_3	0	0	0	167	188	0
ENSG00000131591.17_7	599	607	515	273	250	410
ENSG00000285812.1_2	15	10	13	5	4	9
ENSG00000223823.1_5	0	0	0	2	1	0
ENSG00000207730.1	0	0	0	5	3	0
ENSG00000207607.1	0	0	0	1	0	0
ENSG00000198976.1	0	0	0	4	2	0
ENSG00000272141.1_6	0	0	1	61	30	0
ENSG00000205231.1_6	0	0	0	1	0	1
ENSG00000162571.13_5	0	0	0	10	2	3
ENSG00000186891.14_4	8	13	10	0	0	10
ENSG00000186827.11_3	9	9	3	4	2	3
ENSG00000078808.17_4	11820	11310	10256	1089	1058	6225
ENSG00000176022.7_6	1391	1309	1300	382	409	912
ENSG00000184163.3_2	52	71	54	5	3	35
ENSG00000260179.1_6	15	22	24	2	1	24
ENSG00000160087.20_5	3606	3552	3228	718	667	3089
ENSG00000230415.1_5	48	50	50	4	2	26
ENSG00000162572.20_3	315	352	285	20	12	268
ENSG00000131584.19_3	4271	3186	3506	277	252	2594
ENSG00000169972.12_3	477	460	410	55	61	221
ENSG00000127054.20_3	3914	3743	3461	717	567	2328
ENSG00000240731.1_7	126	103	99	20	7	80
ENSG00000224051.7_3	971	917	876	134	171	594
ENSG00000169962.5_3	15	14	14	21	20	34
ENSG00000107404.20_5	3383	3078	2962	1205	1339	2287
ENSG00000162576.16_2	14028	13990	12160	19	17	8140
ENSG00000175756.13_2	3377	3402	3032	325	365	1587
ENSG00000223663.2_5	1	0	1	0	0	2
ENSG00000221978.12_5	9843	9768	8877	724	622	6077
ENSG00000224870.7_7	611	548	537	81	119	362
ENSG00000242485.6_3	2645	2798	2542	236	246	1254
ENSG00000264293.1	0	0	0	0	0	0
ENSG00000272455.1_7	149	149	160	7	4	98
ENSG00000235098.8_3	6	6	12	2	0	9
ENSG00000225905.1_7	0	0	0	0	0	2
ENSG00000205116.3_2	0	0	1	0	0	2
ENSG00000225285.1_5	6	5	6	3	1	1
ENSG00000179403.12_5	679	644	655	148	185	331
ENSG00000215915.9_5	1	0	4	2	3	1
ENSG00000160072.19_2	1022	908	950	287	286	706
ENSG00000197785.13_5	2400	2040	2123	276	291	1508
ENSG00000205090.9_3	155	156	149	2	5	104
ENSG00000160075.12_3	4626	5193	4471	684	681	2642
ENSG00000215791.2	0	0	0	0	0	0
ENSG00000215014.5_7	35	35	24	5	2	22
ENSG00000274481.1_5	0	0	0	0	0	0
ENSG00000228594.4_6	432	401	367	13	8	188
ENSG00000286989.1_1	40	20	17	0	0	9
ENSG00000272106.1_6	120	139	136	0	3	72
ENSG00000197530.12_6	1760	1592	1632	115	122	918
ENSG00000189409.13_5	3	6	6	0	0	9
ENSG00000248333.8_3	1213	1102	1025	114	67	752
ENSG00000272004.1_6	1	1	0	0	0	3
ENSG00000189339.11_2	2200	2054	1922	96	117	1101
ENSG00000269737.2_6	47	45	36	6	3	29
ENSG00000215914.4_2	2	3	2	0	0	1
ENSG00000008128.23_5	32	17	33	5	6	11
ENSG00000268575.1_7	27	30	28	3	1	6
ENSG00000227775.3_5	9	14	8	0	0	3
ENSG00000215790.7_5	1083	1072	1055	18	14	540
ENSG00000008130.15_2	2649	2621	2305	717	827	2089
ENSG00000078369.18_3	24069	22251	21785	2398	2651	13217
ENSG00000231050.1_6	9	9	6	1	4	7
ENSG00000169885.10_3	14	17	12	2	0	7
ENSG00000178821.13_4	14	14	11	3	9	11
ENSG00000142609.18_4	0	0	0	0	2	0
ENSG00000233542.2_6	0	0	0	0	0	0
ENSG00000187730.9_3	0	0	1	0	0	0
ENSG00000226969.1_6	0	0	0	0	0	0
ENSG00000067606.17_5	90	66	65	221	213	59
ENSG00000271806.1_6	0	0	0	0	0	0
ENSG00000182873.5_6	93	95	90	8	8	94
ENSG00000162585.17_4	1523	1597	1317	124	130	723
ENSG00000234396.3_6	3	1	2	0	0	0
ENSG00000157933.10_3	4705	4212	4229	435	487	3005
ENSG00000287356.1_1	42	40	41	4	9	23
ENSG00000116151.14_6	127	99	118	66	78	112
ENSG00000272161.1_7	0	0	0	1	1	0
ENSG00000269896.2_5	38	26	32	65	69	33
ENSG00000272420.1_7	5	7	8	0	1	4
ENSG00000157916.20_5	5465	5427	5074	643	745	3366
ENSG00000157911.10_5	663	655	545	130	141	348
ENSG00000149527.18_5	158	135	85	16	10	86
ENSG00000224387.1_6	1	2	0	0	0	0
ENSG00000229393.1_6	4	0	1	0	0	0
ENSG00000157881.14_5	1514	1344	1333	138	159	893
ENSG00000197921.6_3	3	1	0	0	0	0
ENSG00000272449.2_6	6	8	8	3	1	3
ENSG00000238164.6_8	0	1	0	1	1	0
ENSG00000157873.17_5	135	150	104	5	10	64
ENSG00000225931.3_5	1	1	2	1	1	0
ENSG00000228037.1_6	1	0	1	1	0	0
ENSG00000157870.16_5	1376	1284	1166	211	269	831
ENSG00000142606.16_5	1	3	2	1	1	2
ENSG00000237058.1_6	0	0	0	0	0	0
ENSG00000215912.12_4	11	6	13	2	1	3
ENSG00000285945.1_2	0	0	0	1	0	0
ENSG00000283259.1_6	0	0	0	0	0	0
ENSG00000233234.1_6	0	0	0	0	0	0
ENSG00000287396.1_1	0	0	0	3	5	0
ENSG00000231630.1_6	0	0	0	0	0	0
ENSG00000284745.1_4	0	0	0	0	0	0
ENSG00000169717.6_3	0	0	0	0	0	0
ENSG00000177133.11_6	3	1	2	0	0	2
ENSG00000142611.17_4	15	15	19	0	0	18
ENSG00000226286.1_6	0	0	0	0	0	0
ENSG00000279839.1_6	0	0	0	0	0	0
ENSG00000272235.1_6	6	7	1	0	0	2
ENSG00000287828.1_1	32	17	26	0	0	12
ENSG00000286518.1_1	0	0	0	0	0	1
ENSG00000130762.15_5	0	6	3	209	222	3
ENSG00000272088.1_6	0	0	1	1	1	0
ENSG00000162591.16_3	941	958	739	178	161	553
ENSG00000207776.1	0	0	0	0	0	0
ENSG00000238260.1_6	10	23	8	0	0	5
ENSG00000158109.15_3	2746	2929	2611	439	467	1578
ENSG00000116213.16_3	773	800	715	109	135	471
ENSG00000078900.15_5	6	3	2	3	0	8
ENSG00000227589.1_6	0	0	0	0	0	1
ENSG00000235131.1_6	0	0	0	0	0	0
ENSG00000227372.12_6	1267	1094	1070	97	111	763
ENSG00000162592.10_4	2	2	0	0	0	2
ENSG00000235169.8_6	40	52	40	0	2	16
ENSG00000130764.10_3	1919	1752	1734	557	581	1351
ENSG00000266075.1	3	9	3	1	0	1
ENSG00000272153.1_6	30	25	31	0	0	19
ENSG00000116198.13_4	1495	1355	1370	261	263	823
ENSG00000169598.15_3	332	316	328	110	93	255
ENSG00000264428.1	0	0	0	0	0	0
ENSG00000198912.11_3	956	909	883	171	143	539
ENSG00000236423.6_5	10	12	9	3	3	9
ENSG00000233304.7_5	0	0	0	0	0	0
ENSG00000226374.3_5	0	0	0	0	0	1
ENSG00000284668.2_4	0	0	0	0	0	0
ENSG00000284703.1_4	0	0	0	0	0	0
ENSG00000229280.1_4	0	0	0	0	0	0
ENSG00000235054.4_5	0	0	0	0	0	0
ENSG00000284694.1_4	0	0	0	0	0	0
ENSG00000227169.2_6	0	0	0	0	0	0
ENSG00000232596.3_5	0	0	1	0	0	0
ENSG00000196581.10_2	0	0	0	0	0	0
ENSG00000287586.1_1	0	0	0	0	0	0
ENSG00000284739.1_4	0	0	0	0	0	0
ENSG00000284674.1_4	0	0	0	0	0	0
ENSG00000231510.1_6	0	0	0	0	0	0
ENSG00000284616.1_4	0	0	0	0	0	0
ENSG00000284692.2_4	0	0	0	0	0	0
ENSG00000284666.1_4	0	0	0	0	0	0
ENSG00000260972.1_6	0	0	0	0	0	0
ENSG00000283356.1_6	0	0	0	0	0	0
ENSG00000236948.2_7	0	0	0	0	0	0
ENSG00000264341.1	0	0	0	0	0	0
ENSG00000216045.2	0	0	0	0	0	0
ENSG00000264101.1	0	0	0	0	0	0
ENSG00000131697.18_5	606	514	471	103	76	355
ENSG00000266687.1	0	0	0	0	0	0
ENSG00000069424.15_3	312	274	288	33	20	150
ENSG00000116254.18_4	7	6	10	17	8	44
ENSG00000285629.1_1	0	0	0	0	0	0
ENSG00000116251.11_5	3124	4052	2835	447	413	1612
ENSG00000226944.1_7	8	18	10	0	2	10
ENSG00000158286.13_3	308	275	228	180	127	179
ENSG00000116237.16_3	5298	4662	4984	645	671	3099
ENSG00000225077.3_4	3	2	2	0	0	3
ENSG00000173673.7_2	0	0	0	0	0	0
ENSG00000158292.7_3	438	504	390	17	28	248
ENSG00000097021.19_3	4564	4322	3911	95	102	2152
ENSG00000271746.1_6	0	0	0	0	0	0
ENSG00000069812.11_3	1	0	0	0	1	0
ENSG00000187017.17_6	1	0	3	5	7	3
ENSG00000265392.1	0	0	0	0	0	0
ENSG00000231868.1_6	0	0	1	0	0	0
ENSG00000215788.10_6	312	277	231	12	7	174
ENSG00000171680.21_3	1302	904	979	42	27	820
ENSG00000162408.11_3	834	699	768	324	324	651
ENSG00000253022.1	0	0	0	0	0	0
ENSG00000229519.2_5	4	4	1	0	0	2
ENSG00000173662.21_4	0	2	0	0	0	0
ENSG00000204859.13_4	450	434	382	382	399	458
ENSG00000162413.16_4	3345	3023	2947	332	376	2044
ENSG00000116273.6_3	1733	1755	1566	108	112	1220
ENSG00000041988.15_5	656	709	611	121	116	570
ENSG00000007923.16_4	2333	2172	1882	918	829	1645
ENSG00000228750.7_5	0	0	0	0	0	0
ENSG00000239166.1	0	0	0	0	0	1
ENSG00000284744.1_4	0	0	0	1	0	0
ENSG00000237436.1_6	3	3	4	0	0	1
ENSG00000171735.19_4	1548	1835	1543	384	338	890
ENSG00000227950.1_5	0	0	0	0	0	1
ENSG00000237365.1_6	0	0	0	0	0	0
ENSG00000207056.1	0	0	0	0	0	0
ENSG00000237402.1_6	2	0	1	0	0	0
ENSG00000237728.2_6	0	0	0	0	0	0
ENSG00000225126.1_6	0	0	0	0	0	0
ENSG00000270171.1_6	0	0	0	0	0	0
ENSG00000270035.1_6	0	0	0	0	0	0
ENSG00000269978.1_6	0	0	0	0	1	1
ENSG00000049245.13_4	6522	6560	6286	405	408	3015
ENSG00000269925.1_7	29	17	15	0	2	22
ENSG00000049246.14_2	431	298	385	222	216	434
ENSG00000236266.1_6	2	2	0	0	0	5
ENSG00000049247.13_2	1	0	0	1	0	1
ENSG00000049249.8_3	2	1	0	216	198	11
ENSG00000270330.1_5	0	0	0	0	0	0
ENSG00000116288.13_4	10493	11293	9517	500	523	4691
ENSG00000200344.1	0	1	4	0	0	2
ENSG00000284747.1_4	21	28	21	8	20	46
ENSG00000284716.1_4	1	2	0	1	0	2
ENSG00000116285.13_3	5112	6418	4341	4625	4340	2810
ENSG00000238290.1_6	4	3	1	2	0	1
ENSG00000232848.1_5	0	1	0	0	0	0
ENSG00000229305.1_5	0	0	0	0	0	0
ENSG00000227634.3_5	2	4	0	2	0	1
ENSG00000200975.1	0	0	0	0	0	0
ENSG00000233645.1_6	0	0	0	0	0	0
ENSG00000265414.1	0	0	0	0	0	0
ENSG00000251977.1	0	0	0	0	0	0
ENSG00000162426.14_3	257	317	210	1	3	169
ENSG00000252254.1	0	0	0	0	0	1
ENSG00000142599.19_6	5754	5686	4740	1323	1480	3915
ENSG00000232912.6_7	3	5	3	0	1	3
ENSG00000221083.1	1	0	0	0	0	0
ENSG00000270282.1_6	0	0	0	0	0	0
ENSG00000234619.1_4	0	0	0	0	1	0
ENSG00000224315.2_4	0	0	4	0	0	0
ENSG00000222511.1	0	0	1	0	0	0
ENSG00000226545.1_5	1	0	0	0	0	0
ENSG00000228423.2_7	0	0	0	0	0	0
ENSG00000229716.2_4	0	0	0	1	1	0
ENSG00000074800.16_7	99872	89878	88502	8506	9371	51660
ENSG00000230679.1_6	2	4	2	2	0	1
ENSG00000201725.1	0	0	0	0	0	0
ENSG00000238249.2_4	0	0	0	1	0	0
ENSG00000232208.2_5	0	0	0	0	0	0
ENSG00000232663.2_5	0	0	0	1	0	0
ENSG00000131686.15_3	0	0	1	1	0	0
ENSG00000265141.1	0	0	0	0	0	0
ENSG00000197241.3_2	0	0	0	0	0	0
ENSG00000142583.17_3	2	7	5	0	1	7
ENSG00000252404.1	0	0	0	0	0	0
ENSG00000180758.12_4	229	216	188	17	30	130
ENSG00000228526.7_5	964	887	835	11	9	415
ENSG00000207865.1	0	0	0	0	0	0
ENSG00000234546.4_5	84	91	87	0	0	38
ENSG00000049239.12_3	3679	3680	3368	286	270	1878
ENSG00000252841.1	0	0	0	0	0	0
ENSG00000171621.14_3	1062	1138	985	201	243	881
ENSG00000284652.1_4	2	1	1	0	0	3
ENSG00000284693.1_5	65	60	53	0	0	39
ENSG00000252956.1_1	0	0	0	0	0	0
ENSG00000235263.1_6	0	0	0	0	0	0
ENSG00000171612.7_4	371	391	400	196	184	373
ENSG00000231181.1_5	13	2	12	1	0	6
ENSG00000188807.13_4	998	860	802	200	224	678
ENSG00000171608.15_2	1243	1607	1135	64	73	901
ENSG00000179840.5_6	0	0	0	0	0	0
ENSG00000233268.3_5	0	0	0	0	0	0
ENSG00000231789.2_6	78	118	79	3	3	40
ENSG00000171603.17_3	10963	9649	9286	1569	1730	6012
ENSG00000271264.1_4	0	0	0	0	0	0
ENSG00000280113.2_4	1	0	1	0	0	0
ENSG00000178585.15_3	696	686	590	164	170	404
ENSG00000223989.1_6	0	0	0	0	0	0
ENSG00000285701.1_3	2	1	0	0	0	2
ENSG00000162441.12_3	1278	1214	1141	190	167	717
ENSG00000228150.1_7	11	9	5	3	0	6
ENSG00000173614.14_4	473	516	490	51	47	282
ENSG00000202415.1	4	0	2	0	0	2
ENSG00000283611.2_6	0	0	0	0	0	4
ENSG00000265521.1	0	1	1	0	0	0
ENSG00000241326.1_7	0	0	0	0	0	0
ENSG00000162444.12_3	1	3	3	1	0	1
ENSG00000225786.2	0	0	0	0	0	0
ENSG00000130939.19_5	2745	2715	2421	994	1049	1834
ENSG00000224340.1_5	0	0	0	0	0	0
ENSG00000233623.2_4	1	1	1	0	0	0
ENSG00000201746.1	0	0	1	1	0	0
ENSG00000054523.17_4	3197	2691	2573	907	888	2409
ENSG00000264881.1	0	0	0	0	0	0
ENSG00000199562.1	0	0	1	0	0	0
ENSG00000264501.1	0	0	0	0	0	0
ENSG00000284735.1_4	4	3	0	1	0	8
ENSG00000265945.1	1	0	0	0	1	3
ENSG00000284642.1_4	12	10	5	2	1	32
ENSG00000142657.21_4	12367	11361	11995	1287	1363	5547
ENSG00000271989.1_6	0	0	0	0	0	1
ENSG00000251503.8_6	3	2	0	0	0	0
ENSG00000175279.22_4	38	27	36	7	12	22
ENSG00000241563.3_3	11	7	11	2	0	3
ENSG00000160049.12_3	1764	1723	1733	448	520	995
ENSG00000203469.2_6	0	0	0	0	0	0
ENSG00000142655.13_3	1088	1023	994	205	204	656
ENSG00000287727.1_1	12	5	8	1	1	14
ENSG00000243267.2	6	2	2	0	0	1
ENSG00000130940.15_3	23	22	21	123	140	13
ENSG00000272078.1_6	2	4	3	1	2	2
ENSG00000225158.2_4	0	0	0	0	0	0
ENSG00000175262.14_4	2	0	0	0	0	0
ENSG00000215785.2_4	2	1	1	0	0	0
ENSG00000264181.1	0	0	0	0	0	0
ENSG00000207213.1	0	0	0	0	0	0
ENSG00000120948.17_6	3861	3242	3334	912	859	2502
ENSG00000277726.4_7	0	0	0	0	0	0
ENSG00000009724.16_2	54	62	46	8	3	33
ENSG00000271895.2_8	25	22	21	0	1	6
ENSG00000116649.10_5	6884	6924	5917	539	581	3623
ENSG00000171824.14_4	2207	1733	1860	823	797	1279
ENSG00000226849.1_7	11	6	8	0	0	3
ENSG00000230337.1_7	3	2	1	1	2	4
ENSG00000198793.12_5	2791	2245	2462	1872	1879	2037
ENSG00000225602.5_6	1	0	0	1	0	0
ENSG00000253086.1	0	0	0	0	0	0
ENSG00000271794.1	0	0	0	0	0	0
ENSG00000171819.5_3	1	3	0	0	0	0
ENSG00000207451.1	0	0	0	0	0	0
ENSG00000238173.1_4	1	0	0	0	0	0
ENSG00000120942.13_5	713	652	639	301	389	373
ENSG00000238199.1_4	0	0	1	0	0	0
ENSG00000284646.1_4	0	0	0	0	0	0
ENSG00000224338.2_4	0	0	0	0	0	0
ENSG00000204624.8_4	2	1	2	0	0	2
ENSG00000285833.1_2	0	0	0	0	0	0
ENSG00000235643.2_5	0	0	0	2	1	0
ENSG00000284708.1_4	1	1	0	0	0	0
ENSG00000116661.11_5	50	65	52	16	16	18
ENSG00000132879.14_4	998	1118	910	54	73	495
ENSG00000116663.11_3	210	303	239	13	20	117
ENSG00000116670.15_4	1579	1560	1377	93	143	873
ENSG00000162490.7_3	9	7	10	0	0	7
ENSG00000177674.16_6	1099	1180	1006	73	81	547
ENSG00000215910.7_3	0	0	0	0	0	1
ENSG00000177553.6_6	0	0	0	0	0	0
ENSG00000177000.12_6	728	716	706	205	198	530
ENSG00000011021.23_5	1043	1024	910	509	434	984
ENSG00000175206.10_2	0	3	1	5	3	9
ENSG00000120937.9_3	5	3	7	0	1	7
ENSG00000224904.1_5	1	1	0	0	0	0
ENSG00000285646.2_2	10	13	13	2	0	8
ENSG00000199347.1	0	0	0	0	0	0
ENSG00000201801.1	0	0	0	0	0	1
ENSG00000116685.16_3	3175	2789	2931	284	299	1936
ENSG00000083444.17_4	25021	22967	21197	613	766	11453
ENSG00000287384.1_1	1	4	2	0	0	4
ENSG00000116688.16_6	5928	4904	5052	2751	2889	4212
ENSG00000270914.1_5	0	0	0	0	0	0
ENSG00000116691.11_3	821	762	735	149	186	584
ENSG00000202461.1	2	2	2	0	0	1
ENSG00000243539.2	0	0	0	0	0	0
ENSG00000120949.15_3	15	13	15	0	0	18
ENSG00000201135.1	0	0	1	0	0	0
ENSG00000227875.2_4	0	0	0	0	0	0
ENSG00000285604.1_2	0	0	0	0	0	0
ENSG00000028137.19_4	836	773	719	20	21	467
ENSG00000263676.1	0	0	0	0	0	0
ENSG00000225196.2_4	0	0	0	0	0	0
ENSG00000252969.1	0	0	0	0	0	0
ENSG00000048707.15_6	1987	1655	1775	940	920	1492
ENSG00000239149.1	3	7	9	0	0	0
ENSG00000229484.1_6	0	0	1	0	0	3
ENSG00000162496.9_3	564	590	528	391	475	260
ENSG00000221340.1	0	0	2	0	0	1
ENSG00000272482.1_6	5	8	5	4	1	1
ENSG00000204518.2_2	0	0	0	0	0	0
ENSG00000226166.2_5	0	0	0	0	0	0
ENSG00000188984.12_3	0	0	0	0	0	0
ENSG00000238771.1	0	0	0	0	0	0
ENSG00000157330.10_3	0	0	0	2	2	0
ENSG00000116726.4_2	0	0	0	0	0	0
ENSG00000116721.9_2	0	0	0	0	0	2
ENSG00000228338.1_5	0	0	0	0	0	0
ENSG00000204513.5	0	0	0	0	0	0
ENSG00000231103.2_4	0	0	0	0	0	0
ENSG00000179172.9_3	3	2	2	0	0	0
ENSG00000120952.4_2	0	0	0	0	0	0
ENSG00000243073.3_2	0	0	0	0	0	0
ENSG00000187545.5_2	0	0	0	0	0	0
ENSG00000204510.5_2	0	0	0	0	0	0
ENSG00000207434.1	0	0	0	0	0	0
ENSG00000234064.1_4	0	0	0	0	0	1
ENSG00000232423.6_3	0	0	0	0	0	0
ENSG00000250894.1	0	0	0	0	0	0
ENSG00000204508.3	0	0	0	0	0	0
ENSG00000239810.2	0	0	0	0	0	0
ENSG00000270601.1	0	0	0	0	0	0
ENSG00000250113.1	0	0	0	0	0	0
ENSG00000204505.3	0	0	0	0	0	0
ENSG00000233336.1	0	0	0	0	0	0
ENSG00000229978.1	0	0	0	0	0	0
ENSG00000277862.1_1	0	0	0	0	0	0
ENSG00000236179.1_4	0	0	0	0	0	0
ENSG00000275774.2_2	0	0	0	0	0	0
ENSG00000179412.10_3	0	0	0	0	0	0
ENSG00000229571.2	0	0	0	0	0	0
ENSG00000204503.5	0	0	0	0	0	0
ENSG00000233394.1	0	0	0	0	0	0
ENSG00000204502.2	0	0	0	0	0	0
ENSG00000231219.1_4	0	0	0	0	0	0
ENSG00000207511.1	0	0	0	0	0	0
ENSG00000182330.6	0	0	0	0	0	0
ENSG00000237700.1	0	0	0	0	0	0
ENSG00000204501.2	0	0	0	0	0	0
ENSG00000228229.2	0	0	0	0	0	0
ENSG00000279169.2_4	0	0	0	0	0	0
ENSG00000274178.2_4	0	0	0	0	0	0
ENSG00000204491.2	0	0	0	0	0	0
ENSG00000204488.3	0	0	0	0	0	0
ENSG00000204486.3	0	0	0	0	0	0
ENSG00000204485.2	0	0	0	0	0	0
ENSG00000224581.1	0	0	0	0	0	0
ENSG00000157358.7	0	0	0	0	0	0
ENSG00000204481.7_2	0	0	0	0	0	0
ENSG00000204480.8_3	0	0	0	0	0	0
ENSG00000204479.4_2	0	0	0	0	0	0
ENSG00000204478.9_2	0	0	0	0	0	0
ENSG00000162494.6_3	0	0	0	0	0	0
ENSG00000259961.1_6	0	0	0	0	0	0
ENSG00000215909.3_4	0	0	0	0	0	0
ENSG00000162493.16_4	145	168	135	0	0	56
ENSG00000222952.1_1	0	0	0	0	0	0
ENSG00000266358.1	0	0	0	0	0	0
ENSG00000237445.2_6	0	0	0	0	0	0
ENSG00000253085.1	0	0	2	0	0	0
ENSG00000116731.22_4	1567	1343	1278	871	896	1135
ENSG00000189337.17_6	1493	1290	1251	27	23	1226
ENSG00000252151.1	0	0	0	0	0	0
ENSG00000231606.2_6	0	0	0	0	0	0
ENSG00000234593.3_6	0	0	0	0	0	0
ENSG00000235829.1_4	0	1	0	0	0	0
ENSG00000287756.1_1	0	0	0	0	0	0
ENSG00000175147.13_6	16	9	16	75	82	6
ENSG00000171729.14_4	798	725	731	536	525	400
ENSG00000204464.7_3	1	0	0	0	1	1
ENSG00000215720.4_5	0	0	0	0	0	0
ENSG00000278480.1_5	0	1	0	3	1	0
ENSG00000142621.19_4	1	2	2	20	18	16
ENSG00000233485.1_7	0	0	0	0	0	0
ENSG00000236045.1_7	0	0	0	0	0	0
ENSG00000228140.2_6	2	1	1	1	1	2
ENSG00000142634.13_3	4090	3939	3506	1828	1977	2583
ENSG00000162438.11_2	4	1	5	0	0	2
ENSG00000142615.8_4	0	1	1	0	0	0
ENSG00000215704.9_3	0	1	1	0	0	1
ENSG00000132906.18_5	414	385	374	75	80	216
ENSG00000116138.13_3	955	931	901	486	463	651
ENSG00000251866.1	0	0	0	0	0	0
ENSG00000272510.1_6	0	0	0	0	0	0
ENSG00000116771.6_3	26	45	27	13	16	25
ENSG00000237301.1_6	1	0	3	1	0	2
ENSG00000235084.3_4	8	12	11	0	0	4
ENSG00000252417.1	0	0	0	0	0	0
ENSG00000236500.1_4	0	0	0	0	0	0
ENSG00000197312.12_4	918	813	680	710	727	645
ENSG00000215695.1_3	0	0	0	0	0	0
ENSG00000271742.1_6	0	0	2	0	0	0
ENSG00000116786.13_5	3735	3806	3385	801	797	2896
ENSG00000264048.1	0	0	0	0	0	0
ENSG00000237938.5_7	28	25	24	3	2	15
ENSG00000162461.8_3	45	34	42	16	17	78
ENSG00000224459.1_6	0	0	0	0	0	0
ENSG00000162460.7_3	0	0	0	1	0	0
ENSG00000162458.13_5	7099	7290	6007	78	104	3998
ENSG00000224321.1_4	5	6	10	2	3	6
ENSG00000233954.6_2	462	568	485	4	5	200
ENSG00000178715.8_5	22	25	17	5	5	19
ENSG00000179743.4_7	76	90	91	4	8	72
ENSG00000065526.11_3	2428	2057	1905	3809	3735	2345
ENSG00000238818.1	0	0	0	0	0	0
ENSG00000270620.1_5	1	0	0	0	0	0
ENSG00000116809.11_2	1430	1316	1242	503	433	1350
ENSG00000234607.2_5	0	0	0	0	0	0
ENSG00000231353.1_5	0	0	0	0	0	0
ENSG00000275503.1_5	0	0	0	0	0	0
ENSG00000224966.4_4	0	0	0	0	0	0
ENSG00000183888.4_3	0	0	0	0	0	0
ENSG00000233078.1_6	0	0	0	0	0	0
ENSG00000173641.17_6	531	600	415	0	1	255
ENSG00000186510.12_3	11	7	5	0	0	12
ENSG00000232456.1_5	6	5	5	0	0	2
ENSG00000184908.17_2	14	14	21	0	0	6
ENSG00000185519.9_3	40	40	48	5	4	22
ENSG00000142627.13_3	3972	3986	3104	6081	6759	3976
ENSG00000227959.1_6	9	6	9	9	8	8
ENSG00000224621.1_6	3	2	1	2	3	1
ENSG00000234166.1_6	0	0	0	0	0	0
ENSG00000142632.17_4	388	317	319	41	53	220
ENSG00000237276.8_4	20	14	19	12	7	15
ENSG00000204377.3	44	30	38	10	4	29
ENSG00000132881.12_4	188	165	151	21	29	98
ENSG00000233929.1_4	2	1	1	1	2	3
ENSG00000037637.11_4	1316	1171	1189	347	329	1228
ENSG00000055070.17_3	6622	6137	5628	1672	1764	3978
ENSG00000226457.1_5	0	1	0	1	1	1
ENSG00000187144.11_3	0	0	1	0	0	14
ENSG00000157191.20_3	3754	4068	3379	318	370	2220
ENSG00000226029.1_5	50	62	46	1	0	28
ENSG00000080947.15_3	304	274	214	7	2	139
ENSG00000206652.1	0	0	1	0	0	1
ENSG00000261135.1_6	0	1	1	0	0	0
ENSG00000285853.1_2	0	0	0	0	0	0
ENSG00000224174.2_6	0	0	0	0	0	0
ENSG00000233421.4_5	3	0	4	0	0	5
ENSG00000268674.1	0	0	0	0	0	0
ENSG00000225710.1_5	0	1	0	0	0	0
ENSG00000266584.1	0	0	0	0	0	0
ENSG00000219481.10_3	2950	2460	2657	226	210	2093
ENSG00000271732.1_6	1	2	0	0	0	0
ENSG00000215908.10_3	804	820	745	71	66	659
ENSG00000283773.1_4	0	0	0	0	0	0
ENSG00000186301.8_2	44	35	38	5	1	29
ENSG00000282143.1_6	0	0	0	0	0	0
ENSG00000207513.1	0	0	0	0	0	0
ENSG00000237847.2	0	0	0	0	0	0
ENSG00000264742.1	0	0	0	0	0	0
ENSG00000236698.1_4	15	8	14	0	2	13
ENSG00000268869.6_3	0	0	0	1	1	1
ENSG00000279151.1_6	0	0	1	0	0	0
ENSG00000268991.1	0	0	0	0	0	0
ENSG00000282740.1_6	0	0	0	0	0	0
ENSG00000058453.17_4	799	766	648	39	35	469
ENSG00000227684.2_4	2	0	0	0	0	0
ENSG00000207389.1	0	0	0	0	0	0
ENSG00000186715.11_3	26	31	24	3	0	12
ENSG00000223643.6_6	0	1	0	0	0	0
ENSG00000230239.1_6	0	0	0	0	0	0
ENSG00000263811.1	0	0	0	0	0	0
ENSG00000228549.4_7	2	4	3	0	0	4
ENSG00000238142.2_6	12	14	8	0	0	2
ENSG00000235241.1_5	0	0	0	0	0	0
ENSG00000207005.1	1	0	1	0	0	2
ENSG00000272426.1_6	3	1	4	0	0	1
ENSG00000117122.13_5	467	389	387	1	2	233
ENSG00000286898.1_1	0	1	0	0	0	0
ENSG00000226526.1_6	1	0	1	0	0	0
ENSG00000159363.18_4	1063	1044	881	262	271	582
ENSG00000117118.9_2	2841	3004	2787	348	396	1427
ENSG00000117115.13_3	0	0	1	22	31	0
ENSG00000252180.1	0	0	0	0	0	0
ENSG00000204362.6_6	16	17	14	0	0	7
ENSG00000282843.1_6	0	0	0	0	0	0
ENSG00000142623.11_4	3	4	1	79	91	4
ENSG00000142619.4_3	2	1	4	32	22	2
ENSG00000266634.1	0	0	0	0	0	0
ENSG00000159339.13_3	0	0	0	0	0	0
ENSG00000269468.1	0	0	0	0	0	0
ENSG00000276747.1_3	0	1	0	0	0	0
ENSG00000227751.1_7	0	0	0	0	0	0
ENSG00000179051.14_4	2660	2232	2439	1786	1818	1696
ENSG00000266727.1	0	0	0	0	0	0
ENSG00000239020.1	0	0	0	0	0	0
ENSG00000074964.17_4	1121	1171	922	202	196	962
ENSG00000236648.2_7	0	0	0	0	0	0
ENSG00000117148.8_3	2	1	4	0	2	0
ENSG00000284653.1_4	0	0	0	0	0	0
ENSG00000261781.1_5	0	0	0	0	0	0
ENSG00000117154.12_4	0	0	0	0	0	0
ENSG00000280222.1_6	0	0	0	0	0	0
ENSG00000230035.2_6	0	0	0	0	0	0
ENSG00000225387.1_6	0	0	0	0	0	0
ENSG00000179023.8_2	0	0	0	289	347	0
ENSG00000235282.3_4	0	0	0	0	0	0
ENSG00000225478.2_5	0	0	0	0	0	0
ENSG00000009709.12_3	0	0	0	2	0	0
ENSG00000179002.5_3	0	0	0	0	0	0
ENSG00000255275.3	0	0	0	0	0	0
ENSG00000159423.17_5	380	390	354	36	46	153
ENSG00000265606.1	0	0	0	0	0	0
ENSG00000221662.1	0	0	0	0	0	0
ENSG00000169991.11_5	904	770	720	401	396	771
ENSG00000272084.1_7	39	51	40	4	2	24
ENSG00000127481.15_4	12886	10088	10907	3211	3285	8359
ENSG00000266098.1	11	17	9	1	0	5
ENSG00000230424.1_7	16	7	9	0	0	4
ENSG00000127463.15_7	6459	5381	5610	765	856	3552
ENSG00000053372.5_4	2548	2272	2207	364	409	1453
ENSG00000286064.1_1	9	11	10	1	1	9
ENSG00000211454.14_4	14	17	20	3	2	12
ENSG00000162482.5_3	11	14	14	7	3	6
ENSG00000270728.1_6	20	24	25	4	0	25
ENSG00000053371.12_6	1943	1906	1752	93	121	901
ENSG00000200403.1	2	2	3	1	0	0
ENSG00000040487.13_4	681	619	570	37	56	386
ENSG00000265192.1	0	0	0	0	0	0
ENSG00000077549.18_5	14989	13921	13484	1028	1120	7075
ENSG00000240490.2	0	2	0	0	0	0
ENSG00000173436.15_5	114	136	112	36	56	60
ENSG00000201609.1	0	0	0	0	0	0
ENSG00000239027.1	0	0	0	0	0	0
ENSG00000235185.1_6	0	0	0	0	0	1
ENSG00000158747.14_4	1688	1621	1478	438	502	965
ENSG00000270136.6_5	0	0	0	0	0	0
ENSG00000226396.1_5	38	32	17	1	2	17
ENSG00000158748.4_3	0	1	1	1	0	0
ENSG00000162542.13_3	997	915	872	86	78	565
ENSG00000178828.7_3	0	0	0	0	0	0
ENSG00000235434.1_6	0	0	0	0	0	0
ENSG00000169914.6_3	768	704	580	438	361	1000
ENSG00000188784.4_2	0	0	0	0	0	0
ENSG00000242688.2	0	0	0	0	0	0
ENSG00000188257.11_3	0	1	0	0	0	0
ENSG00000127472.11_3	2	2	0	0	0	4
ENSG00000117215.14_2	0	0	0	0	0	0
ENSG00000158786.4_2	0	0	0	1	0	1
ENSG00000227066.2_6	0	0	0	2	0	0
ENSG00000187980.6_2	0	0	0	0	0	0
ENSG00000225986.1_6	0	0	0	0	0	0
ENSG00000162543.6_3	0	0	0	3	3	0
ENSG00000228105.2_5	0	0	0	0	0	0
ENSG00000284710.1_4	0	0	0	0	0	0
ENSG00000158816.15_3	1	0	0	0	1	0
ENSG00000226664.1_6	0	0	0	0	0	0
ENSG00000236963.7_7	2	4	0	0	1	1
ENSG00000226487.1_7	0	0	0	0	0	0
ENSG00000284641.1_4	0	0	0	1	2	0
ENSG00000284743.1_4	0	0	0	0	0	0
ENSG00000162545.6_3	6019	8118	5993	680	653	2839
ENSG00000090432.7_3	1647	1444	1418	784	711	1120
ENSG00000215520.3_4	0	0	0	2	0	1
ENSG00000183114.8_3	3	1	2	0	0	0
ENSG00000158825.6_3	99	95	66	5	11	39
ENSG00000158828.8_4	977	970	837	48	48	535
ENSG00000117242.7_7	162	193	174	12	16	97
ENSG00000257033.1	0	0	0	0	0	0
ENSG00000244038.9_5	14379	14103	13198	1591	1782	6565
ENSG00000117245.12_3	453	550	365	4	5	290
ENSG00000235432.1_5	1	1	0	0	0	0
ENSG00000189410.12_6	1054	1492	979	156	135	1072
ENSG00000233069.1_6	1	1	0	2	0	5
ENSG00000127483.18_4	8010	7220	6672	1203	1173	5084
ENSG00000203394.2	0	0	0	0	0	0
ENSG00000075151.20_3	6625	6263	5630	1288	1189	3751
ENSG00000251914.1	0	0	0	0	0	0
ENSG00000221808.1	0	0	0	0	0	0
ENSG00000233072.1_4	0	0	0	0	0	0
ENSG00000236073.2_5	1	0	0	1	0	0
ENSG00000235112.1_4	0	1	0	0	0	0
ENSG00000266867.1	0	0	0	0	4	0
ENSG00000287192.1_1	6	3	3	0	1	4
ENSG00000117298.16_5	11440	11709	9525	887	1010	5773
ENSG00000236936.1_6	0	0	1	0	0	3
ENSG00000231105.2_6	6	4	4	0	0	1
ENSG00000236216.5_4	0	0	1	0	0	0
ENSG00000228823.1_5	0	0	0	0	0	0
ENSG00000236009.1_6	0	0	0	0	0	0
ENSG00000227001.3_4	52	60	58	1	3	46
ENSG00000187952.9_4	5	4	9	0	0	2
ENSG00000186543.7_4	0	0	0	0	0	0
ENSG00000142794.18_3	1088	1168	957	24	14	761
ENSG00000176378.8_4	0	0	0	0	0	0
ENSG00000162551.14_5	253	377	216	0	0	144
ENSG00000233431.1_6	1	0	0	0	0	0
ENSG00000221781.1	0	0	0	0	0	0
ENSG00000076864.19_5	14	9	13	394	388	10
ENSG00000090686.15_2	2558	2367	2162	873	718	1468
ENSG00000231978.2_5	0	0	0	0	0	0
ENSG00000187942.11_2	29	34	28	6	7	23
ENSG00000142798.20_6	23134	20669	18708	4076	4445	12329
ENSG00000232037.3_5	0	0	0	0	0	0
ENSG00000283234.1_5	0	0	0	7	3	0
ENSG00000219073.7_3	0	0	0	0	0	0
ENSG00000264385.1	0	0	0	0	0	0
ENSG00000285959.1_2	0	0	0	0	0	0
ENSG00000263991.1	0	0	0	0	0	0
ENSG00000201919.1	0	0	0	0	0	0
ENSG00000142789.19_3	0	0	0	2	1	1
ENSG00000263582.1	0	0	0	0	0	0
ENSG00000263929.1	0	0	0	0	0	0
ENSG00000201273.1	0	0	0	0	0	0
ENSG00000228397.3_5	0	0	1	3	1	1
ENSG00000218510.8_7	44	36	24	22	19	30
ENSG00000070831.17_7	13003	13146	11910	1280	1322	6566
ENSG00000285752.1_3	26	21	19	2	2	9
ENSG00000285794.1_2	0	0	0	0	0	0
ENSG00000230068.2_6	2	0	0	0	0	0
ENSG00000271428.1_5	1	0	1	0	0	0
ENSG00000271840.1	0	0	0	0	0	0
ENSG00000162552.15_3	4	4	4	6	12	5
ENSG00000285873.1_2	5	5	0	0	0	3
ENSG00000266564.1	0	0	0	0	0	0
ENSG00000234397.3_5	0	0	0	1	0	0
ENSG00000279625.1_5	0	0	0	0	0	0
ENSG00000184677.18_5	1362	1101	1170	706	610	1113
ENSG00000237200.1_6	8	2	6	3	0	3
ENSG00000070886.12_4	0	0	0	2	2	8
ENSG00000173372.17_4	1	0	0	0	0	0
ENSG00000159189.12_3	0	0	0	0	0	0
ENSG00000173369.16_4	0	0	0	0	0	0
ENSG00000133216.16_4	5778	4289	4682	210	278	3612
ENSG00000265422.1	0	0	0	0	0	0
ENSG00000216157.2	0	0	0	0	0	0
ENSG00000225952.1_6	0	0	0	0	0	0
ENSG00000264014.1	0	0	0	0	0	0
ENSG00000215906.8_3	0	0	0	0	0	0
ENSG00000227868.6_6	2	1	0	0	0	2
ENSG00000004487.16_5	4496	3858	4148	1468	1541	2871
ENSG00000240553.1_7	0	0	0	0	0	2
ENSG00000263793.1	0	0	0	0	0	1
ENSG00000266802.1	0	0	0	0	0	0
ENSG00000169641.13_4	3692	3130	3379	540	571	3004
ENSG00000229010.1_5	0	0	2	0	0	0
ENSG00000206935.1	0	0	1	0	0	0
ENSG00000252578.1	0	0	0	0	0	0
ENSG00000179546.4_3	4	1	4	19	19	9
ENSG00000215381.3_5	0	1	0	1	0	0
ENSG00000261326.4_5	267	331	195	12	4	120
ENSG00000284726.1_4	10	14	6	0	0	6
ENSG00000125944.20_5	6804	6467	5340	1062	1038	3617
ENSG00000125945.15_3	499	468	503	493	451	525
ENSG00000249087.7_6	115	95	99	4	0	50
ENSG00000201405.1	0	0	0	0	0	0
ENSG00000271420.1_6	1	3	2	0	0	3
ENSG00000204219.10_3	402	453	377	6	3	254
ENSG00000232482.2_5	1	0	0	0	0	1
ENSG00000088280.19_4	1164	1075	1129	24	14	886
ENSG00000007968.7_3	127	92	111	75	82	106
ENSG00000235052.1_6	4	1	1	1	0	1
ENSG00000117318.9_3	9854	4449	9655	106	142	6943
ENSG00000285802.1_2	4	2	0	0	0	1
ENSG00000197880.8_5	2	0	2	0	0	1
ENSG00000229239.2_5	0	0	0	0	0	0
ENSG00000142676.14_5	35402	44503	33172	1725	1911	15649
ENSG00000203589.2	2	2	1	0	1	2
ENSG00000236810.6_6	20	27	19	3	4	23
ENSG00000244609.2	2	1	1	0	0	1
ENSG00000011007.12_3	2703	2310	2365	1298	1337	1896
ENSG00000057757.10_5	1528	1447	1383	331	331	1039
ENSG00000011009.11_3	2523	2401	2271	452	419	1355
ENSG00000117308.15_5	1489	1411	1328	316	304	768
ENSG00000117305.15_5	1284	1408	1155	149	147	695
ENSG00000179163.11_2	107	144	103	182	173	65
ENSG00000188822.8_4	0	0	1	0	0	0
ENSG00000264347.1	0	0	0	0	0	0
ENSG00000238538.1	0	0	0	0	0	0
ENSG00000229106.1_4	0	0	0	0	0	0
ENSG00000232557.3_6	0	0	0	0	0	0
ENSG00000264926.1	0	0	0	0	0	0
ENSG00000230228.2_5	0	0	0	0	0	0
ENSG00000189266.13_6	556	591	394	29	41	422
ENSG00000188529.14_3	1441	1454	1069	241	256	997
ENSG00000215905.4_5	0	0	0	0	0	0
ENSG00000225315.2_7	1	0	0	0	0	0
ENSG00000142661.19_3	2	2	3	0	1	2
ENSG00000230703.1_7	0	0	0	0	0	0
ENSG00000142677.4_3	0	1	0	17	17	1
ENSG00000185436.12_3	1	1	0	25	26	1
ENSG00000230023.2_6	0	0	0	1	0	0
ENSG00000221032.3	0	0	0	0	0	0
ENSG00000266511.1	0	0	0	0	0	0
ENSG00000232298.2_6	0	0	1	0	3	1
ENSG00000158055.15_2	4	9	3	49	66	6
ENSG00000001460.18_4	444	494	462	358	326	457
ENSG00000001461.17_3	4869	4910	4028	324	357	3029
ENSG00000286061.1_2	0	3	0	1	3	0
ENSG00000117602.12_4	445	325	403	205	184	257
ENSG00000266551.1	0	0	0	0	0	0
ENSG00000264443.1_6	0	0	0	7	7	0
ENSG00000184454.7_4	0	1	0	776	902	0
ENSG00000227312.2_5	0	0	0	1	0	0
ENSG00000239106.1	0	0	0	0	0	0
ENSG00000133226.17_6	3548	3135	2740	1648	1431	2402
ENSG00000238986.1	0	0	0	0	0	0
ENSG00000284699.1_4	3	0	0	0	0	0
ENSG00000169504.15_4	38743	42477	30695	813	771	18862
ENSG00000238482.1	1	0	0	0	0	0
ENSG00000020633.18_2	92	77	91	2	0	62
ENSG00000229162.1_6	4	0	1	0	0	3
ENSG00000261025.1_6	0	0	0	0	0	0
ENSG00000264371.1	0	0	0	0	0	0
ENSG00000285823.1_2	0	0	0	0	0	0
ENSG00000233755.1_6	0	0	0	0	0	0
ENSG00000233419.3_5	0	0	0	0	0	0
ENSG00000231953.2_6	1	0	0	0	0	0
ENSG00000117614.10_4	1382	1599	1070	262	247	715
ENSG00000284602.1_4	39	21	29	1	4	18
ENSG00000284657.1_4	9	4	1	0	1	0
ENSG00000117616.18_6	3363	2970	2796	46	63	1440
ENSG00000272432.1_6	4	2	3	0	0	0
ENSG00000261349.1_5	10	12	14	1	0	10
ENSG00000187010.21_8	32	20	30	1	0	21
ENSG00000224183.1_4	18	8	10	0	0	4
ENSG00000259984.1_5	2	2	3	0	0	5
ENSG00000183726.11_3	5146	4799	4565	466	505	2339
ENSG00000252515.1	0	0	0	0	0	0
ENSG00000238889.1	0	0	3	0	0	3
ENSG00000188672.18_4	11	7	12	1	2	7
ENSG00000238084.4_5	4	3	1	0	0	2
ENSG00000266468.1	0	0	0	0	0	0
ENSG00000204178.11_4	1074	862	876	207	195	545
ENSG00000157978.11_2	1098	1216	1019	184	196	733
ENSG00000225643.1_6	3	3	5	0	0	2
ENSG00000117643.14_3	931	1277	898	3	3	475
ENSG00000233478.1_6	1	0	1	0	0	1
ENSG00000162430.17_6	6630	6744	5573	473	522	3243
ENSG00000255054.3_6	0	0	0	0	0	0
ENSG00000228172.5_6	9	23	4	3	1	12
ENSG00000117640.18_4	1521	1469	1437	309	328	974
ENSG00000272478.1_6	0	0	0	0	0	0
ENSG00000127423.10_3	117	81	93	157	157	83
ENSG00000236528.1_6	0	1	2	1	0	1
ENSG00000182749.5_3	1083	1057	915	60	60	596
ENSG00000207302.1	2	0	0	0	0	0
ENSG00000117632.23_4	14664	11914	13139	214	213	6337
ENSG00000229786.1_4	1	0	1	0	0	1
ENSG00000223624.1_5	0	1	0	0	1	2
ENSG00000264021.1	0	0	0	0	0	0
ENSG00000266763.1	0	0	0	0	0	0
ENSG00000158006.14_3	628	629	578	297	295	472
ENSG00000207237.1	0	1	0	0	0	0
ENSG00000252190.1	0	0	0	0	0	0
ENSG00000252691.1	0	0	0	0	0	0
ENSG00000158008.9_2	296	328	259	3	0	202
ENSG00000158014.14_2	1	0	1	9	5	0
ENSG00000284309.1_5	0	0	0	0	0	0
ENSG00000158022.6_2	1	0	0	0	0	0
ENSG00000265320.1	0	0	0	0	0	0
ENSG00000175087.10_5	118	111	104	228	219	141
ENSG00000197245.6_3	2	0	0	0	0	0
ENSG00000282872.1_5	0	0	0	0	0	0
ENSG00000236782.7_5	5	6	6	6	5	5
ENSG00000142684.9_4	0	0	0	0	0	0
ENSG00000142675.18_3	31	26	28	317	350	36
ENSG00000188782.8_6	0	0	0	0	0	1
ENSG00000236155.6_5	4	1	0	0	0	0
ENSG00000278572.1_5	0	0	0	0	0	0
ENSG00000130695.15_4	674	422	577	565	564	497
ENSG00000270733.1_5	2	1	0	0	0	0
ENSG00000142669.15_4	18853	20112	16112	591	621	8330
ENSG00000158062.20_4	489	480	450	225	211	393
ENSG00000169442.9_3	0	0	1	2	0	0
ENSG00000176092.15_6	1	2	2	463	451	1
ENSG00000225854.2_5	0	0	0	1	3	0
ENSG00000265143.1	0	0	0	0	0	0
ENSG00000176083.17_4	0	0	0	0	0	0
ENSG00000131914.11_3	1	2	0	0	1	0
ENSG00000117682.17_4	2181	1944	1943	494	522	1286
ENSG00000223583.1_5	2	1	0	0	0	4
ENSG00000225891.2_6	6	6	6	1	0	4
ENSG00000198830.11_3	12618	9335	11536	1240	1286	8050
ENSG00000224129.1_4	0	0	0	0	0	0
ENSG00000117676.14_6	145	152	140	403	522	112
ENSG00000238705.1	0	0	0	0	0	0
ENSG00000243905.2	0	0	0	0	0	0
ENSG00000252802.1	0	0	0	0	0	0
ENSG00000229247.2_5	0	0	0	0	0	0
ENSG00000238316.1	0	0	0	0	0	0
ENSG00000235069.2_5	0	0	0	0	0	0
ENSG00000260063.1_6	25	21	24	4	6	16
ENSG00000117713.20_6	4028	3280	3323	3478	3684	3365
ENSG00000266138.1	0	0	0	0	0	0
ENSG00000060642.10_6	463	467	408	128	126	297
ENSG00000241188.2	0	0	0	0	0	1
ENSG00000287810.1_1	0	0	0	0	0	0
ENSG00000204160.12_5	1647	1584	1437	655	676	1573
ENSG00000175793.12_4	2	0	2	597	691	9
ENSG00000142751.15_3	1195	1275	1211	174	183	761
ENSG00000226698.1_6	0	0	0	0	0	0
ENSG00000198746.13_4	325	337	390	99	112	345
ENSG00000090273.14_4	6421	5863	5562	1383	1407	4734
ENSG00000131910.5_3	0	0	0	3	2	0
ENSG00000175707.9_3	1	1	1	371	431	0
ENSG00000172746.6_4	0	1	0	2	0	1
ENSG00000224064.1_5	0	0	0	0	0	0
ENSG00000225294.1_4	0	1	1	0	2	1
ENSG00000253368.4_5	4035	3409	3686	4083	4484	2933
ENSG00000158246.8_4	335	348	314	36	23	478
ENSG00000090020.11_3	2444	2188	1906	552	588	1422
ENSG00000229985.2_5	0	0	0	1	2	0
ENSG00000214973.3_4	0	3	5	2	2	1
ENSG00000225159.1_4	15	12	20	8	6	14
ENSG00000225990.2_4	0	0	0	0	0	0
ENSG00000224311.1_6	0	0	0	0	0	0
ENSG00000142784.16_3	2316	2137	2056	259	290	1286
ENSG00000252098.1	0	0	1	0	0	0
ENSG00000243659.1_5	1	3	1	0	0	0
ENSG00000186501.14_4	1735	1844	1558	169	188	989
ENSG00000206888.1	3	1	0	0	0	0
ENSG00000241547.1_4	25	14	19	1	2	7
ENSG00000142765.18_5	16	15	13	44	51	12
ENSG00000142733.17_6	1434	1226	1240	97	100	770
ENSG00000142748.12_2	1	4	2	1	0	3
ENSG00000174950.11_3	0	0	0	0	0	0
ENSG00000231207.1_5	0	0	0	0	0	0
ENSG00000181773.7_3	126	83	87	75	66	78
ENSG00000158195.11_3	5839	4860	5045	2696	2770	3628
ENSG00000241169.1_6	0	0	0	0	0	0
ENSG00000237429.1_6	5	3	5	0	1	3
ENSG00000126705.14_5	1468	1389	1162	452	457	1254
ENSG00000000938.13_4	0	0	1	0	0	0
ENSG00000235912.1_5	23	21	26	8	6	14
ENSG00000233975.1_6	0	0	0	0	1	0
ENSG00000126709.15_3	386	462	407	261	354	162
ENSG00000225886.3_7	3	0	1	0	0	0
ENSG00000206767.1	0	0	0	0	0	0
ENSG00000226662.2_4	0	0	0	0	0	0
ENSG00000207095.1	0	0	0	0	0	0
ENSG00000287244.1_1	0	0	0	1	0	0
ENSG00000009780.15_4	219	188	172	145	152	167
ENSG00000231344.1_5	0	3	4	0	0	0
ENSG00000230833.1_4	0	0	0	0	0	0
ENSG00000117758.14_4	2545	2778	2350	277	260	1326
ENSG00000269971.1_7	0	2	0	1	0	0
ENSG00000270031.1_7	4	8	6	0	1	2
ENSG00000223062.1	0	0	0	0	0	1
ENSG00000286433.1_1	1	0	0	0	0	2
ENSG00000117751.18_4	1742	1560	1560	628	692	1306
ENSG00000252947.1	3	2	1	0	0	0
ENSG00000268552.1	0	0	0	0	0	0
ENSG00000130775.16_3	154	145	129	41	29	86
ENSG00000117748.10_3	1308	1130	1202	311	293	810
ENSG00000130768.15_4	1	1	0	15	30	1
ENSG00000227050.1_6	0	0	0	0	0	0
ENSG00000158156.7_2	597	518	584	29	28	308
ENSG00000158161.16_5	1184	1053	1081	292	266	788
ENSG00000238231.2_5	0	1	0	0	0	1
ENSG00000240750.2	1	0	0	1	0	5
ENSG00000228589.3_4	64	64	49	1	2	57
ENSG00000228943.1_5	0	0	0	0	0	0
ENSG00000214812.3_5	0	0	0	0	1	0
ENSG00000253005.1	0	0	0	0	0	2
ENSG00000252429.1	0	0	0	0	0	0
ENSG00000169403.12_3	7	8	10	25	23	80
ENSG00000126698.11_3	4430	4227	4192	804	658	2639
ENSG00000215902.1	0	0	0	0	0	0
ENSG00000269804.1	0	0	0	0	0	0
ENSG00000130770.18_4	4423	4431	3837	367	365	1875
ENSG00000270605.1_6	38	38	35	2	6	17
ENSG00000271398.1_6	0	1	3	0	0	0
ENSG00000130766.5_3	1646	2374	1460	1576	1677	2053
ENSG00000130772.14_3	478	506	507	162	179	291
ENSG00000204138.13_4	1545	1363	1366	1220	1200	1084
ENSG00000206779.1	0	0	0	0	0	0
ENSG00000229820.2_5	1	0	0	0	1	1
ENSG00000221216.1	1	0	0	0	0	1
ENSG00000180198.16_5	2020	1870	1833	1656	1767	1516
ENSG00000242125.3_5	2370	2246	2140	227	216	1274
ENSG00000200087.1	52	85	49	4	1	19
ENSG00000238821.1	1	2	0	0	0	0
ENSG00000231468.2_4	5	5	7	1	2	8
ENSG00000279443.1_5	20	21	15	2	0	19
ENSG00000180098.9_3	756	811	662	89	72	391
ENSG00000197989.14_6	836	757	820	298	297	624
ENSG00000221539.1	12	12	9	2	1	9
ENSG00000120656.11_2	1150	1131	1099	739	712	681
ENSG00000188060.7_3	61	50	61	7	5	33
ENSG00000229388.1_6	10	10	8	4	6	2
ENSG00000270103.3_6	0	0	0	3	0	0
ENSG00000162419.12_2	498	499	487	357	337	427
ENSG00000252777.1	0	0	0	0	0	0
ENSG00000198492.16_6	3308	3128	2830	1851	1850	2641
ENSG00000116329.11_3	2	1	2	2	0	5
ENSG00000226852.2	0	0	0	0	0	0
ENSG00000233427.1_6	0	0	0	0	0	0
ENSG00000199756.1	0	0	0	0	0	0
ENSG00000159023.21_6	400	438	376	1074	1111	305
ENSG00000225616.2_5	5	5	3	8	15	3
ENSG00000206704.1	0	0	0	0	0	0
ENSG00000253304.2_3	346	320	306	2	1	211
ENSG00000225750.1_6	0	0	0	0	1	0
ENSG00000116350.17_6	3999	3636	3404	1179	1240	2697
ENSG00000227637.1	0	7	0	1	0	1
ENSG00000116353.15_3	982	1018	831	238	303	627
ENSG00000237934.1_6	5	3	0	2	1	3
ENSG00000060656.20_4	902	837	767	111	119	499
ENSG00000221550.1	1	0	0	0	0	0
ENSG00000230523.1_5	0	0	0	0	0	0
ENSG00000266678.1	0	0	0	0	0	0
ENSG00000225011.4_5	0	0	0	0	0	0
ENSG00000221126.1	0	0	0	0	0	0
ENSG00000228176.1_6	0	0	0	0	0	0
ENSG00000284676.1_4	0	0	0	0	0	0
ENSG00000222787.1	0	0	0	0	0	0
ENSG00000270927.1_5	0	0	0	0	0	0
ENSG00000233399.2_5	0	0	0	0	0	0
ENSG00000233372.1_6	0	0	0	0	0	0
ENSG00000231251.1_5	0	0	0	0	0	0
ENSG00000236335.1_6	0	0	0	0	0	0
ENSG00000231949.1_6	0	0	0	0	0	0
ENSG00000162510.6_3	6	8	10	5	3	5
ENSG00000186056.10_6	15	17	16	75	61	15
ENSG00000287510.1_1	0	0	0	0	0	0
ENSG00000162511.8_3	6	9	8	0	3	2
ENSG00000264773.1	0	0	0	0	0	0
ENSG00000229607.1_6	1	0	0	0	0	1
ENSG00000223382.5_6	45	43	44	3	1	17
ENSG00000222784.1	0	0	0	0	0	0
ENSG00000235143.1_6	0	0	0	0	0	0
ENSG00000162512.16_5	15597	15395	13474	395	428	8577
ENSG00000134644.15_4	3456	3032	2880	1677	1635	2589
ENSG00000200154.1	0	1	0	0	0	1
ENSG00000202107.1	1	4	2	0	0	2
ENSG00000200181.1	1	0	0	0	0	1
ENSG00000237329.2_5	1	0	0	0	1	1
ENSG00000232768.1_5	0	0	0	0	0	0
ENSG00000215900.4_4	0	0	0	2	0	0
ENSG00000225142.2_5	0	1	0	1	0	0
ENSG00000084628.10_3	2	2	2	0	0	3
ENSG00000060688.13_4	1696	1586	1600	804	809	1173
ENSG00000229447.2_5	5	6	1	4	1	4
ENSG00000121766.15_4	1118	1163	1132	573	555	678
ENSG00000229044.1_6	0	1	0	0	0	0
ENSG00000121769.7_3	76	90	62	4	6	39
ENSG00000168528.12_4	7245	7664	5730	769	828	3446
ENSG00000268950.1	5	4	6	1	0	2
ENSG00000215899.3_5	0	0	0	0	2	0
ENSG00000206981.1	0	0	0	1	1	0
ENSG00000284543.1_4	0	0	0	16	10	14
ENSG00000228682.2	0	0	0	3	0	0
ENSG00000229167.2_6	0	0	0	41	45	1
ENSG00000142910.16_3	2	8	13	6425	7087	11
ENSG00000121764.11_2	1	4	2	1	1	0
ENSG00000162517.13_3	1958	2044	1830	390	433	931
ENSG00000235790.7_7	47	30	47	4	1	16
ENSG00000264078.1_7	0	0	1	0	1	0
ENSG00000084636.18_5	9308	7262	8134	46	28	5454
ENSG00000121753.12_5	1324	1245	1199	6	3	872
ENSG00000266580.1	1	0	0	0	0	0
ENSG00000254545.1_6	44	47	39	0	1	22
ENSG00000134668.12_4	10019	9122	8175	59	39	5086
ENSG00000203620.2_7	1	1	1	0	0	0
ENSG00000269967.1_7	6	3	6	5	0	2
ENSG00000184007.21_6	10383	9700	9681	5213	5127	6550
ENSG00000212673.1	8	6	5	1	0	2
ENSG00000228634.1_6	9	5	2	1	0	7
ENSG00000284702.1_4	0	0	0	1	0	0
ENSG00000121774.18_3	7610	6522	6869	2193	2186	4676
ENSG00000203325.3_6	1	7	3	0	0	2
ENSG00000121775.18_3	681	514	519	226	279	523
ENSG00000266203.1	0	0	0	0	0	1
ENSG00000025800.14_4	4395	4116	3959	1264	1301	2546
ENSG00000250135.1_7	0	0	0	0	0	0
ENSG00000084652.16_3	6580	6315	5892	1493	1519	4017
ENSG00000160050.14_3	454	416	369	45	47	294
ENSG00000224066.1_6	1	1	7	0	2	2
ENSG00000160051.11_3	150	115	117	78	98	102
ENSG00000222046.2_2	27	18	11	0	1	11
ENSG00000160055.19_2	363	370	327	70	74	227
ENSG00000084623.11_2	10919	11587	10146	1059	1246	5554
ENSG00000220785.7_4	244	254	211	20	16	168
ENSG00000183615.6_3	27	36	40	1	0	19
ENSG00000182866.17_4	0	2	1	2	0	5
ENSG00000252450.1	0	0	0	0	0	0
ENSG00000116478.12_5	5766	5123	5219	2379	2489	3374
ENSG00000175130.7_3	6533	5726	5899	741	963	2901
ENSG00000233775.1_6	2	0	3	0	0	2
ENSG00000162526.7_3	8	3	5	2	2	3
ENSG00000225828.1_5	51	55	55	15	9	30
ENSG00000160058.18_2	3533	3408	3090	345	379	1749
ENSG00000224333.1_4	0	0	0	0	0	0
ENSG00000270850.1_5	0	0	0	0	0	0
ENSG00000229259.1_4	0	0	0	0	0	0
ENSG00000263529.1	0	0	0	0	0	0
ENSG00000254553.1_6	0	0	0	0	0	0
ENSG00000273274.2_4	0	1	0	3	5	0
ENSG00000160062.15_4	218	220	198	30	24	128
ENSG00000176261.15_5	917	1129	842	138	129	397
ENSG00000200591.1	0	1	1	0	0	1
ENSG00000162521.19_6	4233	3762	3935	869	832	2241
ENSG00000162520.14_5	1024	1316	859	1	1	689
ENSG00000224409.1_6	0	1	0	0	0	1
ENSG00000162522.11_3	744	885	702	8883	8931	525
ENSG00000134684.10_2	8590	10035	7545	3349	3350	5498
ENSG00000116497.18_4	1212	1153	1152	325	322	773
ENSG00000160097.18_5	34	30	31	1	5	18
ENSG00000121905.10_3	12	6	9	3	0	4
ENSG00000121900.19_3	718	745	657	437	516	331
ENSG00000287691.1_1	3	2	0	0	1	2
ENSG00000221423.1	0	0	0	0	0	0
ENSG00000116514.16_3	422	455	388	418	466	298
ENSG00000278966.2_5	0	0	0	0	0	0
ENSG00000267885.1	0	0	0	0	0	0
ENSG00000217644.5_5	1	0	0	0	1	6
ENSG00000239670.1_5	3	4	6	4	4	6
ENSG00000236065.2_7	1	0	0	0	0	1
ENSG00000004455.16_2	5360	5060	5000	2462	2411	3100
ENSG00000142920.17_3	363	271	380	5	8	228
ENSG00000278997.1_5	14	19	25	0	1	14
ENSG00000116525.14_3	605	601	631	119	125	465
ENSG00000279179.1_5	31	25	21	3	4	9
ENSG00000284721.1_4	0	0	0	0	0	0
ENSG00000160094.15_5	564	444	461	87	117	307
ENSG00000270115.1_7	2	3	5	0	0	3
ENSG00000256142.1	0	0	0	0	0	0
ENSG00000184389.9_2	0	0	0	0	0	0
ENSG00000225313.5_7	183	177	147	17	13	76
ENSG00000134686.18_4	5293	5895	4765	1901	1970	3625
ENSG00000266239.1	5	7	2	0	0	6
ENSG00000222112.1	33	26	28	1	1	10
ENSG00000233246.1_6	2	1	1	0	1	0
ENSG00000221225.1	0	0	0	0	0	0
ENSG00000234512.1_4	0	2	0	0	0	1
ENSG00000121903.14_2	284	237	239	162	174	277
ENSG00000235907.2_5	1	0	0	0	1	2
ENSG00000121904.17_3	92	61	68	0	0	40
ENSG00000227000.2_2	0	0	0	0	0	0
ENSG00000176256.10_5	0	0	0	0	0	0
ENSG00000231163.6_7	0	0	0	0	0	0
ENSG00000201148.1_1	0	0	0	0	0	0
ENSG00000142698.15_4	0	0	0	0	0	1
ENSG00000221053.1	0	0	0	0	0	0
ENSG00000270241.1_5	0	0	0	0	0	0
ENSG00000287703.1_1	0	0	0	0	0	0
ENSG00000207941.1	0	0	0	0	0	0
ENSG00000163866.9_4	1417	1274	1347	277	299	756
ENSG00000189280.3_3	4	0	2	7	9	5
ENSG00000189433.7_4	0	0	1	2	2	1
ENSG00000255811.1_7	0	0	0	0	0	0
ENSG00000216162.1	0	0	0	1	0	0
ENSG00000188910.8_3	1	0	0	298	348	3
ENSG00000187513.9_4	1	0	0	3	3	0
ENSG00000230163.1_6	0	0	0	0	0	0
ENSG00000116544.12_3	4	2	6	13	21	0
ENSG00000252728.1	0	0	0	0	0	0
ENSG00000284773.1_2	28	26	20	2	2	21
ENSG00000241014.2_6	18	19	23	0	0	10
ENSG00000271741.1_6	0	0	0	0	0	0
ENSG00000243749.1_4	3	1	1	0	0	1
ENSG00000163867.17_5	348	406	281	192	172	237
ENSG00000197056.11_4	384	416	298	290	241	277
ENSG00000233940.1_4	0	0	0	0	0	0
ENSG00000228348.1_4	1	0	0	0	0	1
ENSG00000284640.1_4	0	0	1	0	0	0
ENSG00000116560.11_3	12996	10786	10869	6924	6651	8306
ENSG00000201868.1	0	0	0	0	0	0
ENSG00000263591.1	0	0	0	0	0	0
ENSG00000146463.11_3	2497	2546	2057	2781	2635	1975
ENSG00000240374.2	0	0	0	0	0	0
ENSG00000201542.1	0	0	0	0	0	0
ENSG00000229994.1_4	128	157	125	1	2	71
ENSG00000227409.1_6	0	2	0	0	0	0
ENSG00000202129.1	0	0	0	1	0	0
ENSG00000142687.18_4	2789	2976	2527	799	702	1512
ENSG00000236274.1_5	0	0	0	0	0	0
ENSG00000020129.16_4	2381	2297	1970	738	775	1471
ENSG00000239636.1_6	2	7	3	0	0	0
ENSG00000116819.8_4	20	20	14	3	3	22
ENSG00000126067.12_3	5664	5477	5380	771	888	2647
ENSG00000239859.2	0	0	0	0	0	0
ENSG00000142686.8_3	1043	989	890	134	115	556
ENSG00000092853.14_4	646	439	456	191	222	405
ENSG00000232335.1_6	0	0	0	0	1	0
ENSG00000134698.11_3	806	815	716	288	282	531
ENSG00000092847.12_5	2051	1722	1861	792	846	1233
ENSG00000271164.1_5	0	0	0	0	0	0
ENSG00000286899.1_1	1	1	0	0	1	0
ENSG00000271914.1_6	0	0	0	0	0	0
ENSG00000126070.20_3	864	907	795	601	533	721
ENSG00000271554.1_6	1	4	0	0	0	0
ENSG00000232862.5_5	0	0	0	0	0	1
ENSG00000092850.12_4	0	3	3	0	0	3
ENSG00000116863.11_3	1315	1402	1196	364	449	973
ENSG00000171812.13_5	196	291	165	0	3	103
ENSG00000054116.12_3	2765	2929	2614	488	475	1511
ENSG00000116871.15_7	8999	8222	7125	4084	4192	6439
ENSG00000264592.1	0	0	0	0	0	0
ENSG00000054118.15_6	6539	5933	5739	2940	2732	4366
ENSG00000231849.1_4	0	0	0	0	0	0
ENSG00000214193.10_6	476	442	342	117	107	259
ENSG00000142694.6_2	744	898	740	6	8	300
ENSG00000116883.8_7	247	268	201	25	19	122
ENSG00000286379.1_1	37	28	23	15	4	32
ENSG00000196182.10_3	1907	2328	1633	1560	1577	1513
ENSG00000181817.6_3	1244	1390	1195	290	286	757
ENSG00000222821.1	0	0	0	0	0	0
ENSG00000116885.18_4	210	201	210	50	44	153
ENSG00000201448.1	0	0	3	0	0	0
ENSG00000116898.12_3	2454	2627	2442	1251	1297	1513
ENSG00000119535.17_6	0	1	0	0	0	0
ENSG00000230214.1_4	0	0	0	0	0	0
ENSG00000284705.1_4	0	0	0	0	0	0
ENSG00000284720.1_4	0	0	0	0	0	0
ENSG00000234481.2_7	0	0	0	0	0	0
ENSG00000163873.10_4	0	0	0	0	0	2
ENSG00000284650.1_4	0	0	2	0	0	0
ENSG00000223944.2_7	0	0	1	0	0	0
ENSG00000264698.1	0	0	0	0	0	0
ENSG00000207328.1	0	0	0	0	0	0
ENSG00000252368.1_1	0	0	0	0	0	0
ENSG00000230451.2_4	0	0	0	0	0	0
ENSG00000233621.2_7	125	126	134	130	132	98
ENSG00000163874.11_4	370	378	385	3204	3597	1038
ENSG00000163875.15_3	2024	2143	1902	664	725	1185
ENSG00000263675.1	9	6	5	2	0	9
ENSG00000163877.11_3	715	653	689	372	369	579
ENSG00000232273.1_4	1	0	0	0	0	0
ENSG00000237749.4_5	2	4	1	0	0	1
ENSG00000163879.11_3	553	552	462	27	24	254
ENSG00000134697.13_6	2995	2857	2392	1785	1686	1727
ENSG00000284748.1_4	0	0	0	0	0	0
ENSG00000169218.14_3	1	1	1	0	0	1
ENSG00000116922.14_5	718	689	651	695	688	594
ENSG00000134690.11_3	1682	1093	1492	914	942	1143
ENSG00000183317.17_5	0	0	0	80	54	1
ENSG00000200421.1	0	0	0	0	0	0
ENSG00000238871.1	0	0	0	0	0	0
ENSG00000214141.4_4	0	0	0	0	0	1
ENSG00000227416.2_5	0	0	0	0	0	0
ENSG00000185090.14_3	22	29	19	243	322	10
ENSG00000233728.1_6	0	0	0	0	0	0
ENSG00000196449.4_3	630	579	626	355	420	583
ENSG00000197982.14_5	1376	1547	1326	139	145	636
ENSG00000188786.10_3	803	734	720	1798	1720	908
ENSG00000230610.1	0	0	0	0	0	1
ENSG00000235673.1_5	0	0	0	0	0	1
ENSG00000230955.1_6	0	0	0	0	0	0
ENSG00000204084.13_4	680	715	646	131	127	506
ENSG00000252448.1	1	2	1	0	0	2
ENSG00000222282.1	4	1	2	0	0	0
ENSG00000183431.12_3	4312	3584	4052	1430	1354	2481
ENSG00000212541.1	10	8	8	0	0	11
ENSG00000183386.10_3	1452	1530	1348	273	300	1102
ENSG00000183520.12_4	1758	1893	1576	727	731	1142
ENSG00000185668.7_3	0	0	1	0	1	1
ENSG00000224592.5_6	1	1	1	0	0	1
ENSG00000223589.2_5	0	0	1	0	0	0
ENSG00000265596.1	0	0	0	0	0	0
ENSG00000284623.1_4	0	0	0	0	0	0
ENSG00000286552.1_1	0	0	0	0	0	0
ENSG00000287987.1_1	0	0	0	0	0	0
ENSG00000237290.2_5	0	0	0	0	0	0
ENSG00000275350.1_5	0	0	0	0	0	0
ENSG00000200796.1	0	0	0	0	0	0
ENSG00000238063.3_5	0	1	0	0	0	0
ENSG00000215895.4_5	3	5	4	1	2	4
ENSG00000284632.1_4	0	0	0	0	0	0
ENSG00000116954.8_3	550	669	548	292	265	512
ENSG00000273637.1_7	0	0	0	0	0	0
ENSG00000228436.3_7	20	25	6	4	4	16
ENSG00000214114.9_4	443	434	385	243	226	259
ENSG00000274944.4_7	0	0	0	0	0	0
ENSG00000131233.9_3	1	0	2	1	0	0
ENSG00000158315.11_3	52	52	42	44	34	24
ENSG00000199963.1	0	1	0	0	0	0
ENSG00000207466.1	0	0	0	0	0	0
ENSG00000235549.1_4	0	0	0	0	0	1
ENSG00000174574.16_4	3931	3855	3581	2660	2715	3630
ENSG00000168653.11_3	8554	9380	8086	249	262	3603
ENSG00000127603.26_7	14628	16213	11864	9868	9762	8630
ENSG00000206654.1	0	0	1	0	0	0
ENSG00000222378.1_1	0	0	0	0	0	0
ENSG00000270040.1_7	0	2	0	0	0	1
ENSG00000287422.1_1	0	0	0	0	0	2
ENSG00000226438.1_6	0	0	0	0	0	0
ENSG00000217897.2_4	0	1	0	0	0	0
ENSG00000183682.8_4	65	69	42	10	3	64
ENSG00000237624.1_4	21	15	10	0	0	16
ENSG00000243970.3_4	305	228	246	15	8	188
ENSG00000090621.14_5	6538	6611	5900	2127	2009	3727
ENSG00000228060.3_7	28	16	18	2	5	13
ENSG00000201457.1	9	6	10	2	0	2
ENSG00000163909.8_3	19	7	5	4	3	6
ENSG00000225903.1_6	0	1	0	0	0	0
ENSG00000116981.3_2	0	0	0	0	0	0
ENSG00000116983.13_3	0	0	1	1	1	1
ENSG00000084072.16_3	1673	1649	1504	267	226	1026
ENSG00000225333.6_5	0	0	1	0	0	0
ENSG00000252413.1	0	0	0	0	0	0
ENSG00000116985.12_4	6	2	5	79	79	19
ENSG00000198754.5_3	2	4	0	1	0	4
ENSG00000285905.1_2	0	0	0	0	0	0
ENSG00000261798.1_6	0	0	0	2	2	0
ENSG00000229213.1_5	0	0	0	0	0	0
ENSG00000284719.1_4	0	1	0	2	1	2
ENSG00000284678.1_4	0	0	0	0	0	0
ENSG00000043514.16_4	714	696	652	397	358	595
ENSG00000202222.1	0	0	0	0	0	0
ENSG00000116990.11_4	18	12	16	5	11	9
ENSG00000236546.1_6	2	4	3	0	0	0
ENSG00000207356.1	0	0	0	0	0	0
ENSG00000168389.17_3	285	226	225	57	71	217
ENSG00000228477.1_5	13	9	12	2	1	4
ENSG00000131236.17_4	15669	12908	13111	2149	2218	7701
ENSG00000131238.17_5	2345	1788	2288	1872	1965	1681
ENSG00000226745.2_5	0	1	0	0	0	1
ENSG00000117000.9_3	716	778	528	938	844	841
ENSG00000207508.1	0	0	0	0	0	1
ENSG00000188800.6_3	0	0	0	0	0	4
ENSG00000259943.1_6	112	120	104	19	11	57
ENSG00000084073.9_3	2899	2542	2399	1611	1498	2007
ENSG00000231296.1_5	3	0	2	1	0	0
ENSG00000049089.15_6	89	77	83	9	9	34
ENSG00000227311.3_5	2	1	2	1	2	0
ENSG00000084070.12_5	2387	1920	2076	605	602	1818
ENSG00000213172.3_5	0	0	0	0	0	0
ENSG00000284677.1_4	0	0	0	0	0	0
ENSG00000187801.15_3	124	112	79	81	88	76
ENSG00000260920.2_6	144	145	126	69	55	107
ENSG00000279667.1_5	6	3	5	1	0	4
ENSG00000187815.10_3	138	122	112	112	117	118
ENSG00000238287.1_6	8	11	15	0	0	5
ENSG00000164002.11_6	160	138	136	76	62	117
ENSG00000227278.1_6	1	0	0	0	0	0
ENSG00000238186.1_6	4	5	5	3	3	8
ENSG00000117010.17_4	92	92	64	47	58	51
ENSG00000286838.1_1	0	1	0	0	0	0
ENSG00000236505.1_5	0	0	0	0	0	0
ENSG00000233910.1_4	0	0	0	0	0	0
ENSG00000117016.10_3	29	21	29	5	11	8
ENSG00000287743.1_1	0	0	0	0	0	0
ENSG00000237899.1_6	2	2	2	0	0	1
ENSG00000272145.1_6	49	47	57	4	4	30
ENSG00000066136.20_3	1108	962	1046	979	963	811
ENSG00000198974.1	0	0	0	0	0	0
ENSG00000207962.1	0	0	0	0	0	0
ENSG00000117013.17_5	11	8	10	26	37	11
ENSG00000264582.1	0	0	0	0	0	0
ENSG00000179862.6_2	31	39	33	293	313	12
ENSG00000229528.1_6	0	0	1	0	0	0
ENSG00000228940.1_5	0	0	0	0	1	0
ENSG00000286668.1_1	0	0	0	0	0	0
ENSG00000233118.2_4	0	0	0	0	0	1
ENSG00000171793.16_5	4011	2961	3780	1615	1736	2583
ENSG00000281207.1_5	47	39	59	8	5	52
ENSG00000171790.15_3	51	37	37	8	3	30
ENSG00000010803.16_5	1486	1263	1167	695	631	990
ENSG00000215893.3_4	0	0	0	0	0	0
ENSG00000287400.1_1	1	4	3	0	0	0
ENSG00000235358.2_6	3	4	11	0	0	3
ENSG00000213987.4_5	0	0	0	0	0	0
ENSG00000286640.1_1	0	0	0	0	0	1
ENSG00000204060.7_4	10	9	7	15	15	5
ENSG00000229901.1_6	1	2	1	0	0	0
ENSG00000252563.1_1	0	0	0	0	0	0
ENSG00000127129.10_3	7	3	3	12	13	10
ENSG00000127124.16_5	256	163	175	390	426	644
ENSG00000230881.1_6	0	0	0	0	0	2
ENSG00000230638.4_5	1	0	1	5	1	6
ENSG00000284895.1_3	0	0	0	0	0	0
ENSG00000264896.1	0	0	0	0	0	0
ENSG00000287587.1_1	0	0	0	1	0	0
ENSG00000227538.1_4	0	0	0	0	0	0
ENSG00000228776.2_5	0	0	0	0	0	0
ENSG00000044012.4_3	0	0	0	0	2	0
ENSG00000197273.4_3	0	0	0	0	0	0
ENSG00000198815.9_6	1639	1594	1466	2732	2531	1285
ENSG00000227527.2_7	4	2	1	1	1	2
ENSG00000177181.15_5	1	0	0	11	21	1
ENSG00000235002.1_5	0	1	0	0	0	0
ENSG00000066185.13_3	1	1	2	6	6	0
ENSG00000127125.9_4	909	1110	977	767	689	586
ENSG00000186409.17_6	15	22	21	36	37	15
ENSG00000230116.1_5	0	0	0	0	1	0
ENSG00000236876.3_4	1	3	0	1	0	1
ENSG00000200254.1	0	0	0	0	0	0
ENSG00000236180.2_5	0	1	0	0	0	0
ENSG00000171960.11_5	406	301	367	114	136	202
ENSG00000285728.2_2	111	94	88	19	6	56
ENSG00000234917.2_6	0	0	3	1	1	3
ENSG00000065978.19_4	37405	37702	32014	5396	5786	19353
ENSG00000164007.10_3	0	1	0	1	0	0
ENSG00000117385.15_3	9605	7336	8414	177	159	4690
ENSG00000164008.16_5	86	75	90	13	13	48
ENSG00000283580.3_5	0	0	0	0	0	0
ENSG00000228452.1_6	0	0	0	0	0	0
ENSG00000274386.5_5	2	8	3	13	9	8
ENSG00000177868.12_3	221	216	187	41	38	116
ENSG00000164010.15_7	421	397	363	85	98	222
ENSG00000228192.8_6	26	22	20	31	26	16
ENSG00000164011.18_4	261	256	255	256	219	198
ENSG00000233708.1_5	0	0	0	0	0	3
ENSG00000237090.1_5	0	0	0	1	0	0
ENSG00000225099.1_4	0	2	1	4	0	0
ENSG00000117394.22_5	10864	11519	10345	2882	3196	4542
ENSG00000284138.1_4	2	1	1	0	0	0
ENSG00000227533.6_5	37	28	38	5	9	10
ENSG00000283973.2_5	2	0	0	1	0	0
ENSG00000207256.1	0	1	0	0	0	0
ENSG00000252803.1	0	0	0	0	0	0
ENSG00000277513.1_5	0	0	0	0	0	0
ENSG00000186973.11_3	4	3	3	0	0	1
ENSG00000117395.12_4	3723	3774	3414	2427	2333	2352
ENSG00000243710.7_5	15	22	17	11	7	13
ENSG00000199240.1_1	0	0	0	0	0	0
ENSG00000179178.11_4	1	1	2	241	217	1
ENSG00000253313.5_2	0	0	0	142	174	1
ENSG00000066056.14_3	32	43	31	0	0	22
ENSG00000117400.17_7	2	2	1	3	1	1
ENSG00000287113.1_1	0	1	0	1	0	0
ENSG00000234694.1_6	9	2	6	11	10	1
ENSG00000117399.14_3	3804	2086	3368	912	1051	2409
ENSG00000066322.15_4	5259	4585	4508	2064	2222	2884
ENSG00000159479.17_3	1947	1944	1809	348	350	1215
ENSG00000229431.1_6	48	46	48	6	1	24
ENSG00000198198.16_7	1781	1456	1421	1205	834	1234
ENSG00000229372.1_6	0	0	0	5	1	0
ENSG00000178922.16_5	0	0	0	0	0	0
ENSG00000229348.1_5	1	0	1	2	0	2
ENSG00000142949.17_4	6605	6593	5522	7199	7839	4419
ENSG00000066135.13_5	776	733	626	502	526	556
ENSG00000284989.1_2	0	0	0	0	0	0
ENSG00000236200.6_6	58	57	51	5	8	29
ENSG00000126091.20_6	92	89	59	10	8	66
ENSG00000229444.1_6	0	0	0	0	0	0
ENSG00000252201.1	0	0	0	0	0	0
ENSG00000233674.2_5	0	0	0	0	0	0
ENSG00000224751.2_4	1	0	0	1	0	0
ENSG00000117407.17_6	12	13	4	5	4	14
ENSG00000237950.2_6	20	20	12	15	9	22
ENSG00000117408.11_3	1503	1276	1348	531	586	1081
ENSG00000285649.1_2	0	3	0	4	3	5
ENSG00000132768.14_3	788	655	665	880	872	523
ENSG00000117410.14_4	2934	2816	2663	869	986	1998
ENSG00000117411.16_2	3674	3606	3345	1553	1554	2281
ENSG00000159214.13_4	158	131	138	83	89	73
ENSG00000196517.11_6	970	1195	816	212	195	447
ENSG00000230615.7_7	108	89	101	1	6	50
ENSG00000227163.2_5	1	0	1	0	0	0
ENSG00000271647.1_2	0	0	0	0	0	0
ENSG00000239560.2	0	0	0	0	0	0
ENSG00000171872.4_2	28	13	25	0	2	17
ENSG00000233514.1_5	5	5	1	0	2	3
ENSG00000283039.1_3	0	0	0	0	0	0
ENSG00000226804.4_5	0	0	0	0	0	0
ENSG00000200171.1	0	0	0	0	0	0
ENSG00000238037.1_4	0	0	0	0	0	0
ENSG00000227994.1_5	0	0	0	0	0	0
ENSG00000271329.1_5	0	0	0	0	3	1
ENSG00000178028.14_4	1339	1195	1208	308	292	764
ENSG00000117419.15_4	1949	1919	1719	382	428	1035
ENSG00000233602.1_6	9	2	7	0	1	3
ENSG00000252146.1	0	0	0	0	0	0
ENSG00000199385.1	0	0	0	0	0	0
ENSG00000187147.18_5	1358	1269	1236	592	614	896
ENSG00000263381.1	0	1	0	0	0	0
ENSG00000126106.14_3	125	134	125	50	42	75
ENSG00000198520.12_7	15	15	12	5	4	39
ENSG00000199377.1	0	0	0	2	0	1
ENSG00000200169.1	0	0	0	0	0	0
ENSG00000142945.13_5	1767	933	1593	773	875	1265
ENSG00000225721.5_6	6	6	3	0	0	1
ENSG00000142937.12_3	39865	56193	39207	2226	2375	18802
ENSG00000264294.1	0	0	0	0	0	0
ENSG00000200913.1	14	11	5	1	0	5
ENSG00000202031.1	0	0	0	0	0	0
ENSG00000207421.1	0	0	0	0	0	0
ENSG00000234093.3_4	6	4	5	5	1	4
ENSG00000142959.5_3	5	9	6	1	0	2
ENSG00000173846.13_3	995	1101	790	195	237	654
ENSG00000188396.3_4	8	14	8	1	3	3
ENSG00000222009.8_2	679	596	509	30	23	409
ENSG00000117425.14_3	50	36	58	18	17	73
ENSG00000202444.1	0	0	0	0	0	0
ENSG00000226499.1_5	0	0	1	1	0	0
ENSG00000070785.16_5	1687	1571	1568	298	289	1014
ENSG00000266294.1	0	0	0	0	0	1
ENSG00000253039.1_1	0	0	0	0	0	0
ENSG00000229815.1_4	0	0	0	0	0	0
ENSG00000232369.1_5	0	1	0	0	1	0
ENSG00000268949.1_4	0	0	0	0	0	0
ENSG00000126107.15_3	2150	1950	1832	259	303	1309
ENSG00000126088.14_4	3273	3417	3010	178	164	1578
ENSG00000162415.7_4	8	4	8	5	6	9
ENSG00000264650.1	0	0	0	0	0	0
ENSG00000234315.1_4	0	0	0	1	0	0
ENSG00000221707.2	0	0	0	0	0	0
ENSG00000281912.1_3	3	3	8	9	4	4
ENSG00000186603.5_2	39	34	35	63	86	14
ENSG00000132781.17_6	315	237	284	157	124	172
ENSG00000132773.12_3	385	350	357	241	206	312
ENSG00000070759.17_3	72	45	66	23	11	40
ENSG00000238945.1	0	0	0	0	0	0
ENSG00000236872.1_5	0	0	0	0	0	0
ENSG00000280670.3_5	91	71	68	130	136	71
ENSG00000132763.15_3	261	228	229	108	114	129
ENSG00000117450.14_4	13760	13612	12601	356	400	5025
ENSG00000234379.1_4	0	0	0	0	0	0
ENSG00000117448.13_5	2506	2351	2393	295	272	1154
ENSG00000281133.1_1	0	1	0	0	0	2
ENSG00000280836.1_1	4	0	3	0	0	3
ENSG00000132780.17_6	4668	3802	3873	965	852	2517
ENSG00000281112.1_1	0	0	0	0	0	0
ENSG00000281825.1_1	0	0	0	0	0	0
ENSG00000159588.15_4	18	16	12	32	17	31
ENSG00000159592.11_4	2221	2153	1926	1586	1609	1568
ENSG00000225447.1_4	5	1	2	0	0	3
ENSG00000234329.1_5	13	5	3	4	3	11
ENSG00000159596.7_3	691	719	619	223	215	357
ENSG00000197429.10_3	612	496	544	87	94	272
ENSG00000230896.1_7	52	47	55	0	3	19
ENSG00000236111.5_5	0	1	1	0	0	2
ENSG00000086015.21_3	3367	3006	2840	1687	1712	2491
ENSG00000232467.2_4	0	0	0	0	0	0
ENSG00000117461.15_4	592	440	535	273	306	322
ENSG00000278139.1_6	0	0	0	0	0	0
ENSG00000226957.1_6	0	0	0	0	0	0
ENSG00000233114.2_5	0	0	0	1	0	0
ENSG00000227857.2_6	2	5	0	1	1	2
ENSG00000117472.10_3	9	11	4	789	901	5
ENSG00000250719.1_7	0	0	0	0	0	0
ENSG00000085998.14_3	3546	3432	3155	732	797	2043
ENSG00000171357.6_3	35	40	49	0	0	21
ENSG00000085999.13_5	273	158	223	182	203	204
ENSG00000132128.16_3	5757	5500	5223	963	940	3714
ENSG00000173660.12_3	6259	6959	6059	180	178	2459
ENSG00000117481.10_3	724	671	642	528	561	590
ENSG00000225779.1_5	0	0	0	1	0	0
ENSG00000117480.16_3	21	15	20	53	54	14
ENSG00000232022.7_4	1	4	1	1	1	0
ENSG00000224863.3_5	0	0	0	0	0	0
ENSG00000197587.10_3	0	0	0	20	35	0
ENSG00000282881.2_6	0	0	0	0	0	0
ENSG00000269956.2_5	14	12	12	0	2	11
ENSG00000162456.9_3	0	0	0	0	0	0
ENSG00000079277.21_7	1094	1002	979	206	207	587
ENSG00000142961.14_3	535	464	472	103	108	327
ENSG00000123472.12_5	1709	1733	1648	731	768	1127
ENSG00000233647.2_4	1	0	0	0	0	0
ENSG00000186118.8_3	1	1	3	0	0	1
ENSG00000228237.5_6	3	2	1	1	0	3
ENSG00000159658.11_3	3223	3000	2797	3498	3491	2032
ENSG00000236476.2_5	0	0	0	1	0	0
ENSG00000142973.13_2	0	1	0	1	1	0
ENSG00000154198.14_5	0	0	0	0	0	0
ENSG00000238145.2_5	0	0	0	0	0	0
ENSG00000187048.13_4	1	0	0	0	0	0
ENSG00000259832.1_4	0	0	0	0	0	0
ENSG00000261196.1_4	0	0	0	0	0	0
ENSG00000261593.1_4	0	0	0	0	0	0
ENSG00000261290.1_4	0	0	0	0	0	0
ENSG00000186377.8_3	0	0	0	2	0	0
ENSG00000186160.5_3	0	2	0	1	1	1
ENSG00000225154.2_5	0	0	0	0	0	0
ENSG00000225506.2_6	1	4	0	1	5	0
ENSG00000162365.12_4	0	2	0	0	0	0
ENSG00000225514.1_4	0	0	0	0	0	0
ENSG00000224805.2_6	2	3	4	4	0	0
ENSG00000162366.8_3	1	1	2	119	121	1
ENSG00000162367.11_2	0	0	0	0	1	0
ENSG00000226252.1_6	0	0	0	0	0	0
ENSG00000123473.15_3	684	444	562	837	879	564
ENSG00000162368.13_2	3806	4485	2807	2437	2357	2192
ENSG00000225762.1_6	6	6	6	0	2	9
ENSG00000186790.6_3	2	1	2	0	0	3
ENSG00000237424.1_5	85	72	61	32	42	64
ENSG00000186564.5_2	28	13	21	27	11	10
ENSG00000271355.1_5	0	0	0	0	0	0
ENSG00000229554.2_4	0	0	0	0	0	0
ENSG00000221346.1	0	0	0	0	0	0
ENSG00000227883.1_4	0	0	0	0	0	0
ENSG00000221447.1	0	0	0	0	0	0
ENSG00000227947.2_5	0	0	0	0	1	0
ENSG00000269113.4_4	0	0	0	6	9	1
ENSG00000223814.1_7	0	0	0	0	0	0
ENSG00000273395.1	0	0	0	0	0	0
ENSG00000225028.1_6	0	0	0	1	1	0
ENSG00000226133.6_7	0	0	0	0	0	0
ENSG00000231413.1_6	0	0	0	0	0	0
ENSG00000237180.1_4	0	0	0	0	0	0
ENSG00000242267.6_4	0	0	1	0	0	0
ENSG00000279096.2_4	0	0	0	0	0	0
ENSG00000269709.1	0	0	0	0	0	0
ENSG00000223720.2_6	0	0	0	0	0	0
ENSG00000117834.12_6	7	9	2	0	0	5
ENSG00000272491.1_6	0	0	0	0	0	1
ENSG00000279214.1_5	1	0	0	0	0	1
ENSG00000132122.12_6	152	188	172	38	30	77
ENSG00000224986.2_4	1	0	0	0	1	0
ENSG00000206700.1	0	0	0	0	0	0
ENSG00000235105.1_5	2	7	2	1	1	4
ENSG00000223175.1	0	0	0	0	0	0
ENSG00000232514.1_5	0	0	0	0	0	0
ENSG00000186094.17_7	0	2	0	0	0	0
ENSG00000287661.1_1	0	0	0	0	0	0
ENSG00000162373.13_4	30	25	30	0	0	28
ENSG00000286597.1_1	0	0	0	0	0	0
ENSG00000229846.2_6	0	0	0	0	0	0
ENSG00000239144.1	0	0	0	0	0	0
ENSG00000230114.1_6	0	0	0	0	0	0
ENSG00000225623.1_6	0	0	0	0	0	0
ENSG00000237478.2_5	0	0	0	0	0	0
ENSG00000215887.5_4	0	0	0	0	0	0
ENSG00000221746.1	0	0	0	0	0	0
ENSG00000227839.1	0	0	0	0	0	0
ENSG00000279324.1_5	0	0	0	0	0	0
ENSG00000233595.2_4	0	0	0	0	0	0
ENSG00000162374.17_7	0	0	1	0	0	0
ENSG00000230828.1_5	0	0	0	0	0	0
ENSG00000237337.1_6	0	0	0	0	0	0
ENSG00000233407.1_6	0	0	0	0	0	0
ENSG00000284696.2_4	0	0	0	0	0	0
ENSG00000284645.1_4	1	0	0	0	0	1
ENSG00000234080.3_5	0	0	0	2	1	1
ENSG00000229316.1_4	0	0	0	0	0	0
ENSG00000225671.2_4	0	0	0	0	2	1
ENSG00000142700.12_3	0	0	0	3	1	3
ENSG00000284700.1_2	0	0	0	0	0	2
ENSG00000271782.1	0	0	0	0	0	0
ENSG00000185104.20_4	1667	1585	1516	1072	1070	1050
ENSG00000225767.1_6	0	0	1	0	0	1
ENSG00000202140.1	0	0	0	0	0	0
ENSG00000207194.1	0	0	0	0	0	0
ENSG00000252825.1	0	0	0	0	0	0
ENSG00000230585.2_4	1	0	0	4	5	0
ENSG00000237130.1_4	0	0	0	0	0	0
ENSG00000123080.12_4	877	501	719	69	100	568
ENSG00000265538.1	0	0	0	0	0	0
ENSG00000204006.9_5	0	0	0	0	0	0
ENSG00000200262.1	0	0	0	0	0	0
ENSG00000213478.2_4	4	3	2	1	0	1
ENSG00000239101.1	0	0	0	0	0	0
ENSG00000221492.1	0	0	0	0	0	0
ENSG00000203356.2_5	0	1	2	0	0	1
ENSG00000238618.1	0	0	0	0	0	0
ENSG00000123091.5_3	4145	4039	3478	1324	1304	2658
ENSG00000233406.5_5	4	7	3	4	2	0
ENSG00000236434.2_6	2	1	1	0	0	1
ENSG00000085831.15_6	25	36	26	318	303	66
ENSG00000261664.5_6	0	0	0	3	4	0
ENSG00000085832.17_6	1907	1981	1546	659	629	1063
ENSG00000232027.2_5	0	2	2	0	1	0
ENSG00000206595.1	0	0	0	0	0	0
ENSG00000238140.1_6	1	0	0	0	0	0
ENSG00000227070.1_6	0	0	0	0	0	0
ENSG00000252032.1	0	0	0	0	0	0
ENSG00000227742.2_5	0	0	0	0	2	2
ENSG00000117859.19_6	1892	1756	1541	1260	1220	1126
ENSG00000236973.2_4	0	1	0	0	0	0
ENSG00000232846.1_4	0	0	0	0	0	0
ENSG00000212624.1	0	0	0	0	0	0
ENSG00000078618.21_3	7846	7592	6656	1771	1656	4217
ENSG00000266993.3_7	21	23	24	3	1	10
ENSG00000272175.1_6	1	0	0	0	0	0
ENSG00000212076.1	0	0	0	0	0	0
ENSG00000230604.2_4	0	0	0	0	0	0
ENSG00000212174.1	0	0	0	0	0	0
ENSG00000265769.1	0	0	0	0	0	0
ENSG00000169213.7_3	14120	15300	11055	23	32	7510
ENSG00000200839.1_1	1	3	1	0	0	1
ENSG00000229032.1_5	0	0	1	0	0	0
ENSG00000264613.1	0	0	0	0	0	0
ENSG00000117862.12_4	482	532	470	174	198	258
ENSG00000285839.1_1	0	0	0	0	0	0
ENSG00000198841.3_3	191	176	172	63	102	135
ENSG00000223390.1_6	1	1	0	0	0	1
ENSG00000228369.2_6	0	0	0	0	0	0
ENSG00000134717.18_4	2188	2445	1996	763	676	1205
ENSG00000157077.14_3	1322	1207	1169	430	435	858
ENSG00000241745.2	0	0	0	0	0	0
ENSG00000228407.2_5	3	4	5	2	0	10
ENSG00000223429.1_5	0	0	0	0	0	0
ENSG00000224255.2_4	0	0	0	0	0	1
ENSG00000236004.2_5	0	1	0	0	0	0
ENSG00000237663.2_4	0	0	0	0	0	0
ENSG00000213735.2_4	1	0	1	0	0	0
ENSG00000154222.14_3	1562	1493	1511	809	799	1135
ENSG00000272100.1_6	7	5	3	2	0	1
ENSG00000287078.1_1	17	6	10	0	1	8
ENSG00000224680.4_4	10	5	5	0	0	5
ENSG00000085840.13_3	362	193	357	166	176	246
ENSG00000134748.13_3	1285	1103	1170	1051	1037	913
ENSG00000134744.14_6	1359	1299	1067	758	719	904
ENSG00000239063.1	3	3	3	0	0	1
ENSG00000272371.1_6	0	0	0	0	0	2
ENSG00000236290.1_4	0	0	0	0	0	1
ENSG00000116157.6_3	754	762	684	0	0	343
ENSG00000182183.15_4	0	1	2	0	0	3
ENSG00000162377.6_3	959	881	713	970	967	730
ENSG00000233664.1_4	0	0	0	0	0	0
ENSG00000239640.2	0	0	0	0	0	0
ENSG00000162378.13_3	1947	1756	1754	310	267	1376
ENSG00000252018.1	0	0	0	0	0	1
ENSG00000228929.1_4	27	42	45	23	33	9
ENSG00000206627.1	0	0	1	0	0	0
ENSG00000203995.9_3	50	37	43	3	0	28
ENSG00000242391.2_6	1	0	0	0	0	1
ENSG00000121310.17_4	1031	1161	951	159	95	526
ENSG00000230953.2_5	12	11	11	2	0	4
ENSG00000231866.2_5	1	0	0	0	0	0
ENSG00000116171.18_5	4089	5509	3378	492	436	1992
ENSG00000264834.1	0	1	0	0	0	0
ENSG00000266188.1	0	0	0	0	0	0
ENSG00000265815.1	0	0	0	0	0	0
ENSG00000237279.2_5	0	0	0	0	0	0
ENSG00000236360.2_5	1	0	1	0	0	0
ENSG00000226147.1_4	0	0	1	0	0	0
ENSG00000174348.13_3	1031	1472	965	0	0	454
ENSG00000232993.1_7	0	0	0	0	0	0
ENSG00000227644.2_4	0	0	0	0	0	0
ENSG00000162383.12_5	74	101	72	0	0	31
ENSG00000235563.1_6	19	23	11	0	0	9
ENSG00000277397.1_5	1	0	0	0	0	0
ENSG00000157184.7_4	266	263	273	197	182	193
ENSG00000236723.2_6	2	6	3	2	2	1
ENSG00000162384.14_3	1745	1902	1565	228	225	861
ENSG00000259818.1_6	3	0	2	1	0	6
ENSG00000162385.11_3	1152	1139	890	329	343	614
ENSG00000226754.2_7	9	12	10	10	6	3
ENSG00000157193.17_6	454	344	372	1375	1633	274
ENSG00000270172.1	0	0	0	0	0	0
ENSG00000234578.1_6	0	0	0	0	0	0
ENSG00000228838.1_6	1	0	2	1	0	0
ENSG00000232762.1_6	1	1	0	1	0	1
ENSG00000225675.2_5	1	0	0	0	0	2
ENSG00000285954.1_2	0	0	0	0	0	0
ENSG00000226938.1_6	0	0	0	0	0	0
ENSG00000230138.2_6	0	0	0	0	0	0
ENSG00000236253.7_4	0	0	0	0	0	1
ENSG00000143006.7_2	0	0	0	0	0	1
ENSG00000174332.5_2	333	256	278	0	0	237
ENSG00000239007.1	0	0	0	0	0	0
ENSG00000058804.12_3	1809	1215	1446	1572	1599	1191
ENSG00000201003.1	0	0	1	1	0	0
ENSG00000264454.1	0	0	0	0	0	0
ENSG00000229687.2_5	0	0	0	0	0	0
ENSG00000058799.15_3	945	900	906	145	132	551
ENSG00000211452.10_4	4	1	7	0	1	5
ENSG00000081870.11_2	1043	1040	942	83	88	521
ENSG00000116212.15_4	1820	1893	1786	329	364	1112
ENSG00000219102.3_4	20	15	27	1	2	10
ENSG00000203985.11_3	0	1	0	0	0	0
ENSG00000197015.2	0	0	0	0	0	0
ENSG00000116209.11_5	7059	7009	7034	709	782	3743
ENSG00000272091.1	0	0	0	0	0	0
ENSG00000203276.2	8	9	4	1	0	7
ENSG00000116205.14_5	452	386	392	224	230	269
ENSG00000264208.1	0	0	0	0	0	0
ENSG00000225183.1_5	0	0	0	0	0	0
ENSG00000237611.1	0	0	0	0	0	0
ENSG00000256407.2_6	0	0	1	0	0	0
ENSG00000157211.11_5	0	0	0	0	0	0
ENSG00000280425.2_7	1	0	0	1	0	0
ENSG00000215883.10_4	97	72	96	62	81	69
ENSG00000248835.2	0	0	0	0	0	0
ENSG00000116221.15_2	3661	3485	3373	1286	1336	2025
ENSG00000157216.15_5	3032	2413	2453	195	172	1629
ENSG00000198711.5_5	23	19	19	0	1	14
ENSG00000225632.1_6	0	0	0	0	0	0
ENSG00000232245.1_6	0	0	0	0	0	0
ENSG00000265404.1	0	0	0	0	0	0
ENSG00000287582.1_1	0	0	0	0	0	0
ENSG00000235741.1_6	0	0	0	0	0	0
ENSG00000237173.1_5	0	0	0	0	0	0
ENSG00000252646.1	0	0	0	0	0	0
ENSG00000227453.1_4	0	0	0	0	0	0
ENSG00000162390.17_2	79	46	65	38	64	52
ENSG00000162391.12_5	5	1	4	1	3	2
ENSG00000230728.1_7	0	0	0	0	0	0
ENSG00000184313.20_5	1	1	1	0	1	0
ENSG00000271723.5_3	0	0	0	0	0	0
ENSG00000243725.7_4	29	23	16	36	43	18
ENSG00000162396.6_3	189	202	193	199	201	183
ENSG00000006555.11_6	0	0	0	122	147	0
ENSG00000237453.1_6	0	0	0	0	0	0
ENSG00000162398.11_2	0	0	0	1	0	0
ENSG00000116133.13_4	5119	4929	4451	3771	4316	2597
ENSG00000287724.1_1	0	0	0	0	0	0
ENSG00000242396.1_7	0	0	0	0	0	0
ENSG00000233203.6_7	5	6	5	0	1	3
ENSG00000284601.1_4	0	0	0	0	0	0
ENSG00000143001.5_3	0	0	0	0	3	0
ENSG00000233271.1_6	0	0	0	0	0	0
ENSG00000162399.9_5	0	1	0	1	1	0
ENSG00000169174.10_2	16	12	6	832	983	3
ENSG00000162402.14_3	2715	2468	2107	2159	2093	2205
ENSG00000231090.2_7	1	0	0	0	0	1
ENSG00000231095.1_4	1	0	1	1	0	0
ENSG00000265822.1	0	0	0	0	0	0
ENSG00000234810.4_6	9	12	11	0	0	4
ENSG00000231900.3_4	0	0	0	0	0	0
ENSG00000232198.2_4	0	0	0	0	0	0
ENSG00000199831.1	0	0	0	0	0	0
ENSG00000252162.1	0	0	0	0	0	0
ENSG00000272051.1	0	0	0	0	0	0
ENSG00000233079.3_5	0	0	0	0	0	0
ENSG00000230250.3_6	0	0	0	0	0	0
ENSG00000227104.3_4	0	0	0	0	0	0
ENSG00000235612.1_6	0	0	0	0	0	0
ENSG00000260971.4_6	0	1	1	4	1	9
ENSG00000284686.1_3	4	2	5	2	0	3
ENSG00000229871.1_4	0	1	2	0	0	0
ENSG00000223307.2	0	0	0	0	0	0
ENSG00000223956.3_5	3	5	2	5	1	3
ENSG00000162407.9_4	6216	5076	6032	314	251	3067
ENSG00000236776.1_4	1	2	0	0	0	0
ENSG00000224980.1_4	0	0	0	0	0	0
ENSG00000225475.1_5	0	0	0	1	0	0
ENSG00000162409.11_3	257	303	199	124	101	195
ENSG00000187889.13_6	3	2	2	1	0	4
ENSG00000229913.1_6	0	0	1	0	0	0
ENSG00000157131.10_2	0	0	0	0	0	0
ENSG00000021852.13_4	0	0	0	0	0	2
ENSG00000236341.1_7	0	0	0	0	0	0
ENSG00000221591.1	0	0	0	0	0	0
ENSG00000173406.15_4	196	253	202	0	0	135
ENSG00000227935.1_6	1	0	0	0	0	0
ENSG00000236888.1_4	0	0	0	0	0	0
ENSG00000238773.1	0	0	0	0	0	0
ENSG00000226759.8_7	0	2	1	0	0	0
ENSG00000229887.4_2	1	0	3	0	1	1
ENSG00000223416.3_4	2	1	0	0	0	0
ENSG00000235038.1_6	0	0	0	0	0	0
ENSG00000230546.1_5	0	0	0	0	0	0
ENSG00000233216.1_5	0	0	0	0	0	0
ENSG00000162600.12_4	176	264	178	309	293	123
ENSG00000286918.1_1	6	3	0	6	4	5
ENSG00000270209.1_5	0	0	0	0	0	0
ENSG00000264128.1	0	0	0	0	0	1
ENSG00000184292.6_2	0	2	2	1113	1158	1
ENSG00000185839.3_5	15	8	10	4	3	10
ENSG00000162601.11_4	1363	1490	819	1245	978	939
ENSG00000283445.1_6	3	4	4	0	1	2
ENSG00000222168.1	0	0	0	0	0	0
ENSG00000264081.1	0	1	1	0	0	0
ENSG00000177606.6_2	4969	5443	4010	6865	7099	6705
ENSG00000234807.7_5	5	5	10	2	11	8
ENSG00000272226.1_6	1	1	1	1	0	1
ENSG00000231740.1_6	0	0	0	0	0	0
ENSG00000232453.7_7	24	15	23	4	6	18
ENSG00000237352.4_6	46	49	39	0	0	21
ENSG00000228121.1_4	1	0	0	0	0	1
ENSG00000241042.1_7	1	0	0	0	0	0
ENSG00000235215.2_7	0	0	1	0	0	1
ENSG00000224609.8_6	9	13	11	3	5	10
ENSG00000270457.1_6	1	6	0	1	1	1
ENSG00000172456.17_4	257	229	207	36	30	147
ENSG00000266150.1	0	0	0	0	0	0
ENSG00000226883.1_6	1	0	0	0	0	0
ENSG00000134709.11_3	0	0	0	985	909	1
ENSG00000134716.11_4	1	1	0	218	218	3
ENSG00000265535.1	0	0	0	0	0	0
ENSG00000162598.13_4	0	0	0	0	0	0
ENSG00000229332.2_4	0	0	0	0	0	0
ENSG00000238242.2_6	0	0	0	0	0	0
ENSG00000226476.4_5	0	0	0	29	13	0
ENSG00000231252.3_6	1	0	0	0	0	0
ENSG00000162599.17_6	153	106	101	563	539	98
ENSG00000237928.6_6	0	0	1	0	0	0
ENSG00000263380.1	0	0	0	0	0	0
ENSG00000237853.6_5	0	0	0	0	0	0
ENSG00000284808.1_3	0	0	0	0	0	0
ENSG00000287224.1_1	0	0	0	0	1	0
ENSG00000264551.1	0	0	0	0	0	0
ENSG00000223920.2_5	0	0	0	0	0	0
ENSG00000162604.12_6	877	1100	706	244	232	513
ENSG00000271200.1_6	1	3	0	0	0	0
ENSG00000132849.20_5	185	180	131	1202	1201	118
ENSG00000200575.1	0	0	0	0	0	0
ENSG00000212360.1	0	0	0	0	0	0
ENSG00000236646.1_4	0	1	0	0	0	0
ENSG00000242860.2	0	0	0	0	0	0
ENSG00000263908.1	0	0	0	0	0	0
ENSG00000234204.1_4	0	1	0	0	0	0
ENSG00000234088.1_4	0	0	0	0	0	0
ENSG00000240563.2_3	1	0	0	0	1	0
ENSG00000237227.1_5	0	0	0	0	0	0
ENSG00000200174.1	0	0	0	0	0	0
ENSG00000132854.19_3	0	0	1	0	0	1
ENSG00000201153.1	0	0	0	0	0	0
ENSG00000162607.13_4	1190	1173	863	851	876	814
ENSG00000116641.17_5	4328	4752	3377	911	918	2882
ENSG00000270549.1_5	0	0	0	0	0	0
ENSG00000132855.4_2	1	1	0	0	0	2
ENSG00000269624.1	0	0	0	0	0	0
ENSG00000278967.1_5	0	0	0	0	0	0
ENSG00000213703.2_5	1	0	0	0	0	0
ENSG00000235545.1_6	11	8	17	2	2	8
ENSG00000125703.15_3	283	347	183	183	167	212
ENSG00000234318.1_6	0	0	0	1	0	3
ENSG00000237163.1_5	0	0	0	0	0	0
ENSG00000229537.7_6	0	0	0	0	0	0
ENSG00000286455.1_1	0	0	0	0	0	0
ENSG00000227485.1_6	0	0	0	0	0	0
ENSG00000229225.1_6	0	0	0	0	0	0
ENSG00000203605.3_6	0	0	0	0	0	0
ENSG00000224209.8_6	0	0	0	0	0	0
ENSG00000252259.1_1	0	0	0	0	0	0
ENSG00000228734.2_6	0	0	0	0	0	0
ENSG00000223683.1_4	0	0	0	0	0	0
ENSG00000230798.5_6	0	0	0	2	1	0
ENSG00000187140.5_2	0	0	0	3	0	0
ENSG00000252784.1	0	0	0	0	0	0
ENSG00000236674.1_5	0	1	1	0	1	0
ENSG00000088035.18_5	363	321	290	154	152	236
ENSG00000142856.16_2	399	356	373	179	158	247
ENSG00000286429.1_1	0	0	0	1	0	0
ENSG00000203965.13_4	113	127	77	87	87	142
ENSG00000264271.1	0	1	0	0	0	0
ENSG00000251720.1	3	1	0	0	0	1
ENSG00000116652.6_4	7	4	2	4	3	15
ENSG00000079739.17_5	2511	2375	2296	622	705	1215
ENSG00000244256.2	7	6	3	2	1	1
ENSG00000185483.12_4	453	607	350	1182	1168	434
ENSG00000177452.7_5	1	0	0	0	0	0
ENSG00000228056.3_4	0	1	0	0	2	1
ENSG00000207190.1	0	0	0	0	0	0
ENSG00000200508.1	0	0	0	0	0	0
ENSG00000223949.7_6	1	1	1	0	0	3
ENSG00000284928.1_3	0	0	0	0	0	0
ENSG00000177414.13_4	1	0	0	0	0	1
ENSG00000238653.1	0	0	0	0	0	0
ENSG00000158966.15_4	515	401	441	83	69	385
ENSG00000264470.1	0	0	0	0	0	0
ENSG00000162437.14_2	508	592	453	269	234	351
ENSG00000162434.12_3	8789	7948	7851	2547	2368	4554
ENSG00000234784.2_5	0	0	0	0	0	0
ENSG00000233877.2_5	0	0	0	0	0	0
ENSG00000226891.9_7	0	3	2	0	1	0
ENSG00000185031.6_4	0	0	1	0	0	0
ENSG00000272506.1_6	0	0	0	0	0	0
ENSG00000212257.1	0	0	0	0	0	0
ENSG00000265996.1	0	1	0	0	0	0
ENSG00000199135.1	0	0	0	0	0	0
ENSG00000231485.1_6	0	0	0	1	0	0
ENSG00000235804.2_5	0	0	0	0	0	0
ENSG00000234496.2_4	0	0	0	0	0	0
ENSG00000162433.15_4	303	311	269	500	556	116
ENSG00000231622.1_4	0	0	0	0	0	0
ENSG00000116675.16_4	16	20	11	137	147	9
ENSG00000229294.1_7	0	0	0	0	0	1
ENSG00000234144.1_4	0	0	0	0	0	0
ENSG00000222624.1	0	0	0	0	0	0
ENSG00000213625.9_5	4183	4585	3878	1178	1032	2054
ENSG00000116678.19_4	221	245	145	38	33	94
ENSG00000237852.1_7	1	1	1	0	0	0
ENSG00000238931.1	0	0	0	0	0	0
ENSG00000224570.1_5	0	1	0	1	0	0
ENSG00000285079.1_3	0	0	0	0	0	0
ENSG00000239319.2	0	0	0	0	0	0
ENSG00000184588.18_6	508	251	587	21	16	503
ENSG00000227466.1_6	0	0	0	0	0	0
ENSG00000223152.1	0	0	0	0	0	0
ENSG00000118473.22_5	3140	3471	2473	0	0	1801
ENSG00000264720.1	4	0	7	0	0	5
ENSG00000248458.2_6	29	27	15	0	0	4
ENSG00000221655.2	3	1	4	0	0	1
ENSG00000152760.10_3	10	11	9	0	0	15
ENSG00000172410.4_2	0	0	1	0	0	0
ENSG00000152763.17_5	57	62	40	78	55	53
ENSG00000231080.1_6	0	0	0	0	0	0
ENSG00000198160.14_3	896	1024	650	1475	1223	918
[truncated: 60,231 more rows]

## Sheet: SARS vs MOCK_MRC5 cell
	Mock1	Mock2	Mock3	SARS1	SARS2	SARS3
ENSG00000223972.5_2	0	0	0	0	0	0
ENSG00000227232.5_2	287	275	240	179	164	145
ENSG00000243485.5_6	0	1	0	0	0	0
ENSG00000237613.2_3	0	0	0	0	0	0
ENSG00000268020.3_4	0	0	0	0	0	0
ENSG00000240361.2_3	1	0	0	0	0	0
ENSG00000186092.6_4	0	0	0	0	0	0
ENSG00000238009.6_8	1	0	2	0	0	0
ENSG00000239945.1_7	0	0	0	0	0	0
ENSG00000233750.3_4	1	0	1	2	2	0
ENSG00000237683.5	7	7	4	8	6	5
ENSG00000268903.1_5	0	0	0	0	0	0
ENSG00000269981.1_5	0	0	0	0	0	0
ENSG00000239906.1_6	0	0	0	0	0	0
ENSG00000241860.7_6	7	6	3	8	2	4
ENSG00000222623.1	0	0	2	0	0	0
ENSG00000241599.1_7	0	0	0	0	0	0
ENSG00000228463.4	28	20	23	13	11	16
ENSG00000250575.1	0	0	0	0	0	0
ENSG00000233653.3	0	0	0	0	0	0
ENSG00000224813.2	0	0	0	0	0	0
ENSG00000235249.1	0	0	0	0	0	0
ENSG00000269732.1	0	0	0	0	0	0
ENSG00000256186.1	0	0	0	0	0	0
ENSG00000236601.1	0	0	0	0	0	0
ENSG00000236743.1	0	0	0	0	0	0
ENSG00000236679.2	0	0	0	0	0	0
ENSG00000230021.10_5	8	10	7	11	6	4
ENSG00000235146.2_6	0	0	0	0	0	0
ENSG00000225972.1_4	7	9	6	3	2	0
ENSG00000225630.1_4	5279	4596	4855	3113	3383	4248
ENSG00000237973.1_4	1716	1249	1348	1019	221	239
ENSG00000229344.1_4	10	15	14	23	19	8
ENSG00000240409.1_4	0	3	0	0	0	1
ENSG00000248527.1_4	36	30	28	23	16	23
ENSG00000198744.5_4	339	282	290	181	213	199
ENSG00000268663.1_4	0	0	0	0	0	0
ENSG00000284662.1_2	0	0	0	0	0	0
ENSG00000229376.3_4	2	1	2	0	1	1
ENSG00000228327.3_6	185	172	144	134	114	125
ENSG00000235373.1	5	2	3	1	0	2
ENSG00000223181.1	0	0	0	0	0	0
ENSG00000229905.1_6	0	0	0	0	0	0
ENSG00000237491.10_7	45	52	32	27	46	41
ENSG00000285268.1_2	0	0	0	0	0	0
ENSG00000230092.7_5	3	1	5	6	4	3
ENSG00000177757.2_3	9	2	9	5	8	9
ENSG00000228794.9_6	511	402	444	346	296	317
ENSG00000225880.5_5	28	35	40	22	21	17
ENSG00000230368.2_3	0	0	0	0	0	0
ENSG00000234711.1_2	0	0	0	0	0	0
ENSG00000283040.1_5	0	0	0	0	0	0
ENSG00000272438.1_7	32	12	31	26	15	26
ENSG00000230699.2_7	164	39	132	96	97	89
ENSG00000241180.1_7	0	0	0	0	1	0
ENSG00000223764.2_6	605	186	584	381	320	275
ENSG00000187634.12_7	974	204	937	590	514	588
ENSG00000188976.11_3	5990	4625	5113	3623	2894	3097
ENSG00000187961.14_5	1480	1090	1249	1007	828	862
ENSG00000187583.10_3	220	135	153	167	149	170
ENSG00000187642.9_2	44	45	31	18	31	31
ENSG00000272512.1_6	5	4	6	5	1	2
ENSG00000188290.10_3	95	113	97	82	69	79
ENSG00000187608.10_7	1121	1412	1136	688	520	532
ENSG00000231702.2_5	1	0	0	0	0	0
ENSG00000224969.1_6	6	2	2	0	3	0
ENSG00000188157.15_5	16331	15999	13337	10360	8401	8659
ENSG00000242590.1_7	0	0	0	0	0	0
ENSG00000217801.10_6	85	53	64	55	43	42
ENSG00000273443.1_6	7	2	6	7	5	3
ENSG00000237330.3_3	0	0	0	0	0	0
ENSG00000131591.17_7	599	607	515	440	322	303
ENSG00000285812.1_2	15	10	13	8	1	5
ENSG00000223823.1_5	0	0	0	0	0	0
ENSG00000207730.1	0	0	0	0	0	0
ENSG00000207607.1	0	0	0	0	0	0
ENSG00000198976.1	0	0	0	0	0	0
ENSG00000272141.1_6	0	0	1	0	0	0
ENSG00000205231.1_6	0	0	0	0	0	0
ENSG00000162571.13_5	0	0	0	1	0	0
ENSG00000186891.14_4	8	13	10	2	3	4
ENSG00000186827.11_3	9	9	3	5	1	1
ENSG00000078808.17_4	11820	11310	10256	6878	5551	6002
ENSG00000176022.7_6	1391	1309	1300	862	757	837
ENSG00000184163.3_2	52	71	54	49	32	39
ENSG00000260179.1_6	15	22	24	12	12	14
ENSG00000160087.20_5	3606	3552	3228	2269	1756	2021
ENSG00000230415.1_5	48	50	50	36	10	26
ENSG00000162572.20_3	315	352	285	241	182	176
ENSG00000131584.19_3	4271	3186	3506	2995	2390	2455
ENSG00000169972.12_3	477	460	410	243	234	271
ENSG00000127054.20_3	3914	3743	3461	2606	2142	2242
ENSG00000240731.1_7	126	103	99	86	82	68
ENSG00000224051.7_3	971	917	876	622	445	580
ENSG00000169962.5_3	15	14	14	11	6	10
ENSG00000107404.20_5	3383	3078	2962	2243	1746	1940
ENSG00000162576.16_2	14028	13990	12160	8932	7664	8756
ENSG00000175756.13_2	3377	3402	3032	2023	1633	1982
ENSG00000223663.2_5	1	0	1	0	0	0
ENSG00000221978.12_5	9843	9768	8877	6441	6024	5914
ENSG00000224870.7_7	611	548	537	434	350	292
ENSG00000242485.6_3	2645	2798	2542	1716	1340	1556
ENSG00000264293.1	0	0	0	0	0	0
ENSG00000272455.1_7	149	149	160	112	97	114
ENSG00000235098.8_3	6	6	12	8	7	6
ENSG00000225905.1_7	0	0	0	1	0	1
ENSG00000205116.3_2	0	0	1	1	0	0
ENSG00000225285.1_5	6	5	6	1	5	2
ENSG00000179403.12_5	679	644	655	395	264	327
ENSG00000215915.9_5	1	0	4	3	0	0
ENSG00000160072.19_2	1022	908	950	778	569	622
ENSG00000197785.13_5	2400	2040	2123	1536	1184	1295
ENSG00000205090.9_3	155	156	149	117	83	76
ENSG00000160075.12_3	4626	5193	4471	2943	2285	2638
ENSG00000215791.2	0	0	0	0	0	0
ENSG00000215014.5_7	35	35	24	19	21	22
ENSG00000274481.1_5	0	0	0	0	0	0
ENSG00000228594.4_6	432	401	367	256	201	259
ENSG00000286989.1_1	40	20	17	20	15	8
ENSG00000272106.1_6	120	139	136	91	78	88
ENSG00000197530.12_6	1760	1592	1632	1222	943	995
ENSG00000189409.13_5	3	6	6	4	2	1
ENSG00000248333.8_3	1213	1102	1025	794	645	641
ENSG00000272004.1_6	1	1	0	2	0	0
ENSG00000189339.11_2	2200	2054	1922	1407	1183	1273
ENSG00000269737.2_6	47	45	36	48	50	33
ENSG00000215914.4_2	2	3	2	1	0	1
ENSG00000008128.23_5	32	17	33	19	15	17
ENSG00000268575.1_7	27	30	28	15	16	16
ENSG00000227775.3_5	9	14	8	10	5	9
ENSG00000215790.7_5	1083	1072	1055	768	687	644
ENSG00000008130.15_2	2649	2621	2305	1775	1372	1401
ENSG00000078369.18_3	24069	22251	21785	14912	13477	14812
ENSG00000231050.1_6	9	9	6	2	9	8
ENSG00000169885.10_3	14	17	12	14	7	4
ENSG00000178821.13_4	14	14	11	9	3	6
ENSG00000142609.18_4	0	0	0	0	0	0
ENSG00000233542.2_6	0	0	0	0	0	0
ENSG00000187730.9_3	0	0	1	0	1	0
ENSG00000226969.1_6	0	0	0	0	0	0
ENSG00000067606.17_5	90	66	65	47	31	31
ENSG00000271806.1_6	0	0	0	0	1	0
ENSG00000182873.5_6	93	95	90	49	35	54
ENSG00000162585.17_4	1523	1597	1317	949	800	988
ENSG00000234396.3_6	3	1	2	0	0	1
ENSG00000157933.10_3	4705	4212	4229	3102	3126	3308
ENSG00000287356.1_1	42	40	41	24	22	7
ENSG00000116151.14_6	127	99	118	78	73	66
ENSG00000272161.1_7	0	0	0	0	0	1
ENSG00000269896.2_5	38	26	32	12	18	19
ENSG00000272420.1_7	5	7	8	2	2	3
ENSG00000157916.20_5	5465	5427	5074	3610	3310	3607
ENSG00000157911.10_5	663	655	545	388	297	380
ENSG00000149527.18_5	158	135	85	140	132	102
ENSG00000224387.1_6	1	2	0	1	3	0
ENSG00000229393.1_6	4	0	1	0	4	0
ENSG00000157881.14_5	1514	1344	1333	964	800	859
ENSG00000197921.6_3	3	1	0	0	1	0
ENSG00000272449.2_6	6	8	8	10	5	4
ENSG00000238164.6_8	0	1	0	1	1	0
ENSG00000157873.17_5	135	150	104	104	71	77
ENSG00000225931.3_5	1	1	2	0	0	0
ENSG00000228037.1_6	1	0	1	0	0	1
ENSG00000157870.16_5	1376	1284	1166	932	719	811
ENSG00000142606.16_5	1	3	2	1	0	0
ENSG00000237058.1_6	0	0	0	0	0	0
ENSG00000215912.12_4	11	6	13	4	5	2
ENSG00000285945.1_2	0	0	0	0	0	0
ENSG00000283259.1_6	0	0	0	0	0	0
ENSG00000233234.1_6	0	0	0	0	0	0
ENSG00000287396.1_1	0	0	0	0	0	0
ENSG00000231630.1_6	0	0	0	0	0	0
ENSG00000284745.1_4	0	0	0	0	0	0
ENSG00000169717.6_3	0	0	0	1	0	0
ENSG00000177133.11_6	3	1	2	4	2	2
ENSG00000142611.17_4	15	15	19	16	17	11
ENSG00000226286.1_6	0	0	0	0	0	1
ENSG00000279839.1_6	0	0	0	0	0	0
ENSG00000272235.1_6	6	7	1	1	2	0
ENSG00000287828.1_1	32	17	26	18	21	21
ENSG00000286518.1_1	0	0	0	0	0	0
ENSG00000130762.15_5	0	6	3	3	0	1
ENSG00000272088.1_6	0	0	1	0	1	0
ENSG00000162591.16_3	941	958	739	655	559	565
ENSG00000207776.1	0	0	0	0	0	0
ENSG00000238260.1_6	10	23	8	9	13	13
ENSG00000158109.15_3	2746	2929	2611	1657	1506	1695
ENSG00000116213.16_3	773	800	715	563	480	531
ENSG00000078900.15_5	6	3	2	1	5	3
ENSG00000227589.1_6	0	0	0	0	0	0
ENSG00000235131.1_6	0	0	0	0	0	0
ENSG00000227372.12_6	1267	1094	1070	765	625	655
ENSG00000162592.10_4	2	2	0	1	0	2
ENSG00000235169.8_6	40	52	40	23	18	32
ENSG00000130764.10_3	1919	1752	1734	1198	1092	1102
ENSG00000266075.1	3	9	3	6	3	4
ENSG00000272153.1_6	30	25	31	24	18	18
ENSG00000116198.13_4	1495	1355	1370	986	970	958
ENSG00000169598.15_3	332	316	328	229	191	200
ENSG00000264428.1	0	0	0	0	0	0
ENSG00000198912.11_3	956	909	883	675	551	589
ENSG00000236423.6_5	10	12	9	7	4	10
ENSG00000233304.7_5	0	0	0	0	1	0
ENSG00000226374.3_5	0	0	0	0	0	0
ENSG00000284668.2_4	0	0	0	0	0	0
ENSG00000284703.1_4	0	0	0	0	0	0
ENSG00000229280.1_4	0	0	0	0	0	0
ENSG00000235054.4_5	0	0	0	0	0	0
ENSG00000284694.1_4	0	0	0	0	1	0
ENSG00000227169.2_6	0	0	0	0	0	0
ENSG00000232596.3_5	0	0	1	0	0	0
ENSG00000196581.10_2	0	0	0	0	0	0
ENSG00000287586.1_1	0	0	0	0	0	0
ENSG00000284739.1_4	0	0	0	0	0	0
ENSG00000284674.1_4	0	0	0	0	0	0
ENSG00000231510.1_6	0	0	0	0	0	0
ENSG00000284616.1_4	0	0	0	0	0	0
ENSG00000284692.2_4	0	0	0	0	0	0
ENSG00000284666.1_4	0	0	0	0	0	0
ENSG00000260972.1_6	0	0	0	0	0	1
ENSG00000283356.1_6	0	0	0	0	0	0
ENSG00000236948.2_7	0	0	0	0	0	0
ENSG00000264341.1	0	0	0	0	0	0
ENSG00000216045.2	0	0	0	0	0	0
ENSG00000264101.1	0	0	0	0	0	0
ENSG00000131697.18_5	606	514	471	368	284	301
ENSG00000266687.1	0	0	0	0	0	0
ENSG00000069424.15_3	312	274	288	184	127	141
ENSG00000116254.18_4	7	6	10	6	10	15
ENSG00000285629.1_1	0	0	0	0	0	0
ENSG00000116251.11_5	3124	4052	2835	1878	1849	2114
ENSG00000226944.1_7	8	18	10	9	8	2
ENSG00000158286.13_3	308	275	228	248	166	191
ENSG00000116237.16_3	5298	4662	4984	3379	3001	3224
ENSG00000225077.3_4	3	2	2	2	1	2
ENSG00000173673.7_2	0	0	0	0	0	0
ENSG00000158292.7_3	438	504	390	259	218	202
ENSG00000097021.19_3	4564	4322	3911	2618	2285	2583
ENSG00000271746.1_6	0	0	0	0	0	0
ENSG00000069812.11_3	1	0	0	1	1	0
ENSG00000187017.17_6	1	0	3	1	1	1
ENSG00000265392.1	0	0	0	0	0	0
ENSG00000231868.1_6	0	0	1	0	0	0
ENSG00000215788.10_6	312	277	231	247	232	179
ENSG00000171680.21_3	1302	904	979	934	693	735
ENSG00000162408.11_3	834	699	768	515	466	548
ENSG00000253022.1	0	0	0	0	0	0
ENSG00000229519.2_5	4	4	1	3	1	3
ENSG00000173662.21_4	0	2	0	2	0	2
ENSG00000204859.13_4	450	434	382	350	248	260
ENSG00000162413.16_4	3345	3023	2947	2302	1879	2008
ENSG00000116273.6_3	1733	1755	1566	1086	971	1012
ENSG00000041988.15_5	656	709	611	420	338	358
ENSG00000007923.16_4	2333	2172	1882	1527	1257	1326
ENSG00000228750.7_5	0	0	0	1	1	0
ENSG00000239166.1	0	0	0	0	0	0
ENSG00000284744.1_4	0	0	0	0	0	0
ENSG00000237436.1_6	3	3	4	4	3	2
ENSG00000171735.19_4	1548	1835	1543	956	829	968
ENSG00000227950.1_5	0	0	0	0	0	0
ENSG00000237365.1_6	0	0	0	0	0	0
ENSG00000207056.1	0	0	0	0	0	0
ENSG00000237402.1_6	2	0	1	2	1	0
ENSG00000237728.2_6	0	0	0	1	0	0
ENSG00000225126.1_6	0	0	0	0	0	0
ENSG00000270171.1_6	0	0	0	0	0	0
ENSG00000270035.1_6	0	0	0	0	0	0
ENSG00000269978.1_6	0	0	0	0	1	0
ENSG00000049245.13_4	6522	6560	6286	4008	4066	4574
ENSG00000269925.1_7	29	17	15	17	21	21
ENSG00000049246.14_2	431	298	385	337	298	358
ENSG00000236266.1_6	2	2	0	5	3	2
ENSG00000049247.13_2	1	0	0	0	0	0
ENSG00000049249.8_3	2	1	0	2	8	7
ENSG00000270330.1_5	0	0	0	0	0	0
ENSG00000116288.13_4	10493	11293	9517	6668	4995	5757
ENSG00000200344.1	0	1	4	0	2	0
ENSG00000284747.1_4	21	28	21	19	20	13
ENSG00000284716.1_4	1	2	0	0	0	2
ENSG00000116285.13_3	5112	6418	4341	3428	3665	3782
ENSG00000238290.1_6	4	3	1	0	2	0
ENSG00000232848.1_5	0	1	0	0	0	0
ENSG00000229305.1_5	0	0	0	0	0	0
ENSG00000227634.3_5	2	4	0	0	1	1
ENSG00000200975.1	0	0	0	0	0	0
ENSG00000233645.1_6	0	0	0	0	0	0
ENSG00000265414.1	0	0	0	0	0	0
ENSG00000251977.1	0	0	0	0	0	0
ENSG00000162426.14_3	257	317	210	169	118	128
ENSG00000252254.1	0	0	0	0	0	0
ENSG00000142599.19_6	5754	5686	4740	3326	2998	3127
ENSG00000232912.6_7	3	5	3	1	2	2
ENSG00000221083.1	1	0	0	0	0	0
ENSG00000270282.1_6	0	0	0	0	0	0
ENSG00000234619.1_4	0	0	0	0	1	0
ENSG00000224315.2_4	0	0	4	1	0	0
ENSG00000222511.1	0	0	1	0	0	0
ENSG00000226545.1_5	1	0	0	0	0	0
ENSG00000228423.2_7	0	0	0	0	0	0
ENSG00000229716.2_4	0	0	0	0	0	0
ENSG00000074800.16_7	99872	89878	88502	58311	47068	52113
ENSG00000230679.1_6	2	4	2	1	0	0
ENSG00000201725.1	0	0	0	0	0	0
ENSG00000238249.2_4	0	0	0	0	1	3
ENSG00000232208.2_5	0	0	0	1	0	0
ENSG00000232663.2_5	0	0	0	0	0	0
ENSG00000131686.15_3	0	0	1	1	1	0
ENSG00000265141.1	0	0	0	0	0	0
ENSG00000197241.3_2	0	0	0	0	0	1
ENSG00000142583.17_3	2	7	5	1	3	4
ENSG00000252404.1	0	0	0	0	0	0
ENSG00000180758.12_4	229	216	188	147	129	126
ENSG00000228526.7_5	964	887	835	641	582	579
ENSG00000207865.1	0	0	0	0	0	0
ENSG00000234546.4_5	84	91	87	55	50	49
ENSG00000049239.12_3	3679	3680	3368	2534	2023	2128
ENSG00000252841.1	0	0	0	0	0	0
ENSG00000171621.14_3	1062	1138	985	693	621	673
ENSG00000284652.1_4	2	1	1	3	2	4
ENSG00000284693.1_5	65	60	53	37	24	33
ENSG00000252956.1_1	0	0	0	0	1	0
ENSG00000235263.1_6	0	0	0	0	0	1
ENSG00000171612.7_4	371	391	400	228	223	218
ENSG00000231181.1_5	13	2	12	5	2	4
ENSG00000188807.13_4	998	860	802	597	511	518
ENSG00000171608.15_2	1243	1607	1135	866	790	733
ENSG00000179840.5_6	0	0	0	0	1	0
ENSG00000233268.3_5	0	0	0	0	0	0
ENSG00000231789.2_6	78	118	79	48	44	47
ENSG00000171603.17_3	10963	9649	9286	6665	5967	6117
ENSG00000271264.1_4	0	0	0	0	0	0
ENSG00000280113.2_4	1	0	1	2	0	0
ENSG00000178585.15_3	696	686	590	402	301	404
ENSG00000223989.1_6	0	0	0	0	0	0
ENSG00000285701.1_3	2	1	0	0	1	1
ENSG00000162441.12_3	1278	1214	1141	852	867	861
ENSG00000228150.1_7	11	9	5	5	3	6
ENSG00000173614.14_4	473	516	490	316	276	348
ENSG00000202415.1	4	0	2	2	1	1
ENSG00000283611.2_6	0	0	0	1	1	0
ENSG00000265521.1	0	1	1	0	1	1
ENSG00000241326.1_7	0	0	0	0	0	0
ENSG00000162444.12_3	1	3	3	0	1	1
ENSG00000225786.2	0	0	0	0	0	0
ENSG00000130939.19_5	2745	2715	2421	1922	1876	1847
ENSG00000224340.1_5	0	0	0	0	0	0
ENSG00000233623.2_4	1	1	1	1	0	1
ENSG00000201746.1	0	0	1	2	1	0
ENSG00000054523.17_4	3197	2691	2573	2252	2370	2334
ENSG00000264881.1	0	0	0	0	1	0
ENSG00000199562.1	0	0	1	0	0	1
ENSG00000264501.1	0	0	0	0	0	0
ENSG00000284735.1_4	4	3	0	1	4	3
ENSG00000265945.1	1	0	0	0	0	1
ENSG00000284642.1_4	12	10	5	3	6	4
ENSG00000142657.21_4	12367	11361	11995	6713	5809	6091
ENSG00000271989.1_6	0	0	0	0	0	0
ENSG00000251503.8_6	3	2	0	2	2	1
ENSG00000175279.22_4	38	27	36	16	20	20
ENSG00000241563.3_3	11	7	11	4	4	5
ENSG00000160049.12_3	1764	1723	1733	1108	1061	1095
ENSG00000203469.2_6	0	0	0	0	0	0
ENSG00000142655.13_3	1088	1023	994	629	514	603
ENSG00000287727.1_1	12	5	8	10	2	2
ENSG00000243267.2	6	2	2	1	2	3
ENSG00000130940.15_3	23	22	21	12	14	8
ENSG00000272078.1_6	2	4	3	2	0	5
ENSG00000225158.2_4	0	0	0	0	0	0
ENSG00000175262.14_4	2	0	0	0	0	0
ENSG00000215785.2_4	2	1	1	0	0	0
ENSG00000264181.1	0	0	0	0	0	0
ENSG00000207213.1	0	0	0	0	0	0
ENSG00000120948.17_6	3861	3242	3334	2442	2315	2485
ENSG00000277726.4_7	0	0	0	0	0	0
ENSG00000009724.16_2	54	62	46	40	37	36
ENSG00000271895.2_8	25	22	21	13	15	22
ENSG00000116649.10_5	6884	6924	5917	3969	3176	3749
ENSG00000171824.14_4	2207	1733	1860	1470	1238	1298
ENSG00000226849.1_7	11	6	8	2	2	3
ENSG00000230337.1_7	3	2	1	1	2	2
ENSG00000198793.12_5	2791	2245	2462	1858	1641	1690
ENSG00000225602.5_6	1	0	0	0	0	1
ENSG00000253086.1	0	0	0	0	0	0
ENSG00000271794.1	0	0	0	0	0	2
ENSG00000171819.5_3	1	3	0	1	0	1
ENSG00000207451.1	0	0	0	0	0	0
ENSG00000238173.1_4	1	0	0	0	0	0
ENSG00000120942.13_5	713	652	639	403	318	337
ENSG00000238199.1_4	0	0	1	0	0	2
ENSG00000284646.1_4	0	0	0	0	0	0
ENSG00000224338.2_4	0	0	0	0	0	1
ENSG00000204624.8_4	2	1	2	1	0	2
ENSG00000285833.1_2	0	0	0	0	0	0
ENSG00000235643.2_5	0	0	0	1	0	0
ENSG00000284708.1_4	1	1	0	0	0	0
ENSG00000116661.11_5	50	65	52	21	20	24
ENSG00000132879.14_4	998	1118	910	605	468	528
ENSG00000116663.11_3	210	303	239	132	89	102
ENSG00000116670.15_4	1579	1560	1377	900	759	876
ENSG00000162490.7_3	9	7	10	5	1	10
ENSG00000177674.16_6	1099	1180	1006	675	463	583
ENSG00000215910.7_3	0	0	0	3	0	0
ENSG00000177553.6_6	0	0	0	0	0	0
ENSG00000177000.12_6	728	716	706	505	424	418
ENSG00000011021.23_5	1043	1024	910	708	613	600
ENSG00000175206.10_2	0	3	1	3	1	1
ENSG00000120937.9_3	5	3	7	5	5	2
ENSG00000224904.1_5	1	1	0	1	0	0
ENSG00000285646.2_2	10	13	13	6	7	6
ENSG00000199347.1	0	0	0	0	0	0
ENSG00000201801.1	0	0	0	0	0	0
ENSG00000116685.16_3	3175	2789	2931	1892	1645	1834
ENSG00000083444.17_4	25021	22967	21197	14346	11977	12942
ENSG00000287384.1_1	1	4	2	0	1	2
ENSG00000116688.16_6	5928	4904	5052	3637	3170	3290
ENSG00000270914.1_5	0	0	0	0	0	0
ENSG00000116691.11_3	821	762	735	498	321	413
ENSG00000202461.1	2	2	2	3	3	3
ENSG00000243539.2	0	0	0	0	0	0
ENSG00000120949.15_3	15	13	15	8	9	11
ENSG00000201135.1	0	0	1	0	0	0
ENSG00000227875.2_4	0	0	0	0	0	0
ENSG00000285604.1_2	0	0	0	0	0	1
ENSG00000028137.19_4	836	773	719	452	383	397
ENSG00000263676.1	0	0	0	0	0	0
ENSG00000225196.2_4	0	0	0	0	0	0
ENSG00000252969.1	0	0	0	0	0	0
ENSG00000048707.15_6	1987	1655	1775	1500	1351	1383
ENSG00000239149.1	3	7	9	3	2	4
ENSG00000229484.1_6	0	0	1	0	0	0
ENSG00000162496.9_3	564	590	528	284	250	271
ENSG00000221340.1	0	0	2	0	1	0
ENSG00000272482.1_6	5	8	5	4	2	1
ENSG00000204518.2_2	0	0	0	0	0	0
ENSG00000226166.2_5	0	0	0	0	0	0
ENSG00000188984.12_3	0	0	0	0	0	0
ENSG00000238771.1	0	0	0	0	0	0
ENSG00000157330.10_3	0	0	0	1	0	0
ENSG00000116726.4_2	0	0	0	0	0	1
ENSG00000116721.9_2	0	0	0	0	0	1
ENSG00000228338.1_5	0	0	0	0	0	0
ENSG00000204513.5	0	0	0	0	0	1
ENSG00000231103.2_4	0	0	0	0	0	1
ENSG00000179172.9_3	3	2	2	2	0	2
ENSG00000120952.4_2	0	0	0	0	0	0
ENSG00000243073.3_2	0	0	0	0	0	2
ENSG00000187545.5_2	0	0	0	0	0	0
ENSG00000204510.5_2	0	0	0	0	0	0
ENSG00000207434.1	0	0	0	0	0	0
ENSG00000234064.1_4	0	0	0	0	0	0
ENSG00000232423.6_3	0	0	0	0	0	0
ENSG00000250894.1	0	0	0	0	0	0
ENSG00000204508.3	0	0	0	0	0	0
ENSG00000239810.2	0	0	0	0	0	0
ENSG00000270601.1	0	0	0	0	0	0
ENSG00000250113.1	0	0	0	0	0	0
ENSG00000204505.3	0	0	0	0	0	0
ENSG00000233336.1	0	0	0	0	0	0
ENSG00000229978.1	0	0	0	0	0	0
ENSG00000277862.1_1	0	0	0	0	0	0
ENSG00000236179.1_4	0	0	0	0	0	0
ENSG00000275774.2_2	0	0	0	0	0	0
ENSG00000179412.10_3	0	0	0	0	0	0
ENSG00000229571.2	0	0	0	0	0	0
ENSG00000204503.5	0	0	0	0	0	0
ENSG00000233394.1	0	0	0	0	0	0
ENSG00000204502.2	0	0	0	0	0	0
ENSG00000231219.1_4	0	0	0	0	0	0
ENSG00000207511.1	0	0	0	0	0	0
ENSG00000182330.6	0	0	0	0	0	0
ENSG00000237700.1	0	0	0	0	0	0
ENSG00000204501.2	0	0	0	0	0	0
ENSG00000228229.2	0	0	0	0	0	0
ENSG00000279169.2_4	0	0	0	0	0	0
ENSG00000274178.2_4	0	0	0	0	0	0
ENSG00000204491.2	0	0	0	0	0	0
ENSG00000204488.3	0	0	0	0	0	0
ENSG00000204486.3	0	0	0	0	0	0
ENSG00000204485.2	0	0	0	0	0	0
ENSG00000224581.1	0	0	0	0	0	0
ENSG00000157358.7	0	0	0	0	0	0
ENSG00000204481.7_2	0	0	0	0	0	0
ENSG00000204480.8_3	0	0	0	0	0	0
ENSG00000204479.4_2	0	0	0	0	0	0
ENSG00000204478.9_2	0	0	0	0	0	0
ENSG00000162494.6_3	0	0	0	0	0	0
ENSG00000259961.1_6	0	0	0	0	0	0
ENSG00000215909.3_4	0	0	0	0	0	0
ENSG00000162493.16_4	145	168	135	54	61	34
ENSG00000222952.1_1	0	0	0	0	0	0
ENSG00000266358.1	0	0	0	0	0	0
ENSG00000237445.2_6	0	0	0	0	0	0
ENSG00000253085.1	0	0	2	0	0	0
ENSG00000116731.22_4	1567	1343	1278	980	1017	960
ENSG00000189337.17_6	1493	1290	1251	859	782	803
ENSG00000252151.1	0	0	0	0	0	0
ENSG00000231606.2_6	0	0	0	0	0	0
ENSG00000234593.3_6	0	0	0	0	0	0
ENSG00000235829.1_4	0	1	0	0	0	0
ENSG00000287756.1_1	0	0	0	0	0	0
ENSG00000175147.13_6	16	9	16	9	6	3
ENSG00000171729.14_4	798	725	731	366	302	345
ENSG00000204464.7_3	1	0	0	0	0	0
ENSG00000215720.4_5	0	0	0	0	0	0
ENSG00000278480.1_5	0	1	0	1	0	0
ENSG00000142621.19_4	1	2	2	5	3	5
ENSG00000233485.1_7	0	0	0	1	0	0
ENSG00000236045.1_7	0	0	0	0	0	0
ENSG00000228140.2_6	2	1	1	1	2	1
ENSG00000142634.13_3	4090	3939	3506	2603	2123	2388
ENSG00000162438.11_2	4	1	5	3	0	1
ENSG00000142615.8_4	0	1	1	0	0	1
ENSG00000215704.9_3	0	1	1	1	0	2
ENSG00000132906.18_5	414	385	374	238	196	225
ENSG00000116138.13_3	955	931	901	664	661	665
ENSG00000251866.1	0	0	0	0	0	0
ENSG00000272510.1_6	0	0	0	0	0	1
ENSG00000116771.6_3	26	45	27	27	16	12
ENSG00000237301.1_6	1	0	3	1	1	1
ENSG00000235084.3_4	8	12	11	5	5	10
ENSG00000252417.1	0	0	0	0	0	0
ENSG00000236500.1_4	0	0	0	0	0	0
ENSG00000197312.12_4	918	813	680	644	667	679
ENSG00000215695.1_3	0	0	0	0	0	0
ENSG00000271742.1_6	0	0	2	0	0	1
ENSG00000116786.13_5	3735	3806	3385	2417	2030	2184
ENSG00000264048.1	0	0	0	0	0	0
ENSG00000237938.5_7	28	25	24	18	20	21
ENSG00000162461.8_3	45	34	42	28	24	34
ENSG00000224459.1_6	0	0	0	0	0	1
ENSG00000162460.7_3	0	0	0	0	0	0
ENSG00000162458.13_5	7099	7290	6007	4407	3493	3645
ENSG00000224321.1_4	5	6	10	1	7	3
ENSG00000233954.6_2	462	568	485	307	249	262
ENSG00000178715.8_5	22	25	17	15	16	16
ENSG00000179743.4_7	76	90	91	35	46	44
ENSG00000065526.11_3	2428	2057	1905	1763	1809	1664
ENSG00000238818.1	0	0	0	0	0	0
ENSG00000270620.1_5	1	0	0	0	0	0
ENSG00000116809.11_2	1430	1316	1242	930	713	752
ENSG00000234607.2_5	0	0	0	0	0	0
ENSG00000231353.1_5	0	0	0	0	0	0
ENSG00000275503.1_5	0	0	0	0	0	0
ENSG00000224966.4_4	0	0	0	0	0	0
ENSG00000183888.4_3	0	0	0	0	0	0
ENSG00000233078.1_6	0	0	0	0	0	0
ENSG00000173641.17_6	531	600	415	353	314	350
ENSG00000186510.12_3	11	7	5	9	9	3
ENSG00000232456.1_5	6	5	5	5	3	3
ENSG00000184908.17_2	14	14	21	5	6	5
ENSG00000185519.9_3	40	40	48	29	24	30
ENSG00000142627.13_3	3972	3986	3104	2612	2117	2195
ENSG00000227959.1_6	9	6	9	8	4	6
ENSG00000224621.1_6	3	2	1	1	5	2
ENSG00000234166.1_6	0	0	0	0	0	0
ENSG00000142632.17_4	388	317	319	242	188	185
ENSG00000237276.8_4	20	14	19	12	8	8
ENSG00000204377.3	44	30	38	25	18	20
ENSG00000132881.12_4	188	165	151	102	92	83
ENSG00000233929.1_4	2	1	1	0	0	2
ENSG00000037637.11_4	1316	1171	1189	834	717	793
ENSG00000055070.17_3	6622	6137	5628	4298	3556	4034
ENSG00000226457.1_5	0	1	0	2	3	2
ENSG00000187144.11_3	0	0	1	0	1	0
ENSG00000157191.20_3	3754	4068	3379	2430	2021	2190
ENSG00000226029.1_5	50	62	46	34	30	34
ENSG00000080947.15_3	304	274	214	212	183	168
ENSG00000206652.1	0	0	1	0	0	1
ENSG00000261135.1_6	0	1	1	1	0	0
ENSG00000285853.1_2	0	0	0	0	0	0
ENSG00000224174.2_6	0	0	0	0	0	0
ENSG00000233421.4_5	3	0	4	0	0	5
ENSG00000268674.1	0	0	0	0	0	0
ENSG00000225710.1_5	0	1	0	0	0	0
ENSG00000266584.1	0	0	0	0	0	0
ENSG00000219481.10_3	2950	2460	2657	1966	1895	1954
ENSG00000271732.1_6	1	2	0	0	0	0
ENSG00000215908.10_3	804	820	745	543	470	468
ENSG00000283773.1_4	0	0	0	0	0	0
ENSG00000186301.8_2	44	35	38	39	20	28
ENSG00000282143.1_6	0	0	0	0	0	0
ENSG00000207513.1	0	0	0	0	0	0
ENSG00000237847.2	0	0	0	0	0	0
ENSG00000264742.1	0	0	0	0	0	0
ENSG00000236698.1_4	15	8	14	10	6	8
ENSG00000268869.6_3	0	0	0	0	0	0
ENSG00000279151.1_6	0	0	1	0	0	0
ENSG00000268991.1	0	0	0	0	0	0
ENSG00000282740.1_6	0	0	0	0	0	0
ENSG00000058453.17_4	799	766	648	523	413	444
ENSG00000227684.2_4	2	0	0	1	0	0
ENSG00000207389.1	0	0	0	0	0	0
ENSG00000186715.11_3	26	31	24	20	16	13
ENSG00000223643.6_6	0	1	0	0	0	0
ENSG00000230239.1_6	0	0	0	0	0	0
ENSG00000263811.1	0	0	0	0	0	0
ENSG00000228549.4_7	2	4	3	4	5	1
ENSG00000238142.2_6	12	14	8	2	2	5
ENSG00000235241.1_5	0	0	0	0	0	0
ENSG00000207005.1	1	0	1	0	0	0
ENSG00000272426.1_6	3	1	4	1	1	0
ENSG00000117122.13_5	467	389	387	286	191	265
ENSG00000286898.1_1	0	1	0	0	0	0
ENSG00000226526.1_6	1	0	1	1	0	0
ENSG00000159363.18_4	1063	1044	881	578	568	548
ENSG00000117118.9_2	2841	3004	2787	1750	1590	1852
ENSG00000117115.13_3	0	0	1	0	0	0
ENSG00000252180.1	0	0	0	0	0	0
ENSG00000204362.6_6	16	17	14	12	10	12
ENSG00000282843.1_6	0	0	0	0	0	0
ENSG00000142623.11_4	3	4	1	3	2	2
ENSG00000142619.4_3	2	1	4	1	2	1
ENSG00000266634.1	0	0	0	0	0	0
ENSG00000159339.13_3	0	0	0	0	0	0
ENSG00000269468.1	0	0	0	0	0	0
ENSG00000276747.1_3	0	1	0	0	0	1
ENSG00000227751.1_7	0	0	0	0	0	0
ENSG00000179051.14_4	2660	2232	2439	1730	1686	1751
ENSG00000266727.1	0	0	0	0	0	0
ENSG00000239020.1	0	0	0	0	0	0
ENSG00000074964.17_4	1121	1171	922	749	626	649
ENSG00000236648.2_7	0	0	0	0	0	0
ENSG00000117148.8_3	2	1	4	4	3	2
ENSG00000284653.1_4	0	0	0	0	0	0
ENSG00000261781.1_5	0	0	0	0	0	0
ENSG00000117154.12_4	0	0	0	1	0	0
ENSG00000280222.1_6	0	0	0	0	0	0
ENSG00000230035.2_6	0	0	0	0	0	0
ENSG00000225387.1_6	0	0	0	0	0	0
ENSG00000179023.8_2	0	0	0	0	0	0
ENSG00000235282.3_4	0	0	0	0	0	0
ENSG00000225478.2_5	0	0	0	0	0	0
ENSG00000009709.12_3	0	0	0	0	0	0
ENSG00000179002.5_3	0	0	0	1	0	0
ENSG00000255275.3	0	0	0	0	0	0
ENSG00000159423.17_5	380	390	354	255	195	205
ENSG00000265606.1	0	0	0	0	0	0
ENSG00000221662.1	0	0	0	0	0	0
ENSG00000169991.11_5	904	770	720	677	583	594
ENSG00000272084.1_7	39	51	40	21	23	25
ENSG00000127481.15_4	12886	10088	10907	9168	8241	7798
ENSG00000266098.1	11	17	9	15	7	6
ENSG00000230424.1_7	16	7	9	4	5	6
ENSG00000127463.15_7	6459	5381	5610	3950	3658	3818
ENSG00000053372.5_4	2548	2272	2207	1537	1354	1589
ENSG00000286064.1_1	9	11	10	11	6	8
ENSG00000211454.14_4	14	17	20	9	10	11
ENSG00000162482.5_3	11	14	14	8	7	6
ENSG00000270728.1_6	20	24	25	33	21	24
ENSG00000053371.12_6	1943	1906	1752	1173	1037	1213
ENSG00000200403.1	2	2	3	1	3	4
ENSG00000040487.13_4	681	619	570	374	329	292
ENSG00000265192.1	0	0	0	0	0	0
ENSG00000077549.18_5	14989	13921	13484	9756	8001	9001
ENSG00000240490.2	0	2	0	0	0	0
ENSG00000173436.15_5	114	136	112	77	69	79
ENSG00000201609.1	0	0	0	0	0	0
ENSG00000239027.1	0	0	0	0	0	0
ENSG00000235185.1_6	0	0	0	0	0	0
ENSG00000158747.14_4	1688	1621	1478	997	747	845
ENSG00000270136.6_5	0	0	0	0	0	0
ENSG00000226396.1_5	38	32	17	18	8	9
ENSG00000158748.4_3	0	1	1	0	0	1
ENSG00000162542.13_3	997	915	872	593	496	539
ENSG00000178828.7_3	0	0	0	0	0	0
ENSG00000235434.1_6	0	0	0	0	0	0
ENSG00000169914.6_3	768	704	580	541	467	509
ENSG00000188784.4_2	0	0	0	0	0	0
ENSG00000242688.2	0	0	0	0	0	0
ENSG00000188257.11_3	0	1	0	0	1	0
ENSG00000127472.11_3	2	2	0	2	0	3
ENSG00000117215.14_2	0	0	0	0	0	0
ENSG00000158786.4_2	0	0	0	0	0	0
ENSG00000227066.2_6	0	0	0	0	0	0
ENSG00000187980.6_2	0	0	0	0	0	0
ENSG00000225986.1_6	0	0	0	0	0	0
ENSG00000162543.6_3	0	0	0	0	0	0
ENSG00000228105.2_5	0	0	0	0	0	0
ENSG00000284710.1_4	0	0	0	0	0	0
ENSG00000158816.15_3	1	0	0	0	0	0
ENSG00000226664.1_6	0	0	0	0	0	0
ENSG00000236963.7_7	2	4	0	1	0	1
ENSG00000226487.1_7	0	0	0	1	0	0
ENSG00000284641.1_4	0	0	0	0	0	0
ENSG00000284743.1_4	0	0	0	0	0	0
ENSG00000162545.6_3	6019	8118	5993	3427	3850	4254
ENSG00000090432.7_3	1647	1444	1418	978	834	818
ENSG00000215520.3_4	0	0	0	0	0	0
ENSG00000183114.8_3	3	1	2	1	0	0
ENSG00000158825.6_3	99	95	66	54	40	42
ENSG00000158828.8_4	977	970	837	661	479	543
ENSG00000117242.7_7	162	193	174	136	108	111
ENSG00000257033.1	0	0	0	0	0	0
ENSG00000244038.9_5	14379	14103	13198	9013	7640	8009
ENSG00000117245.12_3	453	550	365	322	269	285
ENSG00000235432.1_5	1	1	0	0	0	1
ENSG00000189410.12_6	1054	1492	979	863	711	743
ENSG00000233069.1_6	1	1	0	0	1	1
ENSG00000127483.18_4	8010	7220	6672	5584	5757	5743
ENSG00000203394.2	0	0	0	0	0	0
ENSG00000075151.20_3	6625	6263	5630	4381	4410	4188
ENSG00000251914.1	0	0	0	0	0	0
ENSG00000221808.1	0	0	0	0	0	0
ENSG00000233072.1_4	0	0	0	1	0	0
ENSG00000236073.2_5	1	0	0	0	0	0
ENSG00000235112.1_4	0	1	0	0	0	0
ENSG00000266867.1	0	0	0	0	0	0
ENSG00000287192.1_1	6	3	3	1	1	3
ENSG00000117298.16_5	11440	11709	9525	6944	5795	6014
ENSG00000236936.1_6	0	0	1	1	0	1
ENSG00000231105.2_6	6	4	4	4	3	2
ENSG00000236216.5_4	0	0	1	0	0	0
ENSG00000228823.1_5	0	0	0	0	0	0
ENSG00000236009.1_6	0	0	0	0	0	0
ENSG00000227001.3_4	52	60	58	40	38	42
ENSG00000187952.9_4	5	4	9	4	2	6
ENSG00000186543.7_4	0	0	0	0	0	0
ENSG00000142794.18_3	1088	1168	957	655	612	616
ENSG00000176378.8_4	0	0	0	0	0	0
ENSG00000162551.14_5	253	377	216	143	108	117
ENSG00000233431.1_6	1	0	0	0	0	0
ENSG00000221781.1	0	0	0	0	0	0
ENSG00000076864.19_5	14	9	13	9	6	9
ENSG00000090686.15_2	2558	2367	2162	1830	1801	1848
ENSG00000231978.2_5	0	0	0	0	0	0
ENSG00000187942.11_2	29	34	28	16	16	18
ENSG00000142798.20_6	23134	20669	18708	14901	12995	13472
ENSG00000232037.3_5	0	0	0	0	1	0
ENSG00000283234.1_5	0	0	0	0	0	0
ENSG00000219073.7_3	0	0	0	0	0	0
ENSG00000264385.1	0	0	0	0	0	0
ENSG00000285959.1_2	0	0	0	0	0	1
ENSG00000263991.1	0	0	0	0	0	0
ENSG00000201919.1	0	0	0	0	0	0
ENSG00000142789.19_3	0	0	0	0	0	0
ENSG00000263582.1	0	0	0	0	0	0
ENSG00000263929.1	0	0	0	0	0	0
ENSG00000201273.1	0	0	0	0	0	0
ENSG00000228397.3_5	0	0	1	1	0	1
ENSG00000218510.8_7	44	36	24	33	22	25
ENSG00000070831.17_7	13003	13146	11910	7898	8364	9070
ENSG00000285752.1_3	26	21	19	12	12	12
ENSG00000285794.1_2	0	0	0	0	0	0
ENSG00000230068.2_6	2	0	0	0	1	0
ENSG00000271428.1_5	1	0	1	0	1	0
ENSG00000271840.1	0	0	0	0	0	0
ENSG00000162552.15_3	4	4	4	5	3	1
ENSG00000285873.1_2	5	5	0	1	1	3
ENSG00000266564.1	0	0	0	0	0	0
ENSG00000234397.3_5	0	0	0	0	0	1
ENSG00000279625.1_5	0	0	0	0	0	0
ENSG00000184677.18_5	1362	1101	1170	936	831	798
ENSG00000237200.1_6	8	2	6	0	1	4
ENSG00000070886.12_4	0	0	0	0	0	0
ENSG00000173372.17_4	1	0	0	0	0	0
ENSG00000159189.12_3	0	0	0	0	0	0
ENSG00000173369.16_4	0	0	0	0	0	1
ENSG00000133216.16_4	5778	4289	4682	3785	3243	3481
ENSG00000265422.1	0	0	0	0	0	0
ENSG00000216157.2	0	0	0	0	0	0
ENSG00000225952.1_6	0	0	0	1	3	0
ENSG00000264014.1	0	0	0	0	0	0
ENSG00000215906.8_3	0	0	0	0	1	0
ENSG00000227868.6_6	2	1	0	3	0	1
ENSG00000004487.16_5	4496	3858	4148	2823	2470	2791
ENSG00000240553.1_7	0	0	0	0	0	0
ENSG00000263793.1	0	0	0	0	0	0
ENSG00000266802.1	0	0	0	0	0	0
ENSG00000169641.13_4	3692	3130	3379	2606	2254	2208
ENSG00000229010.1_5	0	0	2	0	0	1
ENSG00000206935.1	0	0	1	0	0	0
ENSG00000252578.1	0	0	0	0	0	0
ENSG00000179546.4_3	4	1	4	4	1	3
ENSG00000215381.3_5	0	1	0	0	0	0
ENSG00000261326.4_5	267	331	195	227	238	261
ENSG00000284726.1_4	10	14	6	11	8	12
ENSG00000125944.20_5	6804	6467	5340	4896	5375	5444
ENSG00000125945.15_3	499	468	503	318	299	327
ENSG00000249087.7_6	115	95	99	54	55	79
ENSG00000201405.1	0	0	0	0	0	0
ENSG00000271420.1_6	1	3	2	3	5	2
ENSG00000204219.10_3	402	453	377	250	217	283
ENSG00000232482.2_5	1	0	0	0	0	1
ENSG00000088280.19_4	1164	1075	1129	741	613	640
ENSG00000007968.7_3	127	92	111	78	65	66
ENSG00000235052.1_6	4	1	1	3	2	2
ENSG00000117318.9_3	9854	4449	9655	4651	3531	4202
ENSG00000285802.1_2	4	2	0	0	0	0
ENSG00000197880.8_5	2	0	2	0	1	0
ENSG00000229239.2_5	0	0	0	0	0	0
ENSG00000142676.14_5	35402	44503	33172	21401	18036	20770
ENSG00000203589.2	2	2	1	1	0	1
ENSG00000236810.6_6	20	27	19	13	9	12
ENSG00000244609.2	2	1	1	1	0	0
ENSG00000011007.12_3	2703	2310	2365	1665	1554	1694
ENSG00000057757.10_5	1528	1447	1383	894	848	904
ENSG00000011009.11_3	2523	2401	2271	1587	1238	1298
ENSG00000117308.15_5	1489	1411	1328	907	699	778
ENSG00000117305.15_5	1284	1408	1155	706	576	665
ENSG00000179163.11_2	107	144	103	78	73	74
ENSG00000188822.8_4	0	0	1	0	0	0
ENSG00000264347.1	0	0	0	0	0	0
ENSG00000238538.1	0	0	0	0	0	0
ENSG00000229106.1_4	0	0	0	1	0	0
ENSG00000232557.3_6	0	0	0	0	0	0
ENSG00000264926.1	0	0	0	0	0	0
ENSG00000230228.2_5	0	0	0	0	0	0
ENSG00000189266.13_6	556	591	394	389	367	389
ENSG00000188529.14_3	1441	1454	1069	1100	961	1006
ENSG00000215905.4_5	0	0	0	0	0	0
ENSG00000225315.2_7	1	0	0	0	0	0
ENSG00000142661.19_3	2	2	3	0	3	2
ENSG00000230703.1_7	0	0	0	0	0	0
ENSG00000142677.4_3	0	1	0	0	0	3
ENSG00000185436.12_3	1	1	0	0	0	1
ENSG00000230023.2_6	0	0	0	0	0	0
ENSG00000221032.3	0	0	0	0	0	0
ENSG00000266511.1	0	0	0	0	0	0
ENSG00000232298.2_6	0	0	1	0	0	0
ENSG00000158055.15_2	4	9	3	5	1	3
ENSG00000001460.18_4	444	494	462	346	304	350
ENSG00000001461.17_3	4869	4910	4028	3392	2890	2912
ENSG00000286061.1_2	0	3	0	2	0	3
ENSG00000117602.12_4	445	325	403	299	334	362
ENSG00000266551.1	0	0	0	0	0	0
ENSG00000264443.1_6	0	0	0	0	0	0
ENSG00000184454.7_4	0	1	0	0	0	1
ENSG00000227312.2_5	0	0	0	0	0	0
ENSG00000239106.1	0	0	0	0	0	0
ENSG00000133226.17_6	3548	3135	2740	2548	2699	2832
ENSG00000238986.1	0	0	0	1	0	0
ENSG00000284699.1_4	3	0	0	0	0	0
ENSG00000169504.15_4	38743	42477	30695	22087	34790	35906
ENSG00000238482.1	1	0	0	1	0	0
ENSG00000020633.18_2	92	77	91	38	45	40
ENSG00000229162.1_6	4	0	1	1	2	0
ENSG00000261025.1_6	0	0	0	0	0	0
ENSG00000264371.1	0	0	0	0	0	0
ENSG00000285823.1_2	0	0	0	0	0	0
ENSG00000233755.1_6	0	0	0	0	0	0
ENSG00000233419.3_5	0	0	0	0	0	1
ENSG00000231953.2_6	1	0	0	1	1	0
ENSG00000117614.10_4	1382	1599	1070	912	886	935
ENSG00000284602.1_4	39	21	29	27	28	23
ENSG00000284657.1_4	9	4	1	2	5	1
ENSG00000117616.18_6	3363	2970	2796	2175	2315	2278
ENSG00000272432.1_6	4	2	3	3	2	4
ENSG00000261349.1_5	10	12	14	7	11	6
ENSG00000187010.21_8	32	20	30	15	13	17
ENSG00000224183.1_4	18	8	10	3	4	5
ENSG00000259984.1_5	2	2	3	1	2	3
ENSG00000183726.11_3	5146	4799	4565	3005	2918	3100
ENSG00000252515.1	0	0	0	0	2	0
ENSG00000238889.1	0	0	3	0	0	0
ENSG00000188672.18_4	11	7	12	5	4	1
ENSG00000238084.4_5	4	3	1	4	2	3
ENSG00000266468.1	0	0	0	0	0	0
ENSG00000204178.11_4	1074	862	876	617	648	648
ENSG00000157978.11_2	1098	1216	1019	683	637	649
ENSG00000225643.1_6	3	3	5	2	2	0
ENSG00000117643.14_3	931	1277	898	471	404	426
ENSG00000233478.1_6	1	0	1	2	1	0
ENSG00000162430.17_6	6630	6744	5573	3866	3633	3891
ENSG00000255054.3_6	0	0	0	0	0	0
ENSG00000228172.5_6	9	23	4	4	6	6
ENSG00000117640.18_4	1521	1469	1437	909	839	788
ENSG00000272478.1_6	0	0	0	0	0	0
ENSG00000127423.10_3	117	81	93	75	77	89
ENSG00000236528.1_6	0	1	2	1	0	0
ENSG00000182749.5_3	1083	1057	915	553	466	570
ENSG00000207302.1	2	0	0	0	1	0
ENSG00000117632.23_4	14664	11914	13139	9327	9166	10571
ENSG00000229786.1_4	1	0	1	1	0	0
ENSG00000223624.1_5	0	1	0	0	1	0
ENSG00000264021.1	0	0	0	0	0	0
ENSG00000266763.1	0	0	0	0	0	0
ENSG00000158006.14_3	628	629	578	381	348	391
ENSG00000207237.1	0	1	0	0	0	1
ENSG00000252190.1	0	0	0	0	0	0
ENSG00000252691.1	0	0	0	0	0	0
ENSG00000158008.9_2	296	328	259	296	257	267
ENSG00000158014.14_2	1	0	1	0	1	0
ENSG00000284309.1_5	0	0	0	0	0	0
ENSG00000158022.6_2	1	0	0	0	0	0
ENSG00000265320.1	0	0	0	0	0	0
ENSG00000175087.10_5	118	111	104	94	123	128
ENSG00000197245.6_3	2	0	0	0	0	1
ENSG00000282872.1_5	0	0	0	0	0	0
ENSG00000236782.7_5	5	6	6	5	4	1
ENSG00000142684.9_4	0	0	0	0	0	0
ENSG00000142675.18_3	31	26	28	22	14	10
ENSG00000188782.8_6	0	0	0	0	0	0
ENSG00000236155.6_5	4	1	0	1	1	3
ENSG00000278572.1_5	0	0	0	0	0	0
ENSG00000130695.15_4	674	422	577	390	391	384
ENSG00000270733.1_5	2	1	0	1	1	1
ENSG00000142669.15_4	18853	20112	16112	10882	8185	9700
ENSG00000158062.20_4	489	480	450	292	297	334
ENSG00000169442.9_3	0	0	1	0	0	0
ENSG00000176092.15_6	1	2	2	2	0	1
ENSG00000225854.2_5	0	0	0	0	0	0
ENSG00000265143.1	0	0	0	0	0	0
ENSG00000176083.17_4	0	0	0	1	0	0
ENSG00000131914.11_3	1	2	0	0	1	0
ENSG00000117682.17_4	2181	1944	1943	1294	1165	1238
ENSG00000223583.1_5	2	1	0	2	2	2
ENSG00000225891.2_6	6	6	6	5	4	6
ENSG00000198830.11_3	12618	9335	11536	7587	7030	7628
ENSG00000224129.1_4	0	0	0	0	0	0
ENSG00000117676.14_6	145	152	140	97	94	81
ENSG00000238705.1	0	0	0	0	0	0
ENSG00000243905.2	0	0	0	0	0	0
ENSG00000252802.1	0	0	0	0	0	0
ENSG00000229247.2_5	0	0	0	0	0	0
ENSG00000238316.1	0	0	0	0	0	0
ENSG00000235069.2_5	0	0	0	0	0	0
ENSG00000260063.1_6	25	21	24	22	21	15
ENSG00000117713.20_6	4028	3280	3323	2707	2516	2568
ENSG00000266138.1	0	0	0	0	0	0
ENSG00000060642.10_6	463	467	408	290	244	256
ENSG00000241188.2	0	0	0	0	0	0
ENSG00000287810.1_1	0	0	0	0	0	0
ENSG00000204160.12_5	1647	1584	1437	1054	807	976
ENSG00000175793.12_4	2	0	2	4	2	4
ENSG00000142751.15_3	1195	1275	1211	800	703	739
ENSG00000226698.1_6	0	0	0	0	0	0
ENSG00000198746.13_4	325	337	390	245	195	201
ENSG00000090273.14_4	6421	5863	5562	3771	3203	3449
ENSG00000131910.5_3	0	0	0	0	0	0
ENSG00000175707.9_3	1	1	1	0	0	0
ENSG00000172746.6_4	0	1	0	0	1	1
ENSG00000224064.1_5	0	0	0	0	0	0
ENSG00000225294.1_4	0	1	1	0	1	0
ENSG00000253368.4_5	4035	3409	3686	3292	2808	3165
ENSG00000158246.8_4	335	348	314	213	219	214
ENSG00000090020.11_3	2444	2188	1906	1384	1235	1302
ENSG00000229985.2_5	0	0	0	0	0	0
ENSG00000214973.3_4	0	3	5	1	1	1
ENSG00000225159.1_4	15	12	20	11	5	10
ENSG00000225990.2_4	0	0	0	0	0	0
ENSG00000224311.1_6	0	0	0	0	0	0
ENSG00000142784.16_3	2316	2137	2056	1344	1177	1172
ENSG00000252098.1	0	0	1	0	1	0
ENSG00000243659.1_5	1	3	1	0	0	0
ENSG00000186501.14_4	1735	1844	1558	1059	904	954
ENSG00000206888.1	3	1	0	1	0	2
ENSG00000241547.1_4	25	14	19	18	7	9
ENSG00000142765.18_5	16	15	13	16	0	3
ENSG00000142733.17_6	1434	1226	1240	905	751	801
ENSG00000142748.12_2	1	4	2	2	1	5
ENSG00000174950.11_3	0	0	0	0	0	0
ENSG00000231207.1_5	0	0	0	0	0	1
ENSG00000181773.7_3	126	83	87	66	68	68
ENSG00000158195.11_3	5839	4860	5045	3565	3427	3472
ENSG00000241169.1_6	0	0	0	0	0	2
ENSG00000237429.1_6	5	3	5	1	1	2
ENSG00000126705.14_5	1468	1389	1162	968	855	893
ENSG00000000938.13_4	0	0	1	0	0	0
ENSG00000235912.1_5	23	21	26	11	10	15
ENSG00000233975.1_6	0	0	0	1	0	0
ENSG00000126709.15_3	386	462	407	283	180	225
ENSG00000225886.3_7	3	0	1	4	1	3
ENSG00000206767.1	0	0	0	0	0	0
ENSG00000226662.2_4	0	0	0	0	0	0
ENSG00000207095.1	0	0	0	0	0	0
ENSG00000287244.1_1	0	0	0	0	0	0
ENSG00000009780.15_4	219	188	172	124	161	171
ENSG00000231344.1_5	0	3	4	2	1	4
ENSG00000230833.1_4	0	0	0	1	0	0
ENSG00000117758.14_4	2545	2778	2350	1494	1751	1869
ENSG00000269971.1_7	0	2	0	0	0	0
ENSG00000270031.1_7	4	8	6	3	3	5
ENSG00000223062.1	0	0	0	0	0	0
ENSG00000286433.1_1	1	0	0	1	0	0
ENSG00000117751.18_4	1742	1560	1560	1010	980	1014
ENSG00000252947.1	3	2	1	2	1	3
ENSG00000268552.1	0	0	0	0	0	0
ENSG00000130775.16_3	154	145	129	95	82	68
ENSG00000117748.10_3	1308	1130	1202	769	675	712
ENSG00000130768.15_4	1	1	0	0	2	1
ENSG00000227050.1_6	0	0	0	0	1	0
ENSG00000158156.7_2	597	518	584	346	288	304
ENSG00000158161.16_5	1184	1053	1081	835	798	765
ENSG00000238231.2_5	0	1	0	3	0	0
ENSG00000240750.2	1	0	0	2	0	1
ENSG00000228589.3_4	64	64	49	69	49	44
ENSG00000228943.1_5	0	0	0	0	0	0
ENSG00000214812.3_5	0	0	0	0	0	0
ENSG00000253005.1	0	0	0	0	0	0
ENSG00000252429.1	0	0	0	0	0	0
ENSG00000169403.12_3	7	8	10	6	7	4
ENSG00000126698.11_3	4430	4227	4192	2636	2430	2694
ENSG00000215902.1	0	0	0	0	0	0
ENSG00000269804.1	0	0	0	0	0	0
ENSG00000130770.18_4	4423	4431	3837	2589	1944	2179
ENSG00000270605.1_6	38	38	35	15	24	16
ENSG00000271398.1_6	0	1	3	1	0	0
ENSG00000130766.5_3	1646	2374	1460	1156	971	1047
ENSG00000130772.14_3	478	506	507	345	292	351
ENSG00000204138.13_4	1545	1363	1366	1005	905	970
ENSG00000206779.1	0	0	0	0	0	0
ENSG00000229820.2_5	1	0	0	1	0	1
ENSG00000221216.1	1	0	0	0	0	0
ENSG00000180198.16_5	2020	1870	1833	1263	986	1101
ENSG00000242125.3_5	2370	2246	2140	1651	1418	1518
ENSG00000200087.1	52	85	49	30	19	22
ENSG00000238821.1	1	2	0	0	0	0
ENSG00000231468.2_4	5	5	7	2	4	2
ENSG00000279443.1_5	20	21	15	13	12	11
ENSG00000180098.9_3	756	811	662	501	416	499
ENSG00000197989.14_6	836	757	820	583	473	462
ENSG00000221539.1	12	12	9	5	4	9
ENSG00000120656.11_2	1150	1131	1099	713	661	786
ENSG00000188060.7_3	61	50	61	30	23	26
ENSG00000229388.1_6	10	10	8	5	4	3
ENSG00000270103.3_6	0	0	0	0	0	0
ENSG00000162419.12_2	498	499	487	310	275	355
ENSG00000252777.1	0	0	0	0	0	0
ENSG00000198492.16_6	3308	3128	2830	1879	2166	2210
ENSG00000116329.11_3	2	1	2	0	1	2
ENSG00000226852.2	0	0	0	0	0	0
ENSG00000233427.1_6	0	0	0	0	0	0
ENSG00000199756.1	0	0	0	0	0	0
ENSG00000159023.21_6	400	438	376	295	262	286
ENSG00000225616.2_5	5	5	3	6	1	1
ENSG00000206704.1	0	0	0	0	0	0
ENSG00000253304.2_3	346	320	306	235	177	212
ENSG00000225750.1_6	0	0	0	0	0	0
ENSG00000116350.17_6	3999	3636	3404	2625	2215	2302
ENSG00000227637.1	0	7	0	1	0	1
ENSG00000116353.15_3	982	1018	831	590	485	521
ENSG00000237934.1_6	5	3	0	2	2	1
ENSG00000060656.20_4	902	837	767	545	455	457
ENSG00000221550.1	1	0	0	1	0	1
ENSG00000230523.1_5	0	0	0	0	0	0
ENSG00000266678.1	0	0	0	0	0	0
ENSG00000225011.4_5	0	0	0	0	0	0
ENSG00000221126.1	0	0	0	0	0	0
ENSG00000228176.1_6	0	0	0	0	0	1
ENSG00000284676.1_4	0	0	0	0	0	0
ENSG00000222787.1	0	0	0	0	0	0
ENSG00000270927.1_5	0	0	0	0	0	0
ENSG00000233399.2_5	0	0	0	0	0	0
ENSG00000233372.1_6	0	0	0	0	0	0
ENSG00000231251.1_5	0	0	0	0	0	0
ENSG00000236335.1_6	0	0	0	0	0	0
ENSG00000231949.1_6	0	0	0	0	0	0
ENSG00000162510.6_3	6	8	10	3	3	8
ENSG00000186056.10_6	15	17	16	21	14	21
ENSG00000287510.1_1	0	0	0	0	0	0
ENSG00000162511.8_3	6	9	8	6	0	2
ENSG00000264773.1	0	0	0	0	0	0
ENSG00000229607.1_6	1	0	0	0	0	1
ENSG00000223382.5_6	45	43	44	18	24	45
ENSG00000222784.1	0	0	0	0	0	1
ENSG00000235143.1_6	0	0	0	0	0	0
ENSG00000162512.16_5	15597	15395	13474	10202	8777	9178
ENSG00000134644.15_4	3456	3032	2880	2132	2202	2302
ENSG00000200154.1	0	1	0	0	0	0
ENSG00000202107.1	1	4	2	1	2	1
ENSG00000200181.1	1	0	0	0	0	0
ENSG00000237329.2_5	1	0	0	1	0	1
ENSG00000232768.1_5	0	0	0	0	0	0
ENSG00000215900.4_4	0	0	0	0	0	0
ENSG00000225142.2_5	0	1	0	0	0	0
ENSG00000084628.10_3	2	2	2	3	3	1
ENSG00000060688.13_4	1696	1586	1600	1043	994	1043
ENSG00000229447.2_5	5	6	1	3	2	6
ENSG00000121766.15_4	1118	1163	1132	679	540	630
ENSG00000229044.1_6	0	1	0	1	1	0
ENSG00000121769.7_3	76	90	62	41	37	42
ENSG00000168528.12_4	7245	7664	5730	4132	3309	3649
ENSG00000268950.1	5	4	6	6	7	6
ENSG00000215899.3_5	0	0	0	0	0	1
ENSG00000206981.1	0	0	0	0	0	0
ENSG00000284543.1_4	0	0	0	0	1	0
ENSG00000228682.2	0	0	0	0	0	1
ENSG00000229167.2_6	0	0	0	0	0	1
ENSG00000142910.16_3	2	8	13	8	9	2
ENSG00000121764.11_2	1	4	2	1	1	2
ENSG00000162517.13_3	1958	2044	1830	1198	1058	1169
ENSG00000235790.7_7	47	30	47	46	37	32
ENSG00000264078.1_7	0	0	1	0	1	0
ENSG00000084636.18_5	9308	7262	8134	5690	4659	4663
ENSG00000121753.12_5	1324	1245	1199	861	694	705
ENSG00000266580.1	1	0	0	1	0	0
ENSG00000254545.1_6	44	47	39	27	39	34
ENSG00000134668.12_4	10019	9122	8175	6952	6049	6367
ENSG00000203620.2_7	1	1	1	0	0	1
ENSG00000269967.1_7	6	3	6	0	2	5
ENSG00000184007.21_6	10383	9700	9681	6178	6963	7371
ENSG00000212673.1	8	6	5	4	9	8
ENSG00000228634.1_6	9	5	2	5	3	3
ENSG00000284702.1_4	0	0	0	0	0	0
ENSG00000121774.18_3	7610	6522	6869	4862	5221	5789
ENSG00000203325.3_6	1	7	3	1	1	0
ENSG00000121775.18_3	681	514	519	390	344	384
ENSG00000266203.1	0	0	0	0	0	0
ENSG00000025800.14_4	4395	4116	3959	3077	2703	2816
ENSG00000250135.1_7	0	0	0	0	0	0
ENSG00000084652.16_3	6580	6315	5892	4493	3894	4048
ENSG00000160050.14_3	454	416	369	222	178	200
ENSG00000224066.1_6	1	1	7	6	4	5
ENSG00000160051.11_3	150	115	117	62	83	67
ENSG00000222046.2_2	27	18	11	14	10	17
ENSG00000160055.19_2	363	370	327	228	207	255
ENSG00000084623.11_2	10919	11587	10146	6637	5513	6224
ENSG00000220785.7_4	244	254	211	152	133	143
ENSG00000183615.6_3	27	36	40	25	17	16
ENSG00000182866.17_4	0	2	1	1	0	1
ENSG00000252450.1	0	0	0	0	0	0
ENSG00000116478.12_5	5766	5123	5219	3626	2952	3216
ENSG00000175130.7_3	6533	5726	5899	3705	3211	3785
ENSG00000233775.1_6	2	0	3	0	1	2
ENSG00000162526.7_3	8	3	5	5	7	7
ENSG00000225828.1_5	51	55	55	33	33	30
ENSG00000160058.18_2	3533	3408	3090	2237	1858	1935
ENSG00000224333.1_4	0	0	0	1	0	0
ENSG00000270850.1_5	0	0	0	0	0	0
ENSG00000229259.1_4	0	0	0	1	0	0
ENSG00000263529.1	0	0	0	0	0	0
ENSG00000254553.1_6	0	0	0	0	0	1
ENSG00000273274.2_4	0	1	0	0	0	0
ENSG00000160062.15_4	218	220	198	117	139	156
ENSG00000176261.15_5	917	1129	842	642	590	634
ENSG00000200591.1	0	1	1	1	2	0
ENSG00000162521.19_6	4233	3762	3935	2720	2668	2837
ENSG00000162520.14_5	1024	1316	859	713	596	618
ENSG00000224409.1_6	0	1	0	0	0	0
ENSG00000162522.11_3	744	885	702	442	415	447
ENSG00000134684.10_2	8590	10035	7545	5750	5058	5449
ENSG00000116497.18_4	1212	1153	1152	759	722	736
ENSG00000160097.18_5	34	30	31	13	16	16
ENSG00000121905.10_3	12	6	9	2	2	0
ENSG00000121900.19_3	718	745	657	408	312	358
ENSG00000287691.1_1	3	2	0	0	1	0
ENSG00000221423.1	0	0	0	0	0	0
ENSG00000116514.16_3	422	455	388	306	273	290
ENSG00000278966.2_5	0	0	0	0	0	0
ENSG00000267885.1	0	0	0	0	0	0
ENSG00000217644.5_5	1	0	0	0	0	0
ENSG00000239670.1_5	3	4	6	2	2	0
ENSG00000236065.2_7	1	0	0	1	0	0
ENSG00000004455.16_2	5360	5060	5000	3123	2922	3104
ENSG00000142920.17_3	363	271	380	166	129	156
ENSG00000278997.1_5	14	19	25	7	12	16
ENSG00000116525.14_3	605	601	631	368	340	361
ENSG00000279179.1_5	31	25	21	17	12	11
ENSG00000284721.1_4	0	0	0	0	0	0
ENSG00000160094.15_5	564	444	461	306	273	294
ENSG00000270115.1_7	2	3	5	1	1	1
ENSG00000256142.1	0	0	0	0	0	0
ENSG00000184389.9_2	0	0	0	0	1	0
ENSG00000225313.5_7	183	177	147	160	130	140
ENSG00000134686.18_4	5293	5895	4765	3356	3003	3257
ENSG00000266239.1	5	7	2	6	5	1
ENSG00000222112.1	33	26	28	28	21	20
ENSG00000233246.1_6	2	1	1	0	0	0
ENSG00000221225.1	0	0	0	0	0	0
ENSG00000234512.1_4	0	2	0	1	0	0
ENSG00000121903.14_2	284	237	239	178	188	168
ENSG00000235907.2_5	1	0	0	0	2	0
ENSG00000121904.17_3	92	61	68	55	47	55
ENSG00000227000.2_2	0	0	0	0	0	0
ENSG00000176256.10_5	0	0	0	0	0	0
ENSG00000231163.6_7	0	0	0	2	0	0
ENSG00000201148.1_1	0	0	0	0	0	0
ENSG00000142698.15_4	0	0	0	0	0	1
ENSG00000221053.1	0	0	0	0	0	0
ENSG00000270241.1_5	0	0	0	0	0	0
ENSG00000287703.1_1	0	0	0	0	0	0
ENSG00000207941.1	0	0	0	0	0	0
ENSG00000163866.9_4	1417	1274	1347	884	765	781
ENSG00000189280.3_3	4	0	2	2	3	2
ENSG00000189433.7_4	0	0	1	0	0	0
ENSG00000255811.1_7	0	0	0	0	0	0
ENSG00000216162.1	0	0	0	0	0	0
ENSG00000188910.8_3	1	0	0	0	0	0
ENSG00000187513.9_4	1	0	0	0	1	0
ENSG00000230163.1_6	0	0	0	0	0	0
ENSG00000116544.12_3	4	2	6	4	0	5
ENSG00000252728.1	0	0	0	0	0	0
ENSG00000284773.1_2	28	26	20	17	17	11
ENSG00000241014.2_6	18	19	23	11	8	8
ENSG00000271741.1_6	0	0	0	0	0	0
ENSG00000243749.1_4	3	1	1	0	1	0
ENSG00000163867.17_5	348	406	281	222	340	317
ENSG00000197056.11_4	384	416	298	261	415	436
ENSG00000233940.1_4	0	0	0	0	0	0
ENSG00000228348.1_4	1	0	0	0	0	0
ENSG00000284640.1_4	0	0	1	1	0	1
ENSG00000116560.11_3	12996	10786	10869	8318	8421	8670
ENSG00000201868.1	0	0	0	0	0	0
ENSG00000263591.1	0	0	0	0	0	0
ENSG00000146463.11_3	2497	2546	2057	1830	1866	1863
ENSG00000240374.2	0	0	0	0	0	0
ENSG00000201542.1	0	0	0	0	0	1
ENSG00000229994.1_4	128	157	125	88	71	86
ENSG00000227409.1_6	0	2	0	1	1	1
ENSG00000202129.1	0	0	0	0	0	0
ENSG00000142687.18_4	2789	2976	2527	1739	1568	1521
ENSG00000236274.1_5	0	0	0	0	0	0
ENSG00000020129.16_4	2381	2297	1970	1504	1171	1257
ENSG00000239636.1_6	2	7	3	2	1	1
ENSG00000116819.8_4	20	20	14	12	10	9
ENSG00000126067.12_3	5664	5477	5380	3630	3372	3810
ENSG00000239859.2	0	0	0	0	0	0
ENSG00000142686.8_3	1043	989	890	659	529	573
ENSG00000092853.14_4	646	439	456	610	517	549
ENSG00000232335.1_6	0	0	0	0	0	0
ENSG00000134698.11_3	806	815	716	606	546	594
ENSG00000092847.12_5	2051	1722	1861	1277	1220	1215
ENSG00000271164.1_5	0	0	0	0	0	0
ENSG00000286899.1_1	1	1	0	0	1	1
ENSG00000271914.1_6	0	0	0	0	0	0
ENSG00000126070.20_3	864	907	795	610	643	608
ENSG00000271554.1_6	1	4	0	0	2	0
ENSG00000232862.5_5	0	0	0	0	0	0
ENSG00000092850.12_4	0	3	3	2	0	0
ENSG00000116863.11_3	1315	1402	1196	814	643	752
ENSG00000171812.13_5	196	291	165	114	102	109
ENSG00000054116.12_3	2765	2929	2614	1684	1386	1568
ENSG00000116871.15_7	8999	8222	7125	5729	4605	5015
ENSG00000264592.1	0	0	0	0	0	0
ENSG00000054118.15_6	6539	5933	5739	4343	4214	4238
ENSG00000231849.1_4	0	0	0	0	0	0
ENSG00000214193.10_6	476	442	342	337	309	257
ENSG00000142694.6_2	744	898	740	512	412	509
ENSG00000116883.8_7	247	268	201	145	118	133
ENSG00000286379.1_1	37	28	23	21	20	32
ENSG00000196182.10_3	1907	2328	1633	1265	1137	1212
ENSG00000181817.6_3	1244	1390	1195	856	655	744
ENSG00000222821.1	0	0	0	0	0	0
ENSG00000116885.18_4	210	201	210	136	117	127
ENSG00000201448.1	0	0	3	1	2	0
ENSG00000116898.12_3	2454	2627	2442	1596	1400	1624
ENSG00000119535.17_6	0	1	0	1	1	0
ENSG00000230214.1_4	0	0	0	0	0	0
ENSG00000284705.1_4	0	0	0	0	0	0
ENSG00000284720.1_4	0	0	0	0	0	0
ENSG00000234481.2_7	0	0	0	1	0	0
ENSG00000163873.10_4	0	0	0	0	0	0
ENSG00000284650.1_4	0	0	2	0	0	0
ENSG00000223944.2_7	0	0	1	0	0	1
ENSG00000264698.1	0	0	0	0	0	0
ENSG00000207328.1	0	0	0	0	0	0
ENSG00000252368.1_1	0	0	0	0	0	0
ENSG00000230451.2_4	0	0	0	0	0	0
ENSG00000233621.2_7	125	126	134	90	60	66
ENSG00000163874.11_4	370	378	385	247	223	200
ENSG00000163875.15_3	2024	2143	1902	1097	1189	1366
ENSG00000263675.1	9	6	5	5	4	4
ENSG00000163877.11_3	715	653	689	497	411	450
ENSG00000232273.1_4	1	0	0	1	0	2
ENSG00000237749.4_5	2	4	1	2	8	4
ENSG00000163879.11_3	553	552	462	279	296	322
ENSG00000134697.13_6	2995	2857	2392	2171	1884	2030
ENSG00000284748.1_4	0	0	0	0	0	0
ENSG00000169218.14_3	1	1	1	0	0	2
ENSG00000116922.14_5	718	689	651	481	465	446
ENSG00000134690.11_3	1682	1093	1492	1152	986	1091
ENSG00000183317.17_5	0	0	0	0	0	1
ENSG00000200421.1	0	0	0	0	0	0
ENSG00000238871.1	0	0	0	0	0	0
ENSG00000214141.4_4	0	0	0	0	0	0
ENSG00000227416.2_5	0	0	0	0	0	0
ENSG00000185090.14_3	22	29	19	15	5	8
ENSG00000233728.1_6	0	0	0	0	0	0
ENSG00000196449.4_3	630	579	626	401	339	398
ENSG00000197982.14_5	1376	1547	1326	838	573	697
ENSG00000188786.10_3	803	734	720	608	530	510
ENSG00000230610.1	0	0	0	0	0	0
ENSG00000235673.1_5	0	0	0	0	0	0
ENSG00000230955.1_6	0	0	0	0	0	0
ENSG00000204084.13_4	680	715	646	542	438	476
ENSG00000252448.1	1	2	1	2	2	1
ENSG00000222282.1	4	1	2	0	1	0
ENSG00000183431.12_3	4312	3584	4052	2663	2525	2607
ENSG00000212541.1	10	8	8	9	8	5
ENSG00000183386.10_3	1452	1530	1348	920	762	814
ENSG00000183520.12_4	1758	1893	1576	1229	1168	1349
ENSG00000185668.7_3	0	0	1	0	1	0
ENSG00000224592.5_6	1	1	1	0	0	0
ENSG00000223589.2_5	0	0	1	0	0	0
ENSG00000265596.1	0	0	0	0	0	0
ENSG00000284623.1_4	0	0	0	0	0	0
ENSG00000286552.1_1	0	0	0	0	0	0
ENSG00000287987.1_1	0	0	0	0	0	0
ENSG00000237290.2_5	0	0	0	0	0	0
ENSG00000275350.1_5	0	0	0	0	0	0
ENSG00000200796.1	0	0	0	0	0	0
ENSG00000238063.3_5	0	1	0	0	0	0
ENSG00000215895.4_5	3	5	4	2	3	1
ENSG00000284632.1_4	0	0	0	0	0	0
ENSG00000116954.8_3	550	669	548	422	392	433
ENSG00000273637.1_7	0	0	0	0	0	0
ENSG00000228436.3_7	20	25	6	8	9	15
ENSG00000214114.9_4	443	434	385	291	283	308
ENSG00000274944.4_7	0	0	0	0	0	1
ENSG00000131233.9_3	1	0	2	0	0	1
ENSG00000158315.11_3	52	52	42	29	15	26
ENSG00000199963.1	0	1	0	0	0	0
ENSG00000207466.1	0	0	0	0	0	0
ENSG00000235549.1_4	0	0	0	0	0	0
ENSG00000174574.16_4	3931	3855	3581	2431	2443	2611
ENSG00000168653.11_3	8554	9380	8086	5216	4028	4843
ENSG00000127603.26_7	14628	16213	11864	11816	11110	10752
ENSG00000206654.1	0	0	1	0	0	0
ENSG00000222378.1_1	0	0	0	0	0	0
ENSG00000270040.1_7	0	2	0	0	0	1
ENSG00000287422.1_1	0	0	0	0	0	0
ENSG00000226438.1_6	0	0	0	1	0	0
ENSG00000217897.2_4	0	1	0	0	0	0
ENSG00000183682.8_4	65	69	42	32	33	48
ENSG00000237624.1_4	21	15	10	10	2	7
ENSG00000243970.3_4	305	228	246	202	181	188
ENSG00000090621.14_5	6538	6611	5900	4197	3816	4192
ENSG00000228060.3_7	28	16	18	15	16	15
ENSG00000201457.1	9	6	10	8	7	4
ENSG00000163909.8_3	19	7	5	8	9	8
ENSG00000225903.1_6	0	1	0	0	0	0
ENSG00000116981.3_2	0	0	0	1	0	0
ENSG00000116983.13_3	0	0	1	0	0	1
ENSG00000084072.16_3	1673	1649	1504	984	802	932
ENSG00000225333.6_5	0	0	1	0	0	0
ENSG00000252413.1	0	0	0	0	0	0
ENSG00000116985.12_4	6	2	5	4	2	1
ENSG00000198754.5_3	2	4	0	2	1	1
ENSG00000285905.1_2	0	0	0	0	0	0
ENSG00000261798.1_6	0	0	0	0	0	0
ENSG00000229213.1_5	0	0	0	0	0	0
ENSG00000284719.1_4	0	1	0	1	0	1
ENSG00000284678.1_4	0	0	0	0	0	0
ENSG00000043514.16_4	714	696	652	529	453	447
ENSG00000202222.1	0	0	0	0	1	0
ENSG00000116990.11_4	18	12	16	17	10	12
ENSG00000236546.1_6	2	4	3	3	2	6
ENSG00000207356.1	0	0	0	0	0	0
ENSG00000168389.17_3	285	226	225	182	145	129
ENSG00000228477.1_5	13	9	12	11	11	4
ENSG00000131236.17_4	15669	12908	13111	10236	8591	8960
ENSG00000131238.17_5	2345	1788	2288	1436	1277	1341
ENSG00000226745.2_5	0	1	0	0	0	0
ENSG00000117000.9_3	716	778	528	604	613	622
ENSG00000207508.1	0	0	0	0	0	0
ENSG00000188800.6_3	0	0	0	0	1	1
ENSG00000259943.1_6	112	120	104	90	91	108
ENSG00000084073.9_3	2899	2542	2399	1751	2294	2312
ENSG00000231296.1_5	3	0	2	0	0	2
ENSG00000049089.15_6	89	77	83	49	43	52
ENSG00000227311.3_5	2	1	2	0	0	0
ENSG00000084070.12_5	2387	1920	2076	1583	1432	1571
ENSG00000213172.3_5	0	0	0	0	0	0
ENSG00000284677.1_4	0	0	0	0	2	1
ENSG00000187801.15_3	124	112	79	97	106	107
ENSG00000260920.2_6	144	145	126	110	134	140
ENSG00000279667.1_5	6	3	5	6	2	7
ENSG00000187815.10_3	138	122	112	71	80	75
ENSG00000238287.1_6	8	11	15	12	5	10
ENSG00000164002.11_6	160	138	136	111	90	86
ENSG00000227278.1_6	1	0	0	0	0	0
ENSG00000238186.1_6	4	5	5	3	9	2
ENSG00000117010.17_4	92	92	64	59	58	73
ENSG00000286838.1_1	0	1	0	0	0	0
ENSG00000236505.1_5	0	0	0	0	0	0
ENSG00000233910.1_4	0	0	0	0	0	0
ENSG00000117016.10_3	29	21	29	20	21	11
ENSG00000287743.1_1	0	0	0	0	0	0
ENSG00000237899.1_6	2	2	2	0	5	1
ENSG00000272145.1_6	49	47	57	26	23	22
ENSG00000066136.20_3	1108	962	1046	692	647	700
ENSG00000198974.1	0	0	0	0	0	0
ENSG00000207962.1	0	0	0	0	0	0
ENSG00000117013.17_5	11	8	10	3	2	6
ENSG00000264582.1	0	0	0	0	0	0
ENSG00000179862.6_2	31	39	33	24	20	25
ENSG00000229528.1_6	0	0	1	0	0	0
ENSG00000228940.1_5	0	0	0	0	0	0
ENSG00000286668.1_1	0	0	0	0	0	0
ENSG00000233118.2_4	0	0	0	0	0	0
ENSG00000171793.16_5	4011	2961	3780	2556	2255	2388
ENSG00000281207.1_5	47	39	59	37	33	46
ENSG00000171790.15_3	51	37	37	28	25	26
ENSG00000010803.16_5	1486	1263	1167	862	749	793
ENSG00000215893.3_4	0	0	0	0	0	1
ENSG00000287400.1_1	1	4	3	1	1	4
ENSG00000235358.2_6	3	4	11	2	6	2
ENSG00000213987.4_5	0	0	0	0	0	0
ENSG00000286640.1_1	0	0	0	0	0	0
ENSG00000204060.7_4	10	9	7	8	4	4
ENSG00000229901.1_6	1	2	1	0	0	0
ENSG00000252563.1_1	0	0	0	0	0	1
ENSG00000127129.10_3	7	3	3	2	1	2
ENSG00000127124.16_5	256	163	175	152	130	113
ENSG00000230881.1_6	0	0	0	0	0	0
ENSG00000230638.4_5	1	0	1	0	0	1
ENSG00000284895.1_3	0	0	0	0	0	0
ENSG00000264896.1	0	0	0	0	0	0
ENSG00000287587.1_1	0	0	0	0	0	0
ENSG00000227538.1_4	0	0	0	0	0	0
ENSG00000228776.2_5	0	0	0	0	0	0
ENSG00000044012.4_3	0	0	0	0	0	0
ENSG00000197273.4_3	0	0	0	0	0	0
ENSG00000198815.9_6	1639	1594	1466	1075	1107	1128
ENSG00000227527.2_7	4	2	1	4	1	1
ENSG00000177181.15_5	1	0	0	0	0	2
ENSG00000235002.1_5	0	1	0	0	0	0
ENSG00000066185.13_3	1	1	2	0	1	1
ENSG00000127125.9_4	909	1110	977	579	562	675
ENSG00000186409.17_6	15	22	21	9	15	15
ENSG00000230116.1_5	0	0	0	0	0	0
ENSG00000236876.3_4	1	3	0	2	2	0
ENSG00000200254.1	0	0	0	0	0	0
ENSG00000236180.2_5	0	1	0	0	0	0
ENSG00000171960.11_5	406	301	367	245	221	244
ENSG00000285728.2_2	111	94	88	80	62	65
ENSG00000234917.2_6	0	0	3	1	3	1
ENSG00000065978.19_4	37405	37702	32014	22155	18770	21842
ENSG00000164007.10_3	0	1	0	0	0	1
ENSG00000117385.15_3	9605	7336	8414	5530	4538	4906
ENSG00000164008.16_5	86	75	90	56	57	53
ENSG00000283580.3_5	0	0	0	0	0	0
ENSG00000228452.1_6	0	0	0	0	0	0
ENSG00000274386.5_5	2	8	3	6	5	3
ENSG00000177868.12_3	221	216	187	137	113	116
ENSG00000164010.15_7	421	397	363	245	217	230
ENSG00000228192.8_6	26	22	20	19	11	15
ENSG00000164011.18_4	261	256	255	172	152	187
ENSG00000233708.1_5	0	0	0	0	0	0
ENSG00000237090.1_5	0	0	0	1	0	0
ENSG00000225099.1_4	0	2	1	1	2	3
ENSG00000117394.22_5	10864	11519	10345	5279	4823	5185
ENSG00000284138.1_4	2	1	1	0	1	0
ENSG00000227533.6_5	37	28	38	19	20	22
ENSG00000283973.2_5	2	0	0	1	0	2
ENSG00000207256.1	0	1	0	0	0	0
ENSG00000252803.1	0	0	0	0	0	0
ENSG00000277513.1_5	0	0	0	0	0	0
ENSG00000186973.11_3	4	3	3	3	0	1
ENSG00000117395.12_4	3723	3774	3414	2321	2123	2376
ENSG00000243710.7_5	15	22	17	16	8	10
ENSG00000199240.1_1	0	0	0	0	0	1
ENSG00000179178.11_4	1	1	2	1	0	0
ENSG00000253313.5_2	0	0	0	0	0	0
ENSG00000066056.14_3	32	43	31	24	20	34
ENSG00000117400.17_7	2	2	1	3	0	1
ENSG00000287113.1_1	0	1	0	2	0	0
ENSG00000234694.1_6	9	2	6	6	4	2
ENSG00000117399.14_3	3804	2086	3368	2292	2040	2377
ENSG00000066322.15_4	5259	4585	4508	3364	2504	2748
ENSG00000159479.17_3	1947	1944	1809	1158	995	1101
ENSG00000229431.1_6	48	46	48	37	23	34
ENSG00000198198.16_7	1781	1456	1421	1158	1055	1067
ENSG00000229372.1_6	0	0	0	0	0	0
ENSG00000178922.16_5	0	0	0	0	0	0
ENSG00000229348.1_5	1	0	1	1	1	0
ENSG00000142949.17_4	6605	6593	5522	4306	3714	3834
ENSG00000066135.13_5	776	733	626	478	446	427
ENSG00000284989.1_2	0	0	0	0	0	0
ENSG00000236200.6_6	58	57	51	42	38	25
ENSG00000126091.20_6	92	89	59	68	51	67
ENSG00000229444.1_6	0	0	0	0	0	0
ENSG00000252201.1	0	0	0	0	0	0
ENSG00000233674.2_5	0	0	0	0	0	1
ENSG00000224751.2_4	1	0	0	1	0	0
ENSG00000117407.17_6	12	13	4	5	4	9
ENSG00000237950.2_6	20	20	12	11	17	13
ENSG00000117408.11_3	1503	1276	1348	978	797	795
ENSG00000285649.1_2	0	3	0	0	3	2
ENSG00000132768.14_3	788	655	665	480	403	443
ENSG00000117410.14_4	2934	2816	2663	1829	1382	1542
ENSG00000117411.16_2	3674	3606	3345	2207	1858	1996
ENSG00000159214.13_4	158	131	138	99	90	86
ENSG00000196517.11_6	970	1195	816	542	462	519
ENSG00000230615.7_7	108	89	101	55	38	40
ENSG00000227163.2_5	1	0	1	0	0	0
ENSG00000271647.1_2	0	0	0	0	0	0
ENSG00000239560.2	0	0	0	0	0	0
ENSG00000171872.4_2	28	13	25	14	10	8
ENSG00000233514.1_5	5	5	1	1	2	2
ENSG00000283039.1_3	0	0	0	0	0	2
ENSG00000226804.4_5	0	0	0	0	0	0
ENSG00000200171.1	0	0	0	0	0	0
ENSG00000238037.1_4	0	0	0	0	0	0
ENSG00000227994.1_5	0	0	0	0	0	0
ENSG00000271329.1_5	0	0	0	0	1	1
ENSG00000178028.14_4	1339	1195	1208	883	742	779
ENSG00000117419.15_4	1949	1919	1719	1098	1019	1150
ENSG00000233602.1_6	9	2	7	7	4	1
ENSG00000252146.1	0	0	0	0	0	1
ENSG00000199385.1	0	0	0	0	0	0
ENSG00000187147.18_5	1358	1269	1236	753	733	762
ENSG00000263381.1	0	1	0	0	0	0
ENSG00000126106.14_3	125	134	125	66	65	68
ENSG00000198520.12_7	15	15	12	8	8	8
ENSG00000199377.1	0	0	0	1	0	2
ENSG00000200169.1	0	0	0	0	0	0
ENSG00000142945.13_5	1767	933	1593	1231	1068	1129
ENSG00000225721.5_6	6	6	3	0	3	5
ENSG00000142937.12_3	39865	56193	39207	23998	21267	25106
ENSG00000264294.1	0	0	0	0	0	0
ENSG00000200913.1	14	11	5	9	0	4
ENSG00000202031.1	0	0	0	0	0	0
ENSG00000207421.1	0	0	0	0	0	0
ENSG00000234093.3_4	6	4	5	2	2	6
ENSG00000142959.5_3	5	9	6	4	3	5
ENSG00000173846.13_3	995	1101	790	726	555	614
ENSG00000188396.3_4	8	14	8	8	3	7
ENSG00000222009.8_2	679	596	509	577	470	411
ENSG00000117425.14_3	50	36	58	36	29	25
ENSG00000202444.1	0	0	0	0	0	0
ENSG00000226499.1_5	0	0	1	0	1	0
ENSG00000070785.16_5	1687	1571	1568	1118	874	1000
ENSG00000266294.1	0	0	0	0	0	0
ENSG00000253039.1_1	0	0	0	0	0	0
ENSG00000229815.1_4	0	0	0	0	0	0
ENSG00000232369.1_5	0	1	0	1	0	0
ENSG00000268949.1_4	0	0	0	0	0	1
ENSG00000126107.15_3	2150	1950	1832	1305	1098	1179
ENSG00000126088.14_4	3273	3417	3010	2004	1688	1864
ENSG00000162415.7_4	8	4	8	3	5	5
ENSG00000264650.1	0	0	0	0	0	0
ENSG00000234315.1_4	0	0	0	0	0	0
ENSG00000221707.2	0	0	0	0	0	0
ENSG00000281912.1_3	3	3	8	5	3	9
ENSG00000186603.5_2	39	34	35	22	26	24
ENSG00000132781.17_6	315	237	284	187	195	181
ENSG00000132773.12_3	385	350	357	252	240	234
ENSG00000070759.17_3	72	45	66	48	23	44
ENSG00000238945.1	0	0	0	0	0	0
ENSG00000236872.1_5	0	0	0	0	0	0
ENSG00000280670.3_5	91	71	68	61	39	35
ENSG00000132763.15_3	261	228	229	139	153	180
ENSG00000117450.14_4	13760	13612	12601	8766	6503	7424
ENSG00000234379.1_4	0	0	0	0	0	0
ENSG00000117448.13_5	2506	2351	2393	1464	1173	1286
ENSG00000281133.1_1	0	1	0	0	0	3
ENSG00000280836.1_1	4	0	3	0	0	1
ENSG00000132780.17_6	4668	3802	3873	3325	3218	3027
ENSG00000281112.1_1	0	0	0	0	0	0
ENSG00000281825.1_1	0	0	0	0	0	0
ENSG00000159588.15_4	18	16	12	13	10	8
ENSG00000159592.11_4	2221	2153	1926	1413	1452	1496
ENSG00000225447.1_4	5	1	2	5	4	12
ENSG00000234329.1_5	13	5	3	6	9	2
ENSG00000159596.7_3	691	719	619	478	452	456
ENSG00000197429.10_3	612	496	544	377	361	391
ENSG00000230896.1_7	52	47	55	38	30	34
ENSG00000236111.5_5	0	1	1	2	0	0
ENSG00000086015.21_3	3367	3006	2840	2071	1781	1768
ENSG00000232467.2_4	0	0	0	0	1	1
ENSG00000117461.15_4	592	440	535	309	317	288
ENSG00000278139.1_6	0	0	0	0	0	0
ENSG00000226957.1_6	0	0	0	0	0	2
ENSG00000233114.2_5	0	0	0	0	0	0
ENSG00000227857.2_6	2	5	0	1	0	1
ENSG00000117472.10_3	9	11	4	6	3	3
ENSG00000250719.1_7	0	0	0	0	0	0
ENSG00000085998.14_3	3546	3432	3155	2212	1869	1969
ENSG00000171357.6_3	35	40	49	34	28	35
ENSG00000085999.13_5	273	158	223	204	176	217
ENSG00000132128.16_3	5757	5500	5223	3744	3219	3428
ENSG00000173660.12_3	6259	6959	6059	3859	3379	3740
ENSG00000117481.10_3	724	671	642	507	415	432
ENSG00000225779.1_5	0	0	0	0	0	0
ENSG00000117480.16_3	21	15	20	20	9	12
ENSG00000232022.7_4	1	4	1	1	0	1
ENSG00000224863.3_5	0	0	0	0	0	0
ENSG00000197587.10_3	0	0	0	0	0	0
ENSG00000282881.2_6	0	0	0	0	0	0
ENSG00000269956.2_5	14	12	12	12	7	11
ENSG00000162456.9_3	0	0	0	0	0	2
ENSG00000079277.21_7	1094	1002	979	673	582	591
ENSG00000142961.14_3	535	464	472	357	278	274
ENSG00000123472.12_5	1709	1733	1648	1129	1017	1188
ENSG00000233647.2_4	1	0	0	0	0	0
ENSG00000186118.8_3	1	1	3	0	0	0
ENSG00000228237.5_6	3	2	1	5	5	2
ENSG00000159658.11_3	3223	3000	2797	2018	2124	2285
ENSG00000236476.2_5	0	0	0	0	0	0
ENSG00000142973.13_2	0	1	0	1	0	0
ENSG00000154198.14_5	0	0	0	0	0	0
ENSG00000238145.2_5	0	0	0	0	0	0
ENSG00000187048.13_4	1	0	0	0	1	1
ENSG00000259832.1_4	0	0	0	0	0	0
ENSG00000261196.1_4	0	0	0	0	0	0
ENSG00000261593.1_4	0	0	0	0	0	0
ENSG00000261290.1_4	0	0	0	0	0	0
ENSG00000186377.8_3	0	0	0	0	0	0
ENSG00000186160.5_3	0	2	0	0	1	1
ENSG00000225154.2_5	0	0	0	0	0	0
ENSG00000225506.2_6	1	4	0	2	2	1
ENSG00000162365.12_4	0	2	0	0	0	0
ENSG00000225514.1_4	0	0	0	0	0	0
ENSG00000224805.2_6	2	3	4	1	3	1
ENSG00000162366.8_3	1	1	2	0	0	0
ENSG00000162367.11_2	0	0	0	0	0	0
ENSG00000226252.1_6	0	0	0	0	0	0
ENSG00000123473.15_3	684	444	562	581	533	475
ENSG00000162368.13_2	3806	4485	2807	2564	3762	4011
ENSG00000225762.1_6	6	6	6	6	9	4
ENSG00000186790.6_3	2	1	2	2	0	1
ENSG00000237424.1_5	85	72	61	49	49	48
ENSG00000186564.5_2	28	13	21	22	14	21
ENSG00000271355.1_5	0	0	0	0	0	0
ENSG00000229554.2_4	0	0	0	0	0	0
ENSG00000221346.1	0	0	0	0	0	0
ENSG00000227883.1_4	0	0	0	0	0	0
ENSG00000221447.1	0	0	0	0	0	0
ENSG00000227947.2_5	0	0	0	0	0	0
ENSG00000269113.4_4	0	0	0	0	3	0
ENSG00000223814.1_7	0	0	0	0	0	0
ENSG00000273395.1	0	0	0	0	0	0
ENSG00000225028.1_6	0	0	0	0	1	0
ENSG00000226133.6_7	0	0	0	0	0	0
ENSG00000231413.1_6	0	0	0	0	0	0
ENSG00000237180.1_4	0	0	0	0	0	0
ENSG00000242267.6_4	0	0	1	1	0	0
ENSG00000279096.2_4	0	0	0	0	0	0
ENSG00000269709.1	0	0	0	0	0	0
ENSG00000223720.2_6	0	0	0	0	0	0
ENSG00000117834.12_6	7	9	2	6	7	2
ENSG00000272491.1_6	0	0	0	0	0	0
ENSG00000279214.1_5	1	0	0	0	0	0
ENSG00000132122.12_6	152	188	172	111	122	153
ENSG00000224986.2_4	1	0	0	2	0	0
ENSG00000206700.1	0	0	0	0	0	0
ENSG00000235105.1_5	2	7	2	3	2	0
ENSG00000223175.1	0	0	0	0	0	0
ENSG00000232514.1_5	0	0	0	0	0	0
ENSG00000186094.17_7	0	2	0	0	0	0
ENSG00000287661.1_1	0	0	0	0	0	0
ENSG00000162373.13_4	30	25	30	15	11	16
ENSG00000286597.1_1	0	0	0	0	0	0
ENSG00000229846.2_6	0	0	0	0	0	0
ENSG00000239144.1	0	0	0	0	0	0
ENSG00000230114.1_6	0	0	0	0	0	0
ENSG00000225623.1_6	0	0	0	0	0	0
ENSG00000237478.2_5	0	0	0	0	0	0
ENSG00000215887.5_4	0	0	0	0	0	0
ENSG00000221746.1	0	0	0	0	0	0
ENSG00000227839.1	0	0	0	0	0	0
ENSG00000279324.1_5	0	0	0	0	0	0
ENSG00000233595.2_4	0	0	0	0	0	0
ENSG00000162374.17_7	0	0	1	0	0	0
ENSG00000230828.1_5	0	0	0	0	0	1
ENSG00000237337.1_6	0	0	0	0	0	0
ENSG00000233407.1_6	0	0	0	0	0	0
ENSG00000284696.2_4	0	0	0	0	0	0
ENSG00000284645.1_4	1	0	0	0	0	0
ENSG00000234080.3_5	0	0	0	0	0	0
ENSG00000229316.1_4	0	0	0	0	0	0
ENSG00000225671.2_4	0	0	0	0	0	1
ENSG00000142700.12_3	0	0	0	0	1	0
ENSG00000284700.1_2	0	0	0	0	0	1
ENSG00000271782.1	0	0	0	0	0	0
ENSG00000185104.20_4	1667	1585	1516	1074	942	1097
ENSG00000225767.1_6	0	0	1	0	0	0
ENSG00000202140.1	0	0	0	0	0	0
ENSG00000207194.1	0	0	0	0	0	0
ENSG00000252825.1	0	0	0	0	0	0
ENSG00000230585.2_4	1	0	0	1	1	1
ENSG00000237130.1_4	0	0	0	0	0	0
ENSG00000123080.12_4	877	501	719	533	534	536
ENSG00000265538.1	0	0	0	0	0	0
ENSG00000204006.9_5	0	0	0	0	0	0
ENSG00000200262.1	0	0	0	0	0	0
ENSG00000213478.2_4	4	3	2	2	2	2
ENSG00000239101.1	0	0	0	0	0	0
ENSG00000221492.1	0	0	0	0	0	0
ENSG00000203356.2_5	0	1	2	3	2	1
ENSG00000238618.1	0	0	0	0	0	0
ENSG00000123091.5_3	4145	4039	3478	1897	2992	3106
ENSG00000233406.5_5	4	7	3	2	2	1
ENSG00000236434.2_6	2	1	1	0	0	0
ENSG00000085831.15_6	25	36	26	27	22	16
ENSG00000261664.5_6	0	0	0	0	0	0
ENSG00000085832.17_6	1907	1981	1546	1283	1478	1461
ENSG00000232027.2_5	0	2	2	2	2	1
ENSG00000206595.1	0	0	0	0	0	0
ENSG00000238140.1_6	1	0	0	1	0	1
ENSG00000227070.1_6	0	0	0	0	1	1
ENSG00000252032.1	0	0	0	0	0	0
ENSG00000227742.2_5	0	0	0	1	0	0
ENSG00000117859.19_6	1892	1756	1541	1295	1411	1460
ENSG00000236973.2_4	0	1	0	0	0	0
ENSG00000232846.1_4	0	0	0	0	0	0
ENSG00000212624.1	0	0	0	0	0	0
ENSG00000078618.21_3	7846	7592	6656	5421	4912	5072
ENSG00000266993.3_7	21	23	24	13	20	23
ENSG00000272175.1_6	1	0	0	1	0	0
ENSG00000212076.1	0	0	0	0	0	0
ENSG00000230604.2_4	0	0	0	2	1	0
ENSG00000212174.1	0	0	0	0	0	0
ENSG00000265769.1	0	0	0	0	0	0
ENSG00000169213.7_3	14120	15300	11055	11283	11044	11504
ENSG00000200839.1_1	1	3	1	1	2	1
ENSG00000229032.1_5	0	0	1	2	0	0
ENSG00000264613.1	0	0	0	0	0	0
ENSG00000117862.12_4	482	532	470	270	246	241
ENSG00000285839.1_1	0	0	0	0	0	0
ENSG00000198841.3_3	191	176	172	104	94	105
ENSG00000223390.1_6	1	1	0	0	1	1
ENSG00000228369.2_6	0	0	0	0	0	0
ENSG00000134717.18_4	2188	2445	1996	1210	1383	1546
ENSG00000157077.14_3	1322	1207	1169	945	951	948
ENSG00000241745.2	0	0	0	0	0	0
ENSG00000228407.2_5	3	4	5	3	2	0
ENSG00000223429.1_5	0	0	0	0	0	1
ENSG00000224255.2_4	0	0	0	0	0	0
ENSG00000236004.2_5	0	1	0	0	1	0
ENSG00000237663.2_4	0	0	0	0	0	0
ENSG00000213735.2_4	1	0	1	0	0	0
ENSG00000154222.14_3	1562	1493	1511	1106	948	1010
ENSG00000272100.1_6	7	5	3	4	2	5
ENSG00000287078.1_1	17	6	10	9	8	2
ENSG00000224680.4_4	10	5	5	5	6	6
ENSG00000085840.13_3	362	193	357	258	224	211
ENSG00000134748.13_3	1285	1103	1170	847	848	889
ENSG00000134744.14_6	1359	1299	1067	967	956	977
ENSG00000239063.1	3	3	3	5	3	2
ENSG00000272371.1_6	0	0	0	1	0	0
ENSG00000236290.1_4	0	0	0	0	0	0
ENSG00000116157.6_3	754	762	684	399	310	378
ENSG00000182183.15_4	0	1	2	0	2	0
ENSG00000162377.6_3	959	881	713	614	565	614
ENSG00000233664.1_4	0	0	0	0	1	0
ENSG00000239640.2	0	0	0	0	0	0
ENSG00000162378.13_3	1947	1756	1754	1232	1478	1461
ENSG00000252018.1	0	0	0	0	0	0
ENSG00000228929.1_4	27	42	45	16	9	14
ENSG00000206627.1	0	0	1	1	1	1
ENSG00000203995.9_3	50	37	43	28	31	30
ENSG00000242391.2_6	1	0	0	0	0	1
ENSG00000121310.17_4	1031	1161	951	646	576	545
ENSG00000230953.2_5	12	11	11	7	4	8
ENSG00000231866.2_5	1	0	0	0	0	0
ENSG00000116171.18_5	4089	5509	3378	3057	3331	3648
ENSG00000264834.1	0	1	0	0	0	0
ENSG00000266188.1	0	0	0	0	0	0
ENSG00000265815.1	0	0	0	0	0	0
ENSG00000237279.2_5	0	0	0	0	0	0
ENSG00000236360.2_5	1	0	1	1	1	0
ENSG00000226147.1_4	0	0	1	0	0	0
ENSG00000174348.13_3	1031	1472	965	522	443	502
ENSG00000232993.1_7	0	0	0	0	0	0
ENSG00000227644.2_4	0	0	0	0	0	0
ENSG00000162383.12_5	74	101	72	36	26	35
ENSG00000235563.1_6	19	23	11	10	6	4
ENSG00000277397.1_5	1	0	0	0	0	0
ENSG00000157184.7_4	266	263	273	175	154	163
ENSG00000236723.2_6	2	6	3	1	3	1
ENSG00000162384.14_3	1745	1902	1565	1074	876	909
ENSG00000259818.1_6	3	0	2	0	0	2
ENSG00000162385.11_3	1152	1139	890	771	613	709
ENSG00000226754.2_7	9	12	10	4	0	2
ENSG00000157193.17_6	454	344	372	265	291	274
ENSG00000270172.1	0	0	0	0	0	0
ENSG00000234578.1_6	0	0	0	0	0	0
ENSG00000228838.1_6	1	0	2	0	0	1
ENSG00000232762.1_6	1	1	0	0	0	0
ENSG00000225675.2_5	1	0	0	1	3	0
ENSG00000285954.1_2	0	0	0	1	0	0
ENSG00000226938.1_6	0	0	0	0	0	0
ENSG00000230138.2_6	0	0	0	0	0	0
ENSG00000236253.7_4	0	0	0	0	0	0
ENSG00000143006.7_2	0	0	0	0	0	0
ENSG00000174332.5_2	333	256	278	178	148	188
ENSG00000239007.1	0	0	0	0	0	0
ENSG00000058804.12_3	1809	1215	1446	1123	1237	1250
ENSG00000201003.1	0	0	1	1	1	0
ENSG00000264454.1	0	0	0	0	0	0
ENSG00000229687.2_5	0	0	0	0	0	0
ENSG00000058799.15_3	945	900	906	554	505	548
ENSG00000211452.10_4	4	1	7	8	2	4
ENSG00000081870.11_2	1043	1040	942	690	657	733
ENSG00000116212.15_4	1820	1893	1786	1188	1044	1069
ENSG00000219102.3_4	20	15	27	16	6	10
ENSG00000203985.11_3	0	1	0	0	0	0
ENSG00000197015.2	0	0	0	0	0	0
ENSG00000116209.11_5	7059	7009	7034	4091	3851	4220
ENSG00000272091.1	0	0	0	0	0	0
ENSG00000203276.2	8	9	4	9	7	2
ENSG00000116205.14_5	452	386	392	310	270	285
ENSG00000264208.1	0	0	0	0	0	0
ENSG00000225183.1_5	0	0	0	0	0	0
ENSG00000237611.1	0	0	0	0	0	0
ENSG00000256407.2_6	0	0	1	0	0	0
ENSG00000157211.11_5	0	0	0	0	0	0
ENSG00000280425.2_7	1	0	0	0	1	0
ENSG00000215883.10_4	97	72	96	55	60	43
ENSG00000248835.2	0	0	0	0	0	0
ENSG00000116221.15_2	3661	3485	3373	2221	1875	2167
ENSG00000157216.15_5	3032	2413	2453	1663	1456	1648
ENSG00000198711.5_5	23	19	19	22	11	10
ENSG00000225632.1_6	0	0	0	0	0	0
ENSG00000232245.1_6	0	0	0	0	0	0
ENSG00000265404.1	0	0	0	0	0	0
ENSG00000287582.1_1	0	0	0	0	0	0
ENSG00000235741.1_6	0	0	0	0	0	0
ENSG00000237173.1_5	0	0	0	0	0	0
ENSG00000252646.1	0	0	0	0	0	0
ENSG00000227453.1_4	0	0	0	0	0	0
ENSG00000162390.17_2	79	46	65	52	36	49
ENSG00000162391.12_5	5	1	4	0	2	3
ENSG00000230728.1_7	0	0	0	0	0	1
ENSG00000184313.20_5	1	1	1	0	0	0
ENSG00000271723.5_3	0	0	0	0	0	0
ENSG00000243725.7_4	29	23	16	14	17	12
ENSG00000162396.6_3	189	202	193	104	91	131
ENSG00000006555.11_6	0	0	0	0	0	0
ENSG00000237453.1_6	0	0	0	0	0	0
ENSG00000162398.11_2	0	0	0	0	0	0
ENSG00000116133.13_4	5119	4929	4451	3176	2525	2715
ENSG00000287724.1_1	0	0	0	0	0	1
ENSG00000242396.1_7	0	0	0	0	0	1
ENSG00000233203.6_7	5	6	5	4	5	1
ENSG00000284601.1_4	0	0	0	0	0	0
ENSG00000143001.5_3	0	0	0	0	0	0
ENSG00000233271.1_6	0	0	0	0	0	0
ENSG00000162399.9_5	0	1	0	0	0	1
ENSG00000169174.10_2	16	12	6	3	3	5
ENSG00000162402.14_3	2715	2468	2107	2040	2031	2075
ENSG00000231090.2_7	1	0	0	0	0	1
ENSG00000231095.1_4	1	0	1	0	0	0
ENSG00000265822.1	0	0	0	0	0	0
ENSG00000234810.4_6	9	12	11	2	5	6
ENSG00000231900.3_4	0	0	0	0	0	0
ENSG00000232198.2_4	0	0	0	0	0	0
ENSG00000199831.1	0	0	0	0	0	3
ENSG00000252162.1	0	0	0	0	0	0
ENSG00000272051.1	0	0	0	0	0	0
ENSG00000233079.3_5	0	0	0	0	0	1
ENSG00000230250.3_6	0	0	0	0	0	0
ENSG00000227104.3_4	0	0	0	0	0	1
ENSG00000235612.1_6	0	0	0	0	0	0
ENSG00000260971.4_6	0	1	1	4	0	1
ENSG00000284686.1_3	4	2	5	1	2	1
ENSG00000229871.1_4	0	1	2	0	0	0
ENSG00000223307.2	0	0	0	0	0	0
ENSG00000223956.3_5	3	5	2	1	0	1
ENSG00000162407.9_4	6216	5076	6032	2901	2988	3088
ENSG00000236776.1_4	1	2	0	0	1	2
ENSG00000224980.1_4	0	0	0	0	0	0
ENSG00000225475.1_5	0	0	0	0	1	1
ENSG00000162409.11_3	257	303	199	160	223	193
ENSG00000187889.13_6	3	2	2	2	0	2
ENSG00000229913.1_6	0	0	1	0	0	0
ENSG00000157131.10_2	0	0	0	0	0	0
ENSG00000021852.13_4	0	0	0	0	0	1
ENSG00000236341.1_7	0	0	0	0	0	0
ENSG00000221591.1	0	0	0	0	0	0
ENSG00000173406.15_4	196	253	202	109	123	157
ENSG00000227935.1_6	1	0	0	0	0	0
ENSG00000236888.1_4	0	0	0	0	0	0
ENSG00000238773.1	0	0	0	0	0	0
ENSG00000226759.8_7	0	2	1	0	0	1
ENSG00000229887.4_2	1	0	3	0	2	1
ENSG00000223416.3_4	2	1	0	2	0	0
ENSG00000235038.1_6	0	0	0	0	0	0
ENSG00000230546.1_5	0	0	0	0	0	0
ENSG00000233216.1_5	0	0	0	0	0	0
ENSG00000162600.12_4	176	264	178	133	162	166
ENSG00000286918.1_1	6	3	0	0	8	2
ENSG00000270209.1_5	0	0	0	0	0	0
ENSG00000264128.1	0	0	0	0	0	0
ENSG00000184292.6_2	0	2	2	0	0	0
ENSG00000185839.3_5	15	8	10	10	6	1
ENSG00000162601.11_4	1363	1490	819	1143	1595	1496
ENSG00000283445.1_6	3	4	4	3	7	4
ENSG00000222168.1	0	0	0	0	0	0
ENSG00000264081.1	0	1	1	0	1	0
ENSG00000177606.6_2	4969	5443	4010	3492	3467	3738
ENSG00000234807.7_5	5	5	10	7	3	4
ENSG00000272226.1_6	1	1	1	1	0	0
ENSG00000231740.1_6	0	0	0	0	0	0
ENSG00000232453.7_7	24	15	23	14	16	13
ENSG00000237352.4_6	46	49	39	46	36	30
ENSG00000228121.1_4	1	0	0	0	1	0
ENSG00000241042.1_7	1	0	0	0	2	0
ENSG00000235215.2_7	0	0	1	0	1	1
ENSG00000224609.8_6	9	13	11	5	9	7
ENSG00000270457.1_6	1	6	0	0	0	2
ENSG00000172456.17_4	257	229	207	145	126	127
ENSG00000266150.1	0	0	0	0	0	0
ENSG00000226883.1_6	1	0	0	0	1	0
ENSG00000134709.11_3	0	0	0	0	4	1
ENSG00000134716.11_4	1	1	0	3	1	1
ENSG00000265535.1	0	0	0	0	0	0
ENSG00000162598.13_4	0	0	0	0	0	1
ENSG00000229332.2_4	0	0	0	0	0	0
ENSG00000238242.2_6	0	0	0	0	0	0
ENSG00000226476.4_5	0	0	0	2	1	0
ENSG00000231252.3_6	1	0	0	0	1	0
ENSG00000162599.17_6	153	106	101	64	80	94
ENSG00000237928.6_6	0	0	1	0	0	1
ENSG00000263380.1	0	0	0	0	0	0
ENSG00000237853.6_5	0	0	0	0	0	0
ENSG00000284808.1_3	0	0	0	0	0	0
ENSG00000287224.1_1	0	0	0	0	0	0
ENSG00000264551.1	0	0	0	0	0	0
ENSG00000223920.2_5	0	0	0	0	0	0
ENSG00000162604.12_6	877	1100	706	532	655	653
ENSG00000271200.1_6	1	3	0	2	3	1
ENSG00000132849.20_5	185	180	131	117	105	97
ENSG00000200575.1	0	0	0	0	0	0
ENSG00000212360.1	0	0	0	0	0	0
ENSG00000236646.1_4	0	1	0	1	0	0
ENSG00000242860.2	0	0	0	0	0	0
ENSG00000263908.1	0	0	0	0	0	0
ENSG00000234204.1_4	0	1	0	0	0	0
ENSG00000234088.1_4	0	0	0	0	0	0
ENSG00000240563.2_3	1	0	0	0	1	1
ENSG00000237227.1_5	0	0	0	0	0	0
ENSG00000200174.1	0	0	0	0	0	0
ENSG00000132854.19_3	0	0	1	0	0	0
ENSG00000201153.1	0	0	0	0	0	0
ENSG00000162607.13_4	1190	1173	863	972	1091	1180
ENSG00000116641.17_5	4328	4752	3377	3607	3646	3668
ENSG00000270549.1_5	0	0	0	0	0	0
ENSG00000132855.4_2	1	1	0	0	2	4
ENSG00000269624.1	0	0	0	0	0	0
ENSG00000278967.1_5	0	0	0	0	0	0
ENSG00000213703.2_5	1	0	0	0	0	1
ENSG00000235545.1_6	11	8	17	10	5	8
ENSG00000125703.15_3	283	347	183	214	284	287
ENSG00000234318.1_6	0	0	0	0	1	0
ENSG00000237163.1_5	0	0	0	0	0	0
ENSG00000229537.7_6	0	0	0	0	0	0
ENSG00000286455.1_1	0	0	0	0	0	0
ENSG00000227485.1_6	0	0	0	0	0	0
ENSG00000229225.1_6	0	0	0	0	0	0
ENSG00000203605.3_6	0	0	0	0	0	0
ENSG00000224209.8_6	0	0	0	0	0	0
ENSG00000252259.1_1	0	0	0	0	0	0
ENSG00000228734.2_6	0	0	0	0	0	0
ENSG00000223683.1_4	0	0	0	0	0	0
ENSG00000230798.5_6	0	0	0	0	1	0
ENSG00000187140.5_2	0	0	0	0	0	0
ENSG00000252784.1	0	0	0	0	0	0
ENSG00000236674.1_5	0	1	1	1	0	0
ENSG00000088035.18_5	363	321	290	215	237	290
ENSG00000142856.16_2	399	356	373	295	308	356
ENSG00000286429.1_1	0	0	0	0	0	3
ENSG00000203965.13_4	113	127	77	74	122	97
ENSG00000264271.1	0	1	0	0	0	0
ENSG00000251720.1	3	1	0	1	1	1
ENSG00000116652.6_4	7	4	2	7	8	9
ENSG00000079739.17_5	2511	2375	2296	1361	1115	1242
ENSG00000244256.2	7	6	3	3	1	1
ENSG00000185483.12_4	453	607	350	304	309	337
ENSG00000177452.7_5	1	0	0	0	0	0
ENSG00000228056.3_4	0	1	0	0	1	0
ENSG00000207190.1	0	0	0	0	0	0
ENSG00000200508.1	0	0	0	0	1	0
ENSG00000223949.7_6	1	1	1	1	1	1
ENSG00000284928.1_3	0	0	0	0	0	0
ENSG00000177414.13_4	1	0	0	0	1	1
ENSG00000238653.1	0	0	0	0	0	0
ENSG00000158966.15_4	515	401	441	297	334	335
ENSG00000264470.1	0	0	0	0	0	0
ENSG00000162437.14_2	508	592	453	350	359	361
ENSG00000162434.12_3	8789	7948	7851	5694	5576	5851
ENSG00000234784.2_5	0	0	0	0	0	0
ENSG00000233877.2_5	0	0	0	0	1	0
ENSG00000226891.9_7	0	3	2	2	0	0
ENSG00000185031.6_4	0	0	1	0	0	0
ENSG00000272506.1_6	0	0	0	1	0	0
ENSG00000212257.1	0	0	0	0	0	0
ENSG00000265996.1	0	1	0	0	1	1
ENSG00000199135.1	0	0	0	0	0	0
ENSG00000231485.1_6	0	0	0	0	0	0
ENSG00000235804.2_5	0	0	0	0	0	0
ENSG00000234496.2_4	0	0	0	0	0	0
ENSG00000162433.15_4	303	311	269	174	165	179
ENSG00000231622.1_4	0	0	0	0	0	0
ENSG00000116675.16_4	16	20	11	9	9	14
ENSG00000229294.1_7	0	0	0	0	0	0
ENSG00000234144.1_4	0	0	0	0	0	0
ENSG00000222624.1	0	0	0	0	0	0
ENSG00000213625.9_5	4183	4585	3878	2538	2762	2839
ENSG00000116678.19_4	221	245	145	177	270	285
ENSG00000237852.1_7	1	1	1	1	1	1
ENSG00000238931.1	0	0	0	0	0	0
ENSG00000224570.1_5	0	1	0	1	1	0
ENSG00000285079.1_3	0	0	0	0	0	0
ENSG00000239319.2	0	0	0	0	0	0
ENSG00000184588.18_6	508	251	587	159	195	179
ENSG00000227466.1_6	0	0	0	0	0	0
ENSG00000223152.1	0	0	0	0	0	0
ENSG00000118473.22_5	3140	3471	2473	1881	2180	2232
ENSG00000264720.1	4	0	7	4	4	2
ENSG00000248458.2_6	29	27	15	13	24	22
ENSG00000221655.2	3	1	4	1	2	5
ENSG00000152760.10_3	10	11	9	9	12	7
ENSG00000172410.4_2	0	0	1	0	0	0
ENSG00000152763.17_5	57	62	40	47	44	43
ENSG00000231080.1_6	0	0	0	0	0	0
ENSG00000198160.14_3	896	1024	650	625	988	1040
[truncated: 60,231 more rows]

## Sheet: SARS-CoV2 vs MOCK_A549 cell
	Mock1	Mock2	Mock3	SARS-CoV2-1	SARS-CoV2-2	SARS-CoV2-3
ENSG00000223972.5_2	0	0	0	0	0	0
ENSG00000227232.5_2	6	6	8	2	3	7
ENSG00000243485.5_6	0	0	0	0	0	0
ENSG00000237613.2_3	0	0	0	0	0	0
ENSG00000268020.3_4	0	0	0	0	0	0
ENSG00000240361.2_3	0	0	0	0	0	0
ENSG00000186092.6_4	0	0	0	0	0	0
ENSG00000238009.6_8	0	0	1	1	0	2
ENSG00000239945.1_7	0	0	0	0	0	0
ENSG00000233750.3_4	1	1	0	0	0	0
ENSG00000237683.5	2	4	5	1	6	0
ENSG00000268903.1_5	0	0	0	0	0	0
ENSG00000269981.1_5	0	0	0	0	0	0
ENSG00000239906.1_6	0	0	0	0	0	0
ENSG00000241860.7_6	9	1	2	2	3	2
ENSG00000222623.1	0	0	0	0	0	0
ENSG00000241599.1_7	0	0	0	0	0	0
ENSG00000228463.4	5	9	7	10	7	15
ENSG00000250575.1	0	0	0	0	0	0
ENSG00000233653.3	0	0	0	0	0	0
ENSG00000224813.2	0	0	0	0	0	0
ENSG00000235249.1	0	0	0	0	0	0
ENSG00000269732.1	0	0	0	0	0	0
ENSG00000256186.1	0	0	0	0	0	0
ENSG00000236601.1	0	0	0	0	0	0
ENSG00000236743.1	0	0	0	0	0	0
ENSG00000236679.2	0	0	0	0	0	0
ENSG00000230021.10_5	5	1	3	3	1	11
ENSG00000235146.2_6	0	0	0	0	0	0
ENSG00000225972.1_4	5	6	6	2	3	6
ENSG00000225630.1_4	18	6	15	7	7	30
ENSG00000237973.1_4	26658	32717	23617	19373	24426	57082
ENSG00000229344.1_4	12	12	11	1	3	15
ENSG00000240409.1_4	0	0	0	0	0	0
ENSG00000248527.1_4	24	26	14	15	23	37
ENSG00000198744.5_4	927	1243	804	241	417	1778
ENSG00000268663.1_4	0	0	0	0	0	0
ENSG00000284662.1_2	0	0	0	0	0	0
ENSG00000229376.3_4	1	0	1	1	1	1
ENSG00000228327.3_6	58	56	71	50	72	131
ENSG00000235373.1	4	4	3	4	5	6
ENSG00000223181.1	1	0	0	0	0	0
ENSG00000229905.1_6	0	0	0	0	0	0
ENSG00000237491.10_7	9	6	14	10	19	29
ENSG00000285268.1_2	0	0	0	0	0	0
ENSG00000230092.7_5	1	1	1	0	0	2
ENSG00000177757.2_3	0	0	1	1	4	1
ENSG00000228794.9_6	164	184	178	221	225	370
ENSG00000225880.5_5	13	8	14	1	11	16
ENSG00000230368.2_3	0	0	0	0	0	0
ENSG00000234711.1_2	0	0	0	0	0	0
ENSG00000283040.1_5	0	0	0	0	0	2
ENSG00000272438.1_7	15	19	19	3	10	6
ENSG00000230699.2_7	86	73	86	31	47	87
ENSG00000241180.1_7	0	0	1	0	0	0
ENSG00000223764.2_6	427	364	384	89	85	253
ENSG00000187634.12_7	2004	1751	1599	494	517	925
ENSG00000188976.11_3	2126	1941	1883	1018	900	1814
ENSG00000187961.14_5	455	412	363	156	193	416
ENSG00000187583.10_3	123	111	108	70	82	176
ENSG00000187642.9_2	25	23	27	14	12	56
ENSG00000272512.1_6	23	29	25	5	8	15
ENSG00000188290.10_3	166	156	147	118	140	192
ENSG00000187608.10_7	89	48	59	78	50	114
ENSG00000231702.2_5	0	0	1	1	0	0
ENSG00000224969.1_6	3	2	1	5	4	4
ENSG00000188157.15_5	6052	5901	5687	5525	6284	9973
ENSG00000242590.1_7	0	0	0	0	0	0
ENSG00000217801.10_6	73	67	74	296	438	661
ENSG00000273443.1_6	17	10	8	17	17	53
ENSG00000237330.3_3	0	0	0	2	0	2
ENSG00000131591.17_7	375	302	303	128	124	234
ENSG00000285812.1_2	3	4	2	0	1	2
ENSG00000223823.1_5	0	0	0	0	0	0
ENSG00000207730.1	0	0	0	0	0	1
ENSG00000207607.1	0	0	0	0	0	0
ENSG00000198976.1	0	1	0	1	4	1
ENSG00000272141.1_6	3	2	5	9	2	10
ENSG00000205231.1_6	0	0	0	0	0	0
ENSG00000162571.13_5	0	0	1	0	0	0
ENSG00000186891.14_4	0	0	0	0	0	0
ENSG00000186827.11_3	3	0	1	0	0	1
ENSG00000078808.17_4	2747	2414	2680	1618	1626	3072
ENSG00000176022.7_6	618	546	487	379	354	711
ENSG00000184163.3_2	15	5	11	2	5	12
ENSG00000260179.1_6	2	0	2	0	1	1
ENSG00000160087.20_5	664	573	526	441	463	919
ENSG00000230415.1_5	14	23	15	10	13	30
ENSG00000162572.20_3	111	91	111	71	77	183
ENSG00000131584.19_3	589	538	520	164	241	432
ENSG00000169972.12_3	149	140	136	91	85	133
ENSG00000127054.20_3	1318	1241	1119	774	777	1558
ENSG00000240731.1_7	15	17	17	28	15	45
ENSG00000224051.7_3	321	265	272	144	203	335
ENSG00000169962.5_3	18	15	22	4	6	3
ENSG00000107404.20_5	1247	1131	1114	1072	1089	2044
ENSG00000162576.16_2	91	75	91	42	36	96
ENSG00000175756.13_2	1759	1326	1303	567	555	1043
ENSG00000223663.2_5	2	0	0	0	3	0
ENSG00000221978.12_5	2509	2325	1908	2512	2657	5600
ENSG00000224870.7_7	358	296	294	258	225	474
ENSG00000242485.6_3	1200	1001	992	704	628	1339
ENSG00000264293.1	0	0	0	0	0	0
ENSG00000272455.1_7	44	49	42	35	27	85
ENSG00000235098.8_3	0	0	2	0	0	0
ENSG00000225905.1_7	1	0	0	0	0	0
ENSG00000205116.3_2	0	0	0	0	0	0
ENSG00000225285.1_5	2	1	5	3	12	5
ENSG00000179403.12_5	522	470	425	182	264	458
ENSG00000215915.9_5	1	0	0	0	0	0
ENSG00000160072.19_2	44	32	41	18	14	20
ENSG00000197785.13_5	656	610	606	310	219	485
ENSG00000205090.9_3	13	5	12	2	5	11
ENSG00000160075.12_3	1938	1831	1536	1510	1556	3043
ENSG00000215791.2	0	0	0	0	0	0
ENSG00000215014.5_7	3	4	9	5	10	10
ENSG00000274481.1_5	0	0	0	0	0	0
ENSG00000228594.4_6	129	139	148	59	68	146
ENSG00000286989.1_1	6	8	7	2	1	4
ENSG00000272106.1_6	43	50	36	21	14	41
ENSG00000197530.12_6	482	424	438	224	228	466
ENSG00000189409.13_5	0	1	0	1	0	0
ENSG00000248333.8_3	564	498	490	369	298	646
ENSG00000272004.1_6	1	0	0	4	0	0
ENSG00000189339.11_2	672	642	593	757	717	1198
ENSG00000269737.2_6	10	6	16	6	20	20
ENSG00000215914.4_2	0	0	1	0	0	0
ENSG00000008128.23_5	17	21	9	4	3	12
ENSG00000268575.1_7	22	15	17	6	19	43
ENSG00000227775.3_5	5	6	8	7	2	9
ENSG00000215790.7_5	218	196	164	241	197	383
ENSG00000008130.15_2	873	802	694	771	685	1276
ENSG00000078369.18_3	6367	5914	5327	6090	6100	11557
ENSG00000231050.1_6	5	5	1	1	0	0
ENSG00000169885.10_3	9	9	9	8	11	36
ENSG00000178821.13_4	10	8	7	6	9	21
ENSG00000142609.18_4	2	2	2	0	3	1
ENSG00000233542.2_6	0	0	1	0	0	0
ENSG00000187730.9_3	7	2	9	0	3	3
ENSG00000226969.1_6	2	0	1	0	0	0
ENSG00000067606.17_5	220	200	179	192	233	471
ENSG00000271806.1_6	1	0	0	3	3	0
ENSG00000182873.5_6	24	11	17	14	11	42
ENSG00000162585.17_4	475	480	411	351	395	665
ENSG00000234396.3_6	0	0	0	0	1	3
ENSG00000157933.10_3	718	826	741	630	724	1378
ENSG00000287356.1_1	34	40	46	55	36	63
ENSG00000116151.14_6	196	141	150	92	113	204
ENSG00000272161.1_7	1	3	0	0	0	1
ENSG00000269896.2_5	59	56	51	23	37	45
ENSG00000272420.1_7	5	0	0	4	2	0
ENSG00000157916.20_5	1876	1642	1592	1926	1735	3095
ENSG00000157911.10_5	368	325	282	221	239	424
ENSG00000149527.18_5	17	9	13	3	9	19
ENSG00000224387.1_6	0	0	0	0	0	0
ENSG00000229393.1_6	0	1	0	0	0	0
ENSG00000157881.14_5	334	275	271	256	220	385
ENSG00000197921.6_3	0	0	0	0	0	0
ENSG00000272449.2_6	11	9	18	7	3	13
ENSG00000238164.6_8	0	0	0	0	0	0
ENSG00000157873.17_5	3	1	0	0	2	2
ENSG00000225931.3_5	0	0	0	0	0	0
ENSG00000228037.1_6	0	0	0	0	0	0
ENSG00000157870.16_5	386	394	431	272	293	539
ENSG00000142606.16_5	2	0	0	1	0	2
ENSG00000237058.1_6	0	0	0	0	0	0
ENSG00000215912.12_4	8	5	7	8	4	11
ENSG00000285945.1_2	0	0	1	0	0	0
ENSG00000283259.1_6	0	0	0	0	0	0
ENSG00000233234.1_6	0	0	0	0	0	0
ENSG00000287396.1_1	0	0	0	0	0	0
ENSG00000231630.1_6	0	0	0	0	0	0
ENSG00000284745.1_4	0	0	0	0	0	0
ENSG00000169717.6_3	0	0	0	0	0	0
ENSG00000177133.11_6	0	0	1	0	0	3
ENSG00000142611.17_4	17	24	9	30	45	70
ENSG00000226286.1_6	0	0	0	0	0	0
ENSG00000279839.1_6	0	0	0	0	0	0
ENSG00000272235.1_6	0	0	0	0	0	0
ENSG00000287828.1_1	0	0	0	0	0	0
ENSG00000286518.1_1	0	0	0	0	0	0
ENSG00000130762.15_5	156	139	119	128	191	274
ENSG00000272088.1_6	0	0	0	4	2	6
ENSG00000162591.16_3	276	240	249	257	406	574
ENSG00000207776.1	0	0	0	0	0	0
ENSG00000238260.1_6	3	3	7	2	5	8
ENSG00000158109.15_3	549	453	401	456	545	875
ENSG00000116213.16_3	557	476	417	337	312	622
ENSG00000078900.15_5	7	5	15	2	8	10
ENSG00000227589.1_6	0	0	0	0	0	0
ENSG00000235131.1_6	0	0	0	0	0	0
ENSG00000227372.12_6	465	416	389	319	323	607
ENSG00000162592.10_4	0	1	1	1	0	3
ENSG00000235169.8_6	12	14	14	9	15	21
ENSG00000130764.10_3	924	913	879	656	639	1142
ENSG00000266075.1	0	1	1	1	0	0
ENSG00000272153.1_6	5	7	3	4	5	7
ENSG00000116198.13_4	550	500	463	571	630	1073
ENSG00000169598.15_3	113	77	87	67	74	155
ENSG00000264428.1	0	0	0	0	0	0
ENSG00000198912.11_3	453	456	393	315	337	784
ENSG00000236423.6_5	13	6	10	2	2	5
ENSG00000233304.7_5	0	0	0	0	0	0
ENSG00000226374.3_5	0	0	0	0	0	0
ENSG00000284668.2_4	0	0	0	0	0	0
ENSG00000284703.1_4	0	0	0	0	0	0
ENSG00000229280.1_4	0	0	0	0	0	0
ENSG00000235054.4_5	0	0	0	0	0	0
ENSG00000284694.1_4	0	0	0	0	0	0
ENSG00000227169.2_6	0	0	0	0	0	0
ENSG00000232596.3_5	1	0	0	0	0	0
ENSG00000196581.10_2	0	0	1	0	0	0
ENSG00000287586.1_1	0	0	0	0	0	0
ENSG00000284739.1_4	0	0	0	0	0	0
ENSG00000284674.1_4	0	0	0	0	0	0
ENSG00000231510.1_6	0	0	0	0	0	0
ENSG00000284616.1_4	0	0	0	0	0	0
ENSG00000284692.2_4	0	0	0	0	0	0
ENSG00000284666.1_4	0	0	0	0	0	0
ENSG00000260972.1_6	0	0	0	0	0	0
ENSG00000283356.1_6	0	0	0	0	0	0
ENSG00000236948.2_7	0	0	0	0	0	0
ENSG00000264341.1	0	0	0	0	0	0
ENSG00000216045.2	0	0	0	0	0	0
ENSG00000264101.1	0	0	0	0	0	0
ENSG00000131697.18_5	340	297	286	154	225	328
ENSG00000266687.1	0	0	0	2	0	0
ENSG00000069424.15_3	731	689	613	395	344	771
ENSG00000116254.18_4	58	53	47	37	67	104
ENSG00000285629.1_1	0	0	0	0	0	0
ENSG00000116251.11_5	1547	1537	1393	2048	2324	3817
ENSG00000226944.1_7	4	17	5	5	7	27
ENSG00000158286.13_3	502	485	469	323	376	823
ENSG00000116237.16_3	2573	2412	2287	1300	1324	2435
ENSG00000225077.3_4	38	39	20	15	17	41
ENSG00000173673.7_2	0	0	0	0	0	0
ENSG00000158292.7_3	61	61	69	42	52	100
ENSG00000097021.19_3	1399	1229	1076	904	786	1539
ENSG00000271746.1_6	0	0	0	0	0	0
ENSG00000069812.11_3	20	16	27	19	35	53
ENSG00000187017.17_6	1	0	0	0	3	6
ENSG00000265392.1	0	0	0	0	0	0
ENSG00000231868.1_6	0	0	0	0	0	0
ENSG00000215788.10_6	38	24	33	37	41	109
ENSG00000171680.21_3	117	117	102	137	195	283
ENSG00000162408.11_3	434	394	440	319	346	585
ENSG00000253022.1	0	0	0	0	0	0
ENSG00000229519.2_5	0	1	2	1	1	4
ENSG00000173662.21_4	0	1	1	0	2	3
ENSG00000204859.13_4	212	220	199	172	146	336
ENSG00000162413.16_4	461	411	443	432	357	713
ENSG00000116273.6_3	378	355	313	392	386	616
ENSG00000041988.15_5	281	269	199	217	185	378
ENSG00000007923.16_4	921	840	805	610	645	1263
ENSG00000228750.7_5	0	0	0	0	0	0
ENSG00000239166.1	0	0	0	0	0	0
ENSG00000284744.1_4	0	0	0	0	0	0
ENSG00000237436.1_6	8	0	6	6	3	7
ENSG00000171735.19_4	510	480	464	411	449	804
ENSG00000227950.1_5	0	0	0	0	0	0
ENSG00000237365.1_6	0	0	0	0	0	0
ENSG00000207056.1	0	0	0	0	0	0
ENSG00000237402.1_6	0	0	0	0	0	0
ENSG00000237728.2_6	0	0	0	0	0	0
ENSG00000225126.1_6	0	0	0	0	0	0
ENSG00000270171.1_6	0	0	0	0	0	0
ENSG00000270035.1_6	0	0	0	0	0	0
ENSG00000269978.1_6	0	0	1	0	4	3
ENSG00000049245.13_4	1456	1504	1306	1469	1956	3475
ENSG00000269925.1_7	10	4	7	1	14	7
ENSG00000049246.14_2	69	87	54	99	93	160
ENSG00000236266.1_6	0	0	0	0	0	0
ENSG00000049247.13_2	0	0	0	0	1	0
ENSG00000049249.8_3	44	51	43	219	243	390
ENSG00000270330.1_5	0	0	0	0	0	0
ENSG00000116288.13_4	4188	3439	3023	3141	2910	5537
ENSG00000200344.1	0	0	0	0	0	0
ENSG00000284747.1_4	18	8	14	8	24	19
ENSG00000284716.1_4	0	1	0	1	5	1
ENSG00000116285.13_3	1790	1774	1649	3387	8385	5945
ENSG00000238290.1_6	0	2	3	1	6	3
ENSG00000232848.1_5	0	0	0	0	1	0
ENSG00000229305.1_5	0	0	0	0	1	0
ENSG00000227634.3_5	2	0	1	0	4	1
ENSG00000200975.1	0	0	0	0	0	0
ENSG00000233645.1_6	0	0	0	0	0	0
ENSG00000265414.1	0	0	0	0	0	0
ENSG00000251977.1	0	0	0	0	0	0
ENSG00000162426.14_3	104	88	73	71	174	217
ENSG00000252254.1	0	0	0	0	2	0
ENSG00000142599.19_6	1324	1355	1189	1345	1249	2260
ENSG00000232912.6_7	0	1	0	0	1	1
ENSG00000221083.1	0	0	0	0	0	0
ENSG00000270282.1_6	1	0	0	0	0	0
ENSG00000234619.1_4	0	0	0	0	0	0
ENSG00000224315.2_4	0	0	0	0	0	0
ENSG00000222511.1	0	0	0	0	0	0
ENSG00000226545.1_5	0	0	0	0	0	1
ENSG00000228423.2_7	1	1	0	0	0	0
ENSG00000229716.2_4	0	0	0	0	0	0
ENSG00000074800.16_7	52816	47648	43116	31563	40987	69055
ENSG00000230679.1_6	3	0	0	0	1	6
ENSG00000201725.1	0	0	0	0	0	0
ENSG00000238249.2_4	0	0	1	0	0	4
ENSG00000232208.2_5	8	9	18	5	9	15
ENSG00000232663.2_5	0	0	0	0	0	0
ENSG00000131686.15_3	0	0	0	0	0	0
ENSG00000265141.1	0	0	0	0	0	0
ENSG00000197241.3_2	0	2	1	0	2	2
ENSG00000142583.17_3	4	3	7	0	2	1
ENSG00000252404.1	0	0	0	0	0	0
ENSG00000180758.12_4	277	304	232	357	404	555
ENSG00000228526.7_5	387	379	365	266	332	583
ENSG00000207865.1	0	0	0	0	0	0
ENSG00000234546.4_5	21	21	18	19	11	23
ENSG00000049239.12_3	1386	1432	1238	2100	2226	3329
ENSG00000252841.1	0	0	0	0	0	0
ENSG00000171621.14_3	963	1010	873	1058	1074	2165
ENSG00000284652.1_4	0	0	0	0	0	0
ENSG00000284693.1_5	6	11	1	12	8	17
ENSG00000252956.1_1	0	0	0	0	0	0
ENSG00000235263.1_6	0	0	0	0	0	0
ENSG00000171612.7_4	119	113	82	150	107	228
ENSG00000231181.1_5	2	1	2	1	1	4
ENSG00000188807.13_4	345	323	305	144	148	234
ENSG00000171608.15_2	361	296	290	530	673	1053
ENSG00000179840.5_6	0	0	0	0	0	0
ENSG00000233268.3_5	0	0	0	0	0	0
ENSG00000231789.2_6	93	82	77	53	63	162
ENSG00000171603.17_3	3571	3621	3117	3404	3934	6920
ENSG00000271264.1_4	0	0	0	0	0	0
ENSG00000280113.2_4	0	0	0	0	0	1
ENSG00000178585.15_3	230	221	159	151	163	304
ENSG00000223989.1_6	0	0	0	0	0	0
ENSG00000285701.1_3	0	0	1	0	1	0
ENSG00000162441.12_3	641	629	637	776	851	1466
ENSG00000228150.1_7	9	5	4	2	11	4
ENSG00000173614.14_4	93	92	97	149	143	267
ENSG00000202415.1	3	2	3	0	0	6
ENSG00000283611.2_6	1	0	0	0	0	1
ENSG00000265521.1	0	0	0	0	0	0
ENSG00000241326.1_7	0	0	0	0	0	0
ENSG00000162444.12_3	32	29	34	54	64	147
ENSG00000225786.2	0	0	0	0	0	0
ENSG00000130939.19_5	1115	1155	997	882	1082	1702
ENSG00000224340.1_5	0	0	0	0	0	0
ENSG00000233623.2_4	0	0	0	0	0	0
ENSG00000201746.1	0	0	0	0	0	0
ENSG00000054523.17_4	1279	1274	1108	1573	1849	2594
ENSG00000264881.1	0	0	0	0	0	0
ENSG00000199562.1	0	0	0	0	0	0
ENSG00000264501.1	0	0	0	0	0	0
ENSG00000284735.1_4	1	4	5	0	4	2
ENSG00000265945.1	0	1	0	0	0	0
ENSG00000284642.1_4	19	13	16	6	16	34
ENSG00000142657.21_4	40256	37030	34618	25561	24653	47363
ENSG00000271989.1_6	0	1	0	0	1	0
ENSG00000251503.8_6	0	0	0	0	2	0
ENSG00000175279.22_4	33	27	17	8	23	29
ENSG00000241563.3_3	1	4	4	2	2	4
ENSG00000160049.12_3	871	881	846	866	832	1744
ENSG00000203469.2_6	0	0	0	0	0	0
ENSG00000142655.13_3	365	331	361	215	274	461
ENSG00000287727.1_1	0	3	0	0	0	3
ENSG00000243267.2	0	0	0	0	1	0
ENSG00000130940.15_3	58	46	58	44	64	77
ENSG00000272078.1_6	4	5	3	0	4	1
ENSG00000225158.2_4	0	0	0	0	0	0
ENSG00000175262.14_4	0	0	0	0	0	0
ENSG00000215785.2_4	0	0	0	0	0	0
ENSG00000264181.1	0	0	0	0	0	0
ENSG00000207213.1	0	0	0	0	0	0
ENSG00000120948.17_6	1937	1992	2064	1205	1571	2864
ENSG00000277726.4_7	0	0	0	0	0	0
ENSG00000009724.16_2	8	15	15	14	8	31
ENSG00000271895.2_8	4	5	4	3	10	10
ENSG00000116649.10_5	987	931	773	520	420	1003
ENSG00000171824.14_4	1271	1271	1032	1084	1326	2274
ENSG00000226849.1_7	0	0	3	0	1	1
ENSG00000230337.1_7	6	4	4	3	2	1
ENSG00000198793.12_5	1791	1764	1488	1571	1457	2547
ENSG00000225602.5_6	1	0	1	0	0	0
ENSG00000253086.1	0	0	0	0	0	0
ENSG00000271794.1	0	0	0	0	0	0
ENSG00000171819.5_3	1	1	0	0	1	0
ENSG00000207451.1	0	0	0	0	0	0
ENSG00000238173.1_4	0	0	0	0	0	0
ENSG00000120942.13_5	504	436	406	472	473	815
ENSG00000238199.1_4	0	0	0	0	1	3
ENSG00000284646.1_4	0	0	0	0	0	0
ENSG00000224338.2_4	0	0	0	0	0	0
ENSG00000204624.8_4	8	5	3	4	7	12
ENSG00000285833.1_2	0	0	0	0	0	0
ENSG00000235643.2_5	2	0	0	0	1	0
ENSG00000284708.1_4	0	1	0	0	0	1
ENSG00000116661.11_5	153	131	108	109	158	259
ENSG00000132879.14_4	527	469	448	303	389	812
ENSG00000116663.11_3	142	115	111	128	130	212
ENSG00000116670.15_4	657	575	525	460	506	930
ENSG00000162490.7_3	6	3	3	22	21	25
ENSG00000177674.16_6	1213	944	965	1072	1101	1897
ENSG00000215910.7_3	0	0	0	0	0	0
ENSG00000177553.6_6	0	0	0	0	0	0
ENSG00000177000.12_6	340	320	342	342	381	687
ENSG00000011021.23_5	610	697	572	672	808	1301
ENSG00000175206.10_2	4	2	1	2	0	1
ENSG00000120937.9_3	1	0	0	0	1	0
ENSG00000224904.1_5	0	0	0	0	0	0
ENSG00000285646.2_2	0	8	6	5	1	10
ENSG00000199347.1	0	0	0	0	0	0
ENSG00000201801.1	0	0	0	0	0	0
ENSG00000116685.16_3	1224	1228	859	649	684	1233
ENSG00000083444.17_4	2716	2591	2397	1260	1860	2904
ENSG00000287384.1_1	0	0	3	0	0	0
ENSG00000116688.16_6	2003	1842	1735	1265	1174	2285
ENSG00000270914.1_5	0	0	0	0	0	0
ENSG00000116691.11_3	304	250	283	186	189	398
ENSG00000202461.1	0	1	1	0	0	7
ENSG00000243539.2	0	0	0	0	0	0
ENSG00000120949.15_3	1	1	0	2	0	1
ENSG00000201135.1	0	0	0	0	0	0
ENSG00000227875.2_4	0	0	0	0	0	0
ENSG00000285604.1_2	0	0	0	0	0	0
ENSG00000028137.19_4	9	8	6	30	16	53
ENSG00000263676.1	0	0	0	0	0	0
ENSG00000225196.2_4	0	0	0	0	0	0
ENSG00000252969.1	0	0	0	0	0	0
ENSG00000048707.15_6	1016	936	812	1076	1251	1675
ENSG00000239149.1	1	1	1	0	1	1
ENSG00000229484.1_6	3	0	0	1	0	0
ENSG00000162496.9_3	2935	2499	2539	2835	3269	5504
ENSG00000221340.1	2	1	1	10	1	3
ENSG00000272482.1_6	38	30	30	37	63	79
ENSG00000204518.2_2	0	0	0	0	0	0
ENSG00000226166.2_5	0	0	0	0	0	0
ENSG00000188984.12_3	0	0	0	0	0	0
ENSG00000238771.1	0	0	0	0	0	0
ENSG00000157330.10_3	0	0	0	0	0	0
ENSG00000116726.4_2	1	0	0	0	0	0
ENSG00000116721.9_2	0	0	0	0	0	0
ENSG00000228338.1_5	0	0	0	0	0	0
ENSG00000204513.5	0	0	0	0	0	0
ENSG00000231103.2_4	0	0	0	0	0	0
ENSG00000179172.9_3	1	1	1	1	0	3
ENSG00000120952.4_2	0	0	0	0	0	0
ENSG00000243073.3_2	0	0	0	0	0	0
ENSG00000187545.5_2	0	0	0	0	0	0
ENSG00000204510.5_2	0	0	0	0	0	0
ENSG00000207434.1	0	0	0	0	0	0
ENSG00000234064.1_4	0	0	0	0	0	0
ENSG00000232423.6_3	0	0	0	0	0	0
ENSG00000250894.1	0	0	0	0	0	0
ENSG00000204508.3	0	0	0	0	0	0
ENSG00000239810.2	0	0	0	0	0	0
ENSG00000270601.1	0	0	0	0	0	0
ENSG00000250113.1	0	0	0	0	0	0
ENSG00000204505.3	0	0	0	0	0	0
ENSG00000233336.1	0	0	0	0	0	0
ENSG00000229978.1	0	0	0	0	0	0
ENSG00000277862.1_1	0	0	0	0	0	0
ENSG00000236179.1_4	0	0	0	0	0	0
ENSG00000275774.2_2	0	0	0	0	0	0
ENSG00000179412.10_3	0	0	0	0	0	0
ENSG00000229571.2	0	0	0	0	0	0
ENSG00000204503.5	0	0	0	0	0	0
ENSG00000233394.1	0	0	0	0	0	0
ENSG00000204502.2	0	0	0	0	0	0
ENSG00000231219.1_4	0	0	0	0	0	0
ENSG00000207511.1	0	0	0	0	0	0
ENSG00000182330.6	0	0	0	0	0	0
ENSG00000237700.1	0	0	0	0	0	0
ENSG00000204501.2	0	0	0	0	0	0
ENSG00000228229.2	0	0	0	0	0	0
ENSG00000279169.2_4	0	0	0	0	0	0
ENSG00000274178.2_4	0	0	0	0	0	0
ENSG00000204491.2	0	0	0	0	0	0
ENSG00000204488.3	0	0	0	0	0	0
ENSG00000204486.3	0	0	0	0	0	0
ENSG00000204485.2	0	0	0	0	0	0
ENSG00000224581.1	0	0	0	0	0	0
ENSG00000157358.7	0	0	0	0	0	0
ENSG00000204481.7_2	0	0	0	0	0	0
ENSG00000204480.8_3	0	0	0	0	0	0
ENSG00000204479.4_2	0	0	0	0	0	0
ENSG00000204478.9_2	0	0	0	0	0	0
ENSG00000162494.6_3	0	0	0	1	0	5
ENSG00000259961.1_6	0	0	0	0	0	0
ENSG00000215909.3_4	0	0	0	0	0	0
ENSG00000162493.16_4	0	1	0	1	0	0
ENSG00000222952.1_1	0	0	0	0	0	0
ENSG00000266358.1	0	0	0	0	0	0
ENSG00000237445.2_6	0	0	0	0	0	0
ENSG00000253085.1	0	0	0	0	0	0
ENSG00000116731.22_4	466	504	406	518	532	941
ENSG00000189337.17_6	88	108	71	97	83	168
ENSG00000252151.1	0	0	0	0	0	0
ENSG00000231606.2_6	0	0	0	0	0	0
ENSG00000234593.3_6	0	0	0	0	0	0
ENSG00000235829.1_4	0	0	0	0	0	0
ENSG00000287756.1_1	0	0	0	0	0	0
ENSG00000175147.13_6	27	21	28	38	48	76
ENSG00000171729.14_4	780	719	635	981	938	1869
ENSG00000204464.7_3	2	0	4	2	3	2
ENSG00000215720.4_5	1	0	0	1	0	1
ENSG00000278480.1_5	1	5	1	0	1	4
ENSG00000142621.19_4	18	27	19	20	24	19
ENSG00000233485.1_7	0	0	0	0	0	0
ENSG00000236045.1_7	0	0	0	0	0	0
ENSG00000228140.2_6	5	7	3	4	6	23
ENSG00000142634.13_3	3392	3160	3166	1549	2290	3426
ENSG00000162438.11_2	1	2	0	0	0	5
ENSG00000142615.8_4	0	0	0	0	0	0
ENSG00000215704.9_3	0	0	0	1	1	5
ENSG00000132906.18_5	377	325	312	235	260	494
ENSG00000116138.13_3	345	381	294	436	482	823
ENSG00000251866.1	0	0	0	0	0	0
ENSG00000272510.1_6	1	1	0	0	0	1
ENSG00000116771.6_3	265	261	250	158	121	236
ENSG00000237301.1_6	1	7	3	1	3	5
ENSG00000235084.3_4	4	6	2	5	2	6
ENSG00000252417.1	0	0	0	0	0	0
ENSG00000236500.1_4	0	0	0	0	0	0
ENSG00000197312.12_4	418	386	399	522	678	1053
ENSG00000215695.1_3	0	0	0	0	0	0
ENSG00000271742.1_6	0	0	0	0	0	0
ENSG00000116786.13_5	994	938	829	819	912	1537
ENSG00000264048.1	0	0	0	0	0	0
ENSG00000237938.5_7	5	4	5	4	7	11
ENSG00000162461.8_3	22	29	17	4	9	15
ENSG00000224459.1_6	0	0	1	0	0	0
ENSG00000162460.7_3	0	1	0	0	0	0
ENSG00000162458.13_5	768	685	544	1022	925	1664
ENSG00000224321.1_4	59	44	36	281	178	316
ENSG00000233954.6_2	195	205	147	138	181	365
ENSG00000178715.8_5	83	95	65	54	58	114
ENSG00000179743.4_7	86	75	71	57	59	127
ENSG00000065526.11_3	1606	1640	1384	1734	1723	2782
ENSG00000238818.1	0	0	0	0	0	0
ENSG00000270620.1_5	0	0	1	0	0	0
ENSG00000116809.11_2	354	319	352	205	298	482
ENSG00000234607.2_5	0	0	0	0	3	0
ENSG00000231353.1_5	0	0	0	0	0	0
ENSG00000275503.1_5	0	0	0	0	0	0
ENSG00000224966.4_4	0	0	0	0	0	0
ENSG00000183888.4_3	0	0	0	0	0	0
ENSG00000233078.1_6	0	0	0	0	0	0
ENSG00000173641.17_6	0	2	2	1	0	0
ENSG00000186510.12_3	3	5	4	0	8	3
ENSG00000232456.1_5	1	1	0	1	1	3
ENSG00000184908.17_2	5	4	0	1	2	12
ENSG00000185519.9_3	108	96	121	111	165	225
ENSG00000142627.13_3	3163	3063	2689	4586	3903	7933
ENSG00000227959.1_6	5	4	5	4	7	18
ENSG00000224621.1_6	1	0	1	0	1	4
ENSG00000234166.1_6	0	0	0	0	0	0
ENSG00000142632.17_4	165	132	106	98	81	157
ENSG00000237276.8_4	15	14	16	12	18	25
ENSG00000204377.3	12	10	13	16	12	25
ENSG00000132881.12_4	39	34	46	40	46	73
ENSG00000233929.1_4	1	3	5	4	11	6
ENSG00000037637.11_4	444	421	343	497	438	775
ENSG00000055070.17_3	1923	1872	1822	1000	1053	2096
ENSG00000226457.1_5	1	0	0	1	0	6
ENSG00000187144.11_3	2	3	2	3	5	9
ENSG00000157191.20_3	941	873	825	736	827	1545
ENSG00000226029.1_5	9	16	7	12	20	30
ENSG00000080947.15_3	65	79	90	49	73	132
ENSG00000206652.1	0	0	0	0	0	0
ENSG00000261135.1_6	4	2	3	4	3	2
ENSG00000285853.1_2	2	5	2	0	0	3
ENSG00000224174.2_6	0	0	0	0	0	0
ENSG00000233421.4_5	30	16	37	21	16	36
ENSG00000268674.1	0	0	0	1	0	2
ENSG00000225710.1_5	0	0	0	0	0	0
ENSG00000266584.1	0	0	0	0	0	0
ENSG00000219481.10_3	1598	1542	1619	1751	1850	3322
ENSG00000271732.1_6	0	1	2	0	1	0
ENSG00000215908.10_3	724	639	640	355	340	765
ENSG00000283773.1_4	0	0	0	0	0	0
ENSG00000186301.8_2	73	43	41	55	68	119
ENSG00000282143.1_6	0	0	0	0	0	0
ENSG00000207513.1	0	0	0	0	0	0
ENSG00000237847.2	0	0	0	0	0	0
ENSG00000264742.1	0	0	0	0	0	0
ENSG00000236698.1_4	33	34	23	28	31	38
ENSG00000268869.6_3	4	1	2	0	0	9
ENSG00000279151.1_6	0	0	0	0	0	0
ENSG00000268991.1	0	0	0	0	0	0
ENSG00000282740.1_6	0	0	0	0	0	0
ENSG00000058453.17_4	444	426	434	229	311	514
ENSG00000227684.2_4	0	0	0	0	0	0
ENSG00000207389.1	0	0	0	0	0	0
ENSG00000186715.11_3	14	6	5	7	13	26
ENSG00000223643.6_6	0	0	0	0	0	0
ENSG00000230239.1_6	0	0	0	0	0	0
ENSG00000263811.1	0	0	0	0	0	0
ENSG00000228549.4_7	71	58	59	43	41	73
ENSG00000238142.2_6	53	29	27	33	30	54
ENSG00000235241.1_5	0	0	0	0	0	0
ENSG00000207005.1	0	0	0	0	0	0
ENSG00000272426.1_6	2	1	1	2	0	3
ENSG00000117122.13_5	0	0	0	0	0	0
ENSG00000286898.1_1	0	0	0	0	0	0
ENSG00000226526.1_6	0	0	0	0	0	0
ENSG00000159363.18_4	935	933	783	392	551	876
ENSG00000117118.9_2	1975	1647	1487	1238	1341	2482
ENSG00000117115.13_3	119	146	133	84	201	306
ENSG00000252180.1	0	0	0	0	0	0
ENSG00000204362.6_6	1	0	3	0	7	5
ENSG00000282843.1_6	0	0	0	0	0	0
ENSG00000142623.11_4	90	66	84	34	38	87
ENSG00000142619.4_3	106	79	104	124	151	228
ENSG00000266634.1	0	0	0	0	0	0
ENSG00000159339.13_3	1	0	0	0	1	0
ENSG00000269468.1	0	0	0	0	0	0
ENSG00000276747.1_3	0	0	0	0	0	0
ENSG00000227751.1_7	0	0	0	0	0	0
ENSG00000179051.14_4	2581	2630	2474	2078	2029	3825
ENSG00000266727.1	0	0	0	0	0	0
ENSG00000239020.1	0	0	0	0	0	0
ENSG00000074964.17_4	482	438	394	305	367	642
ENSG00000236648.2_7	0	0	0	0	0	0
ENSG00000117148.8_3	13	7	7	0	1	10
ENSG00000284653.1_4	0	0	0	0	0	0
ENSG00000261781.1_5	0	0	0	0	0	0
ENSG00000117154.12_4	0	0	0	0	0	0
ENSG00000280222.1_6	0	0	0	0	0	0
ENSG00000230035.2_6	0	0	0	0	0	0
ENSG00000225387.1_6	0	0	0	0	0	0
ENSG00000179023.8_2	256	231	196	44	45	84
ENSG00000235282.3_4	0	0	0	0	0	0
ENSG00000225478.2_5	0	0	0	0	0	0
ENSG00000009709.12_3	87	66	87	67	52	95
ENSG00000179002.5_3	0	1	0	0	0	0
ENSG00000255275.3	0	0	0	0	0	2
ENSG00000159423.17_5	358	342	282	129	102	166
ENSG00000265606.1	0	0	0	0	0	0
ENSG00000221662.1	0	0	0	0	0	0
ENSG00000169991.11_5	1316	1223	1265	649	625	1212
ENSG00000272084.1_7	8	5	9	6	5	7
ENSG00000127481.15_4	4673	4272	3797	4844	5677	8098
ENSG00000266098.1	1	1	1	2	3	1
ENSG00000230424.1_7	7	5	10	2	4	1
ENSG00000127463.15_7	1417	1306	1180	1669	1563	2686
ENSG00000053372.5_4	1397	1159	1146	1149	875	1803
ENSG00000286064.1_1	22	17	15	5	7	12
ENSG00000211454.14_4	9	15	6	6	6	7
ENSG00000162482.5_3	6	6	2	4	3	4
ENSG00000270728.1_6	9	6	9	13	15	18
ENSG00000053371.12_6	1009	932	773	492	508	866
ENSG00000200403.1	0	0	0	1	0	0
ENSG00000040487.13_4	307	295	264	168	183	305
ENSG00000265192.1	0	0	0	0	0	0
ENSG00000077549.18_5	3351	3214	2753	2691	3009	5579
ENSG00000240490.2	0	0	0	0	0	0
ENSG00000173436.15_5	63	62	70	31	80	104
ENSG00000201609.1	0	0	0	0	0	0
ENSG00000239027.1	0	0	0	0	0	0
ENSG00000235185.1_6	0	0	0	0	0	0
ENSG00000158747.14_4	416	331	331	367	419	697
ENSG00000270136.6_5	1	0	0	0	0	0
ENSG00000226396.1_5	8	18	7	11	14	13
ENSG00000158748.4_3	15	16	10	2	13	15
ENSG00000162542.13_3	228	212	208	275	242	432
ENSG00000178828.7_3	0	0	0	0	0	0
ENSG00000235434.1_6	0	0	0	0	0	0
ENSG00000169914.6_3	190	165	184	162	197	374
ENSG00000188784.4_2	0	0	0	0	0	0
ENSG00000242688.2	0	0	0	0	0	0
ENSG00000188257.11_3	0	3	0	0	0	0
ENSG00000127472.11_3	0	0	0	0	0	0
ENSG00000117215.14_2	0	0	0	0	0	0
ENSG00000158786.4_2	0	0	0	0	0	0
ENSG00000227066.2_6	0	2	0	0	1	4
ENSG00000187980.6_2	0	0	0	0	0	1
ENSG00000225986.1_6	0	0	0	0	0	0
ENSG00000162543.6_3	1	0	0	3	2	3
ENSG00000228105.2_5	0	0	0	0	0	0
ENSG00000284710.1_4	0	0	0	0	0	0
ENSG00000158816.15_3	0	0	0	0	0	0
ENSG00000226664.1_6	0	0	0	0	0	0
ENSG00000236963.7_7	3	1	0	0	4	0
ENSG00000226487.1_7	0	0	0	0	0	0
ENSG00000284641.1_4	1	0	0	0	0	1
ENSG00000284743.1_4	0	1	1	2	0	1
ENSG00000162545.6_3	1219	1284	1315	905	1768	2633
ENSG00000090432.7_3	1000	869	742	572	569	947
ENSG00000215520.3_4	0	0	0	0	0	0
ENSG00000183114.8_3	102	115	81	36	35	63
ENSG00000158825.6_3	368	284	254	401	620	1032
ENSG00000158828.8_4	556	508	468	358	353	637
ENSG00000117242.7_7	41	37	43	18	22	57
ENSG00000257033.1	0	0	0	0	0	0
ENSG00000244038.9_5	4863	4239	4033	4186	4215	7255
ENSG00000117245.12_3	35	30	13	11	30	46
ENSG00000235432.1_5	0	0	0	0	0	1
ENSG00000189410.12_6	169	184	163	109	74	223
ENSG00000233069.1_6	1	0	0	2	0	0
ENSG00000127483.18_4	3427	3436	3075	3159	3773	6065
ENSG00000203394.2	0	0	0	0	0	0
ENSG00000075151.20_3	2180	2210	1927	2009	2006	3756
ENSG00000251914.1	0	0	0	0	0	0
ENSG00000221808.1	0	1	0	0	0	0
ENSG00000233072.1_4	0	0	0	0	0	0
ENSG00000236073.2_5	0	0	0	1	0	0
ENSG00000235112.1_4	0	1	1	0	0	0
ENSG00000266867.1	0	1	0	1	0	0
ENSG00000287192.1_1	0	0	2	0	0	0
ENSG00000117298.16_5	5715	5229	4885	7848	7013	12770
ENSG00000236936.1_6	4	6	5	0	2	3
ENSG00000231105.2_6	12	10	12	40	49	83
ENSG00000236216.5_4	2	1	1	0	1	0
ENSG00000228823.1_5	0	0	0	0	0	0
ENSG00000236009.1_6	0	0	0	0	0	0
ENSG00000227001.3_4	1	1	0	0	0	1
ENSG00000187952.9_4	2	0	0	0	0	1
ENSG00000186543.7_4	0	0	0	0	0	0
ENSG00000142794.18_3	278	267	311	278	321	541
ENSG00000176378.8_4	0	0	0	0	0	0
ENSG00000162551.14_5	9	14	8	2	8	16
ENSG00000233431.1_6	0	0	0	0	0	0
ENSG00000221781.1	0	0	0	0	0	0
ENSG00000076864.19_5	1467	1329	1222	515	497	994
ENSG00000090686.15_2	893	872	857	860	1061	1754
ENSG00000231978.2_5	0	0	0	0	1	0
ENSG00000187942.11_2	3	11	3	6	7	13
ENSG00000142798.20_6	3612	3596	3328	3628	4207	5773
ENSG00000232037.3_5	0	0	0	0	0	0
ENSG00000283234.1_5	0	0	0	0	0	0
ENSG00000219073.7_3	0	0	0	0	0	0
ENSG00000264385.1	0	0	0	0	0	0
ENSG00000285959.1_2	0	0	0	0	0	0
ENSG00000263991.1	0	0	0	0	0	0
ENSG00000201919.1	0	0	0	0	0	0
ENSG00000142789.19_3	0	0	0	0	0	0
ENSG00000263582.1	0	0	0	0	0	0
ENSG00000263929.1	0	0	0	0	0	0
ENSG00000201273.1	0	0	0	0	0	0
ENSG00000228397.3_5	0	1	0	2	0	0
ENSG00000218510.8_7	26	24	26	37	32	56
ENSG00000070831.17_7	3444	3311	3284	3105	3778	6267
ENSG00000285752.1_3	6	8	4	12	7	29
ENSG00000285794.1_2	0	0	0	0	0	0
ENSG00000230068.2_6	1	2	0	0	0	2
ENSG00000271428.1_5	0	0	0	0	2	3
ENSG00000271840.1	0	0	0	0	0	0
ENSG00000162552.15_3	14	2	14	16	12	28
ENSG00000285873.1_2	5	3	2	2	1	6
ENSG00000266564.1	0	0	0	0	0	0
ENSG00000234397.3_5	0	0	0	0	0	0
ENSG00000279625.1_5	0	0	0	0	0	0
ENSG00000184677.18_5	876	869	771	791	887	1583
ENSG00000237200.1_6	4	8	7	2	8	7
ENSG00000070886.12_4	0	0	0	0	0	5
ENSG00000173372.17_4	0	0	0	0	0	0
ENSG00000159189.12_3	0	0	0	0	0	0
ENSG00000173369.16_4	0	0	0	0	0	0
ENSG00000133216.16_4	2910	2977	2679	5358	5453	10265
ENSG00000265422.1	0	0	0	0	0	0
ENSG00000216157.2	0	0	0	0	0	0
ENSG00000225952.1_6	1	0	0	0	2	0
ENSG00000264014.1	0	0	0	0	0	0
ENSG00000215906.8_3	0	0	0	0	0	0
ENSG00000227868.6_6	2	0	0	0	0	0
ENSG00000004487.16_5	2514	2389	2163	2074	2147	4080
ENSG00000240553.1_7	0	0	0	0	0	0
ENSG00000263793.1	0	0	0	0	0	0
ENSG00000266802.1	0	0	0	0	0	1
ENSG00000169641.13_4	1411	1284	1274	2292	2174	3441
ENSG00000229010.1_5	0	0	0	0	0	0
ENSG00000206935.1	0	0	0	0	0	0
ENSG00000252578.1	0	0	0	1	0	2
ENSG00000179546.4_3	618	603	464	1138	1059	1994
ENSG00000215381.3_5	0	0	0	0	0	0
ENSG00000261326.4_5	35	20	33	27	69	128
ENSG00000284726.1_4	3	2	5	1	5	2
ENSG00000125944.20_5	5216	5309	6156	3943	3933	7556
ENSG00000125945.15_3	229	224	182	344	356	584
ENSG00000249087.7_6	46	44	32	19	36	63
ENSG00000201405.1	0	0	0	0	0	0
ENSG00000271420.1_6	1	0	1	0	0	0
ENSG00000204219.10_3	13	14	7	22	20	29
ENSG00000232482.2_5	0	0	0	0	0	0
ENSG00000088280.19_4	193	195	141	191	158	309
ENSG00000007968.7_3	335	311	300	136	69	175
ENSG00000235052.1_6	16	13	7	15	16	25
ENSG00000117318.9_3	3831	3578	2714	1554	1802	3162
ENSG00000285802.1_2	8	7	10	0	7	7
ENSG00000197880.8_5	3	5	3	0	3	2
ENSG00000229239.2_5	0	0	0	0	0	0
ENSG00000142676.14_5	13785	11347	12082	14436	14722	29375
ENSG00000203589.2	0	0	0	0	0	0
ENSG00000236810.6_6	7	9	11	10	12	24
ENSG00000244609.2	0	0	0	0	0	0
ENSG00000011007.12_3	712	668	620	785	712	1464
ENSG00000057757.10_5	530	518	465	466	403	896
ENSG00000011009.11_3	1075	1033	971	533	609	1026
ENSG00000117308.15_5	1207	1095	938	1422	1391	2425
ENSG00000117305.15_5	460	314	304	632	635	1077
ENSG00000179163.11_2	478	419	381	479	475	907
ENSG00000188822.8_4	0	0	0	0	0	1
ENSG00000264347.1	0	0	0	0	0	0
ENSG00000238538.1	0	0	0	0	0	0
ENSG00000229106.1_4	0	0	0	0	0	0
ENSG00000232557.3_6	0	0	0	0	0	0
ENSG00000264926.1	0	0	0	0	0	0
ENSG00000230228.2_5	0	0	0	0	0	0
ENSG00000189266.13_6	237	211	201	211	203	398
ENSG00000188529.14_3	846	780	786	597	499	970
ENSG00000215905.4_5	0	0	0	0	0	0
ENSG00000225315.2_7	0	0	1	0	0	0
ENSG00000142661.19_3	534	464	469	469	543	981
ENSG00000230703.1_7	0	1	0	0	0	2
ENSG00000142677.4_3	127	122	120	52	88	146
ENSG00000185436.12_3	88	64	64	94	97	163
ENSG00000230023.2_6	2	2	1	2	0	2
ENSG00000221032.3	0	0	0	0	0	0
ENSG00000266511.1	0	0	0	0	0	0
ENSG00000232298.2_6	0	0	0	0	0	0
ENSG00000158055.15_2	6	13	16	10	9	14
ENSG00000001460.18_4	219	230	168	438	415	784
ENSG00000001461.17_3	375	362	367	445	610	809
ENSG00000286061.1_2	5	2	1	2	6	11
ENSG00000117602.12_4	335	355	296	441	631	940
ENSG00000266551.1	0	0	0	0	1	0
ENSG00000264443.1_6	0	1	0	0	0	0
ENSG00000184454.7_4	22	20	21	33	23	35
ENSG00000227312.2_5	0	0	0	0	0	0
ENSG00000239106.1	0	0	0	0	0	0
ENSG00000133226.17_6	1444	1438	1461	1017	1065	2034
ENSG00000238986.1	0	0	0	0	0	0
ENSG00000284699.1_4	0	0	0	0	0	0
ENSG00000169504.15_4	1321	1445	1378	2931	4037	6237
ENSG00000238482.1	0	0	0	0	0	0
ENSG00000020633.18_2	198	177	154	141	170	323
ENSG00000229162.1_6	0	0	0	0	0	2
ENSG00000261025.1_6	0	0	0	0	0	0
ENSG00000264371.1	0	0	0	0	0	0
ENSG00000285823.1_2	0	0	0	0	0	0
ENSG00000233755.1_6	0	0	0	0	0	0
ENSG00000233419.3_5	0	0	0	0	0	0
ENSG00000231953.2_6	0	0	0	0	0	0
ENSG00000117614.10_4	669	689	729	746	964	1660
ENSG00000284602.1_4	18	8	11	15	24	28
ENSG00000284657.1_4	2	0	1	2	0	0
ENSG00000117616.18_6	630	642	541	484	675	1339
ENSG00000272432.1_6	1	3	2	2	4	1
ENSG00000261349.1_5	0	0	0	0	0	0
ENSG00000187010.21_8	0	0	0	0	0	0
ENSG00000224183.1_4	0	0	0	0	0	0
ENSG00000259984.1_5	0	1	3	0	3	8
ENSG00000183726.11_3	1864	1611	1536	1882	2208	3725
ENSG00000252515.1	0	0	0	0	0	0
ENSG00000238889.1	0	0	0	1	0	0
ENSG00000188672.18_4	2	0	1	2	2	8
ENSG00000238084.4_5	1	3	3	3	3	5
ENSG00000266468.1	0	0	0	0	0	0
ENSG00000204178.11_4	372	370	342	415	584	939
ENSG00000157978.11_2	531	460	444	253	241	478
ENSG00000225643.1_6	2	0	0	2	1	2
ENSG00000117643.14_3	29	24	24	10	23	49
ENSG00000233478.1_6	0	0	0	0	0	0
ENSG00000162430.17_6	1494	1574	1464	872	1085	1941
ENSG00000255054.3_6	0	0	0	0	0	0
ENSG00000228172.5_6	4	2	1	1	5	9
ENSG00000117640.18_4	365	350	312	251	283	486
ENSG00000272478.1_6	0	0	0	0	0	0
ENSG00000127423.10_3	143	151	144	111	80	209
ENSG00000236528.1_6	0	1	1	0	0	3
ENSG00000182749.5_3	96	73	72	76	93	138
ENSG00000207302.1	0	0	0	0	0	0
ENSG00000117632.23_4	3758	3598	3023	2190	2400	4621
ENSG00000229786.1_4	0	0	0	0	0	0
ENSG00000223624.1_5	1	1	0	0	0	1
ENSG00000264021.1	0	0	0	0	0	0
ENSG00000266763.1	0	0	0	0	0	0
ENSG00000158006.14_3	379	349	301	380	367	760
ENSG00000207237.1	0	0	0	0	0	0
ENSG00000252190.1	0	0	0	0	0	0
ENSG00000252691.1	0	0	0	0	0	0
ENSG00000158008.9_2	7	6	5	1	2	1
ENSG00000158014.14_2	1	0	0	0	0	1
ENSG00000284309.1_5	0	0	0	0	0	0
ENSG00000158022.6_2	0	0	0	0	0	0
ENSG00000265320.1	0	0	0	0	0	0
ENSG00000175087.10_5	77	83	108	170	196	309
ENSG00000197245.6_3	0	2	2	0	2	0
ENSG00000282872.1_5	0	0	0	0	0	0
ENSG00000236782.7_5	3	1	3	4	1	1
ENSG00000142684.9_4	0	0	0	0	0	0
ENSG00000142675.18_3	15	5	8	13	5	19
ENSG00000188782.8_6	0	0	0	0	0	0
ENSG00000236155.6_5	0	2	1	0	0	0
ENSG00000278572.1_5	0	0	0	0	0	0
ENSG00000130695.15_4	737	720	620	497	527	951
ENSG00000270733.1_5	0	3	1	0	0	1
ENSG00000142669.15_4	539	661	638	363	584	1150
ENSG00000158062.20_4	517	420	404	129	172	393
ENSG00000169442.9_3	0	0	0	0	0	0
ENSG00000176092.15_6	15	18	17	9	22	32
ENSG00000225854.2_5	0	0	1	0	0	0
ENSG00000265143.1	0	0	0	0	0	0
ENSG00000176083.17_4	0	0	0	0	0	0
ENSG00000131914.11_3	2	0	0	1	1	5
ENSG00000117682.17_4	509	503	436	499	455	975
ENSG00000223583.1_5	0	1	4	0	2	3
ENSG00000225891.2_6	0	3	1	1	6	8
ENSG00000198830.11_3	2036	2033	2091	1439	1472	2780
ENSG00000224129.1_4	0	0	0	0	0	0
ENSG00000117676.14_6	635	660	556	484	553	930
ENSG00000238705.1	0	0	0	0	0	0
ENSG00000243905.2	0	0	0	0	0	0
ENSG00000252802.1	0	0	0	0	0	0
ENSG00000229247.2_5	0	0	0	0	0	0
ENSG00000238316.1	0	0	0	0	0	0
ENSG00000235069.2_5	0	0	0	0	0	0
ENSG00000260063.1_6	11	12	9	11	4	11
ENSG00000117713.20_6	1815	1931	1814	1312	1443	2617
ENSG00000266138.1	0	1	0	0	0	1
ENSG00000060642.10_6	366	346	272	433	462	778
ENSG00000241188.2	0	0	0	0	1	2
ENSG00000287810.1_1	0	0	0	0	0	1
ENSG00000204160.12_5	788	713	630	644	680	1220
ENSG00000175793.12_4	1905	1831	1648	962	940	2228
ENSG00000142751.15_3	509	500	421	333	355	701
ENSG00000226698.1_6	0	0	0	0	0	0
ENSG00000198746.13_4	211	174	172	130	127	257
ENSG00000090273.14_4	2774	2622	2830	1306	1078	2344
ENSG00000131910.5_3	0	1	0	0	0	0
ENSG00000175707.9_3	0	2	0	0	0	0
ENSG00000172746.6_4	1	0	1	0	1	0
ENSG00000224064.1_5	0	0	0	0	0	0
ENSG00000225294.1_4	2	1	0	1	1	2
ENSG00000253368.4_5	2150	1907	1810	1479	1829	3009
ENSG00000158246.8_4	9	9	5	2	5	16
ENSG00000090020.11_3	368	355	317	473	517	945
ENSG00000229985.2_5	0	0	0	0	0	0
ENSG00000214973.3_4	7	6	0	2	4	5
ENSG00000225159.1_4	26	28	24	45	41	95
ENSG00000225990.2_4	0	0	0	0	0	0
ENSG00000224311.1_6	0	0	0	0	0	0
ENSG00000142784.16_3	575	531	415	398	517	801
ENSG00000252098.1	0	0	0	0	0	0
ENSG00000243659.1_5	0	0	0	0	0	0
ENSG00000186501.14_4	695	574	573	431	424	885
ENSG00000206888.1	1	0	0	0	1	3
ENSG00000241547.1_4	9	8	9	4	7	11
ENSG00000142765.18_5	9	23	17	28	26	66
ENSG00000142733.17_6	288	284	227	150	138	307
ENSG00000142748.12_2	3	1	4	1	1	3
ENSG00000174950.11_3	0	0	0	0	0	0
ENSG00000231207.1_5	0	0	0	0	0	2
ENSG00000181773.7_3	23	25	29	28	22	61
ENSG00000158195.11_3	1781	1715	1531	2864	3168	4816
ENSG00000241169.1_6	0	0	0	0	0	0
ENSG00000237429.1_6	0	0	0	1	1	13
ENSG00000126705.14_5	284	321	273	182	265	345
ENSG00000000938.13_4	0	0	0	0	0	0
ENSG00000235912.1_5	23	25	22	17	15	34
ENSG00000233975.1_6	0	0	0	0	0	0
ENSG00000126709.15_3	145	141	124	115	142	221
ENSG00000225886.3_7	0	0	0	0	0	6
ENSG00000206767.1	0	0	0	0	0	0
ENSG00000226662.2_4	1	0	0	0	0	0
ENSG00000207095.1	0	0	0	0	0	0
ENSG00000287244.1_1	1	0	0	0	1	0
ENSG00000009780.15_4	132	167	108	187	210	296
ENSG00000231344.1_5	3	1	4	2	0	0
ENSG00000230833.1_4	0	0	0	0	0	0
ENSG00000117758.14_4	336	333	271	380	554	871
ENSG00000269971.1_7	0	0	0	0	0	0
ENSG00000270031.1_7	2	1	0	0	2	1
ENSG00000223062.1	0	0	0	0	0	0
ENSG00000286433.1_1	0	0	0	0	0	0
ENSG00000117751.18_4	781	681	622	717	587	1272
ENSG00000252947.1	0	0	0	1	1	2
ENSG00000268552.1	0	0	0	0	0	0
ENSG00000130775.16_3	31	14	18	23	47	91
ENSG00000117748.10_3	1030	977	927	639	637	1306
ENSG00000130768.15_4	42	38	41	41	60	94
ENSG00000227050.1_6	0	0	0	0	0	0
ENSG00000158156.7_2	147	157	118	108	107	222
ENSG00000158161.16_5	357	381	330	334	349	589
ENSG00000238231.2_5	0	0	0	0	0	0
ENSG00000240750.2	0	1	2	0	1	0
ENSG00000228589.3_4	16	20	15	17	17	28
ENSG00000228943.1_5	0	0	0	0	0	0
ENSG00000214812.3_5	0	0	0	0	0	0
ENSG00000253005.1	0	0	0	1	0	0
ENSG00000252429.1	0	0	0	0	0	0
ENSG00000169403.12_3	17	14	10	22	59	63
ENSG00000126698.11_3	1539	1462	1618	1310	1273	2516
ENSG00000215902.1	0	0	0	0	0	0
ENSG00000269804.1	0	0	0	0	0	0
ENSG00000130770.18_4	1233	1160	1362	810	795	1582
ENSG00000270605.1_6	24	16	17	13	11	25
ENSG00000271398.1_6	1	0	1	0	0	0
ENSG00000130766.5_3	177	177	137	562	507	999
ENSG00000130772.14_3	321	272	257	224	208	404
ENSG00000204138.13_4	1050	1026	1032	938	965	1916
ENSG00000206779.1	0	0	0	0	0	0
ENSG00000229820.2_5	1	3	0	0	1	1
ENSG00000221216.1	0	0	0	0	0	1
ENSG00000180198.16_5	2368	2155	2032	1671	1770	3233
ENSG00000242125.3_5	1061	979	778	940	977	2022
ENSG00000200087.1	21	17	8	54	10	41
ENSG00000238821.1	0	0	0	0	0	0
ENSG00000231468.2_4	6	4	1	2	1	3
ENSG00000279443.1_5	41	32	41	29	23	38
ENSG00000180098.9_3	345	275	286	272	304	669
ENSG00000197989.14_6	382	373	319	404	569	834
ENSG00000221539.1	7	1	3	3	4	11
ENSG00000120656.11_2	403	402	352	452	511	968
ENSG00000188060.7_3	40	27	30	46	66	82
ENSG00000229388.1_6	9	7	9	2	2	15
ENSG00000270103.3_6	0	1	1	0	0	3
ENSG00000162419.12_2	246	269	242	222	226	447
ENSG00000252777.1	0	0	0	0	0	0
ENSG00000198492.16_6	1314	1311	1184	1263	1232	2434
ENSG00000116329.11_3	2	0	1	1	1	5
ENSG00000226852.2	0	0	0	0	0	0
ENSG00000233427.1_6	0	0	0	0	1	0
ENSG00000199756.1	0	0	0	0	0	0
ENSG00000159023.21_6	513	502	481	683	715	1186
ENSG00000225616.2_5	14	14	4	12	17	21
ENSG00000206704.1	0	0	0	0	0	0
ENSG00000253304.2_3	3	5	3	0	1	3
ENSG00000225750.1_6	0	0	0	1	0	0
ENSG00000116350.17_6	1479	1412	1366	935	1033	2104
ENSG00000227637.1	1	1	2	0	0	2
ENSG00000116353.15_3	356	333	300	397	347	625
ENSG00000237934.1_6	1	1	2	2	0	5
ENSG00000060656.20_4	654	632	585	368	467	779
ENSG00000221550.1	1	0	0	0	1	2
ENSG00000230523.1_5	0	0	0	0	0	0
ENSG00000266678.1	0	0	0	0	0	0
ENSG00000225011.4_5	0	0	0	0	0	0
ENSG00000221126.1	0	0	0	0	0	0
ENSG00000228176.1_6	1	1	0	1	2	3
ENSG00000284676.1_4	0	0	0	0	0	0
ENSG00000222787.1	0	0	0	0	0	0
ENSG00000270927.1_5	0	0	0	0	0	0
ENSG00000233399.2_5	0	0	0	0	0	0
ENSG00000233372.1_6	0	0	0	0	0	0
ENSG00000231251.1_5	0	0	0	0	0	0
ENSG00000236335.1_6	0	0	0	0	0	0
ENSG00000231949.1_6	0	0	0	0	0	0
ENSG00000162510.6_3	1	2	2	9	7	7
ENSG00000186056.10_6	25	29	23	45	35	75
ENSG00000287510.1_1	0	0	0	0	0	0
ENSG00000162511.8_3	4	0	4	1	3	6
ENSG00000264773.1	0	0	0	0	0	0
ENSG00000229607.1_6	0	0	0	0	0	0
ENSG00000223382.5_6	6	2	2	0	0	0
ENSG00000222784.1	0	0	0	0	0	0
ENSG00000235143.1_6	0	0	0	0	0	0
ENSG00000162512.16_5	775	782	718	596	704	1177
ENSG00000134644.15_4	1619	1695	1604	1488	1661	2752
ENSG00000200154.1	1	0	1	0	0	0
ENSG00000202107.1	3	1	2	0	1	0
ENSG00000200181.1	0	0	0	0	0	1
ENSG00000237329.2_5	0	0	0	0	0	0
ENSG00000232768.1_5	0	0	0	0	0	0
ENSG00000215900.4_4	0	0	0	0	0	0
ENSG00000225142.2_5	0	0	0	0	0	3
ENSG00000084628.10_3	26	30	24	35	38	51
ENSG00000060688.13_4	1166	1013	879	521	557	1014
ENSG00000229447.2_5	4	6	1	1	3	3
ENSG00000121766.15_4	307	262	277	202	240	417
ENSG00000229044.1_6	0	0	0	0	0	0
ENSG00000121769.7_3	14	14	8	11	9	14
ENSG00000168528.12_4	592	566	570	441	647	1148
ENSG00000268950.1	1	0	2	3	3	1
ENSG00000215899.3_5	0	0	0	1	0	0
ENSG00000206981.1	0	0	0	0	0	0
ENSG00000284543.1_4	2	2	1	0	0	4
ENSG00000228682.2	0	0	0	0	0	0
ENSG00000229167.2_6	4	0	5	1	4	4
ENSG00000142910.16_3	5	9	11	6	17	27
ENSG00000121764.11_2	3	0	2	0	1	2
ENSG00000162517.13_3	1164	1024	831	738	784	1388
ENSG00000235790.7_7	2	2	3	8	3	14
ENSG00000264078.1_7	0	0	0	0	0	0
ENSG00000084636.18_5	218	203	214	316	327	759
ENSG00000121753.12_5	367	407	302	274	327	547
ENSG00000266580.1	0	1	0	0	5	0
ENSG00000254545.1_6	0	0	0	0	2	3
ENSG00000134668.12_4	62	75	54	164	190	329
ENSG00000203620.2_7	0	0	0	0	0	0
ENSG00000269967.1_7	0	0	0	0	0	3
ENSG00000184007.21_6	3973	4101	3572	4297	5290	8871
ENSG00000212673.1	2	5	3	6	8	8
ENSG00000228634.1_6	1	3	0	0	6	0
ENSG00000284702.1_4	0	0	0	0	0	0
ENSG00000121774.18_3	3609	3622	3534	3509	4379	7452
ENSG00000203325.3_6	0	0	2	0	0	1
ENSG00000121775.18_3	282	244	226	236	285	486
ENSG00000266203.1	0	0	0	0	0	0
ENSG00000025800.14_4	1353	1161	1123	1269	1281	2097
ENSG00000250135.1_7	0	0	0	0	0	0
ENSG00000084652.16_3	1895	1876	1603	1607	1519	2817
ENSG00000160050.14_3	42	33	33	36	34	59
ENSG00000224066.1_6	3	1	7	0	4	7
ENSG00000160051.11_3	59	60	52	44	46	67
ENSG00000222046.2_2	5	11	7	11	8	9
ENSG00000160055.19_2	110	84	94	68	79	172
ENSG00000084623.11_2	3703	3341	3083	3391	3058	5701
ENSG00000220785.7_4	175	138	106	82	134	217
ENSG00000183615.6_3	27	30	36	34	44	77
ENSG00000182866.17_4	0	0	1	0	0	0
ENSG00000252450.1	0	0	0	0	0	0
ENSG00000116478.12_5	2349	2237	2203	1958	1911	3539
ENSG00000175130.7_3	2404	2197	1940	1171	1293	2381
ENSG00000233775.1_6	2	2	0	0	2	0
ENSG00000162526.7_3	5	2	1	2	2	9
ENSG00000225828.1_5	63	75	74	60	80	185
ENSG00000160058.18_2	966	857	858	848	997	1701
ENSG00000224333.1_4	0	0	0	0	0	0
ENSG00000270850.1_5	0	0	0	0	0	0
ENSG00000229259.1_4	0	0	0	0	0	0
ENSG00000263529.1	0	0	0	0	0	0
ENSG00000254553.1_6	0	0	0	0	0	0
ENSG00000273274.2_4	0	0	2	0	0	0
ENSG00000160062.15_4	43	34	37	75	92	188
ENSG00000176261.15_5	488	433	436	494	412	909
ENSG00000200591.1	0	0	0	0	0	2
ENSG00000162521.19_6	2181	1980	1896	2098	2003	3640
ENSG00000162520.14_5	140	131	114	137	141	264
ENSG00000224409.1_6	15	7	13	13	5	9
ENSG00000162522.11_3	2020	1942	1729	1308	1723	2839
ENSG00000134684.10_2	1842	1738	1707	4630	3329	7365
ENSG00000116497.18_4	532	559	507	722	764	1264
ENSG00000160097.18_5	15	8	9	7	6	6
ENSG00000121905.10_3	0	2	5	2	5	12
ENSG00000121900.19_3	359	338	297	285	352	604
ENSG00000287691.1_1	0	1	0	1	0	1
ENSG00000221423.1	0	0	0	0	0	0
ENSG00000116514.16_3	519	438	377	770	836	1582
ENSG00000278966.2_5	0	0	0	0	0	0
ENSG00000267885.1	0	0	0	0	0	0
ENSG00000217644.5_5	0	0	2	0	1	0
ENSG00000239670.1_5	0	1	3	3	2	1
ENSG00000236065.2_7	0	0	0	0	0	5
ENSG00000004455.16_2	2391	2284	2123	2013	2092	3973
ENSG00000142920.17_3	33	48	46	34	49	106
ENSG00000278997.1_5	6	2	1	3	0	12
ENSG00000116525.14_3	71	72	52	62	43	96
ENSG00000279179.1_5	5	1	2	1	5	6
ENSG00000284721.1_4	0	0	0	0	0	0
ENSG00000160094.15_5	236	290	236	168	162	386
ENSG00000270115.1_7	6	1	2	1	6	14
ENSG00000256142.1	0	0	0	0	0	0
ENSG00000184389.9_2	0	1	0	0	0	0
ENSG00000225313.5_7	12	18	17	15	24	41
ENSG00000134686.18_4	1211	1074	960	1296	1392	2602
ENSG00000266239.1	1	0	4	2	0	1
ENSG00000222112.1	1	2	3	3	1	3
ENSG00000233246.1_6	3	0	5	0	2	2
ENSG00000221225.1	0	0	0	0	0	0
ENSG00000234512.1_4	0	0	0	0	0	0
ENSG00000121903.14_2	106	93	82	116	104	199
ENSG00000235907.2_5	0	0	0	0	0	0
ENSG00000121904.17_3	0	2	1	0	1	0
ENSG00000227000.2_2	0	0	0	0	0	0
ENSG00000176256.10_5	0	0	0	0	0	0
ENSG00000231163.6_7	0	0	0	0	0	0
ENSG00000201148.1_1	0	0	0	0	0	0
ENSG00000142698.15_4	0	0	0	1	0	1
ENSG00000221053.1	0	0	0	0	0	0
ENSG00000270241.1_5	0	0	0	0	0	0
ENSG00000287703.1_1	0	0	0	0	0	0
ENSG00000207941.1	0	0	0	0	0	0
ENSG00000163866.9_4	677	553	602	405	387	878
ENSG00000189280.3_3	1	2	3	5	1	5
ENSG00000189433.7_4	3	0	0	2	0	1
ENSG00000255811.1_7	0	0	0	0	0	0
ENSG00000216162.1	0	0	0	0	0	0
ENSG00000188910.8_3	9	8	7	7	12	32
ENSG00000187513.9_4	0	0	3	1	0	2
ENSG00000230163.1_6	0	0	0	0	0	0
ENSG00000116544.12_3	2	4	4	2	5	11
ENSG00000252728.1	0	0	0	0	0	0
ENSG00000284773.1_2	6	4	5	3	9	22
ENSG00000241014.2_6	4	2	2	5	3	15
ENSG00000271741.1_6	0	0	0	0	0	0
ENSG00000243749.1_4	0	0	0	0	0	0
ENSG00000163867.17_5	76	79	98	140	183	325
ENSG00000197056.11_4	263	274	258	357	454	604
ENSG00000233940.1_4	0	0	0	0	0	0
ENSG00000228348.1_4	0	1	0	0	1	0
ENSG00000284640.1_4	0	0	0	0	0	0
ENSG00000116560.11_3	7266	7290	8075	4250	4863	9187
ENSG00000201868.1	0	0	0	0	0	0
ENSG00000263591.1	0	0	0	0	0	0
ENSG00000146463.11_3	1056	1145	1009	1330	1654	2508
ENSG00000240374.2	0	0	0	0	0	0
ENSG00000201542.1	1	0	0	0	0	0
ENSG00000229994.1_4	27	36	30	30	38	104
ENSG00000227409.1_6	0	0	0	0	0	0
ENSG00000202129.1	0	0	0	0	0	0
ENSG00000142687.18_4	1193	1094	997	1153	1500	2590
ENSG00000236274.1_5	1	0	0	0	0	0
ENSG00000020129.16_4	515	439	444	234	278	485
ENSG00000239636.1_6	2	3	3	2	1	0
ENSG00000116819.8_4	8	10	16	4	8	21
ENSG00000126067.12_3	3074	2957	2637	2067	1998	4050
ENSG00000239859.2	0	0	0	0	0	0
ENSG00000142686.8_3	625	488	477	389	325	660
ENSG00000092853.14_4	658	693	733	291	241	472
ENSG00000232335.1_6	0	0	0	0	0	0
ENSG00000134698.11_3	249	222	202	372	522	780
ENSG00000092847.12_5	670	727	643	622	645	1081
ENSG00000271164.1_5	0	0	0	0	0	0
ENSG00000286899.1_1	1	0	0	0	0	0
ENSG00000271914.1_6	0	0	0	0	0	0
ENSG00000126070.20_3	207	235	214	302	403	587
ENSG00000271554.1_6	0	1	0	0	0	1
ENSG00000232862.5_5	0	0	1	0	1	0
ENSG00000092850.12_4	1	0	1	0	1	0
ENSG00000116863.11_3	554	468	403	361	320	582
ENSG00000171812.13_5	8	6	2	20	16	26
ENSG00000054116.12_3	1198	1012	1116	1010	931	1789
ENSG00000116871.15_7	2060	2200	2120	1358	1445	3046
ENSG00000264592.1	0	0	0	0	0	0
ENSG00000054118.15_6	3737	3457	3574	3201	3142	5926
ENSG00000231849.1_4	0	0	0	0	0	0
ENSG00000214193.10_6	46	41	35	40	163	240
ENSG00000142694.6_2	78	55	53	60	91	112
ENSG00000116883.8_7	13	17	9	19	67	94
ENSG00000286379.1_1	2	2	4	1	2	6
ENSG00000196182.10_3	322	308	257	204	288	518
ENSG00000181817.6_3	493	413	421	247	258	533
ENSG00000222821.1	0	0	0	0	0	0
ENSG00000116885.18_4	109	65	88	70	97	176
ENSG00000201448.1	0	0	0	0	0	0
ENSG00000116898.12_3	1423	1108	1046	759	814	1744
ENSG00000119535.17_6	0	0	0	0	0	1
ENSG00000230214.1_4	0	0	0	0	0	0
ENSG00000284705.1_4	0	0	0	0	0	0
ENSG00000284720.1_4	0	0	0	0	0	0
ENSG00000234481.2_7	0	0	0	0	0	0
ENSG00000163873.10_4	0	0	0	0	1	1
ENSG00000284650.1_4	0	0	0	0	0	0
ENSG00000223944.2_7	0	0	0	0	0	0
ENSG00000264698.1	0	0	0	0	0	0
ENSG00000207328.1	0	0	0	0	0	0
ENSG00000252368.1_1	0	0	0	0	0	0
ENSG00000230451.2_4	0	0	0	0	0	0
ENSG00000233621.2_7	278	243	220	284	251	515
ENSG00000163874.11_4	1408	1344	1200	1273	1373	2824
ENSG00000163875.15_3	606	554	542	729	786	1407
ENSG00000263675.1	5	3	2	1	0	8
ENSG00000163877.11_3	336	321	270	246	256	417
ENSG00000232273.1_4	0	0	0	1	0	2
ENSG00000237749.4_5	3	3	6	7	3	6
ENSG00000163879.11_3	1	0	1	0	0	1
ENSG00000134697.13_6	1071	983	968	1120	864	1924
ENSG00000284748.1_4	0	0	0	0	0	3
ENSG00000169218.14_3	5	2	1	0	0	8
ENSG00000116922.14_5	397	350	375	467	327	655
ENSG00000134690.11_3	1035	968	886	526	523	1059
ENSG00000183317.17_5	96	110	89	106	128	207
ENSG00000200421.1	0	0	0	0	0	0
ENSG00000238871.1	0	0	0	0	1	0
ENSG00000214141.4_4	0	1	0	0	0	0
ENSG00000227416.2_5	0	0	0	0	0	1
ENSG00000185090.14_3	292	322	250	154	160	279
ENSG00000233728.1_6	0	0	0	0	0	0
ENSG00000196449.4_3	214	176	128	228	197	367
ENSG00000197982.14_5	596	480	409	314	271	540
ENSG00000188786.10_3	364	362	338	403	408	765
ENSG00000230610.1	0	0	0	0	0	0
ENSG00000235673.1_5	0	0	0	0	0	2
ENSG00000230955.1_6	0	0	0	0	0	0
ENSG00000204084.13_4	211	180	168	301	240	528
ENSG00000252448.1	0	0	0	0	0	0
ENSG00000222282.1	0	0	0	0	0	0
ENSG00000183431.12_3	1860	1755	1735	1669	1490	3212
ENSG00000212541.1	1	1	1	0	3	2
ENSG00000183386.10_3	133	123	99	125	168	301
ENSG00000183520.12_4	612	600	676	663	559	1197
ENSG00000185668.7_3	0	0	0	0	0	0
ENSG00000224592.5_6	0	0	1	0	0	0
ENSG00000223589.2_5	0	0	0	0	0	0
ENSG00000265596.1	0	0	0	0	0	0
ENSG00000284623.1_4	0	0	0	0	0	0
ENSG00000286552.1_1	0	0	0	0	0	0
ENSG00000287987.1_1	0	0	0	0	0	0
ENSG00000237290.2_5	0	0	0	0	0	0
ENSG00000275350.1_5	0	0	0	0	0	1
ENSG00000200796.1	0	0	0	0	0	0
ENSG00000238063.3_5	0	0	0	0	0	0
ENSG00000215895.4_5	4	0	0	2	5	5
ENSG00000284632.1_4	0	0	0	0	0	0
ENSG00000116954.8_3	173	164	121	334	413	631
ENSG00000273637.1_7	0	0	0	0	0	0
ENSG00000228436.3_7	6	7	11	5	13	16
ENSG00000214114.9_4	250	279	208	125	141	255
ENSG00000274944.4_7	3	0	0	1	0	1
ENSG00000131233.9_3	0	2	0	0	0	0
ENSG00000158315.11_3	32	23	34	67	75	154
ENSG00000199963.1	0	1	0	0	0	0
ENSG00000207466.1	0	0	0	0	0	0
ENSG00000235549.1_4	0	0	0	0	0	0
ENSG00000174574.16_4	1008	942	874	1036	1082	1838
ENSG00000168653.11_3	2800	2344	2312	1671	1473	3041
ENSG00000127603.26_7	3770	3546	3144	5353	6325	8519
ENSG00000206654.1	0	0	0	0	0	0
ENSG00000222378.1_1	0	0	0	0	1	0
ENSG00000270040.1_7	0	0	0	0	0	0
ENSG00000287422.1_1	0	0	1	0	0	0
ENSG00000226438.1_6	0	0	0	0	0	1
ENSG00000217897.2_4	0	0	0	0	1	0
ENSG00000183682.8_4	76	72	68	48	48	125
ENSG00000237624.1_4	0	0	1	1	0	1
ENSG00000243970.3_4	189	156	158	142	152	444
ENSG00000090621.14_5	1608	1643	1509	1859	2095	3709
ENSG00000228060.3_7	5	3	3	6	11	23
ENSG00000201457.1	3	2	2	1	1	6
ENSG00000163909.8_3	182	170	161	148	190	303
ENSG00000225903.1_6	0	0	0	0	0	0
ENSG00000116981.3_2	0	0	0	0	1	0
ENSG00000116983.13_3	5	7	0	4	7	13
ENSG00000084072.16_3	750	652	678	710	693	1291
ENSG00000225333.6_5	0	1	0	0	0	0
ENSG00000252413.1	0	0	0	0	0	0
ENSG00000116985.12_4	327	312	290	302	342	637
ENSG00000198754.5_3	7	2	3	4	2	5
ENSG00000285905.1_2	0	0	0	0	1	1
ENSG00000261798.1_6	8	5	6	5	3	11
ENSG00000229213.1_5	0	0	0	0	0	0
ENSG00000284719.1_4	3	5	4	12	6	17
ENSG00000284678.1_4	0	0	0	1	0	1
ENSG00000043514.16_4	398	370	267	458	445	885
ENSG00000202222.1	0	0	0	0	0	0
ENSG00000116990.11_4	36	38	32	29	45	52
ENSG00000236546.1_6	0	0	0	0	0	0
ENSG00000207356.1	0	0	0	0	0	0
ENSG00000168389.17_3	110	94	88	85	125	165
ENSG00000228477.1_5	1	2	3	0	3	3
ENSG00000131236.17_4	4066	3801	3875	2899	3247	5967
ENSG00000131238.17_5	1683	1584	1480	2151	2183	3777
ENSG00000226745.2_5	0	0	0	0	0	0
ENSG00000117000.9_3	384	368	366	360	546	685
ENSG00000207508.1	0	0	0	0	0	0
ENSG00000188800.6_3	1	0	0	0	0	0
ENSG00000259943.1_6	77	58	61	64	75	141
ENSG00000084073.9_3	1123	1216	1036	1225	1074	2060
ENSG00000231296.1_5	0	0	0	0	0	0
ENSG00000049089.15_6	12	2	9	7	6	16
ENSG00000227311.3_5	0	0	0	0	0	0
ENSG00000084070.12_5	313	297	299	257	302	478
ENSG00000213172.3_5	0	0	0	0	0	0
ENSG00000284677.1_4	0	0	0	0	0	0
ENSG00000187801.15_3	57	31	42	44	53	84
ENSG00000260920.2_6	25	35	31	26	50	48
ENSG00000279667.1_5	0	0	1	0	0	3
ENSG00000187815.10_3	1	1	1	4	0	1
ENSG00000238287.1_6	7	6	10	3	11	5
ENSG00000164002.11_6	52	46	58	37	39	80
ENSG00000227278.1_6	0	0	0	0	0	0
ENSG00000238186.1_6	3	2	0	1	2	5
ENSG00000117010.17_4	30	37	34	31	34	77
ENSG00000286838.1_1	0	0	0	0	0	0
ENSG00000236505.1_5	0	0	0	0	0	0
ENSG00000233910.1_4	0	0	0	0	0	0
ENSG00000117016.10_3	239	211	215	278	322	516
ENSG00000287743.1_1	0	0	0	2	1	0
ENSG00000237899.1_6	4	4	1	1	0	1
ENSG00000272145.1_6	19	23	15	11	27	43
ENSG00000066136.20_3	876	869	739	716	707	1469
ENSG00000198974.1	0	0	0	0	0	0
ENSG00000207962.1	0	0	0	0	0	0
ENSG00000117013.17_5	8	6	8	6	13	27
ENSG00000264582.1	0	0	0	0	1	0
ENSG00000179862.6_2	747	756	606	828	755	1739
ENSG00000229528.1_6	0	0	0	0	0	0
ENSG00000228940.1_5	0	0	0	0	0	1
ENSG00000286668.1_1	0	0	0	0	0	0
ENSG00000233118.2_4	0	0	0	0	0	0
ENSG00000171793.16_5	3009	2862	2761	6749	4941	10816
ENSG00000281207.1_5	68	42	47	159	182	330
ENSG00000171790.15_3	63	76	67	214	231	502
ENSG00000010803.16_5	491	417	411	626	677	1239
ENSG00000215893.3_4	1	0	0	0	0	0
ENSG00000287400.1_1	0	1	1	0	0	1
ENSG00000235358.2_6	2	1	0	0	2	2
ENSG00000213987.4_5	0	0	0	0	0	0
ENSG00000286640.1_1	0	0	0	0	0	0
ENSG00000204060.7_4	19	20	17	9	10	35
ENSG00000229901.1_6	1	2	1	3	4	3
ENSG00000252563.1_1	0	0	0	0	0	0
ENSG00000127129.10_3	19	27	16	21	34	35
ENSG00000127124.16_5	72	76	62	119	119	214
ENSG00000230881.1_6	0	0	0	0	0	0
ENSG00000230638.4_5	0	0	0	0	0	1
ENSG00000284895.1_3	0	0	0	0	0	0
ENSG00000264896.1	0	0	0	0	0	0
ENSG00000287587.1_1	0	0	0	0	1	0
ENSG00000227538.1_4	0	0	0	0	0	0
ENSG00000228776.2_5	0	0	0	0	0	0
ENSG00000044012.4_3	0	0	0	0	0	0
ENSG00000197273.4_3	0	0	0	0	0	0
ENSG00000198815.9_6	886	888	854	1022	1077	1895
ENSG00000227527.2_7	0	4	1	1	3	2
ENSG00000177181.15_5	162	175	140	70	154	157
ENSG00000235002.1_5	0	0	0	0	1	0
ENSG00000066185.13_3	10	7	6	23	24	31
ENSG00000127125.9_4	642	590	656	671	692	1373
ENSG00000186409.17_6	29	36	50	36	33	68
ENSG00000230116.1_5	0	0	0	0	0	0
ENSG00000236876.3_4	0	5	0	1	1	3
ENSG00000200254.1	0	0	0	0	0	0
ENSG00000236180.2_5	0	0	0	0	0	0
ENSG00000171960.11_5	364	287	209	205	212	440
ENSG00000285728.2_2	27	34	39	24	32	92
ENSG00000234917.2_6	1	0	1	0	1	0
ENSG00000065978.19_4	10092	10562	10369	5574	6051	12516
ENSG00000164007.10_3	0	1	0	0	0	0
ENSG00000117385.15_3	1100	991	827	690	770	1456
ENSG00000164008.16_5	30	19	25	25	34	74
ENSG00000283580.3_5	0	0	0	0	0	0
ENSG00000228452.1_6	0	0	0	0	0	0
ENSG00000274386.5_5	16	12	6	5	11	14
ENSG00000177868.12_3	122	95	70	137	155	221
ENSG00000164010.15_7	149	155	120	151	154	335
ENSG00000228192.8_6	9	9	7	8	8	22
ENSG00000164011.18_4	212	193	195	214	185	425
ENSG00000233708.1_5	2	0	0	0	0	0
ENSG00000237090.1_5	0	0	0	2	0	0
ENSG00000225099.1_4	2	0	1	4	4	5
ENSG00000117394.22_5	3320	3362	3092	4297	8965	10443
ENSG00000284138.1_4	0	0	0	0	0	1
ENSG00000227533.6_5	9	4	5	6	16	17
ENSG00000283973.2_5	1	0	0	0	0	0
ENSG00000207256.1	0	0	0	0	0	0
ENSG00000252803.1	0	0	0	0	0	0
ENSG00000277513.1_5	0	0	0	0	0	0
ENSG00000186973.11_3	6	3	3	4	10	26
ENSG00000117395.12_4	1896	1677	1705	1838	1572	3445
ENSG00000243710.7_5	14	14	7	24	20	38
ENSG00000199240.1_1	0	0	0	0	0	0
ENSG00000179178.11_4	0	0	0	0	0	0
ENSG00000253313.5_2	0	0	0	0	0	1
ENSG00000066056.14_3	0	0	0	2	0	0
ENSG00000117400.17_7	3	0	1	2	5	5
ENSG00000287113.1_1	1	0	0	0	2	1
ENSG00000234694.1_6	30	13	9	31	34	56
ENSG00000117399.14_3	2896	2646	2210	1271	1136	2366
ENSG00000066322.15_4	2360	1987	1751	1961	1985	3643
ENSG00000159479.17_3	502	448	371	649	606	1139
ENSG00000229431.1_6	8	9	12	8	4	19
ENSG00000198198.16_7	719	656	611	617	664	1132
ENSG00000229372.1_6	0	0	0	0	0	0
ENSG00000178922.16_5	0	0	0	0	0	0
ENSG00000229348.1_5	0	2	2	1	2	9
ENSG00000142949.17_4	6990	7357	6892	11052	12265	19673
ENSG00000066135.13_5	334	267	267	417	309	671
ENSG00000284989.1_2	0	0	0	0	0	0
ENSG00000236200.6_6	26	16	20	17	14	16
ENSG00000126091.20_6	19	18	27	22	33	22
ENSG00000229444.1_6	1	0	0	0	0	0
ENSG00000252201.1	0	0	0	0	0	2
ENSG00000233674.2_5	0	0	0	0	0	0
ENSG00000224751.2_4	0	1	0	1	0	3
ENSG00000117407.17_6	16	19	18	6	8	36
ENSG00000237950.2_6	43	31	43	32	26	54
ENSG00000117408.11_3	613	541	459	355	381	736
ENSG00000285649.1_2	3	2	2	0	0	0
ENSG00000132768.14_3	594	538	531	343	272	536
ENSG00000117410.14_4	1350	1061	912	761	678	1111
ENSG00000117411.16_2	1042	891	907	618	618	1142
ENSG00000159214.13_4	256	226	232	176	217	387
ENSG00000196517.11_6	307	335	277	479	390	905
ENSG00000230615.7_7	49	44	52	102	128	233
ENSG00000227163.2_5	0	0	1	0	1	6
ENSG00000271647.1_2	0	0	0	0	0	0
ENSG00000239560.2	0	0	0	0	0	0
ENSG00000171872.4_2	8	5	2	14	9	14
ENSG00000233514.1_5	6	8	5	4	3	7
ENSG00000283039.1_3	1	0	0	0	0	0
ENSG00000226804.4_5	0	0	0	0	0	0
ENSG00000200171.1	0	0	0	0	0	0
ENSG00000238037.1_4	0	0	0	0	0	0
ENSG00000227994.1_5	0	0	0	0	0	0
ENSG00000271329.1_5	0	0	0	0	0	0
ENSG00000178028.14_4	635	585	494	432	495	1112
ENSG00000117419.15_4	1033	867	763	675	658	1194
ENSG00000233602.1_6	1	2	0	4	3	0
ENSG00000252146.1	0	0	0	0	0	0
ENSG00000199385.1	0	0	0	0	0	0
ENSG00000187147.18_5	810	786	690	699	709	1476
ENSG00000263381.1	0	0	0	0	0	0
ENSG00000126106.14_3	207	186	164	55	69	126
ENSG00000198520.12_7	34	30	30	26	27	73
ENSG00000199377.1	1	0	1	1	0	1
ENSG00000200169.1	0	0	0	0	0	0
ENSG00000142945.13_5	1504	1320	1255	721	740	1382
ENSG00000225721.5_6	0	3	4	0	1	6
ENSG00000142937.12_3	13982	10920	10591	17299	16837	29234
ENSG00000264294.1	0	0	0	0	0	0
ENSG00000200913.1	5	3	2	6	1	6
ENSG00000202031.1	0	0	0	0	0	1
ENSG00000207421.1	0	0	0	0	0	0
ENSG00000234093.3_4	5	4	3	10	6	12
ENSG00000142959.5_3	5	4	6	7	10	8
ENSG00000173846.13_3	179	206	174	212	230	494
ENSG00000188396.3_4	3	7	4	2	5	6
ENSG00000222009.8_2	219	207	174	79	84	263
ENSG00000117425.14_3	19	34	25	11	15	15
ENSG00000202444.1	0	0	0	0	0	0
ENSG00000226499.1_5	0	0	0	0	0	0
ENSG00000070785.16_5	360	344	295	354	284	612
ENSG00000266294.1	0	0	0	0	0	0
ENSG00000253039.1_1	0	0	0	0	0	0
ENSG00000229815.1_4	0	0	0	0	0	0
ENSG00000232369.1_5	0	0	2	3	2	3
ENSG00000268949.1_4	4	3	5	9	4	13
ENSG00000126107.15_3	1021	941	772	600	729	1467
ENSG00000126088.14_4	887	828	707	479	509	994
ENSG00000162415.7_4	164	145	149	118	129	284
ENSG00000264650.1	0	0	1	0	2	2
ENSG00000234315.1_4	1	2	3	1	0	3
ENSG00000221707.2	0	0	0	0	0	0
ENSG00000281912.1_3	13	12	16	9	8	35
ENSG00000186603.5_2	51	50	61	12	9	16
ENSG00000132781.17_6	282	264	235	228	215	480
ENSG00000132773.12_3	345	319	262	148	132	305
ENSG00000070759.17_3	31	32	24	20	35	32
ENSG00000238945.1	0	0	0	0	0	0
ENSG00000236872.1_5	1	0	1	0	0	1
ENSG00000280670.3_5	60	60	49	82	74	166
ENSG00000132763.15_3	127	83	94	63	75	122
ENSG00000117450.14_4	19739	15772	14647	12902	10584	19821
ENSG00000234379.1_4	0	0	0	0	0	0
ENSG00000117448.13_5	1871	1556	1284	1368	1235	2248
ENSG00000281133.1_1	2	0	1	1	1	0
ENSG00000280836.1_1	0	1	0	0	1	0
ENSG00000132780.17_6	4191	3748	4019	2775	2641	5166
ENSG00000281112.1_1	0	0	0	0	0	0
ENSG00000281825.1_1	0	0	0	0	0	0
ENSG00000159588.15_4	33	29	15	20	23	53
ENSG00000159592.11_4	1196	1204	1107	1673	1899	3378
ENSG00000225447.1_4	1	0	1	0	2	0
ENSG00000234329.1_5	2	1	1	0	2	2
ENSG00000159596.7_3	380	351	312	469	539	924
ENSG00000197429.10_3	206	164	159	250	260	354
ENSG00000230896.1_7	13	7	15	9	14	28
ENSG00000236111.5_5	2	0	1	0	0	1
ENSG00000086015.21_3	1454	1375	1194	924	967	1713
ENSG00000232467.2_4	0	0	0	1	0	0
ENSG00000117461.15_4	79	70	69	15	11	27
ENSG00000278139.1_6	0	0	0	0	0	0
ENSG00000226957.1_6	1	0	0	0	0	0
ENSG00000233114.2_5	0	0	0	0	0	0
ENSG00000227857.2_6	1	0	3	0	0	0
ENSG00000117472.10_3	11	16	21	21	19	24
ENSG00000250719.1_7	0	0	0	0	0	0
ENSG00000085998.14_3	1280	1196	1134	1069	1182	2100
ENSG00000171357.6_3	0	0	0	0	0	0
ENSG00000085999.13_5	250	225	175	80	77	122
ENSG00000132128.16_3	1501	1326	1256	935	1016	1724
ENSG00000173660.12_3	3160	2520	2557	2568	2527	4471
ENSG00000117481.10_3	455	452	389	528	497	990
ENSG00000225779.1_5	1	0	0	0	0	0
ENSG00000117480.16_3	13	12	10	10	7	22
ENSG00000232022.7_4	2	6	3	7	10	29
ENSG00000224863.3_5	0	1	1	1	0	0
ENSG00000197587.10_3	136	101	109	38	102	119
ENSG00000282881.2_6	0	0	0	0	0	0
ENSG00000269956.2_5	3	6	6	3	8	13
ENSG00000162456.9_3	0	0	0	0	0	0
ENSG00000079277.21_7	419	421	374	378	423	755
ENSG00000142961.14_3	171	178	175	226	262	512
ENSG00000123472.12_5	915	756	694	837	843	1446
ENSG00000233647.2_4	1	0	0	0	0	0
ENSG00000186118.8_3	1	0	0	0	2	3
ENSG00000228237.5_6	2	2	1	1	1	4
ENSG00000159658.11_3	1480	1489	1366	1410	1789	2646
ENSG00000236476.2_5	0	0	0	0	0	0
ENSG00000142973.13_2	0	0	0	0	0	0
ENSG00000154198.14_5	0	0	0	0	0	0
ENSG00000238145.2_5	0	0	0	0	0	0
ENSG00000187048.13_4	0	0	0	0	0	0
ENSG00000259832.1_4	0	0	0	0	0	0
ENSG00000261196.1_4	0	0	0	0	0	0
ENSG00000261593.1_4	0	0	0	0	0	0
ENSG00000261290.1_4	0	0	0	0	0	0
ENSG00000186377.8_3	1	0	1	1	3	5
ENSG00000186160.5_3	0	0	0	0	0	0
ENSG00000225154.2_5	0	0	0	0	0	0
ENSG00000225506.2_6	1	4	2	10	15	18
ENSG00000162365.12_4	1	0	0	0	1	0
ENSG00000225514.1_4	0	0	0	0	1	0
ENSG00000224805.2_6	7	13	8	12	12	24
ENSG00000162366.8_3	377	335	257	983	1135	2125
ENSG00000162367.11_2	0	0	0	4	2	4
ENSG00000226252.1_6	0	0	0	0	0	0
ENSG00000123473.15_3	759	796	697	574	526	1030
ENSG00000162368.13_2	1782	1856	1819	2229	3135	4775
ENSG00000225762.1_6	8	16	5	11	3	21
ENSG00000186790.6_3	1	0	0	0	1	1
ENSG00000237424.1_5	52	47	41	40	44	110
ENSG00000186564.5_2	53	39	64	28	42	71
ENSG00000271355.1_5	0	0	0	0	0	0
ENSG00000229554.2_4	0	0	0	0	0	0
ENSG00000221346.1	0	0	0	0	0	0
ENSG00000227883.1_4	0	0	0	0	0	0
ENSG00000221447.1	0	0	0	0	0	0
ENSG00000227947.2_5	0	0	0	0	0	3
ENSG00000269113.4_4	17	26	18	59	52	96
ENSG00000223814.1_7	0	0	0	0	0	0
ENSG00000273395.1	0	0	0	0	0	0
ENSG00000225028.1_6	0	0	0	1	0	4
ENSG00000226133.6_7	0	0	0	0	0	0
ENSG00000231413.1_6	0	0	0	0	0	0
ENSG00000237180.1_4	0	0	0	0	0	0
ENSG00000242267.6_4	0	0	0	0	0	2
ENSG00000279096.2_4	0	0	0	0	0	0
ENSG00000269709.1	0	0	0	0	0	0
ENSG00000223720.2_6	0	0	0	0	0	0
ENSG00000117834.12_6	5	1	2	0	2	1
ENSG00000272491.1_6	0	1	1	0	0	0
ENSG00000279214.1_5	0	0	0	0	0	0
ENSG00000132122.12_6	65	72	62	90	125	155
ENSG00000224986.2_4	0	0	0	0	0	1
ENSG00000206700.1	0	0	0	0	0	0
ENSG00000235105.1_5	5	2	4	6	9	6
ENSG00000223175.1	0	0	0	0	0	0
ENSG00000232514.1_5	0	0	0	0	0	0
ENSG00000186094.17_7	0	0	0	0	0	2
ENSG00000287661.1_1	0	0	0	0	0	0
ENSG00000162373.13_4	1	0	0	2	0	0
ENSG00000286597.1_1	0	0	0	1	0	0
ENSG00000229846.2_6	0	0	0	0	0	0
ENSG00000239144.1	0	0	0	0	0	0
ENSG00000230114.1_6	0	0	0	0	0	0
ENSG00000225623.1_6	0	0	0	0	0	0
ENSG00000237478.2_5	0	0	0	0	0	0
ENSG00000215887.5_4	0	0	0	0	0	0
ENSG00000221746.1	0	0	0	0	0	0
ENSG00000227839.1	0	0	0	0	0	0
ENSG00000279324.1_5	0	0	0	0	0	0
ENSG00000233595.2_4	0	0	0	0	0	0
ENSG00000162374.17_7	0	0	0	0	0	0
ENSG00000230828.1_5	0	0	0	0	0	0
ENSG00000237337.1_6	0	0	0	0	0	0
ENSG00000233407.1_6	0	0	0	0	0	0
ENSG00000284696.2_4	0	0	0	0	0	0
ENSG00000284645.1_4	0	0	0	0	0	0
ENSG00000234080.3_5	0	0	0	1	0	0
ENSG00000229316.1_4	0	0	0	0	0	0
ENSG00000225671.2_4	0	0	0	0	1	1
ENSG00000142700.12_3	12	9	9	0	0	5
ENSG00000284700.1_2	2	1	2	0	0	0
ENSG00000271782.1	0	0	0	0	0	0
ENSG00000185104.20_4	935	848	759	921	918	1784
ENSG00000225767.1_6	0	0	1	1	0	5
ENSG00000202140.1	0	0	0	0	0	0
ENSG00000207194.1	0	0	0	1	0	0
ENSG00000252825.1	0	0	0	0	0	0
ENSG00000230585.2_4	1	1	0	1	3	0
ENSG00000237130.1_4	0	0	0	0	0	0
ENSG00000123080.12_4	587	497	512	72	147	202
ENSG00000265538.1	0	0	0	0	0	0
ENSG00000204006.9_5	0	0	0	0	0	0
ENSG00000200262.1	0	0	0	0	0	0
ENSG00000213478.2_4	2	3	0	5	1	3
ENSG00000239101.1	0	0	0	0	0	0
ENSG00000221492.1	0	0	0	0	0	0
ENSG00000203356.2_5	0	1	1	1	0	0
ENSG00000238618.1	0	0	0	0	0	0
ENSG00000123091.5_3	510	585	489	550	869	1382
ENSG00000233406.5_5	0	0	0	1	0	0
ENSG00000236434.2_6	0	0	1	0	0	2
ENSG00000085831.15_6	169	166	155	226	243	454
ENSG00000261664.5_6	0	2	1	0	0	2
ENSG00000085832.17_6	778	841	714	1216	1645	2356
ENSG00000232027.2_5	2	0	0	2	0	3
ENSG00000206595.1	0	0	0	0	0	0
ENSG00000238140.1_6	2	0	1	0	0	5
ENSG00000227070.1_6	1	0	1	0	1	0
ENSG00000252032.1	0	0	0	0	0	0
ENSG00000227742.2_5	0	0	0	0	0	0
ENSG00000117859.19_6	2590	2484	2286	2131	2317	4388
ENSG00000236973.2_4	0	0	0	0	0	0
ENSG00000232846.1_4	0	0	0	0	0	0
ENSG00000212624.1	0	0	0	0	0	0
ENSG00000078618.21_3	3446	3319	3268	3354	3682	6524
ENSG00000266993.3_7	2	8	5	0	9	6
ENSG00000272175.1_6	0	0	0	0	0	0
ENSG00000212076.1	0	0	0	0	0	0
ENSG00000230604.2_4	0	0	0	0	0	0
ENSG00000212174.1	0	0	0	0	0	1
ENSG00000265769.1	0	0	0	0	0	0
ENSG00000169213.7_3	643	645	669	1318	1288	2149
ENSG00000200839.1_1	0	0	0	0	0	0
ENSG00000229032.1_5	0	0	0	0	0	0
ENSG00000264613.1	0	0	0	0	0	0
ENSG00000117862.12_4	283	226	304	194	200	336
ENSG00000285839.1_1	0	0	0	0	0	0
ENSG00000198841.3_3	101	74	56	91	88	127
ENSG00000223390.1_6	0	0	0	1	1	2
ENSG00000228369.2_6	0	0	2	1	3	1
ENSG00000134717.18_4	536	567	574	1103	1241	2130
ENSG00000157077.14_3	357	338	300	486	457	853
ENSG00000241745.2	0	0	0	0	0	0
ENSG00000228407.2_5	5	2	3	1	1	1
ENSG00000223429.1_5	0	0	0	0	0	0
ENSG00000224255.2_4	0	0	0	0	0	0
ENSG00000236004.2_5	0	0	0	0	0	0
ENSG00000237663.2_4	0	0	0	0	0	0
ENSG00000213735.2_4	0	0	0	1	0	2
ENSG00000154222.14_3	928	840	761	715	765	1522
ENSG00000272100.1_6	2	0	1	1	3	3
ENSG00000287078.1_1	4	5	4	1	2	9
ENSG00000224680.4_4	6	2	3	0	0	7
ENSG00000085840.13_3	921	838	771	232	287	516
ENSG00000134748.13_3	635	561	567	492	485	832
ENSG00000134744.14_6	788	744	805	1106	1120	1981
ENSG00000239063.1	0	0	0	0	1	0
ENSG00000272371.1_6	0	0	0	1	0	0
ENSG00000236290.1_4	0	1	0	1	0	0
ENSG00000116157.6_3	0	0	0	0	0	0
ENSG00000182183.15_4	1	0	0	2	1	0
ENSG00000162377.6_3	670	608	565	556	502	1144
ENSG00000233664.1_4	0	0	0	0	0	0
ENSG00000239640.2	0	0	0	0	0	0
ENSG00000162378.13_3	457	451	466	592	726	1008
ENSG00000252018.1	1	0	0	0	0	0
ENSG00000228929.1_4	67	62	57	92	82	150
ENSG00000206627.1	0	0	0	0	0	0
ENSG00000203995.9_3	131	121	98	117	138	277
ENSG00000242391.2_6	2	2	1	1	2	1
ENSG00000121310.17_4	352	281	330	382	442	965
ENSG00000230953.2_5	6	7	3	5	13	18
ENSG00000231866.2_5	1	0	0	0	0	0
ENSG00000116171.18_5	1420	1119	1153	1114	1407	2169
ENSG00000264834.1	0	0	0	0	0	0
ENSG00000266188.1	0	0	0	0	0	0
ENSG00000265815.1	0	0	0	0	0	0
ENSG00000237279.2_5	0	0	0	0	0	0
ENSG00000236360.2_5	0	0	0	0	0	0
ENSG00000226147.1_4	0	0	0	0	0	0
ENSG00000174348.13_3	0	0	0	0	3	0
ENSG00000232993.1_7	0	0	0	0	0	0
ENSG00000227644.2_4	0	0	0	0	0	0
ENSG00000162383.12_5	2	0	1	0	1	0
ENSG00000235563.1_6	1	1	1	0	0	0
ENSG00000277397.1_5	0	0	0	0	0	0
ENSG00000157184.7_4	171	153	154	94	139	239
ENSG00000236723.2_6	2	2	0	0	3	0
ENSG00000162384.14_3	648	647	488	566	661	1197
ENSG00000259818.1_6	0	0	2	1	1	0
ENSG00000162385.11_3	625	555	742	775	616	1338
ENSG00000226754.2_7	11	7	11	10	19	32
ENSG00000157193.17_6	1337	1259	1228	806	804	1535
ENSG00000270172.1	0	0	0	0	0	0
ENSG00000234578.1_6	0	0	0	0	0	0
ENSG00000228838.1_6	3	3	1	1	1	0
ENSG00000232762.1_6	4	4	2	0	2	1
ENSG00000225675.2_5	2	8	0	6	8	3
ENSG00000285954.1_2	0	0	0	0	0	0
ENSG00000226938.1_6	0	0	0	0	0	0
ENSG00000230138.2_6	0	0	0	0	0	0
ENSG00000236253.7_4	0	0	0	0	0	0
ENSG00000143006.7_2	0	0	0	0	0	0
ENSG00000174332.5_2	0	1	0	0	0	0
ENSG00000239007.1	0	0	0	0	0	0
ENSG00000058804.12_3	1429	1536	1308	1081	1151	1862
ENSG00000201003.1	1	0	0	0	0	0
ENSG00000264454.1	0	0	0	0	0	0
ENSG00000229687.2_5	0	0	0	0	0	0
ENSG00000058799.15_3	395	358	275	327	369	696
ENSG00000211452.10_4	0	0	1	0	1	3
ENSG00000081870.11_2	572	506	517	447	495	1006
ENSG00000116212.15_4	713	565	475	826	801	1446
ENSG00000219102.3_4	3	3	6	1	2	2
ENSG00000203985.11_3	0	0	1	0	0	1
ENSG00000197015.2	0	0	0	0	0	0
ENSG00000116209.11_5	1823	1531	1532	1973	2188	3401
ENSG00000272091.1	0	0	0	0	0	0
ENSG00000203276.2	1	3	0	0	1	2
ENSG00000116205.14_5	215	195	210	239	242	425
ENSG00000264208.1	0	0	0	0	0	0
ENSG00000225183.1_5	0	0	0	0	0	0
ENSG00000237611.1	0	0	0	0	0	0
ENSG00000256407.2_6	1	0	0	0	0	0
ENSG00000157211.11_5	1	0	0	0	0	0
ENSG00000280425.2_7	0	0	0	0	0	1
ENSG00000215883.10_4	124	126	102	55	84	138
ENSG00000248835.2	0	0	0	0	0	0
ENSG00000116221.15_2	1752	1544	1316	1141	1216	2245
ENSG00000157216.15_5	381	419	341	249	243	555
ENSG00000198711.5_5	4	2	4	1	5	4
ENSG00000225632.1_6	0	0	0	0	1	0
ENSG00000232245.1_6	0	0	0	0	0	0
ENSG00000265404.1	0	0	0	0	0	0
ENSG00000287582.1_1	0	0	0	0	0	0
ENSG00000235741.1_6	0	0	0	0	0	1
ENSG00000237173.1_5	0	0	0	0	0	0
ENSG00000252646.1	0	0	0	0	0	0
ENSG00000227453.1_4	0	0	0	0	0	0
ENSG00000162390.17_2	86	68	65	22	35	59
ENSG00000162391.12_5	4	0	1	0	1	0
ENSG00000230728.1_7	0	0	0	0	0	0
ENSG00000184313.20_5	0	0	0	0	0	0
ENSG00000271723.5_3	0	0	0	0	0	0
ENSG00000243725.7_4	17	14	19	22	9	24
ENSG00000162396.6_3	172	129	119	181	144	269
ENSG00000006555.11_6	0	0	0	0	0	0
ENSG00000237453.1_6	0	0	0	0	0	0
ENSG00000162398.11_2	0	0	0	0	1	1
ENSG00000116133.13_4	3192	2851	2460	673	795	1207
ENSG00000287724.1_1	0	0	0	0	0	0
ENSG00000242396.1_7	1	0	0	0	0	0
ENSG00000233203.6_7	0	0	1	1	0	1
ENSG00000284601.1_4	0	0	0	0	0	0
ENSG00000143001.5_3	0	2	3	0	2	6
ENSG00000233271.1_6	0	0	0	0	0	0
ENSG00000162399.9_5	0	0	0	0	0	0
ENSG00000169174.10_2	1027	945	671	198	245	389
ENSG00000162402.14_3	1442	1365	1234	1715	1888	2811
ENSG00000231090.2_7	0	0	0	0	0	0
ENSG00000231095.1_4	1	0	0	0	0	0
ENSG00000265822.1	0	0	0	0	0	0
ENSG00000234810.4_6	0	3	1	0	0	0
ENSG00000231900.3_4	0	0	0	0	0	0
ENSG00000232198.2_4	0	0	0	0	0	0
ENSG00000199831.1	0	0	0	0	0	0
ENSG00000252162.1	0	0	0	0	0	0
ENSG00000272051.1	0	0	0	0	0	0
ENSG00000233079.3_5	0	0	0	0	0	0
ENSG00000230250.3_6	0	0	0	0	0	0
ENSG00000227104.3_4	0	0	0	0	0	0
ENSG00000235612.1_6	0	0	0	0	0	0
ENSG00000260971.4_6	0	0	2	0	0	2
ENSG00000284686.1_3	2	1	1	0	0	1
ENSG00000229871.1_4	0	0	0	0	0	0
ENSG00000223307.2	0	0	0	0	0	0
ENSG00000223956.3_5	2	2	4	5	0	5
ENSG00000162407.9_4	511	515	525	568	449	910
ENSG00000236776.1_4	0	0	0	0	0	0
ENSG00000224980.1_4	0	0	0	0	0	0
ENSG00000225475.1_5	0	0	0	0	1	1
ENSG00000162409.11_3	390	409	423	386	631	772
ENSG00000187889.13_6	0	1	1	1	0	1
ENSG00000229913.1_6	0	0	0	0	0	0
ENSG00000157131.10_2	0	0	0	0	0	0
ENSG00000021852.13_4	0	0	0	0	0	0
ENSG00000236341.1_7	0	0	0	0	0	0
ENSG00000221591.1	0	0	0	0	0	0
ENSG00000173406.15_4	0	0	0	0	0	0
ENSG00000227935.1_6	0	0	0	0	0	0
ENSG00000236888.1_4	0	0	0	0	0	0
ENSG00000238773.1	0	0	0	0	0	0
ENSG00000226759.8_7	0	0	0	0	0	0
ENSG00000229887.4_2	1	0	1	0	1	2
ENSG00000223416.3_4	0	0	0	0	0	0
ENSG00000235038.1_6	0	0	0	0	0	0
ENSG00000230546.1_5	0	0	0	0	0	0
ENSG00000233216.1_5	0	0	0	0	0	0
ENSG00000162600.12_4	194	170	169	196	245	406
ENSG00000286918.1_1	8	3	5	2	5	1
ENSG00000270209.1_5	0	0	0	0	0	0
ENSG00000264128.1	0	0	0	0	0	0
ENSG00000184292.6_2	0	0	0	0	0	1
ENSG00000185839.3_5	11	7	3	12	6	19
ENSG00000162601.11_4	378	350	388	548	772	1165
ENSG00000283445.1_6	0	0	0	0	0	0
ENSG00000222168.1	0	0	0	0	0	0
ENSG00000264081.1	0	0	0	0	0	0
ENSG00000177606.6_2	1128	1038	1096	3182	5337	5964
ENSG00000234807.7_5	5	2	1	2	11	10
ENSG00000272226.1_6	1	1	0	1	4	5
ENSG00000231740.1_6	0	0	0	0	0	0
ENSG00000232453.7_7	6	8	6	18	29	48
ENSG00000237352.4_6	0	3	2	3	3	4
ENSG00000228121.1_4	2	2	0	0	0	0
ENSG00000241042.1_7	0	0	0	0	0	0
ENSG00000235215.2_7	0	0	0	0	0	0
ENSG00000224609.8_6	17	8	15	14	30	33
ENSG00000270457.1_6	1	0	0	2	1	1
ENSG00000172456.17_4	74	77	67	125	139	256
ENSG00000266150.1	0	0	0	0	0	0
ENSG00000226883.1_6	0	0	0	0	0	0
ENSG00000134709.11_3	89	107	93	61	97	108
ENSG00000134716.11_4	2	1	4	3	1	5
ENSG00000265535.1	0	0	0	0	0	0
ENSG00000162598.13_4	0	0	0	0	0	0
ENSG00000229332.2_4	0	0	0	0	0	0
ENSG00000238242.2_6	0	0	0	0	0	0
ENSG00000226476.4_5	0	0	0	0	0	0
ENSG00000231252.3_6	0	0	0	0	0	0
ENSG00000162599.17_6	433	433	460	419	428	694
ENSG00000237928.6_6	0	0	0	0	0	0
ENSG00000263380.1	0	0	0	0	0	0
ENSG00000237853.6_5	0	0	1	0	0	1
ENSG00000284808.1_3	0	0	0	0	0	0
ENSG00000287224.1_1	0	0	0	0	0	0
ENSG00000264551.1	0	0	0	0	0	0
ENSG00000223920.2_5	0	0	1	0	0	0
ENSG00000162604.12_6	320	279	268	309	426	763
ENSG00000271200.1_6	8	3	2	1	0	5
ENSG00000132849.20_5	646	635	600	927	1062	1691
ENSG00000200575.1	0	0	0	0	0	0
ENSG00000212360.1	0	0	0	0	0	0
ENSG00000236646.1_4	1	0	0	0	0	0
ENSG00000242860.2	0	0	1	0	0	0
ENSG00000263908.1	0	0	0	0	0	0
ENSG00000234204.1_4	0	0	0	0	0	0
ENSG00000234088.1_4	0	0	0	0	0	0
ENSG00000240563.2_3	0	0	0	0	0	0
ENSG00000237227.1_5	0	0	0	0	0	0
ENSG00000200174.1	0	0	0	0	0	0
ENSG00000132854.19_3	36	30	25	32	39	65
ENSG00000201153.1	0	0	0	0	0	0
ENSG00000162607.13_4	744	797	867	932	1078	1672
ENSG00000116641.17_5	731	746	678	1128	1314	1891
ENSG00000270549.1_5	0	0	0	0	0	0
ENSG00000132855.4_2	0	0	0	0	0	4
ENSG00000269624.1	0	0	0	0	0	0
ENSG00000278967.1_5	0	0	0	0	0	0
ENSG00000213703.2_5	0	0	0	0	0	0
ENSG00000235545.1_6	2	0	1	0	1	0
ENSG00000125703.15_3	146	227	169	257	269	442
ENSG00000234318.1_6	0	0	0	0	2	1
ENSG00000237163.1_5	0	0	0	0	0	0
ENSG00000229537.7_6	0	0	0	0	0	0
ENSG00000286455.1_1	0	0	0	0	0	0
ENSG00000227485.1_6	0	0	0	0	0	0
ENSG00000229225.1_6	0	0	0	0	0	0
ENSG00000203605.3_6	0	0	0	0	0	0
ENSG00000224209.8_6	1	1	1	1	3	4
ENSG00000252259.1_1	0	0	0	0	0	0
ENSG00000228734.2_6	0	0	0	0	0	3
ENSG00000223683.1_4	0	0	0	0	0	0
ENSG00000230798.5_6	55	40	37	104	83	188
ENSG00000187140.5_2	34	30	38	47	32	52
ENSG00000252784.1	0	0	0	0	0	0
ENSG00000236674.1_5	0	0	0	0	0	1
ENSG00000088035.18_5	235	229	217	298	295	588
ENSG00000142856.16_2	414	413	453	340	459	670
ENSG00000286429.1_1	0	0	0	0	0	0
ENSG00000203965.13_4	135	141	133	102	134	241
ENSG00000264271.1	0	1	0	0	0	0
ENSG00000251720.1	0	0	0	0	0	0
ENSG00000116652.6_4	4	5	10	10	7	20
ENSG00000079739.17_5	1298	1128	1031	1200	1539	2679
ENSG00000244256.2	0	0	0	1	1	2
ENSG00000185483.12_4	541	539	530	1068	931	1649
ENSG00000177452.7_5	0	0	0	0	1	0
ENSG00000228056.3_4	0	1	1	1	1	0
ENSG00000207190.1	0	0	0	0	0	0
ENSG00000200508.1	0	0	0	0	0	0
ENSG00000223949.7_6	2	0	0	2	0	1
ENSG00000284928.1_3	0	0	0	1	0	0
ENSG00000177414.13_4	0	0	0	0	0	0
ENSG00000238653.1	0	0	0	0	0	0
ENSG00000158966.15_4	90	97	89	112	140	253
ENSG00000264470.1	0	0	0	0	0	0
ENSG00000162437.14_2	430	441	316	409	491	832
ENSG00000162434.12_3	7153	7234	6409	10180	9450	17007
ENSG00000234784.2_5	0	0	0	0	0	0
ENSG00000233877.2_5	1	0	0	0	0	0
ENSG00000226891.9_7	2	2	2	3	5	9
ENSG00000185031.6_4	0	0	0	0	0	0
ENSG00000272506.1_6	1	0	2	1	0	0
ENSG00000212257.1	0	0	0	0	1	0
ENSG00000265996.1	0	1	0	1	0	0
ENSG00000199135.1	1	0	0	0	0	0
ENSG00000231485.1_6	1	0	1	0	2	0
ENSG00000235804.2_5	0	0	0	0	0	0
ENSG00000234496.2_4	0	0	0	0	0	0
ENSG00000162433.15_4	410	416	371	386	748	705
ENSG00000231622.1_4	1	0	0	0	0	0
ENSG00000116675.16_4	163	191	170	184	143	293
ENSG00000229294.1_7	0	0	0	0	0	0
ENSG00000234144.1_4	0	0	0	0	0	0
ENSG00000222624.1	0	0	0	0	0	0
ENSG00000213625.9_5	1130	1239	1024	1336	1693	2882
ENSG00000116678.19_4	127	108	106	176	219	278
ENSG00000237852.1_7	2	0	0	0	1	3
ENSG00000238931.1	0	0	0	0	0	0
ENSG00000224570.1_5	0	0	0	0	0	0
ENSG00000285079.1_3	0	0	0	0	0	0
ENSG00000239319.2	0	0	0	1	0	0
ENSG00000184588.18_6	1207	1181	1053	1276	1407	2171
ENSG00000227466.1_6	0	0	0	0	0	0
ENSG00000223152.1	0	0	0	0	0	0
ENSG00000118473.22_5	0	0	0	0	0	0
ENSG00000264720.1	0	0	0	0	0	0
ENSG00000248458.2_6	2	0	2	0	7	4
ENSG00000221655.2	0	0	0	0	0	0
ENSG00000152760.10_3	0	0	0	0	0	0
ENSG00000172410.4_2	0	0	0	0	0	0
ENSG00000152763.17_5	29	25	23	27	26	64
ENSG00000231080.1_6	0	0	0	0	0	0
ENSG00000198160.14_3	416	405	419	572	807	1181
[truncated: 60,231 more rows]

## Sheet: SARS-CoV2 vs MOCK_Calu3 cell
	Mock1	Mock2	Mock3	SARS-CoV2-1	SARS-CoV2-2	SARS-CoV2-3
ENSG00000223972.5_2	0	1	0	1	0	0
ENSG00000227232.5_2	8	22	25	23	12	14
ENSG00000243485.5_6	0	0	0	0	0	0
ENSG00000237613.2_3	0	0	0	0	0	0
ENSG00000268020.3_4	0	0	0	0	0	0
ENSG00000240361.2_3	0	0	0	0	0	0
ENSG00000186092.6_4	0	0	0	0	0	0
ENSG00000238009.6_8	0	1	6	3	4	1
ENSG00000239945.1_7	0	0	0	0	0	0
ENSG00000233750.3_4	0	1	6	5	6	4
ENSG00000237683.5	26	45	145	111	49	94
ENSG00000268903.1_5	0	0	0	0	0	0
ENSG00000269981.1_5	0	0	0	0	0	0
ENSG00000239906.1_6	0	0	0	0	0	0
ENSG00000241860.7_6	0	4	7	2	0	4
ENSG00000222623.1	0	0	0	0	0	0
ENSG00000241599.1_7	0	0	0	0	0	0
ENSG00000228463.4	2	4	9	12	5	8
ENSG00000250575.1	0	0	0	0	0	0
ENSG00000233653.3	0	0	0	0	0	0
ENSG00000224813.2	0	0	0	0	0	0
ENSG00000235249.1	0	0	0	0	0	0
ENSG00000269732.1	0	0	0	0	0	0
ENSG00000256186.1	0	0	0	0	0	0
ENSG00000236601.1	0	0	0	0	0	0
ENSG00000236743.1	0	0	0	0	0	0
ENSG00000236679.2	0	0	0	0	0	0
ENSG00000230021.10_5	0	1	0	0	1	2
ENSG00000235146.2_6	0	0	0	0	0	0
ENSG00000225972.1_4	2	0	0	1	1	3
ENSG00000225630.1_4	1	2	14	3	2	1
ENSG00000237973.1_4	9512	17286	35311	22500	11465	24701
ENSG00000229344.1_4	2	8	10	3	2	9
ENSG00000240409.1_4	0	0	0	0	0	0
ENSG00000248527.1_4	2	13	18	14	5	4
ENSG00000198744.5_4	203	214	613	342	110	404
ENSG00000268663.1_4	0	0	0	0	0	0
ENSG00000284662.1_2	0	0	0	0	0	0
ENSG00000229376.3_4	0	0	1	0	1	0
ENSG00000228327.3_6	4	13	57	33	17	43
ENSG00000235373.1	0	0	1	2	0	1
ENSG00000223181.1	0	0	0	0	0	0
ENSG00000229905.1_6	0	0	1	0	0	0
ENSG00000237491.10_7	6	8	25	17	5	6
ENSG00000285268.1_2	0	0	0	0	0	0
ENSG00000230092.7_5	0	1	0	1	0	3
ENSG00000177757.2_3	0	0	2	0	0	0
ENSG00000228794.9_6	33	72	194	76	43	70
ENSG00000225880.5_5	4	10	17	11	1	7
ENSG00000230368.2_3	0	0	0	0	0	0
ENSG00000234711.1_2	0	1	0	0	0	0
ENSG00000283040.1_5	0	0	0	0	0	0
ENSG00000272438.1_7	0	0	0	1	0	1
ENSG00000230699.2_7	0	0	0	0	0	0
ENSG00000241180.1_7	0	0	0	0	0	0
ENSG00000223764.2_6	1	1	2	1	0	0
ENSG00000187634.12_7	0	10	8	3	5	3
ENSG00000188976.11_3	744	1842	3760	1112	548	1136
ENSG00000187961.14_5	72	175	262	117	74	117
ENSG00000187583.10_3	49	109	232	136	60	166
ENSG00000187642.9_2	12	18	51	30	13	28
ENSG00000272512.1_6	7	16	27	33	27	51
ENSG00000188290.10_3	238	547	856	364	351	849
ENSG00000187608.10_7	518	1388	2426	7506	3781	8186
ENSG00000231702.2_5	0	0	0	0	0	0
ENSG00000224969.1_6	0	0	0	2	4	2
ENSG00000188157.15_5	6013	12904	28757	13438	7358	17322
ENSG00000242590.1_7	0	0	0	0	0	0
ENSG00000217801.10_6	112	264	560	638	323	643
ENSG00000273443.1_6	5	16	19	46	17	37
ENSG00000237330.3_3	59	81	186	226	122	232
ENSG00000131591.17_7	160	395	864	230	149	308
ENSG00000285812.1_2	1	1	23	9	5	5
ENSG00000223823.1_5	2	0	9	2	1	5
ENSG00000207730.1	0	0	3	2	1	2
ENSG00000207607.1	3	9	2	1	0	1
ENSG00000198976.1	1	10	4	9	1	3
ENSG00000272141.1_6	28	79	107	35	25	63
ENSG00000205231.1_6	0	0	0	0	0	0
ENSG00000162571.13_5	1	3	3	1	1	6
ENSG00000186891.14_4	5	11	6	6	9	11
ENSG00000186827.11_3	0	2	2	1	0	1
ENSG00000078808.17_4	2523	5643	10542	3662	2165	4456
ENSG00000176022.7_6	246	607	1200	308	220	481
ENSG00000184163.3_2	11	24	34	22	12	40
ENSG00000260179.1_6	0	1	3	0	0	8
ENSG00000160087.20_5	257	572	1109	417	264	491
ENSG00000230415.1_5	0	4	4	0	3	0
ENSG00000162572.20_3	15	14	54	18	10	28
ENSG00000131584.19_3	197	587	1178	292	163	382
ENSG00000169972.12_3	143	324	592	196	85	235
ENSG00000127054.20_3	484	1143	2294	890	449	1018
ENSG00000240731.1_7	12	26	44	21	12	29
ENSG00000224051.7_3	229	595	1110	330	187	466
ENSG00000169962.5_3	10	5	28	3	1	8
ENSG00000107404.20_5	684	1763	3555	1459	712	1665
ENSG00000162576.16_2	13	41	93	21	20	38
ENSG00000175756.13_2	743	2045	3437	744	455	970
ENSG00000223663.2_5	0	3	0	1	0	1
ENSG00000221978.12_5	464	963	2210	1001	585	1033
ENSG00000224870.7_7	148	255	621	216	87	258
ENSG00000242485.6_3	495	1064	2037	624	302	600
ENSG00000264293.1	0	0	0	0	0	0
ENSG00000272455.1_7	9	28	49	27	9	19
ENSG00000235098.8_3	1	0	8	5	1	5
ENSG00000225905.1_7	0	1	1	0	0	0
ENSG00000205116.3_2	0	0	0	0	0	0
ENSG00000225285.1_5	12	14	28	14	11	21
ENSG00000179403.12_5	1296	3203	6378	993	709	1543
ENSG00000215915.9_5	4	10	24	11	4	9
ENSG00000160072.19_2	230	565	1151	353	165	366
ENSG00000197785.13_5	435	1012	1870	511	205	610
ENSG00000205090.9_3	16	35	49	15	23	25
ENSG00000160075.12_3	773	1683	3405	1242	669	1413
ENSG00000215791.2	0	0	0	0	0	0
ENSG00000215014.5_7	1	2	12	7	1	1
ENSG00000274481.1_5	0	0	0	0	0	0
ENSG00000228594.4_6	49	156	205	34	13	42
ENSG00000286989.1_1	0	3	0	1	0	1
ENSG00000272106.1_6	12	23	47	23	21	23
ENSG00000197530.12_6	161	491	828	178	124	304
ENSG00000189409.13_5	0	0	0	0	0	0
ENSG00000248333.8_3	192	345	714	315	186	340
ENSG00000272004.1_6	0	0	3	0	0	1
ENSG00000189339.11_2	255	439	1259	577	317	582
ENSG00000269737.2_6	1	3	6	10	2	6
ENSG00000215914.4_2	0	0	0	0	0	0
ENSG00000008128.23_5	4	11	17	12	4	8
ENSG00000268575.1_7	6	12	34	16	10	21
ENSG00000227775.3_5	1	0	19	6	0	1
ENSG00000215790.7_5	50	122	318	146	66	156
ENSG00000008130.15_2	404	882	1863	1143	548	1298
ENSG00000078369.18_3	2383	4318	10156	5768	2945	5773
ENSG00000231050.1_6	2	4	11	15	3	11
ENSG00000169885.10_3	0	1	1	0	3	2
ENSG00000178821.13_4	6	22	56	7	2	3
ENSG00000142609.18_4	0	0	0	0	0	0
ENSG00000233542.2_6	1	0	0	0	1	1
ENSG00000187730.9_3	0	0	0	0	0	0
ENSG00000226969.1_6	0	1	0	0	0	0
ENSG00000067606.17_5	80	164	355	142	76	145
ENSG00000271806.1_6	0	0	0	0	2	0
ENSG00000182873.5_6	5	5	29	18	25	25
ENSG00000162585.17_4	203	668	1141	240	182	406
ENSG00000234396.3_6	0	0	0	0	0	0
ENSG00000157933.10_3	235	416	1059	456	246	488
ENSG00000287356.1_1	14	37	89	26	17	36
ENSG00000116151.14_6	45	61	217	53	31	73
ENSG00000272161.1_7	1	0	4	1	0	5
ENSG00000269896.2_5	10	19	42	8	6	16
ENSG00000272420.1_7	0	1	4	0	0	1
ENSG00000157916.20_5	851	1749	3487	1105	644	1306
ENSG00000157911.10_5	109	237	516	169	103	290
ENSG00000149527.18_5	6	16	42	50	18	66
ENSG00000224387.1_6	0	0	0	2	0	1
ENSG00000229393.1_6	0	0	0	0	0	0
ENSG00000157881.14_5	118	258	634	272	124	326
ENSG00000197921.6_3	0	0	0	0	0	0
ENSG00000272449.2_6	21	52	105	27	30	42
ENSG00000238164.6_8	5	17	31	50	24	69
ENSG00000157873.17_5	73	182	334	320	160	344
ENSG00000225931.3_5	1	1	2	7	0	4
ENSG00000228037.1_6	2	1	3	4	6	2
ENSG00000157870.16_5	346	789	1741	430	253	642
ENSG00000142606.16_5	4	19	30	11	13	23
ENSG00000237058.1_6	0	0	0	0	0	0
ENSG00000215912.12_4	0	1	0	3	1	9
ENSG00000285945.1_2	0	0	0	0	0	0
ENSG00000283259.1_6	0	0	0	0	0	0
ENSG00000233234.1_6	0	0	0	0	0	0
ENSG00000287396.1_1	0	0	0	0	0	0
ENSG00000231630.1_6	0	0	0	0	0	0
ENSG00000284745.1_4	0	0	0	0	0	0
ENSG00000169717.6_3	0	0	0	0	0	0
ENSG00000177133.11_6	0	0	0	0	0	1
ENSG00000142611.17_4	0	0	0	0	1	3
ENSG00000226286.1_6	0	0	0	0	0	0
ENSG00000279839.1_6	0	0	0	0	0	0
ENSG00000272235.1_6	0	0	0	0	0	0
ENSG00000287828.1_1	0	0	0	0	0	0
ENSG00000286518.1_1	0	0	0	0	0	0
ENSG00000130762.15_5	199	651	1207	469	254	523
ENSG00000272088.1_6	2	0	4	2	3	5
ENSG00000162591.16_3	221	570	1200	356	218	402
ENSG00000207776.1	0	0	0	0	0	0
ENSG00000238260.1_6	1	4	2	3	1	1
ENSG00000158109.15_3	324	644	1398	569	311	588
ENSG00000116213.16_3	130	295	606	237	131	275
ENSG00000078900.15_5	11	34	50	12	9	26
ENSG00000227589.1_6	0	0	0	0	0	0
ENSG00000235131.1_6	0	0	0	0	0	0
ENSG00000227372.12_6	78	174	448	221	87	236
ENSG00000162592.10_4	0	2	0	0	1	0
ENSG00000235169.8_6	18	44	52	21	18	26
ENSG00000130764.10_3	353	701	1479	652	335	705
ENSG00000266075.1	0	1	1	0	0	0
ENSG00000272153.1_6	1	1	8	2	7	6
ENSG00000116198.13_4	137	267	694	372	189	348
ENSG00000169598.15_3	36	80	169	67	34	76
ENSG00000264428.1	0	0	0	0	0	0
ENSG00000198912.11_3	194	311	603	259	135	204
ENSG00000236423.6_5	8	13	20	9	5	12
ENSG00000233304.7_5	0	0	0	0	0	0
ENSG00000226374.3_5	0	0	0	0	0	0
ENSG00000284668.2_4	0	0	0	0	0	0
ENSG00000284703.1_4	0	0	2	0	0	0
ENSG00000229280.1_4	0	0	0	0	0	0
ENSG00000235054.4_5	0	0	0	0	0	0
ENSG00000284694.1_4	0	0	0	0	0	0
ENSG00000227169.2_6	0	0	0	0	0	0
ENSG00000232596.3_5	0	0	1	0	0	0
ENSG00000196581.10_2	0	0	0	0	0	0
ENSG00000287586.1_1	0	0	0	0	0	0
ENSG00000284739.1_4	0	0	0	0	0	0
ENSG00000284674.1_4	0	0	0	0	0	0
ENSG00000231510.1_6	0	0	0	0	0	0
ENSG00000284616.1_4	0	0	0	0	0	0
ENSG00000284692.2_4	0	0	0	0	0	0
ENSG00000284666.1_4	0	0	0	0	0	0
ENSG00000260972.1_6	0	0	0	0	0	0
ENSG00000283356.1_6	0	0	0	0	0	0
ENSG00000236948.2_7	0	0	0	0	0	0
ENSG00000264341.1	0	0	0	0	0	0
ENSG00000216045.2	0	0	0	0	0	0
ENSG00000264101.1	0	0	0	1	0	0
ENSG00000131697.18_5	67	101	291	78	57	113
ENSG00000266687.1	0	0	0	0	0	0
ENSG00000069424.15_3	84	115	305	84	52	92
ENSG00000116254.18_4	0	2	5	5	1	6
ENSG00000285629.1_1	0	0	0	0	0	0
ENSG00000116251.11_5	604	1012	2232	964	567	920
ENSG00000226944.1_7	1	5	14	6	4	3
ENSG00000158286.13_3	90	221	449	279	142	330
ENSG00000116237.16_3	1057	1885	4511	1281	688	1262
ENSG00000225077.3_4	1	7	10	8	5	8
ENSG00000173673.7_2	0	0	0	0	0	0
ENSG00000158292.7_3	69	172	475	122	86	148
ENSG00000097021.19_3	627	1251	2477	734	325	822
ENSG00000271746.1_6	0	0	0	0	0	0
ENSG00000069812.11_3	5	2	8	8	9	10
ENSG00000187017.17_6	13	40	90	36	20	51
ENSG00000265392.1	0	0	0	0	0	0
ENSG00000231868.1_6	0	0	0	0	0	0
ENSG00000215788.10_6	19	25	49	83	36	89
ENSG00000171680.21_3	29	39	95	119	70	180
ENSG00000162408.11_3	118	268	601	284	184	294
ENSG00000253022.1	0	0	0	0	0	0
ENSG00000229519.2_5	0	1	0	0	0	0
ENSG00000173662.21_4	0	0	0	0	2	1
ENSG00000204859.13_4	68	168	317	224	114	252
ENSG00000162413.16_4	268	462	1127	754	333	843
ENSG00000116273.6_3	192	353	838	392	220	478
ENSG00000041988.15_5	53	172	292	248	138	249
ENSG00000007923.16_4	221	385	971	419	190	425
ENSG00000228750.7_5	0	0	0	0	0	0
ENSG00000239166.1	0	0	0	0	0	0
ENSG00000284744.1_4	0	0	0	0	0	0
ENSG00000237436.1_6	1	5	11	2	0	11
ENSG00000171735.19_4	384	725	1437	695	362	676
ENSG00000227950.1_5	0	0	1	1	0	0
ENSG00000237365.1_6	0	0	0	0	0	0
ENSG00000207056.1	0	0	0	0	0	0
ENSG00000237402.1_6	0	0	0	1	1	0
ENSG00000237728.2_6	0	0	0	0	0	0
ENSG00000225126.1_6	0	0	0	0	0	0
ENSG00000270171.1_6	1	0	0	0	0	0
ENSG00000270035.1_6	0	0	0	1	0	0
ENSG00000269978.1_6	0	0	0	4	1	0
ENSG00000049245.13_4	669	1168	2604	1442	796	1394
ENSG00000269925.1_7	1	0	8	1	3	1
ENSG00000049246.14_2	26	34	105	49	13	41
ENSG00000236266.1_6	0	0	0	1	0	0
ENSG00000049247.13_2	0	0	0	0	0	0
ENSG00000049249.8_3	10	1	11	195	121	215
ENSG00000270330.1_5	0	0	0	0	0	0
ENSG00000116288.13_4	1198	2613	5350	1600	817	1620
ENSG00000200344.1	0	0	0	0	0	0
ENSG00000284747.1_4	5	9	31	15	6	18
ENSG00000284716.1_4	0	0	0	0	0	0
ENSG00000116285.13_3	528	778	2145	2917	2013	3044
ENSG00000238290.1_6	0	0	7	7	3	6
ENSG00000232848.1_5	0	0	0	0	0	2
ENSG00000229305.1_5	0	0	0	0	0	0
ENSG00000227634.3_5	2	0	0	9	8	9
ENSG00000200975.1	0	0	0	0	0	0
ENSG00000233645.1_6	0	0	0	0	0	0
ENSG00000265414.1	0	0	0	0	0	0
ENSG00000251977.1	0	0	0	0	0	0
ENSG00000162426.14_3	10	14	27	19	14	22
ENSG00000252254.1	0	0	0	0	0	0
ENSG00000142599.19_6	250	396	1243	741	408	818
ENSG00000232912.6_7	0	0	0	1	0	1
ENSG00000221083.1	0	0	0	0	0	1
ENSG00000270282.1_6	0	0	0	0	0	0
ENSG00000234619.1_4	0	0	0	0	0	0
ENSG00000224315.2_4	0	0	0	0	0	0
ENSG00000222511.1	0	0	0	0	0	0
ENSG00000226545.1_5	0	0	0	0	0	0
ENSG00000228423.2_7	0	0	0	0	0	0
ENSG00000229716.2_4	0	0	0	0	0	0
ENSG00000074800.16_7	12083	23816	52457	14843	7551	15958
ENSG00000230679.1_6	3	0	5	0	0	0
ENSG00000201725.1	0	0	0	1	0	0
ENSG00000238249.2_4	0	0	0	0	0	0
ENSG00000232208.2_5	0	0	1	0	0	0
ENSG00000232663.2_5	0	0	0	0	0	0
ENSG00000131686.15_3	2	2	5	1	0	1
ENSG00000265141.1	0	0	0	0	0	0
ENSG00000197241.3_2	0	0	3	0	0	0
ENSG00000142583.17_3	9	18	32	7	0	9
ENSG00000252404.1	0	0	0	0	0	0
ENSG00000180758.12_4	47	92	230	184	123	206
ENSG00000228526.7_5	28	37	121	62	32	70
ENSG00000207865.1	0	0	0	0	0	0
ENSG00000234546.4_5	1	4	5	6	0	5
ENSG00000049239.12_3	278	501	1493	805	421	903
ENSG00000252841.1	0	0	0	0	0	0
ENSG00000171621.14_3	63	109	309	479	226	507
ENSG00000284652.1_4	0	0	0	0	0	0
ENSG00000284693.1_5	3	2	4	4	0	3
ENSG00000252956.1_1	0	0	0	0	0	0
ENSG00000235263.1_6	0	0	0	0	0	0
ENSG00000171612.7_4	96	133	297	163	85	143
ENSG00000231181.1_5	0	1	4	1	3	1
ENSG00000188807.13_4	154	307	660	170	80	189
ENSG00000171608.15_2	52	71	172	164	75	155
ENSG00000179840.5_6	0	0	0	0	0	0
ENSG00000233268.3_5	0	0	0	0	0	0
ENSG00000231789.2_6	25	44	74	36	32	36
ENSG00000171603.17_3	1634	2924	7380	3364	1702	3765
ENSG00000271264.1_4	0	0	0	0	0	0
ENSG00000280113.2_4	1	0	0	2	0	0
ENSG00000178585.15_3	141	256	556	182	96	208
ENSG00000223989.1_6	0	0	0	0	0	0
ENSG00000285701.1_3	0	0	1	2	0	0
ENSG00000162441.12_3	225	324	855	460	263	462
ENSG00000228150.1_7	1	4	7	11	4	14
ENSG00000173614.14_4	49	86	196	84	60	97
ENSG00000202415.1	0	1	3	4	0	1
ENSG00000283611.2_6	0	0	0	2	0	1
ENSG00000265521.1	0	0	0	3	0	0
ENSG00000241326.1_7	0	0	0	0	0	0
ENSG00000162444.12_3	13	19	36	28	16	58
ENSG00000225786.2	0	0	0	0	0	1
ENSG00000130939.19_5	212	420	1219	453	195	431
ENSG00000224340.1_5	0	0	0	0	0	0
ENSG00000233623.2_4	0	0	0	0	0	0
ENSG00000201746.1	0	0	0	0	0	0
ENSG00000054523.17_4	193	288	907	491	239	493
ENSG00000264881.1	0	0	1	0	0	0
ENSG00000199562.1	0	3	2	0	0	0
ENSG00000264501.1	0	0	0	0	0	0
ENSG00000284735.1_4	0	0	1	0	0	1
ENSG00000265945.1	0	0	0	1	0	0
ENSG00000284642.1_4	0	2	9	0	0	0
ENSG00000142657.21_4	1924	3564	7841	2806	1446	2957
ENSG00000271989.1_6	0	0	0	1	0	0
ENSG00000251503.8_6	0	0	3	1	1	0
ENSG00000175279.22_4	7	11	25	6	7	2
ENSG00000241563.3_3	0	4	6	1	1	6
ENSG00000160049.12_3	397	805	1751	765	361	814
ENSG00000203469.2_6	0	0	0	0	0	0
ENSG00000142655.13_3	113	305	627	252	128	306
ENSG00000287727.1_1	0	0	4	1	0	0
ENSG00000243267.2	0	0	0	0	0	0
ENSG00000130940.15_3	67	87	284	237	108	219
ENSG00000272078.1_6	0	2	8	0	4	1
ENSG00000225158.2_4	0	0	0	0	0	0
ENSG00000175262.14_4	0	0	0	1	0	0
ENSG00000215785.2_4	0	0	0	0	0	0
ENSG00000264181.1	0	0	0	0	0	0
ENSG00000207213.1	0	0	0	0	0	0
ENSG00000120948.17_6	643	1024	2265	1194	664	1096
ENSG00000277726.4_7	0	0	0	0	0	0
ENSG00000009724.16_2	3	1	15	4	6	7
ENSG00000271895.2_8	2	8	12	5	2	2
ENSG00000116649.10_5	239	604	986	282	128	326
ENSG00000171824.14_4	378	550	1384	679	310	723
ENSG00000226849.1_7	0	1	4	0	5	1
ENSG00000230337.1_7	0	4	5	1	0	0
ENSG00000198793.12_5	466	706	1993	826	429	877
ENSG00000225602.5_6	0	0	0	0	1	0
ENSG00000253086.1	0	0	0	0	0	0
ENSG00000271794.1	0	0	0	0	0	0
ENSG00000171819.5_3	0	0	0	0	0	0
ENSG00000207451.1	0	0	0	0	0	0
ENSG00000238173.1_4	0	0	0	0	0	0
ENSG00000120942.13_5	104	194	501	344	126	344
ENSG00000238199.1_4	0	0	1	1	0	0
ENSG00000284646.1_4	0	0	0	0	0	0
ENSG00000224338.2_4	0	0	0	0	0	0
ENSG00000204624.8_4	9	10	24	6	4	8
ENSG00000285833.1_2	0	0	0	0	0	0
ENSG00000235643.2_5	0	0	0	5	0	0
ENSG00000284708.1_4	0	3	0	0	0	0
ENSG00000116661.11_5	90	216	364	117	53	154
ENSG00000132879.14_4	63	184	383	153	68	163
ENSG00000116663.11_3	36	67	143	296	129	308
ENSG00000116670.15_4	209	398	898	301	150	341
ENSG00000162490.7_3	0	1	2	3	4	3
ENSG00000177674.16_6	314	763	1613	623	298	796
ENSG00000215910.7_3	0	0	0	0	1	1
ENSG00000177553.6_6	0	0	0	0	0	0
ENSG00000177000.12_6	60	136	385	219	112	238
ENSG00000011021.23_5	112	159	450	183	85	195
ENSG00000175206.10_2	1	1	5	0	0	1
ENSG00000120937.9_3	1	0	3	7	2	10
ENSG00000224904.1_5	0	0	1	1	0	0
ENSG00000285646.2_2	1	3	5	4	3	2
ENSG00000199347.1	0	0	0	0	0	0
ENSG00000201801.1	0	0	0	0	0	0
ENSG00000116685.16_3	658	1418	2864	754	495	958
ENSG00000083444.17_4	2116	4375	9443	2810	1503	3287
ENSG00000287384.1_1	0	0	0	1	0	1
ENSG00000116688.16_6	833	1427	3917	1563	704	1516
ENSG00000270914.1_5	0	0	0	0	0	0
ENSG00000116691.11_3	123	328	560	258	139	306
ENSG00000202461.1	0	0	0	0	1	2
ENSG00000243539.2	0	0	0	0	0	0
ENSG00000120949.15_3	0	0	0	3	1	3
ENSG00000201135.1	0	0	0	0	0	0
ENSG00000227875.2_4	0	0	0	0	0	0
ENSG00000285604.1_2	0	0	0	0	0	0
ENSG00000028137.19_4	14	45	95	144	68	155
ENSG00000263676.1	0	0	0	0	0	0
ENSG00000225196.2_4	0	0	0	0	0	0
ENSG00000252969.1	0	0	0	0	0	0
ENSG00000048707.15_6	162	233	807	470	251	408
ENSG00000239149.1	0	1	1	3	1	1
ENSG00000229484.1_6	0	0	0	0	0	0
ENSG00000162496.9_3	1042	2224	4411	3695	1935	3848
ENSG00000221340.1	0	2	6	2	0	3
ENSG00000272482.1_6	9	7	18	43	10	25
ENSG00000204518.2_2	0	0	0	0	0	0
ENSG00000226166.2_5	0	0	0	0	0	0
ENSG00000188984.12_3	0	0	0	0	0	0
ENSG00000238771.1	0	0	0	0	0	0
ENSG00000157330.10_3	0	0	0	0	0	0
ENSG00000116726.4_2	0	0	0	0	0	0
ENSG00000116721.9_2	0	0	0	0	0	0
ENSG00000228338.1_5	0	0	0	0	0	0
ENSG00000204513.5	0	0	0	0	0	0
ENSG00000231103.2_4	0	0	0	0	0	0
ENSG00000179172.9_3	0	2	0	3	0	1
ENSG00000120952.4_2	0	0	0	0	0	0
ENSG00000243073.3_2	0	0	0	0	0	0
ENSG00000187545.5_2	0	0	0	0	0	0
ENSG00000204510.5_2	0	0	0	0	0	0
ENSG00000207434.1	0	0	0	0	0	0
ENSG00000234064.1_4	0	0	0	0	0	0
ENSG00000232423.6_3	0	0	0	0	0	0
ENSG00000250894.1	0	0	0	0	0	0
ENSG00000204508.3	0	0	0	0	0	0
ENSG00000239810.2	0	0	0	0	0	0
ENSG00000270601.1	0	0	0	0	0	0
ENSG00000250113.1	0	0	0	0	0	0
ENSG00000204505.3	0	0	0	0	0	0
ENSG00000233336.1	0	0	0	0	0	0
ENSG00000229978.1	0	0	0	0	0	0
ENSG00000277862.1_1	0	0	0	0	0	0
ENSG00000236179.1_4	0	0	0	0	0	0
ENSG00000275774.2_2	0	0	0	0	0	0
ENSG00000179412.10_3	0	0	0	0	0	0
ENSG00000229571.2	0	0	0	0	0	0
ENSG00000204503.5	0	0	0	0	0	0
ENSG00000233394.1	0	0	0	0	0	0
ENSG00000204502.2	0	0	0	0	0	0
ENSG00000231219.1_4	0	0	0	0	0	0
ENSG00000207511.1	0	0	0	0	0	0
ENSG00000182330.6	0	0	0	0	0	0
ENSG00000237700.1	0	0	0	0	0	0
ENSG00000204501.2	0	0	0	0	0	0
ENSG00000228229.2	0	0	0	0	0	0
ENSG00000279169.2_4	0	0	0	0	0	0
ENSG00000274178.2_4	0	0	0	0	0	0
ENSG00000204491.2	0	0	0	0	0	0
ENSG00000204488.3	0	0	0	0	0	0
ENSG00000204486.3	0	0	0	0	0	0
ENSG00000204485.2	0	0	0	0	0	0
ENSG00000224581.1	0	0	0	0	0	0
ENSG00000157358.7	0	0	0	0	0	0
ENSG00000204481.7_2	0	0	0	0	0	0
ENSG00000204480.8_3	0	0	0	0	0	0
ENSG00000204479.4_2	0	0	0	0	0	0
ENSG00000204478.9_2	0	0	0	0	0	0
ENSG00000162494.6_3	0	0	0	0	0	0
ENSG00000259961.1_6	0	0	0	0	0	0
ENSG00000215909.3_4	0	0	0	0	0	0
ENSG00000162493.16_4	0	0	0	0	0	0
ENSG00000222952.1_1	0	0	0	0	0	0
ENSG00000266358.1	0	0	0	0	0	0
ENSG00000237445.2_6	0	0	0	0	0	0
ENSG00000253085.1	0	0	0	0	0	0
ENSG00000116731.22_4	211	230	733	542	251	490
ENSG00000189337.17_6	21	66	119	64	30	76
ENSG00000252151.1	0	0	0	0	0	0
ENSG00000231606.2_6	0	0	0	0	0	0
ENSG00000234593.3_6	0	0	0	0	0	0
ENSG00000235829.1_4	0	0	0	0	0	0
ENSG00000287756.1_1	0	0	0	0	0	0
ENSG00000175147.13_6	50	96	276	143	105	169
ENSG00000171729.14_4	604	1081	2258	1730	1020	2101
ENSG00000204464.7_3	0	0	0	1	0	1
ENSG00000215720.4_5	1	0	0	0	1	1
ENSG00000278480.1_5	5	6	11	11	10	9
ENSG00000142621.19_4	16	10	23	5	4	17
ENSG00000233485.1_7	0	0	0	0	0	0
ENSG00000236045.1_7	0	1	3	0	0	0
ENSG00000228140.2_6	2	0	3	2	1	5
ENSG00000142634.13_3	752	1678	3616	1085	556	1173
ENSG00000162438.11_2	0	0	2	1	1	0
ENSG00000142615.8_4	0	0	1	1	0	1
ENSG00000215704.9_3	0	0	2	1	0	2
ENSG00000132906.18_5	110	188	450	178	90	186
ENSG00000116138.13_3	121	152	463	257	159	243
ENSG00000251866.1	0	0	0	0	0	0
ENSG00000272510.1_6	0	0	0	1	0	0
ENSG00000116771.6_3	39	73	129	21	9	37
ENSG00000237301.1_6	0	0	3	0	0	1
ENSG00000235084.3_4	11	12	23	7	7	15
ENSG00000252417.1	0	0	0	0	0	0
ENSG00000236500.1_4	0	0	0	0	0	0
ENSG00000197312.12_4	169	237	574	357	193	335
ENSG00000215695.1_3	0	0	0	0	0	0
ENSG00000271742.1_6	0	0	0	0	0	0
ENSG00000116786.13_5	247	608	1269	737	383	834
ENSG00000264048.1	0	0	0	0	0	0
ENSG00000237938.5_7	4	0	6	2	0	2
ENSG00000162461.8_3	9	4	17	10	2	7
ENSG00000224459.1_6	0	0	0	0	0	0
ENSG00000162460.7_3	0	0	1	1	0	1
ENSG00000162458.13_5	134	293	693	506	209	485
ENSG00000224321.1_4	4	2	6	14	6	18
ENSG00000233954.6_2	198	462	906	335	175	344
ENSG00000178715.8_5	8	23	20	10	9	18
ENSG00000179743.4_7	21	67	116	53	19	42
ENSG00000065526.11_3	326	529	1630	1521	733	1516
ENSG00000238818.1	0	0	0	0	0	0
ENSG00000270620.1_5	0	0	0	0	0	0
ENSG00000116809.11_2	97	236	473	340	186	436
ENSG00000234607.2_5	0	0	0	0	0	0
ENSG00000231353.1_5	0	0	0	0	0	0
ENSG00000275503.1_5	0	0	0	0	0	0
ENSG00000224966.4_4	0	0	0	0	0	0
ENSG00000183888.4_3	0	0	0	0	0	0
ENSG00000233078.1_6	0	0	0	0	0	0
ENSG00000173641.17_6	0	2	2	0	0	4
ENSG00000186510.12_3	0	0	0	1	0	1
ENSG00000232456.1_5	1	0	5	2	2	2
ENSG00000184908.17_2	0	2	3	1	2	9
ENSG00000185519.9_3	10	22	65	21	8	27
ENSG00000142627.13_3	1226	2469	5882	6611	2773	6597
ENSG00000227959.1_6	4	11	23	13	12	12
ENSG00000224621.1_6	2	1	10	7	3	11
ENSG00000234166.1_6	0	0	0	0	0	0
ENSG00000142632.17_4	101	240	527	78	62	107
ENSG00000237276.8_4	7	26	56	115	53	128
ENSG00000204377.3	6	13	17	8	9	9
ENSG00000132881.12_4	24	42	106	39	20	43
ENSG00000233929.1_4	3	0	2	2	1	1
ENSG00000037637.11_4	122	289	625	314	217	385
ENSG00000055070.17_3	674	1418	3132	1413	691	1377
ENSG00000226457.1_5	0	0	0	2	0	1
ENSG00000187144.11_3	0	0	0	3	0	1
ENSG00000157191.20_3	318	667	1318	963	521	906
ENSG00000226029.1_5	2	4	30	13	4	6
ENSG00000080947.15_3	15	23	54	30	8	23
ENSG00000206652.1	0	0	0	0	0	0
ENSG00000261135.1_6	1	0	1	1	2	0
ENSG00000285853.1_2	0	0	0	0	0	0
ENSG00000224174.2_6	0	0	0	0	0	0
ENSG00000233421.4_5	1	0	1	1	0	3
ENSG00000268674.1	0	0	0	0	0	0
ENSG00000225710.1_5	0	0	0	0	0	0
ENSG00000266584.1	0	0	0	0	0	0
ENSG00000219481.10_3	184	287	708	232	117	276
ENSG00000271732.1_6	0	0	0	0	0	0
ENSG00000215908.10_3	74	167	487	182	78	244
ENSG00000283773.1_4	0	0	0	0	0	0
ENSG00000186301.8_2	0	4	13	2	4	7
ENSG00000282143.1_6	0	0	0	0	0	0
ENSG00000207513.1	0	0	0	0	0	0
ENSG00000237847.2	0	0	0	0	0	0
ENSG00000264742.1	0	0	0	0	0	0
ENSG00000236698.1_4	9	10	36	11	7	22
ENSG00000268869.6_3	4	4	7	3	12	11
ENSG00000279151.1_6	0	0	0	0	0	0
ENSG00000268991.1	0	0	0	0	0	0
ENSG00000282740.1_6	0	0	0	0	0	0
ENSG00000058453.17_4	56	139	279	105	87	142
ENSG00000227684.2_4	0	0	0	0	0	0
ENSG00000207389.1	0	0	0	0	0	0
ENSG00000186715.11_3	5	2	12	6	5	3
ENSG00000223643.6_6	0	0	0	0	0	0
ENSG00000230239.1_6	0	0	1	0	0	0
ENSG00000263811.1	0	0	0	0	0	0
ENSG00000228549.4_7	0	1	9	3	1	1
ENSG00000238142.2_6	4	0	7	1	0	0
ENSG00000235241.1_5	0	0	0	0	0	0
ENSG00000207005.1	1	0	0	0	0	0
ENSG00000272426.1_6	0	0	1	1	1	0
ENSG00000117122.13_5	0	3	10	4	2	5
ENSG00000286898.1_1	0	0	0	0	0	0
ENSG00000226526.1_6	0	0	0	0	0	0
ENSG00000159363.18_4	355	824	1634	523	233	628
ENSG00000117118.9_2	490	1108	2297	879	435	820
ENSG00000117115.13_3	7	21	47	41	17	48
ENSG00000252180.1	0	0	0	0	0	0
ENSG00000204362.6_6	0	0	0	1	0	1
ENSG00000282843.1_6	0	0	0	1	0	0
ENSG00000142623.11_4	18	42	127	116	69	110
ENSG00000142619.4_3	2	3	7	5	1	1
ENSG00000266634.1	0	0	0	0	0	0
ENSG00000159339.13_3	1	0	0	0	0	1
ENSG00000269468.1	0	0	0	0	0	0
ENSG00000276747.1_3	0	0	0	0	0	0
ENSG00000227751.1_7	0	0	0	0	0	0
ENSG00000179051.14_4	858	1479	3602	1824	990	2140
ENSG00000266727.1	0	0	0	0	0	0
ENSG00000239020.1	0	0	0	0	0	0
ENSG00000074964.17_4	145	328	749	369	173	407
ENSG00000236648.2_7	0	0	0	0	0	0
ENSG00000117148.8_3	1	1	4	1	0	1
ENSG00000284653.1_4	0	0	0	0	0	0
ENSG00000261781.1_5	0	0	0	0	0	0
ENSG00000117154.12_4	0	0	0	0	0	0
ENSG00000280222.1_6	0	0	0	0	0	0
ENSG00000230035.2_6	0	0	0	0	0	0
ENSG00000225387.1_6	0	0	0	0	0	0
ENSG00000179023.8_2	175	328	825	341	140	359
ENSG00000235282.3_4	0	0	1	0	0	0
ENSG00000225478.2_5	0	0	0	0	0	0
ENSG00000009709.12_3	0	0	0	0	0	0
ENSG00000179002.5_3	0	0	0	0	0	2
ENSG00000255275.3	0	0	0	0	0	0
ENSG00000159423.17_5	110	232	494	145	72	181
ENSG00000265606.1	0	0	0	0	0	0
ENSG00000221662.1	0	0	0	0	0	0
ENSG00000169991.11_5	228	365	827	665	376	740
ENSG00000272084.1_7	4	2	18	6	3	12
ENSG00000127481.15_4	1116	1514	5106	3605	1693	3928
ENSG00000266098.1	2	0	1	1	0	1
ENSG00000230424.1_7	0	4	0	0	0	6
ENSG00000127463.15_7	607	1110	2974	1043	568	1134
ENSG00000053372.5_4	391	896	1778	735	334	683
ENSG00000286064.1_1	5	1	11	9	1	2
ENSG00000211454.14_4	5	9	9	5	1	7
ENSG00000162482.5_3	14	20	57	26	15	40
ENSG00000270728.1_6	1	1	21	2	1	6
ENSG00000053371.12_6	291	674	1263	278	197	399
ENSG00000200403.1	0	0	0	1	0	0
ENSG00000040487.13_4	63	155	383	123	64	164
ENSG00000265192.1	0	0	0	0	0	0
ENSG00000077549.18_5	1698	3196	7044	2807	1377	2833
ENSG00000240490.2	0	0	0	0	0	0
ENSG00000173436.15_5	47	52	135	43	33	54
ENSG00000201609.1	0	0	0	0	0	0
ENSG00000239027.1	0	0	0	0	0	1
ENSG00000235185.1_6	0	0	0	0	0	0
ENSG00000158747.14_4	856	1976	4084	1662	825	1745
ENSG00000270136.6_5	0	0	0	0	0	0
ENSG00000226396.1_5	3	12	23	11	8	19
ENSG00000158748.4_3	0	1	1	0	0	2
ENSG00000162542.13_3	109	179	370	200	106	229
ENSG00000178828.7_3	2	4	9	4	1	3
ENSG00000235434.1_6	0	0	0	0	0	0
ENSG00000169914.6_3	96	169	456	185	75	199
ENSG00000188784.4_2	0	0	0	0	0	0
ENSG00000242688.2	0	0	0	0	0	0
ENSG00000188257.11_3	0	0	0	0	0	0
ENSG00000127472.11_3	0	0	1	0	0	0
ENSG00000117215.14_2	0	0	0	0	0	0
ENSG00000158786.4_2	0	0	0	0	0	1
ENSG00000227066.2_6	35	74	164	70	37	99
ENSG00000187980.6_2	2	1	5	3	0	5
ENSG00000225986.1_6	1	4	0	0	0	1
ENSG00000162543.6_3	3	26	69	27	13	22
ENSG00000228105.2_5	0	0	0	0	0	0
ENSG00000284710.1_4	0	0	0	0	0	0
ENSG00000158816.15_3	0	0	0	0	0	0
ENSG00000226664.1_6	0	0	0	0	0	0
ENSG00000236963.7_7	0	0	0	0	0	0
ENSG00000226487.1_7	0	0	0	0	0	0
ENSG00000284641.1_4	1	0	0	0	0	1
ENSG00000284743.1_4	0	1	0	0	1	0
ENSG00000162545.6_3	566	1076	2079	1148	722	1225
ENSG00000090432.7_3	237	517	1212	539	245	567
ENSG00000215520.3_4	0	0	0	0	0	0
ENSG00000183114.8_3	0	0	0	0	0	0
ENSG00000158825.6_3	133	318	774	540	277	532
ENSG00000158828.8_4	97	175	501	195	104	267
ENSG00000117242.7_7	38	68	163	42	25	65
ENSG00000257033.1	0	0	0	0	0	0
ENSG00000244038.9_5	2754	5843	12993	4633	2416	5132
ENSG00000117245.12_3	2	2	10	5	2	4
ENSG00000235432.1_5	0	0	0	0	0	0
ENSG00000189410.12_6	17	32	49	35	9	30
ENSG00000233069.1_6	0	0	0	0	0	0
ENSG00000127483.18_4	591	768	2341	1075	546	1021
ENSG00000203394.2	0	0	0	0	0	0
ENSG00000075151.20_3	390	484	1577	1002	528	947
ENSG00000251914.1	0	0	0	0	0	0
ENSG00000221808.1	0	0	0	0	0	0
ENSG00000233072.1_4	0	0	0	0	0	0
ENSG00000236073.2_5	0	0	0	0	0	0
ENSG00000235112.1_4	0	0	0	0	0	0
ENSG00000266867.1	0	0	1	0	0	0
ENSG00000287192.1_1	0	1	3	0	1	1
ENSG00000117298.16_5	1635	3076	7642	7633	3544	7806
ENSG00000236936.1_6	0	0	1	0	0	1
ENSG00000231105.2_6	0	0	2	10	7	13
ENSG00000236216.5_4	0	0	3	2	0	1
ENSG00000228823.1_5	0	0	0	0	0	0
ENSG00000236009.1_6	0	0	0	0	0	0
ENSG00000227001.3_4	8	3	16	4	1	4
ENSG00000187952.9_4	1	0	3	0	0	0
ENSG00000186543.7_4	0	0	0	0	0	0
ENSG00000142794.18_3	26	44	105	70	14	55
ENSG00000176378.8_4	0	0	0	0	0	0
ENSG00000162551.14_5	4	9	33	16	5	23
ENSG00000233431.1_6	0	1	0	0	0	0
ENSG00000221781.1	0	0	0	0	0	0
ENSG00000076864.19_5	197	356	951	317	139	322
ENSG00000090686.15_2	419	680	1576	737	437	704
ENSG00000231978.2_5	0	0	0	0	0	0
ENSG00000187942.11_2	4	14	35	21	10	14
ENSG00000142798.20_6	2845	4721	16517	7844	3505	9479
ENSG00000232037.3_5	0	0	0	0	0	0
ENSG00000283234.1_5	1	1	1	0	3	2
ENSG00000219073.7_3	0	1	4	2	2	1
ENSG00000264385.1	0	0	0	0	0	0
ENSG00000285959.1_2	0	0	0	0	0	0
ENSG00000263991.1	0	0	0	0	0	0
ENSG00000201919.1	0	0	0	0	0	0
ENSG00000142789.19_3	0	0	0	0	1	0
ENSG00000263582.1	0	0	0	0	0	0
ENSG00000263929.1	0	0	0	0	0	0
ENSG00000201273.1	0	0	0	0	0	0
ENSG00000228397.3_5	0	1	6	1	3	2
ENSG00000218510.8_7	5	9	36	34	16	39
ENSG00000070831.17_7	2643	4268	9999	4566	2659	4330
ENSG00000285752.1_3	4	2	9	8	2	8
ENSG00000285794.1_2	0	0	0	0	0	0
ENSG00000230068.2_6	0	0	1	0	0	1
ENSG00000271428.1_5	0	0	0	1	0	0
ENSG00000271840.1	0	0	0	0	0	0
ENSG00000162552.15_3	33	55	136	116	63	115
ENSG00000285873.1_2	3	1	8	1	4	2
ENSG00000266564.1	0	0	0	0	0	0
ENSG00000234397.3_5	0	0	0	0	0	0
ENSG00000279625.1_5	0	0	0	0	0	0
ENSG00000184677.18_5	184	284	880	408	227	449
ENSG00000237200.1_6	0	0	5	1	0	1
ENSG00000070886.12_4	0	2	5	1	0	1
ENSG00000173372.17_4	0	0	0	0	0	0
ENSG00000159189.12_3	0	0	0	0	0	0
ENSG00000173369.16_4	0	0	0	0	0	0
ENSG00000133216.16_4	364	675	1476	1160	526	1139
ENSG00000265422.1	0	0	0	0	0	0
ENSG00000216157.2	0	0	0	0	0	0
ENSG00000225952.1_6	0	0	0	0	0	0
ENSG00000264014.1	0	0	0	0	0	0
ENSG00000215906.8_3	0	0	0	0	0	0
ENSG00000227868.6_6	1	1	0	0	0	2
ENSG00000004487.16_5	931	1545	3470	1506	867	1523
ENSG00000240553.1_7	0	0	0	0	0	2
ENSG00000263793.1	0	0	0	0	0	0
ENSG00000266802.1	0	0	0	0	0	0
ENSG00000169641.13_4	180	266	854	602	291	608
ENSG00000229010.1_5	0	0	0	0	0	0
ENSG00000206935.1	0	0	0	0	0	0
ENSG00000252578.1	0	0	0	0	0	0
ENSG00000179546.4_3	16	46	86	67	20	63
ENSG00000215381.3_5	0	0	0	0	0	0
ENSG00000261326.4_5	15	28	38	41	26	24
ENSG00000284726.1_4	0	3	6	0	0	2
ENSG00000125944.20_5	1246	1738	4330	2034	1069	1731
ENSG00000125945.15_3	100	76	284	379	192	370
ENSG00000249087.7_6	9	19	40	35	17	24
ENSG00000201405.1	0	0	0	0	0	0
ENSG00000271420.1_6	0	1	2	0	0	0
ENSG00000204219.10_3	63	118	232	87	48	70
ENSG00000232482.2_5	0	0	0	0	0	0
ENSG00000088280.19_4	13	47	127	52	31	43
ENSG00000007968.7_3	92	176	421	92	49	95
ENSG00000235052.1_6	0	0	7	2	6	4
ENSG00000117318.9_3	79	247	437	169	86	182
ENSG00000285802.1_2	0	0	0	0	0	2
ENSG00000197880.8_5	0	0	0	0	0	0
ENSG00000229239.2_5	0	0	0	0	0	0
ENSG00000142676.14_5	4243	8965	17468	9560	5615	10500
ENSG00000203589.2	0	0	2	0	0	0
ENSG00000236810.6_6	4	11	23	9	7	27
ENSG00000244609.2	0	0	0	0	0	0
ENSG00000011007.12_3	277	538	1316	669	370	748
ENSG00000057757.10_5	259	462	1000	382	195	432
ENSG00000011009.11_3	622	1480	2962	913	481	1040
ENSG00000117308.15_5	460	1151	2178	944	505	1008
ENSG00000117305.15_5	296	485	987	638	345	671
ENSG00000179163.11_2	364	606	1358	472	268	553
ENSG00000188822.8_4	0	0	0	0	0	2
ENSG00000264347.1	0	0	0	0	0	0
ENSG00000238538.1	0	0	0	0	0	0
ENSG00000229106.1_4	0	0	0	0	0	0
ENSG00000232557.3_6	0	0	0	0	0	0
ENSG00000264926.1	0	0	0	0	0	0
ENSG00000230228.2_5	0	0	0	0	0	0
ENSG00000189266.13_6	53	73	232	195	68	156
ENSG00000188529.14_3	221	333	822	419	237	413
ENSG00000215905.4_5	0	0	0	0	0	0
ENSG00000225315.2_7	0	1	0	0	0	0
ENSG00000142661.19_3	32	51	113	40	19	55
ENSG00000230703.1_7	0	0	0	0	0	0
ENSG00000142677.4_3	19	42	105	120	67	139
ENSG00000185436.12_3	45	72	207	162	67	170
ENSG00000230023.2_6	0	0	0	0	1	0
ENSG00000221032.3	0	0	0	0	0	0
ENSG00000266511.1	0	0	0	0	0	0
ENSG00000232298.2_6	0	0	1	0	0	0
ENSG00000158055.15_2	15	42	83	40	11	38
ENSG00000001460.18_4	101	216	479	404	195	374
ENSG00000001461.17_3	323	502	1528	628	329	581
ENSG00000286061.1_2	1	9	18	6	4	5
ENSG00000117602.12_4	135	220	551	315	208	322
ENSG00000266551.1	0	0	1	0	0	0
ENSG00000264443.1_6	5	8	43	25	13	24
ENSG00000184454.7_4	713	1177	2870	1196	680	1254
ENSG00000227312.2_5	1	4	1	1	0	1
ENSG00000239106.1	0	0	0	0	0	0
ENSG00000133226.17_6	480	661	1951	866	530	893
ENSG00000238986.1	0	2	0	0	0	0
ENSG00000284699.1_4	0	0	0	0	0	0
ENSG00000169504.15_4	501	464	1647	2071	1073	1612
ENSG00000238482.1	0	0	0	0	0	0
ENSG00000020633.18_2	3	14	20	17	8	22
ENSG00000229162.1_6	0	0	0	0	0	0
ENSG00000261025.1_6	0	0	0	0	0	0
ENSG00000264371.1	0	0	0	0	0	0
ENSG00000285823.1_2	0	0	0	0	0	0
ENSG00000233755.1_6	0	0	0	0	0	0
ENSG00000233419.3_5	0	0	1	0	0	0
ENSG00000231953.2_6	0	0	0	0	0	0
ENSG00000117614.10_4	295	511	999	565	390	604
ENSG00000284602.1_4	4	1	12	16	27	13
ENSG00000284657.1_4	1	0	0	1	0	1
ENSG00000117616.18_6	203	278	676	281	165	290
ENSG00000272432.1_6	0	2	2	0	2	0
ENSG00000261349.1_5	2	0	7	1	3	6
ENSG00000187010.21_8	2	11	14	7	0	12
ENSG00000224183.1_4	2	0	3	2	0	0
ENSG00000259984.1_5	0	0	0	0	1	0
ENSG00000183726.11_3	904	1527	3248	2226	1178	1864
ENSG00000252515.1	0	0	0	0	0	0
ENSG00000238889.1	0	0	0	0	0	0
ENSG00000188672.18_4	8	5	18	19	12	23
ENSG00000238084.4_5	0	2	3	2	4	2
ENSG00000266468.1	0	0	0	0	0	0
ENSG00000204178.11_4	288	405	865	560	273	507
ENSG00000157978.11_2	95	224	495	179	97	204
ENSG00000225643.1_6	1	1	5	0	2	2
ENSG00000117643.14_3	1	6	15	1	1	1
ENSG00000233478.1_6	0	0	0	1	0	0
ENSG00000162430.17_6	328	569	1384	685	401	793
ENSG00000255054.3_6	0	0	0	0	0	0
ENSG00000228172.5_6	0	3	3	8	4	6
ENSG00000117640.18_4	122	200	385	141	97	144
ENSG00000272478.1_6	0	0	0	0	0	0
ENSG00000127423.10_3	80	131	301	127	57	118
ENSG00000236528.1_6	0	1	7	1	0	0
ENSG00000182749.5_3	132	256	534	339	215	345
ENSG00000207302.1	0	0	0	0	0	0
ENSG00000117632.23_4	2637	4378	8735	2962	1675	2662
ENSG00000229786.1_4	0	0	0	1	0	0
ENSG00000223624.1_5	0	0	2	0	0	0
ENSG00000264021.1	0	0	0	0	0	0
ENSG00000266763.1	0	0	0	0	0	0
ENSG00000158006.14_3	106	192	480	282	144	263
ENSG00000207237.1	0	0	0	0	0	0
ENSG00000252190.1	0	0	0	0	0	1
ENSG00000252691.1	0	0	0	0	0	0
ENSG00000158008.9_2	6	1	6	9	4	1
ENSG00000158014.14_2	0	0	6	2	4	4
ENSG00000284309.1_5	0	0	0	0	0	0
ENSG00000158022.6_2	0	1	1	0	0	0
ENSG00000265320.1	0	0	0	0	0	0
ENSG00000175087.10_5	52	64	186	132	70	146
ENSG00000197245.6_3	0	3	0	0	2	0
ENSG00000282872.1_5	0	0	0	0	0	0
ENSG00000236782.7_5	0	2	8	7	5	0
ENSG00000142684.9_4	0	0	0	0	0	0
ENSG00000142675.18_3	94	166	383	309	137	302
ENSG00000188782.8_6	0	0	0	0	0	0
ENSG00000236155.6_5	7	3	9	2	1	2
ENSG00000278572.1_5	0	0	0	0	0	0
ENSG00000130695.15_4	214	383	1011	432	223	430
ENSG00000270733.1_5	0	0	0	1	0	0
ENSG00000142669.15_4	749	1662	2987	1593	818	1603
ENSG00000158062.20_4	147	310	711	184	73	212
ENSG00000169442.9_3	0	0	1	2	0	0
ENSG00000176092.15_6	149	305	624	761	425	785
ENSG00000225854.2_5	0	0	0	1	0	1
ENSG00000265143.1	0	0	0	0	0	0
ENSG00000176083.17_4	0	0	0	0	0	0
ENSG00000131914.11_3	0	0	0	0	0	0
ENSG00000117682.17_4	188	343	753	377	187	367
ENSG00000223583.1_5	0	0	0	0	4	0
ENSG00000225891.2_6	1	0	2	0	0	1
ENSG00000198830.11_3	1105	1989	4105	1329	810	1288
ENSG00000224129.1_4	0	0	0	0	0	0
ENSG00000117676.14_6	337	628	1363	587	252	649
ENSG00000238705.1	0	0	0	0	0	0
ENSG00000243905.2	0	0	1	0	0	0
ENSG00000252802.1	0	0	0	0	0	0
ENSG00000229247.2_5	0	0	0	0	0	0
ENSG00000238316.1	0	0	0	0	0	0
ENSG00000235069.2_5	0	0	0	0	0	0
ENSG00000260063.1_6	5	5	24	18	13	16
ENSG00000117713.20_6	361	495	1611	1164	596	1364
ENSG00000266138.1	0	0	0	0	0	1
ENSG00000060642.10_6	92	210	465	252	140	246
ENSG00000241188.2	0	0	0	0	0	0
ENSG00000287810.1_1	0	0	0	0	0	0
ENSG00000204160.12_5	263	525	1135	496	263	532
ENSG00000175793.12_4	923	2257	4271	1688	701	1733
ENSG00000142751.15_3	185	410	851	448	226	519
ENSG00000226698.1_6	0	0	0	0	0	0
ENSG00000198746.13_4	55	117	245	107	38	119
ENSG00000090273.14_4	1488	3610	6283	1459	798	1422
ENSG00000131910.5_3	0	0	1	1	0	0
ENSG00000175707.9_3	140	308	671	305	145	338
ENSG00000172746.6_4	0	0	0	1	0	0
ENSG00000224064.1_5	0	0	0	2	0	0
ENSG00000225294.1_4	2	0	4	1	0	2
ENSG00000253368.4_5	2129	4163	8186	1563	1116	2311
ENSG00000158246.8_4	21	20	58	37	16	41
ENSG00000090020.11_3	164	323	870	518	283	579
ENSG00000229985.2_5	0	0	0	0	0	0
ENSG00000214973.3_4	1	2	5	1	0	4
ENSG00000225159.1_4	7	13	30	23	7	20
ENSG00000225990.2_4	0	0	0	0	0	0
ENSG00000224311.1_6	0	0	0	0	0	0
ENSG00000142784.16_3	189	312	734	406	165	427
ENSG00000252098.1	0	0	0	0	0	0
ENSG00000243659.1_5	0	0	0	3	0	1
ENSG00000186501.14_4	197	458	897	274	140	278
ENSG00000206888.1	0	0	0	0	0	0
ENSG00000241547.1_4	0	3	5	3	0	5
ENSG00000142765.18_5	126	285	481	155	121	177
ENSG00000142733.17_6	81	219	468	168	80	179
ENSG00000142748.12_2	0	2	5	0	0	0
ENSG00000174950.11_3	0	0	0	0	0	0
ENSG00000231207.1_5	0	0	0	0	0	0
ENSG00000181773.7_3	13	23	50	27	17	33
ENSG00000158195.11_3	787	1195	3174	2171	1113	2183
ENSG00000241169.1_6	0	0	0	0	0	0
ENSG00000237429.1_6	0	0	1	0	0	0
ENSG00000126705.14_5	147	344	766	414	221	479
ENSG00000000938.13_4	0	0	0	0	0	1
ENSG00000235912.1_5	18	41	65	18	8	13
ENSG00000233975.1_6	0	0	0	6	0	1
ENSG00000126709.15_3	1496	3883	7933	8976	4511	10367
ENSG00000225886.3_7	0	3	9	72	40	75
ENSG00000206767.1	0	0	0	0	0	0
ENSG00000226662.2_4	0	0	0	0	0	0
ENSG00000207095.1	0	0	0	0	0	0
ENSG00000287244.1_1	0	0	0	0	0	0
ENSG00000009780.15_4	41	83	168	210	106	164
ENSG00000231344.1_5	0	0	0	0	0	0
ENSG00000230833.1_4	0	0	0	0	0	1
ENSG00000117758.14_4	254	270	802	756	392	760
ENSG00000269971.1_7	1	0	1	0	0	2
ENSG00000270031.1_7	0	0	0	0	1	0
ENSG00000223062.1	0	0	0	0	0	0
ENSG00000286433.1_1	0	0	0	0	0	0
ENSG00000117751.18_4	228	326	954	514	251	551
ENSG00000252947.1	0	0	0	0	0	1
ENSG00000268552.1	0	0	0	0	0	0
ENSG00000130775.16_3	62	131	269	845	403	976
ENSG00000117748.10_3	268	542	1144	506	249	434
ENSG00000130768.15_4	127	244	561	178	84	194
ENSG00000227050.1_6	0	0	0	0	0	0
ENSG00000158156.7_2	52	92	186	84	63	135
ENSG00000158161.16_5	126	223	487	344	164	359
ENSG00000238231.2_5	0	0	0	0	0	0
ENSG00000240750.2	0	0	0	0	1	0
ENSG00000228589.3_4	10	21	40	9	4	10
ENSG00000228943.1_5	0	0	0	0	0	0
ENSG00000214812.3_5	0	0	0	1	0	0
ENSG00000253005.1	0	0	0	0	0	0
ENSG00000252429.1	0	0	0	0	0	0
ENSG00000169403.12_3	30	75	190	713	351	760
ENSG00000126698.11_3	599	964	2056	1010	543	960
ENSG00000215902.1	0	0	0	0	0	0
ENSG00000269804.1	0	0	0	0	0	0
ENSG00000130770.18_4	696	1684	3020	1287	710	1397
ENSG00000270605.1_6	11	18	27	11	11	20
ENSG00000271398.1_6	0	0	0	1	0	1
ENSG00000130766.5_3	96	194	437	487	274	625
ENSG00000130772.14_3	143	238	503	374	227	423
ENSG00000204138.13_4	331	541	1281	1549	914	1581
ENSG00000206779.1	0	0	0	0	1	0
ENSG00000229820.2_5	0	1	1	4	0	2
ENSG00000221216.1	0	0	0	0	0	0
ENSG00000180198.16_5	930	1771	4024	2323	1151	2219
ENSG00000242125.3_5	168	403	797	456	206	622
ENSG00000200087.1	10	26	13	17	4	182
ENSG00000238821.1	0	1	0	1	0	0
ENSG00000231468.2_4	0	0	1	1	0	3
ENSG00000279443.1_5	7	23	26	28	19	20
ENSG00000180098.9_3	215	437	842	439	229	432
ENSG00000197989.14_6	120	323	524	366	190	397
ENSG00000221539.1	5	19	13	8	5	7
ENSG00000120656.11_2	220	421	886	483	230	425
ENSG00000188060.7_3	12	27	54	89	48	86
ENSG00000229388.1_6	4	7	15	7	4	3
ENSG00000270103.3_6	0	4	3	0	0	38
ENSG00000162419.12_2	107	164	420	357	153	360
ENSG00000252777.1	0	0	0	0	0	0
ENSG00000198492.16_6	764	1121	2891	2118	1194	2076
ENSG00000116329.11_3	0	1	4	0	5	1
ENSG00000226852.2	0	0	0	0	0	0
ENSG00000233427.1_6	0	0	0	0	0	0
ENSG00000199756.1	0	0	0	0	0	0
ENSG00000159023.21_6	284	406	1127	649	406	659
ENSG00000225616.2_5	2	10	29	10	4	13
ENSG00000206704.1	0	0	0	0	0	0
ENSG00000253304.2_3	3	8	21	5	4	5
ENSG00000225750.1_6	0	0	0	0	0	1
ENSG00000116350.17_6	472	926	2008	947	548	1021
ENSG00000227637.1	0	0	0	0	0	1
ENSG00000116353.15_3	236	498	1097	397	210	476
ENSG00000237934.1_6	4	0	3	3	0	0
ENSG00000060656.20_4	577	984	2519	725	418	924
ENSG00000221550.1	0	0	0	0	0	0
ENSG00000230523.1_5	0	0	0	0	0	0
ENSG00000266678.1	0	0	0	0	0	0
ENSG00000225011.4_5	0	0	0	0	0	0
ENSG00000221126.1	0	0	0	0	0	0
ENSG00000228176.1_6	0	0	0	0	0	0
ENSG00000284676.1_4	0	0	0	0	0	0
ENSG00000222787.1	0	0	0	0	0	0
ENSG00000270927.1_5	0	0	0	0	0	0
ENSG00000233399.2_5	0	0	0	0	0	0
ENSG00000233372.1_6	0	0	0	0	0	0
ENSG00000231251.1_5	0	0	0	0	0	0
ENSG00000236335.1_6	0	0	0	0	0	0
ENSG00000231949.1_6	0	0	0	0	0	0
ENSG00000162510.6_3	0	0	4	3	2	5
ENSG00000186056.10_6	9	13	35	57	24	65
ENSG00000287510.1_1	0	0	0	0	0	0
ENSG00000162511.8_3	3	5	6	11	3	13
ENSG00000264773.1	0	0	0	0	0	0
ENSG00000229607.1_6	0	0	0	1	0	0
ENSG00000223382.5_6	0	1	5	4	0	0
ENSG00000222784.1	0	0	0	0	0	0
ENSG00000235143.1_6	0	0	0	0	0	0
ENSG00000162512.16_5	370	732	1879	823	409	777
ENSG00000134644.15_4	796	943	3099	2334	1135	2298
ENSG00000200154.1	0	0	4	1	0	4
ENSG00000202107.1	0	0	1	2	0	3
ENSG00000200181.1	0	0	0	0	0	0
ENSG00000237329.2_5	0	0	0	0	0	0
ENSG00000232768.1_5	0	0	0	0	0	1
ENSG00000215900.4_4	0	0	0	0	0	0
ENSG00000225142.2_5	0	0	0	0	0	0
ENSG00000084628.10_3	0	1	2	1	1	1
ENSG00000060688.13_4	414	795	1774	553	233	486
ENSG00000229447.2_5	0	1	0	0	1	2
ENSG00000121766.15_4	243	443	994	314	188	352
ENSG00000229044.1_6	0	0	1	0	0	0
ENSG00000121769.7_3	13	17	23	24	10	15
ENSG00000168528.12_4	710	1728	3254	1461	658	1742
ENSG00000268950.1	0	2	1	2	0	2
ENSG00000215899.3_5	0	0	0	0	1	1
ENSG00000206981.1	0	0	0	0	0	0
ENSG00000284543.1_4	4	6	29	12	7	12
ENSG00000228682.2	0	0	0	0	0	2
ENSG00000229167.2_6	9	22	95	33	22	32
ENSG00000142910.16_3	6817	15173	30853	15598	9073	19141
ENSG00000121764.11_2	0	1	1	3	0	1
ENSG00000162517.13_3	610	1287	2667	1090	543	1074
ENSG00000235790.7_7	2	2	4	7	1	12
ENSG00000264078.1_7	0	0	3	1	0	0
ENSG00000084636.18_5	25	88	154	298	137	292
ENSG00000121753.12_5	65	83	275	75	41	111
ENSG00000266580.1	0	0	0	0	0	0
ENSG00000254545.1_6	0	0	0	2	0	3
ENSG00000134668.12_4	80	141	250	238	142	291
ENSG00000203620.2_7	0	0	0	0	0	0
ENSG00000269967.1_7	0	0	3	3	5	1
ENSG00000184007.21_6	3309	4717	12222	6235	3957	6568
ENSG00000212673.1	0	1	1	4	1	2
ENSG00000228634.1_6	0	0	5	8	3	3
ENSG00000284702.1_4	0	0	0	0	0	0
ENSG00000121774.18_3	1629	2578	5760	3372	1941	3502
ENSG00000203325.3_6	0	0	0	2	1	0
ENSG00000121775.18_3	113	217	491	212	93	222
ENSG00000266203.1	0	0	0	0	0	0
ENSG00000025800.14_4	696	1133	2637	1489	837	1374
ENSG00000250135.1_7	0	0	0	0	0	0
ENSG00000084652.16_3	723	1293	3029	1503	807	1535
ENSG00000160050.14_3	83	146	258	91	54	119
ENSG00000224066.1_6	0	1	2	1	0	3
ENSG00000160051.11_3	47	115	211	99	48	97
ENSG00000222046.2_2	3	2	5	1	2	1
ENSG00000160055.19_2	97	150	356	108	78	129
ENSG00000084623.11_2	1638	3337	6928	2768	1307	2858
ENSG00000220785.7_4	22	51	86	37	11	39
ENSG00000183615.6_3	10	13	19	12	12	14
ENSG00000182866.17_4	11	30	95	38	23	28
ENSG00000252450.1	0	0	0	0	0	0
ENSG00000116478.12_5	1579	2992	6466	1960	1072	1980
ENSG00000175130.7_3	1876	3820	8060	3583	1922	4131
ENSG00000233775.1_6	0	0	0	0	1	3
ENSG00000162526.7_3	0	0	4	3	5	5
ENSG00000225828.1_5	14	41	79	14	7	25
ENSG00000160058.18_2	582	996	2182	1513	718	1672
ENSG00000224333.1_4	0	0	0	0	0	0
ENSG00000270850.1_5	0	0	0	0	0	1
ENSG00000229259.1_4	0	0	0	1	0	0
ENSG00000263529.1	0	0	0	0	0	0
ENSG00000254553.1_6	0	0	0	1	0	0
ENSG00000273274.2_4	7	10	43	5	5	5
ENSG00000160062.15_4	11	33	58	30	25	45
ENSG00000176261.15_5	354	590	1190	576	274	502
ENSG00000200591.1	0	0	0	0	0	0
ENSG00000162521.19_6	1307	1962	4810	1940	1108	1821
ENSG00000162520.14_5	1	5	4	2	1	4
ENSG00000224409.1_6	0	0	0	0	0	0
ENSG00000162522.11_3	1705	2987	7159	3979	2241	4670
ENSG00000134684.10_2	886	1612	3534	4510	2150	4082
ENSG00000116497.18_4	176	246	605	504	271	478
ENSG00000160097.18_5	0	1	10	1	2	7
ENSG00000121905.10_3	3	9	13	8	1	6
ENSG00000121900.19_3	394	891	1676	628	313	858
ENSG00000287691.1_1	0	1	0	3	0	0
ENSG00000221423.1	1	0	0	0	0	0
ENSG00000116514.16_3	175	325	793	1274	788	1633
ENSG00000278966.2_5	1	0	0	0	0	0
ENSG00000267885.1	0	0	0	0	0	0
ENSG00000217644.5_5	0	1	1	1	4	0
ENSG00000239670.1_5	3	2	1	4	1	2
ENSG00000236065.2_7	0	0	0	0	0	0
ENSG00000004455.16_2	1699	2960	6717	1826	1011	1782
ENSG00000142920.17_3	18	59	72	43	30	43
ENSG00000278997.1_5	1	8	9	11	5	7
ENSG00000116525.14_3	65	99	283	79	64	119
ENSG00000279179.1_5	3	0	5	6	4	4
ENSG00000284721.1_4	0	0	0	0	0	0
ENSG00000160094.15_5	72	109	332	89	51	118
ENSG00000270115.1_7	0	0	1	0	0	0
ENSG00000256142.1	0	0	0	0	0	0
ENSG00000184389.9_2	0	0	1	0	0	0
ENSG00000225313.5_7	4	9	26	17	10	15
ENSG00000134686.18_4	532	1092	2479	1489	830	1705
ENSG00000266239.1	0	0	0	0	2	0
ENSG00000222112.1	1	0	7	2	2	4
ENSG00000233246.1_6	1	2	6	2	1	3
ENSG00000221225.1	0	0	0	0	0	0
ENSG00000234512.1_4	0	0	0	0	0	0
ENSG00000121903.14_2	43	58	211	124	58	139
ENSG00000235907.2_5	0	1	0	0	0	0
ENSG00000121904.17_3	0	0	1	1	0	2
ENSG00000227000.2_2	0	0	0	0	0	0
ENSG00000176256.10_5	0	0	0	0	0	0
ENSG00000231163.6_7	0	0	0	0	0	0
ENSG00000201148.1_1	0	0	0	0	0	0
ENSG00000142698.15_4	0	0	0	0	0	0
ENSG00000221053.1	0	0	0	0	0	0
ENSG00000270241.1_5	0	0	0	0	0	0
ENSG00000287703.1_1	0	0	0	0	0	0
ENSG00000207941.1	0	0	0	0	0	0
ENSG00000163866.9_4	252	551	1125	664	334	591
ENSG00000189280.3_3	16	25	63	62	31	65
ENSG00000189433.7_4	32	50	126	139	74	155
ENSG00000255811.1_7	0	0	0	0	0	0
ENSG00000216162.1	0	0	0	0	0	0
ENSG00000188910.8_3	303	667	1338	1317	655	1387
ENSG00000187513.9_4	0	1	1	5	2	1
ENSG00000230163.1_6	0	0	0	0	0	0
ENSG00000116544.12_3	8	13	32	34	8	23
ENSG00000252728.1	0	0	0	0	0	1
ENSG00000284773.1_2	2	3	9	12	10	10
ENSG00000241014.2_6	4	5	11	12	0	6
ENSG00000271741.1_6	0	0	0	0	0	0
ENSG00000243749.1_4	0	0	0	0	0	0
ENSG00000163867.17_5	65	71	197	157	93	153
ENSG00000197056.11_4	117	104	376	278	146	225
ENSG00000233940.1_4	0	0	0	0	0	0
ENSG00000228348.1_4	0	0	1	3	0	2
ENSG00000284640.1_4	0	0	1	0	0	0
ENSG00000116560.11_3	2334	3634	8880	3807	2286	3797
ENSG00000201868.1	0	0	0	0	0	0
ENSG00000263591.1	0	0	0	0	0	0
ENSG00000146463.11_3	426	532	1627	1029	565	1026
ENSG00000240374.2	0	0	0	0	0	0
ENSG00000201542.1	0	0	0	0	0	0
ENSG00000229994.1_4	4	17	44	18	10	14
ENSG00000227409.1_6	0	0	0	0	0	1
ENSG00000202129.1	0	0	0	0	0	0
ENSG00000142687.18_4	719	1163	3124	1575	774	1595
ENSG00000236274.1_5	0	0	0	0	1	0
ENSG00000020129.16_4	239	522	1187	431	227	474
ENSG00000239636.1_6	2	0	2	0	0	2
ENSG00000116819.8_4	3	10	14	5	4	5
ENSG00000126067.12_3	2393	4839	10009	4116	2114	4065
ENSG00000239859.2	0	0	0	0	0	0
ENSG00000142686.8_3	177	338	726	308	137	311
ENSG00000092853.14_4	166	276	734	376	192	358
ENSG00000232335.1_6	0	0	0	0	0	0
ENSG00000134698.11_3	113	149	461	379	228	334
ENSG00000092847.12_5	326	535	1337	521	301	578
ENSG00000271164.1_5	0	0	0	0	0	0
ENSG00000286899.1_1	0	0	0	0	0	0
ENSG00000271914.1_6	0	0	0	0	0	0
ENSG00000126070.20_3	90	177	522	303	171	262
ENSG00000271554.1_6	1	0	0	1	0	0
ENSG00000232862.5_5	0	0	0	1	0	1
ENSG00000092850.12_4	0	6	1	0	5	1
ENSG00000116863.11_3	332	578	1382	976	532	1074
ENSG00000171812.13_5	4	15	32	15	8	26
ENSG00000054116.12_3	601	1420	2734	1444	751	1478
ENSG00000116871.15_7	837	1860	3749	2246	1100	2684
ENSG00000264592.1	0	0	0	0	0	0
ENSG00000054118.15_6	950	1435	3788	1704	1005	1739
ENSG00000231849.1_4	0	0	0	0	0	0
ENSG00000214193.10_6	39	76	215	83	56	115
ENSG00000142694.6_2	42	121	174	87	60	124
ENSG00000116883.8_7	12	32	65	29	17	32
ENSG00000286379.1_1	1	4	7	3	6	1
ENSG00000196182.10_3	372	756	1725	1305	680	1567
ENSG00000181817.6_3	262	610	1157	438	191	464
ENSG00000222821.1	0	0	0	0	0	0
ENSG00000116885.18_4	24	39	86	50	23	34
ENSG00000201448.1	0	0	1	0	0	1
ENSG00000116898.12_3	783	1488	2734	839	527	888
ENSG00000119535.17_6	0	0	0	0	0	0
ENSG00000230214.1_4	0	0	0	0	0	0
ENSG00000284705.1_4	0	0	0	0	0	0
ENSG00000284720.1_4	0	0	0	0	0	0
ENSG00000234481.2_7	0	0	0	0	0	0
ENSG00000163873.10_4	0	0	0	0	0	0
ENSG00000284650.1_4	0	0	0	0	0	0
ENSG00000223944.2_7	0	0	0	0	0	0
ENSG00000264698.1	0	0	0	0	0	0
ENSG00000207328.1	0	0	0	0	0	0
ENSG00000252368.1_1	0	0	0	0	0	0
ENSG00000230451.2_4	0	0	0	0	0	0
ENSG00000233621.2_7	92	183	367	237	129	262
ENSG00000163874.11_4	515	1257	2998	4511	2285	5024
ENSG00000163875.15_3	489	733	1691	1085	590	980
ENSG00000263675.1	0	0	2	0	0	0
ENSG00000163877.11_3	171	236	538	489	290	553
ENSG00000232273.1_4	0	0	0	1	0	1
ENSG00000237749.4_5	3	9	14	5	4	7
ENSG00000163879.11_3	56	81	210	44	40	51
ENSG00000134697.13_6	644	1121	2454	1551	909	1430
ENSG00000284748.1_4	0	0	0	0	0	0
ENSG00000169218.14_3	0	0	0	0	0	0
ENSG00000116922.14_5	157	240	669	362	194	357
ENSG00000134690.11_3	357	592	1647	409	197	476
ENSG00000183317.17_5	93	145	371	125	51	136
ENSG00000200421.1	0	0	0	1	0	0
ENSG00000238871.1	0	0	0	0	0	0
ENSG00000214141.4_4	0	1	2	0	0	0
ENSG00000227416.2_5	0	0	0	0	0	0
ENSG00000185090.14_3	165	321	772	128	74	167
ENSG00000233728.1_6	0	0	0	0	0	0
ENSG00000196449.4_3	101	192	462	402	198	403
ENSG00000197982.14_5	354	862	1488	374	231	478
ENSG00000188786.10_3	149	245	732	619	286	579
ENSG00000230610.1	0	0	0	0	0	0
ENSG00000235673.1_5	0	0	0	0	0	0
ENSG00000230955.1_6	0	0	0	0	0	0
ENSG00000204084.13_4	92	165	378	246	141	238
ENSG00000252448.1	0	1	0	0	2	1
ENSG00000222282.1	0	0	0	0	0	0
ENSG00000183431.12_3	873	1496	3163	1608	869	1511
ENSG00000212541.1	0	0	1	3	0	1
ENSG00000183386.10_3	87	219	408	349	191	473
ENSG00000183520.12_4	405	628	1416	802	434	673
ENSG00000185668.7_3	0	0	0	1	0	0
ENSG00000224592.5_6	0	0	0	0	0	0
ENSG00000223589.2_5	0	0	0	0	0	0
ENSG00000265596.1	0	0	0	0	0	0
ENSG00000284623.1_4	0	0	0	0	0	0
ENSG00000286552.1_1	0	0	0	0	0	0
ENSG00000287987.1_1	0	0	0	0	0	0
ENSG00000237290.2_5	0	0	0	0	0	0
ENSG00000275350.1_5	0	0	0	0	0	0
ENSG00000200796.1	0	0	0	0	0	0
ENSG00000238063.3_5	0	0	0	0	0	0
ENSG00000215895.4_5	0	4	2	1	0	5
ENSG00000284632.1_4	0	0	0	0	0	0
ENSG00000116954.8_3	106	192	446	341	198	379
ENSG00000273637.1_7	0	0	0	0	0	0
ENSG00000228436.3_7	4	4	20	7	0	5
ENSG00000214114.9_4	207	374	800	271	180	262
ENSG00000274944.4_7	0	3	1	2	0	4
ENSG00000131233.9_3	0	1	0	0	0	3
ENSG00000158315.11_3	65	135	266	245	176	250
ENSG00000199963.1	0	0	0	0	0	0
ENSG00000207466.1	0	0	0	0	0	0
ENSG00000235549.1_4	0	0	0	0	0	0
ENSG00000174574.16_4	623	962	2448	2018	1142	2009
ENSG00000168653.11_3	1015	2194	4224	1774	969	1733
ENSG00000127603.26_7	3025	4507	13816	10910	6099	10210
ENSG00000206654.1	0	0	0	0	0	0
ENSG00000222378.1_1	0	0	0	0	0	0
ENSG00000270040.1_7	0	0	0	0	0	0
ENSG00000287422.1_1	0	0	0	0	0	0
ENSG00000226438.1_6	0	0	0	0	0	0
ENSG00000217897.2_4	0	0	0	0	0	0
ENSG00000183682.8_4	4	4	30	6	11	9
ENSG00000237624.1_4	2	1	2	3	0	1
ENSG00000243970.3_4	5	7	15	5	4	5
ENSG00000090621.14_5	679	1233	2663	1209	642	1188
ENSG00000228060.3_7	0	2	6	1	2	1
ENSG00000201457.1	1	0	2	0	0	1
ENSG00000163909.8_3	0	1	2	2	2	4
ENSG00000225903.1_6	0	0	0	0	0	0
ENSG00000116981.3_2	0	0	0	0	0	0
ENSG00000116983.13_3	0	0	2	3	2	5
ENSG00000084072.16_3	282	502	1159	505	276	477
ENSG00000225333.6_5	0	0	2	0	0	0
ENSG00000252413.1	0	0	0	0	0	0
ENSG00000116985.12_4	149	255	547	158	98	168
ENSG00000198754.5_3	1	3	4	1	0	1
ENSG00000285905.1_2	0	0	0	0	0	0
ENSG00000261798.1_6	3	12	2	6	0	4
ENSG00000229213.1_5	0	0	0	0	0	0
ENSG00000284719.1_4	5	5	10	7	7	6
ENSG00000284678.1_4	0	0	0	1	0	1
ENSG00000043514.16_4	125	228	546	283	145	268
ENSG00000202222.1	0	0	0	0	0	0
ENSG00000116990.11_4	2	9	28	50	21	41
ENSG00000236546.1_6	0	0	0	0	0	0
ENSG00000207356.1	0	0	0	0	0	1
ENSG00000168389.17_3	29	48	115	64	22	86
ENSG00000228477.1_5	0	1	5	2	0	0
ENSG00000131236.17_4	1687	2562	7605	3834	1616	3859
ENSG00000131238.17_5	784	1285	2837	1043	532	984
ENSG00000226745.2_5	0	0	1	0	0	0
ENSG00000117000.9_3	209	255	690	681	462	691
ENSG00000207508.1	0	0	0	0	0	0
ENSG00000188800.6_3	0	1	0	0	0	0
ENSG00000259943.1_6	59	63	183	136	81	113
ENSG00000084073.9_3	773	951	2765	1137	559	932
ENSG00000231296.1_5	0	0	0	0	0	0
ENSG00000049089.15_6	51	74	169	180	140	223
ENSG00000227311.3_5	0	0	0	0	0	0
ENSG00000084070.12_5	168	278	737	329	206	329
ENSG00000213172.3_5	0	0	0	0	0	0
ENSG00000284677.1_4	0	3	3	0	0	0
ENSG00000187801.15_3	27	27	78	61	18	44
ENSG00000260920.2_6	8	9	48	40	17	19
ENSG00000279667.1_5	0	1	0	0	0	1
ENSG00000187815.10_3	30	41	91	52	30	53
ENSG00000238287.1_6	0	6	15	2	0	5
ENSG00000164002.11_6	52	85	142	58	38	56
ENSG00000227278.1_6	0	0	0	0	0	0
ENSG00000238186.1_6	1	1	3	5	2	7
ENSG00000117010.17_4	26	23	74	40	22	25
ENSG00000286838.1_1	0	0	0	0	0	0
ENSG00000236505.1_5	0	0	0	0	0	0
ENSG00000233910.1_4	0	0	0	0	0	0
ENSG00000117016.10_3	43	74	166	120	48	111
ENSG00000287743.1_1	0	0	0	1	0	2
ENSG00000237899.1_6	0	0	0	1	0	1
ENSG00000272145.1_6	2	5	16	22	14	24
ENSG00000066136.20_3	375	718	1725	794	390	909
ENSG00000198974.1	0	0	0	0	0	0
ENSG00000207962.1	0	0	1	0	0	0
ENSG00000117013.17_5	5	10	20	29	6	23
ENSG00000264582.1	0	0	0	0	0	0
ENSG00000179862.6_2	300	812	1436	295	252	564
ENSG00000229528.1_6	0	0	0	0	0	2
ENSG00000228940.1_5	0	0	1	0	0	0
ENSG00000286668.1_1	0	0	0	0	0	1
ENSG00000233118.2_4	0	0	0	0	0	0
ENSG00000171793.16_5	587	1164	2452	800	428	811
ENSG00000281207.1_5	3	12	31	17	4	11
ENSG00000171790.15_3	3	4	15	11	4	12
ENSG00000010803.16_5	114	208	541	244	155	266
ENSG00000215893.3_4	0	0	0	0	0	0
ENSG00000287400.1_1	0	0	1	0	0	0
ENSG00000235358.2_6	0	0	0	0	0	0
ENSG00000213987.4_5	0	0	0	0	0	0
ENSG00000286640.1_1	0	0	0	0	0	0
ENSG00000204060.7_4	12	18	35	21	3	20
ENSG00000229901.1_6	0	0	0	1	0	0
ENSG00000252563.1_1	0	0	0	0	0	0
ENSG00000127129.10_3	6	12	43	192	107	215
ENSG00000127124.16_5	86	110	343	204	117	214
ENSG00000230881.1_6	0	1	0	0	0	0
ENSG00000230638.4_5	6	4	24	3	1	11
ENSG00000284895.1_3	0	0	0	0	0	0
ENSG00000264896.1	0	0	0	0	0	0
ENSG00000287587.1_1	1	0	3	4	1	1
ENSG00000227538.1_4	0	0	0	0	0	0
ENSG00000228776.2_5	0	0	0	0	0	0
ENSG00000044012.4_3	0	1	0	1	0	1
ENSG00000197273.4_3	0	0	0	0	0	0
ENSG00000198815.9_6	329	542	1430	1155	571	1002
ENSG00000227527.2_7	0	3	3	5	6	4
ENSG00000177181.15_5	39	40	185	22	23	20
ENSG00000235002.1_5	0	0	0	0	0	0
ENSG00000066185.13_3	8	12	29	22	9	21
ENSG00000127125.9_4	548	905	1930	846	585	889
ENSG00000186409.17_6	11	23	55	21	23	27
ENSG00000230116.1_5	0	0	0	0	0	0
ENSG00000236876.3_4	0	5	7	2	2	5
ENSG00000200254.1	0	0	0	0	0	0
ENSG00000236180.2_5	0	0	0	0	0	0
ENSG00000171960.11_5	173	347	606	228	132	224
ENSG00000285728.2_2	17	29	84	44	26	35
ENSG00000234917.2_6	2	1	1	1	1	0
ENSG00000065978.19_4	9667	18363	38336	14266	8130	15374
ENSG00000164007.10_3	0	0	0	0	0	0
ENSG00000117385.15_3	358	767	1563	588	345	767
ENSG00000164008.16_5	6	11	48	19	8	13
ENSG00000283580.3_5	0	0	0	0	0	0
ENSG00000228452.1_6	0	0	0	0	0	0
ENSG00000274386.5_5	7	16	24	7	14	19
ENSG00000177868.12_3	63	70	177	80	40	90
ENSG00000164010.15_7	31	56	146	70	31	41
ENSG00000228192.8_6	7	10	27	28	17	28
ENSG00000164011.18_4	112	170	340	255	121	239
ENSG00000233708.1_5	0	0	0	0	0	0
ENSG00000237090.1_5	0	0	0	1	0	0
ENSG00000225099.1_4	1	2	9	2	0	3
ENSG00000117394.22_5	2567	4668	11306	6990	4151	7420
ENSG00000284138.1_4	0	0	0	0	0	2
ENSG00000227533.6_5	11	8	28	11	3	15
ENSG00000283973.2_5	0	1	3	0	0	3
ENSG00000207256.1	0	0	0	0	0	1
ENSG00000252803.1	0	0	0	0	0	0
ENSG00000277513.1_5	0	0	0	0	0	0
ENSG00000186973.11_3	0	0	0	0	0	0
ENSG00000117395.12_4	1219	2504	4693	1952	1030	1717
ENSG00000243710.7_5	6	6	19	47	33	47
ENSG00000199240.1_1	0	0	0	0	0	0
ENSG00000179178.11_4	134	262	621	328	167	376
ENSG00000253313.5_2	168	342	737	274	188	388
ENSG00000066056.14_3	0	0	0	0	0	0
ENSG00000117400.17_7	1	1	11	7	0	2
ENSG00000287113.1_1	0	1	0	0	0	0
ENSG00000234694.1_6	15	5	30	13	5	9
ENSG00000117399.14_3	1011	2203	4375	1174	539	1262
ENSG00000066322.15_4	1432	2873	6103	3012	1390	3229
ENSG00000159479.17_3	183	412	812	527	283	571
ENSG00000229431.1_6	4	8	18	24	4	19
ENSG00000198198.16_7	156	279	889	598	244	608
ENSG00000229372.1_6	0	0	0	0	0	0
ENSG00000178922.16_5	0	0	0	0	0	0
ENSG00000229348.1_5	0	0	2	1	1	0
ENSG00000142949.17_4	4327	7279	20401	10970	5080	11913
ENSG00000066135.13_5	135	219	527	497	220	446
ENSG00000284989.1_2	0	0	0	0	0	0
ENSG00000236200.6_6	5	16	49	25	22	31
ENSG00000126091.20_6	7	19	35	10	10	20
ENSG00000229444.1_6	0	0	0	0	0	0
ENSG00000252201.1	0	0	0	0	0	0
ENSG00000233674.2_5	0	0	0	0	0	0
ENSG00000224751.2_4	0	0	0	1	0	0
ENSG00000117407.17_6	10	43	62	30	26	48
ENSG00000237950.2_6	5	13	51	39	15	28
ENSG00000117408.11_3	192	392	856	351	182	425
ENSG00000285649.1_2	3	0	3	1	1	0
ENSG00000132768.14_3	213	431	946	358	167	365
ENSG00000117410.14_4	1234	2677	4973	1522	821	1817
ENSG00000117411.16_2	534	1324	2755	908	430	1143
ENSG00000159214.13_4	102	253	516	198	75	167
ENSG00000196517.11_6	77	151	417	509	231	584
ENSG00000230615.7_7	2	12	22	35	15	11
ENSG00000227163.2_5	0	0	0	0	0	0
ENSG00000271647.1_2	0	0	0	0	0	0
ENSG00000239560.2	0	0	0	0	0	0
ENSG00000171872.4_2	0	0	1	0	0	0
ENSG00000233514.1_5	11	7	10	12	5	8
ENSG00000283039.1_3	0	0	0	0	0	0
ENSG00000226804.4_5	0	0	0	0	0	0
ENSG00000200171.1	0	0	0	0	0	0
ENSG00000238037.1_4	0	0	0	0	0	0
ENSG00000227994.1_5	0	0	0	0	0	0
ENSG00000271329.1_5	0	0	4	0	1	0
ENSG00000178028.14_4	178	390	850	366	164	355
ENSG00000117419.15_4	476	1051	2145	570	282	590
ENSG00000233602.1_6	0	0	0	0	0	0
ENSG00000252146.1	0	0	0	0	0	0
ENSG00000199385.1	0	0	0	0	0	0
ENSG00000187147.18_5	284	624	1258	597	315	746
ENSG00000263381.1	0	0	0	0	0	0
ENSG00000126106.14_3	111	210	456	135	50	144
ENSG00000198520.12_7	14	22	57	32	21	41
ENSG00000199377.1	0	2	0	0	0	1
ENSG00000200169.1	0	1	3	0	0	0
ENSG00000142945.13_5	716	1416	2883	741	421	720
ENSG00000225721.5_6	5	2	4	1	1	1
ENSG00000142937.12_3	4769	10104	18776	10159	6180	10297
ENSG00000264294.1	0	0	0	0	0	0
ENSG00000200913.1	1	4	11	8	3	3
ENSG00000202031.1	1	0	0	0	0	0
ENSG00000207421.1	0	0	0	0	0	0
ENSG00000234093.3_4	1	5	8	4	1	8
ENSG00000142959.5_3	7	4	24	15	4	15
ENSG00000173846.13_3	69	137	234	267	148	339
ENSG00000188396.3_4	2	13	13	4	2	10
ENSG00000222009.8_2	13	44	62	48	19	50
ENSG00000117425.14_3	2	0	3	4	2	3
ENSG00000202444.1	0	0	0	0	0	0
ENSG00000226499.1_5	0	0	0	0	0	0
ENSG00000070785.16_5	197	383	713	312	203	308
ENSG00000266294.1	0	0	0	0	0	0
ENSG00000253039.1_1	0	0	0	0	0	0
ENSG00000229815.1_4	0	0	0	0	0	0
ENSG00000232369.1_5	0	0	0	0	2	2
ENSG00000268949.1_4	0	0	0	0	0	0
ENSG00000126107.15_3	115	258	656	259	139	304
ENSG00000126088.14_4	369	711	1466	372	164	385
ENSG00000162415.7_4	0	2	4	0	2	4
ENSG00000264650.1	0	0	0	0	0	0
ENSG00000234315.1_4	0	1	2	2	0	2
ENSG00000221707.2	0	0	0	0	0	0
ENSG00000281912.1_3	1	2	11	8	2	6
ENSG00000186603.5_2	102	282	469	104	55	119
ENSG00000132781.17_6	108	280	569	320	157	332
ENSG00000132773.12_3	86	193	407	148	66	141
ENSG00000070759.17_3	21	44	141	84	40	80
ENSG00000238945.1	0	0	0	0	0	0
ENSG00000236872.1_5	0	0	0	0	0	0
ENSG00000280670.3_5	32	64	124	47	15	50
ENSG00000132763.15_3	77	174	368	144	99	174
ENSG00000117450.14_4	4684	8715	19058	6934	3701	6854
ENSG00000234379.1_4	0	0	0	0	0	0
ENSG00000117448.13_5	441	964	1969	907	387	850
ENSG00000281133.1_1	1	4	0	0	0	1
ENSG00000280836.1_1	2	0	3	1	0	0
ENSG00000132780.17_6	1752	3289	6966	2851	1530	2513
ENSG00000281112.1_1	0	0	0	0	0	0
ENSG00000281825.1_1	0	0	0	0	0	0
ENSG00000159588.15_4	18	21	50	35	11	33
ENSG00000159592.11_4	807	1176	2986	1907	1081	1768
ENSG00000225447.1_4	0	0	4	1	1	1
ENSG00000234329.1_5	1	1	3	2	7	2
ENSG00000159596.7_3	311	452	1174	702	311	721
ENSG00000197429.10_3	69	103	330	171	97	151
ENSG00000230896.1_7	4	8	26	12	10	10
ENSG00000236111.5_5	0	0	0	0	0	0
ENSG00000086015.21_3	326	650	1517	709	396	883
ENSG00000232467.2_4	0	0	0	0	0	0
ENSG00000117461.15_4	126	232	507	280	194	301
ENSG00000278139.1_6	0	0	0	0	0	0
ENSG00000226957.1_6	0	0	0	0	0	0
ENSG00000233114.2_5	0	0	0	0	0	0
ENSG00000227857.2_6	3	3	4	0	3	9
ENSG00000117472.10_3	781	1469	3001	1035	595	1251
ENSG00000250719.1_7	0	0	0	0	0	0
ENSG00000085998.14_3	833	1649	3647	1570	812	1676
ENSG00000171357.6_3	0	0	0	0	0	0
ENSG00000085999.13_5	80	189	421	104	53	102
ENSG00000132128.16_3	435	774	2122	820	424	1016
ENSG00000173660.12_3	2806	5732	11733	4392	2222	4390
ENSG00000117481.10_3	151	270	814	500	281	470
ENSG00000225779.1_5	0	0	0	0	0	0
ENSG00000117480.16_3	105	193	380	177	94	212
ENSG00000232022.7_4	3	5	15	8	6	17
ENSG00000224863.3_5	0	0	1	0	0	1
ENSG00000197587.10_3	38	51	92	25	8	30
ENSG00000282881.2_6	0	0	0	0	0	0
ENSG00000269956.2_5	0	0	3	7	2	9
ENSG00000162456.9_3	0	0	0	0	0	0
ENSG00000079277.21_7	132	293	624	435	210	498
ENSG00000142961.14_3	77	193	409	606	302	667
ENSG00000123472.12_5	310	523	1383	541	308	567
ENSG00000233647.2_4	0	0	0	0	0	0
ENSG00000186118.8_3	0	0	2	0	0	0
ENSG00000228237.5_6	0	0	0	2	2	0
ENSG00000159658.11_3	1109	1515	4106	1811	991	1611
ENSG00000236476.2_5	0	0	0	0	0	0
ENSG00000142973.13_2	3	6	12	14	8	12
ENSG00000154198.14_5	0	0	0	0	0	0
ENSG00000238145.2_5	0	0	0	0	0	0
ENSG00000187048.13_4	0	1	0	0	0	0
ENSG00000259832.1_4	0	0	0	0	0	0
ENSG00000261196.1_4	0	0	0	0	0	0
ENSG00000261593.1_4	0	0	0	0	0	0
ENSG00000261290.1_4	0	0	0	0	0	0
ENSG00000186377.8_3	3	10	8	5	1	8
ENSG00000186160.5_3	0	0	1	0	0	0
ENSG00000225154.2_5	0	0	0	0	0	0
ENSG00000225506.2_6	7	0	6	18	12	19
ENSG00000162365.12_4	0	0	0	0	0	0
ENSG00000225514.1_4	0	0	0	0	0	0
ENSG00000224805.2_6	2	9	21	33	19	24
ENSG00000162366.8_3	2236	4835	9869	8202	4528	9543
ENSG00000162367.11_2	0	0	5	0	2	0
ENSG00000226252.1_6	0	0	0	0	0	0
ENSG00000123473.15_3	629	821	2386	1304	720	1274
ENSG00000162368.13_2	1812	2206	6406	4205	2621	3811
ENSG00000225762.1_6	2	3	10	3	3	3
ENSG00000186790.6_3	0	2	4	3	2	0
ENSG00000237424.1_5	28	45	96	70	30	63
ENSG00000186564.5_2	28	40	116	47	25	65
ENSG00000271355.1_5	0	0	0	0	0	0
ENSG00000229554.2_4	0	0	0	0	0	0
ENSG00000221346.1	0	0	0	0	0	0
ENSG00000227883.1_4	0	0	0	0	0	0
ENSG00000221447.1	0	0	0	0	0	0
ENSG00000227947.2_5	0	0	0	0	0	1
ENSG00000269113.4_4	2	8	12	15	11	26
ENSG00000223814.1_7	0	0	0	0	0	0
ENSG00000273395.1	0	0	0	0	0	0
ENSG00000225028.1_6	0	0	0	0	0	0
ENSG00000226133.6_7	0	0	0	0	0	0
ENSG00000231413.1_6	0	0	0	0	0	0
ENSG00000237180.1_4	0	0	0	0	0	0
ENSG00000242267.6_4	0	1	0	0	0	0
ENSG00000279096.2_4	0	0	0	0	0	0
ENSG00000269709.1	0	0	0	0	0	0
ENSG00000223720.2_6	0	0	0	0	0	0
ENSG00000117834.12_6	9	7	17	7	1	7
ENSG00000272491.1_6	1	4	4	1	0	0
ENSG00000279214.1_5	0	0	0	0	0	0
ENSG00000132122.12_6	32	44	137	57	34	64
ENSG00000224986.2_4	0	0	0	0	0	0
ENSG00000206700.1	0	0	0	0	0	0
ENSG00000235105.1_5	0	1	3	0	1	1
ENSG00000223175.1	0	0	0	0	0	0
ENSG00000232514.1_5	0	0	0	0	0	0
ENSG00000186094.17_7	0	0	0	1	0	1
ENSG00000287661.1_1	0	0	0	0	0	0
ENSG00000162373.13_4	0	1	11	0	2	3
ENSG00000286597.1_1	0	0	0	0	0	0
ENSG00000229846.2_6	0	0	0	0	0	0
ENSG00000239144.1	0	0	0	0	0	0
ENSG00000230114.1_6	0	0	0	0	0	0
ENSG00000225623.1_6	0	0	0	0	0	0
ENSG00000237478.2_5	0	0	0	0	0	0
ENSG00000215887.5_4	0	0	0	0	0	0
ENSG00000221746.1	0	0	0	0	0	0
ENSG00000227839.1	0	0	0	0	0	0
ENSG00000279324.1_5	0	0	0	0	0	0
ENSG00000233595.2_4	0	0	0	0	0	0
ENSG00000162374.17_7	0	0	0	0	0	0
ENSG00000230828.1_5	0	0	0	0	0	0
ENSG00000237337.1_6	0	0	0	0	0	0
ENSG00000233407.1_6	0	0	0	0	0	0
ENSG00000284696.2_4	0	0	0	0	0	0
ENSG00000284645.1_4	0	0	0	0	0	0
ENSG00000234080.3_5	0	0	0	1	0	2
ENSG00000229316.1_4	0	0	0	0	0	0
ENSG00000225671.2_4	0	1	0	0	0	0
ENSG00000142700.12_3	8	2	14	8	3	9
ENSG00000284700.1_2	0	0	0	0	0	1
ENSG00000271782.1	0	0	0	0	0	0
ENSG00000185104.20_4	634	1268	2607	1090	629	1105
ENSG00000225767.1_6	0	0	1	0	1	1
ENSG00000202140.1	0	0	0	0	0	0
ENSG00000207194.1	0	0	0	0	0	0
ENSG00000252825.1	0	0	0	0	0	0
ENSG00000230585.2_4	0	0	0	3	1	3
ENSG00000237130.1_4	0	0	0	0	0	0
ENSG00000123080.12_4	383	778	1655	337	212	444
ENSG00000265538.1	0	0	0	0	0	0
ENSG00000204006.9_5	0	0	0	0	0	0
ENSG00000200262.1	0	0	0	0	0	0
ENSG00000213478.2_4	1	2	10	2	2	2
ENSG00000239101.1	0	0	0	0	0	0
ENSG00000221492.1	0	0	0	0	0	0
ENSG00000203356.2_5	1	0	1	0	0	1
ENSG00000238618.1	0	0	0	0	0	0
ENSG00000123091.5_3	757	800	2696	1637	1148	1569
ENSG00000233406.5_5	0	0	2	1	0	1
ENSG00000236434.2_6	0	0	2	2	0	3
ENSG00000085831.15_6	169	304	754	334	205	349
ENSG00000261664.5_6	0	1	0	1	0	1
ENSG00000085832.17_6	422	452	1594	1280	687	1153
ENSG00000232027.2_5	1	0	4	1	0	1
ENSG00000206595.1	0	0	0	0	0	0
ENSG00000238140.1_6	0	0	0	1	1	0
ENSG00000227070.1_6	1	3	9	3	3	1
ENSG00000252032.1	0	0	0	0	0	1
ENSG00000227742.2_5	1	2	1	3	4	0
ENSG00000117859.19_6	931	1334	3340	1859	1130	1770
ENSG00000236973.2_4	0	0	1	0	0	0
ENSG00000232846.1_4	0	0	0	0	0	0
ENSG00000212624.1	0	0	0	0	0	0
ENSG00000078618.21_3	1746	2822	6394	3380	1874	3092
ENSG00000266993.3_7	1	0	3	5	6	1
ENSG00000272175.1_6	0	0	0	0	0	0
ENSG00000212076.1	0	0	0	0	0	0
ENSG00000230604.2_4	0	0	0	2	0	1
ENSG00000212174.1	0	0	0	0	0	0
ENSG00000265769.1	0	0	0	0	0	0
ENSG00000169213.7_3	20	20	82	29	16	27
ENSG00000200839.1_1	0	0	0	0	0	0
ENSG00000229032.1_5	0	0	0	0	0	0
ENSG00000264613.1	0	0	0	0	0	0
ENSG00000117862.12_4	249	464	906	302	151	326
ENSG00000285839.1_1	0	0	0	0	0	0
ENSG00000198841.3_3	27	52	119	67	63	78
ENSG00000223390.1_6	0	0	4	0	0	3
ENSG00000228369.2_6	0	0	2	1	0	0
ENSG00000134717.18_4	789	1020	2729	2108	1174	2005
ENSG00000157077.14_3	133	176	556	257	155	259
ENSG00000241745.2	0	0	0	0	0	0
ENSG00000228407.2_5	2	3	5	2	3	0
ENSG00000223429.1_5	0	0	0	0	0	0
ENSG00000224255.2_4	0	0	0	0	0	1
ENSG00000236004.2_5	0	0	0	0	0	0
ENSG00000237663.2_4	0	0	0	0	0	0
ENSG00000213735.2_4	0	0	0	0	1	1
ENSG00000154222.14_3	313	617	1307	827	390	900
ENSG00000272100.1_6	0	0	4	2	2	4
ENSG00000287078.1_1	6	2	6	9	0	3
ENSG00000224680.4_4	2	4	4	3	4	1
ENSG00000085840.13_3	268	518	1218	280	163	302
ENSG00000134748.13_3	374	601	1533	680	362	622
ENSG00000134744.14_6	253	350	1054	600	348	572
ENSG00000239063.1	0	2	0	0	0	1
ENSG00000272371.1_6	0	1	0	1	0	0
ENSG00000236290.1_4	0	0	0	1	0	0
ENSG00000116157.6_3	5	1	4	2	0	0
ENSG00000182183.15_4	0	0	2	1	0	0
ENSG00000162377.6_3	277	406	1070	570	248	434
ENSG00000233664.1_4	0	0	0	0	0	0
ENSG00000239640.2	0	0	0	0	0	0
ENSG00000162378.13_3	151	151	472	338	164	325
ENSG00000252018.1	0	0	0	0	0	0
ENSG00000228929.1_4	29	35	73	45	32	39
ENSG00000206627.1	0	0	0	0	0	0
ENSG00000203995.9_3	0	2	6	2	0	2
ENSG00000242391.2_6	0	0	0	0	0	0
ENSG00000121310.17_4	257	557	1298	546	293	548
ENSG00000230953.2_5	2	3	10	4	0	3
ENSG00000231866.2_5	0	0	1	0	0	0
ENSG00000116171.18_5	998	1443	3917	1515	900	1517
ENSG00000264834.1	0	0	0	0	0	0
ENSG00000266188.1	0	0	0	0	0	0
ENSG00000265815.1	0	0	0	0	0	0
ENSG00000237279.2_5	0	0	0	0	0	0
ENSG00000236360.2_5	0	0	0	0	0	0
ENSG00000226147.1_4	2	0	0	0	0	0
ENSG00000174348.13_3	0	0	0	0	0	0
ENSG00000232993.1_7	0	0	0	0	0	0
ENSG00000227644.2_4	0	0	0	0	0	0
ENSG00000162383.12_5	0	0	3	3	3	10
ENSG00000235563.1_6	0	0	0	0	0	0
ENSG00000277397.1_5	0	0	0	0	0	0
ENSG00000157184.7_4	124	229	526	264	165	296
ENSG00000236723.2_6	1	0	1	2	0	1
ENSG00000162384.14_3	194	356	709	379	221	384
ENSG00000259818.1_6	0	0	0	1	2	6
ENSG00000162385.11_3	422	930	1908	1042	514	949
ENSG00000226754.2_7	4	12	28	19	14	23
ENSG00000157193.17_6	628	825	2829	805	343	787
ENSG00000270172.1	0	0	0	0	0	0
ENSG00000234578.1_6	0	0	0	0	0	0
ENSG00000228838.1_6	0	1	2	0	0	1
ENSG00000232762.1_6	0	2	0	0	0	0
ENSG00000225675.2_5	0	4	2	0	0	1
ENSG00000285954.1_2	0	0	0	0	0	0
ENSG00000226938.1_6	0	0	0	0	0	0
ENSG00000230138.2_6	0	0	0	0	0	0
ENSG00000236253.7_4	0	0	1	0	0	0
ENSG00000143006.7_2	0	0	0	0	0	0
ENSG00000174332.5_2	0	0	1	0	0	0
ENSG00000239007.1	0	0	0	0	0	0
ENSG00000058804.12_3	1070	1435	3703	919	525	923
ENSG00000201003.1	0	1	0	1	1	0
ENSG00000264454.1	0	0	0	0	0	0
ENSG00000229687.2_5	0	0	0	0	0	0
ENSG00000058799.15_3	162	311	775	285	151	283
ENSG00000211452.10_4	0	3	3	1	0	3
ENSG00000081870.11_2	400	721	1515	478	257	439
ENSG00000116212.15_4	436	778	1548	1217	621	1208
ENSG00000219102.3_4	1	2	1	0	0	0
ENSG00000203985.11_3	3	3	0	2	0	9
ENSG00000197015.2	1	0	0	0	0	0
ENSG00000116209.11_5	2736	4345	10196	4500	2636	4523
ENSG00000272091.1	0	0	0	0	0	0
ENSG00000203276.2	5	2	5	7	5	12
ENSG00000116205.14_5	137	249	631	400	272	404
ENSG00000264208.1	0	0	0	0	0	0
ENSG00000225183.1_5	3	0	0	0	0	0
ENSG00000237611.1	0	0	0	0	0	0
ENSG00000256407.2_6	0	0	1	0	0	0
ENSG00000157211.11_5	0	0	0	0	0	0
ENSG00000280425.2_7	0	0	1	0	0	1
ENSG00000215883.10_4	22	51	170	68	23	54
ENSG00000248835.2	0	0	0	0	0	0
ENSG00000116221.15_2	1212	2520	5177	1652	822	1684
ENSG00000157216.15_5	159	317	731	349	219	390
ENSG00000198711.5_5	3	1	5	4	6	8
ENSG00000225632.1_6	0	0	0	0	0	0
ENSG00000232245.1_6	0	0	0	0	0	0
ENSG00000265404.1	0	0	0	0	0	0
ENSG00000287582.1_1	0	0	0	0	0	0
ENSG00000235741.1_6	0	0	0	0	0	0
ENSG00000237173.1_5	0	0	0	0	0	0
ENSG00000252646.1	0	0	0	0	0	0
ENSG00000227453.1_4	0	0	0	0	0	0
ENSG00000162390.17_2	49	99	336	108	51	117
ENSG00000162391.12_5	1	3	9	3	6	9
ENSG00000230728.1_7	0	0	0	0	0	1
ENSG00000184313.20_5	0	0	1	1	2	0
ENSG00000271723.5_3	0	0	0	0	0	0
ENSG00000243725.7_4	7	15	38	24	6	39
ENSG00000162396.6_3	100	188	453	228	126	255
ENSG00000006555.11_6	227	383	931	366	214	475
ENSG00000237453.1_6	0	0	2	0	0	0
ENSG00000162398.11_2	2	6	14	3	1	9
ENSG00000116133.13_4	5887	10739	26348	4954	2921	5498
ENSG00000287724.1_1	0	0	0	0	0	0
ENSG00000242396.1_7	0	0	2	2	0	0
ENSG00000233203.6_7	1	9	6	2	0	4
ENSG00000284601.1_4	0	0	0	0	0	0
ENSG00000143001.5_3	0	4	4	8	6	3
ENSG00000233271.1_6	0	0	0	0	0	0
ENSG00000162399.9_5	0	0	0	1	0	0
ENSG00000169174.10_2	1544	3404	7664	1025	612	1370
ENSG00000162402.14_3	452	664	1937	1148	671	1063
ENSG00000231090.2_7	0	0	0	1	0	1
ENSG00000231095.1_4	0	0	1	0	0	0
ENSG00000265822.1	0	0	0	0	0	0
ENSG00000234810.4_6	0	0	0	1	0	0
ENSG00000231900.3_4	0	0	0	0	0	0
ENSG00000232198.2_4	0	0	0	0	0	0
ENSG00000199831.1	0	0	0	0	0	0
ENSG00000252162.1	0	0	0	0	0	0
ENSG00000272051.1	0	0	0	0	0	0
ENSG00000233079.3_5	0	0	0	0	0	1
ENSG00000230250.3_6	0	0	0	0	0	0
ENSG00000227104.3_4	0	0	0	0	0	0
ENSG00000235612.1_6	0	0	0	0	0	0
ENSG00000260971.4_6	2	1	2	11	2	13
ENSG00000284686.1_3	5	4	0	3	1	3
ENSG00000229871.1_4	0	0	0	2	2	1
ENSG00000223307.2	0	0	0	0	0	0
ENSG00000223956.3_5	1	5	9	3	1	5
ENSG00000162407.9_4	215	322	855	560	351	592
ENSG00000236776.1_4	0	0	0	1	2	0
ENSG00000224980.1_4	0	0	0	0	0	0
ENSG00000225475.1_5	1	2	1	1	0	1
ENSG00000162409.11_3	182	176	497	315	203	277
ENSG00000187889.13_6	0	2	0	12	12	19
ENSG00000229913.1_6	0	0	0	0	0	0
ENSG00000157131.10_2	0	0	0	0	0	0
ENSG00000021852.13_4	0	0	0	0	0	0
ENSG00000236341.1_7	0	0	0	0	0	0
ENSG00000221591.1	0	0	0	0	0	0
ENSG00000173406.15_4	0	0	0	0	0	0
ENSG00000227935.1_6	0	0	0	0	0	0
ENSG00000236888.1_4	0	0	0	0	0	0
ENSG00000238773.1	0	0	0	0	0	0
ENSG00000226759.8_7	0	0	0	0	0	0
ENSG00000229887.4_2	0	0	4	1	0	1
ENSG00000223416.3_4	1	1	0	0	0	0
ENSG00000235038.1_6	0	0	0	0	0	0
ENSG00000230546.1_5	0	0	0	0	0	0
ENSG00000233216.1_5	0	0	0	0	0	0
ENSG00000162600.12_4	162	196	563	320	225	325
ENSG00000286918.1_1	2	4	13	9	1	9
ENSG00000270209.1_5	0	0	0	0	0	0
ENSG00000264128.1	0	0	0	0	0	0
ENSG00000184292.6_2	6544	13477	27090	8310	5076	10318
ENSG00000185839.3_5	6	16	31	10	8	7
ENSG00000162601.11_4	208	190	710	609	359	528
ENSG00000283445.1_6	3	15	37	18	7	27
ENSG00000222168.1	0	0	0	0	0	0
ENSG00000264081.1	0	0	3	0	0	2
ENSG00000177606.6_2	1092	2186	4409	10386	7680	15192
ENSG00000234807.7_5	26	50	79	38	35	39
ENSG00000272226.1_6	0	1	1	5	2	1
ENSG00000231740.1_6	0	0	0	0	0	0
ENSG00000232453.7_7	14	14	29	25	7	19
ENSG00000237352.4_6	0	6	10	4	6	6
ENSG00000228121.1_4	0	1	1	0	1	0
ENSG00000241042.1_7	0	0	0	1	0	0
ENSG00000235215.2_7	0	0	0	0	0	0
ENSG00000224609.8_6	7	7	17	12	13	11
ENSG00000270457.1_6	0	0	0	0	0	0
ENSG00000172456.17_4	75	146	314	131	64	148
ENSG00000266150.1	0	0	0	0	0	0
ENSG00000226883.1_6	0	0	1	0	0	0
ENSG00000134709.11_3	481	362	1397	628	348	556
ENSG00000134716.11_4	199	282	684	830	429	775
ENSG00000265535.1	0	0	0	0	0	0
ENSG00000162598.13_4	0	0	0	0	0	0
ENSG00000229332.2_4	0	0	0	0	0	0
ENSG00000238242.2_6	0	0	0	0	1	0
ENSG00000226476.4_5	2	1	4	11	0	4
ENSG00000231252.3_6	0	0	4	0	0	0
ENSG00000162599.17_6	177	279	765	278	174	305
ENSG00000237928.6_6	1	2	6	1	2	2
ENSG00000263380.1	0	0	0	0	0	0
ENSG00000237853.6_5	0	0	0	1	0	1
ENSG00000284808.1_3	0	0	0	0	0	0
ENSG00000287224.1_1	0	0	0	1	0	0
ENSG00000264551.1	0	0	0	0	0	0
ENSG00000223920.2_5	0	0	0	0	0	0
ENSG00000162604.12_6	421	712	1689	894	454	802
ENSG00000271200.1_6	1	4	4	0	0	2
ENSG00000132849.20_5	478	730	2013	1272	788	1359
ENSG00000200575.1	0	0	0	0	0	0
ENSG00000212360.1	0	0	0	0	0	0
ENSG00000236646.1_4	1	0	0	0	0	0
ENSG00000242860.2	0	0	0	1	0	0
ENSG00000263908.1	0	0	0	0	0	0
ENSG00000234204.1_4	0	0	0	0	0	0
ENSG00000234088.1_4	0	0	0	0	0	0
ENSG00000240563.2_3	0	0	0	0	0	1
ENSG00000237227.1_5	0	0	0	0	0	0
ENSG00000200174.1	0	0	0	0	0	0
ENSG00000132854.19_3	2	0	0	0	0	0
ENSG00000201153.1	0	0	0	0	0	0
ENSG00000162607.13_4	741	781	2290	1216	704	1003
ENSG00000116641.17_5	384	447	1521	943	515	850
ENSG00000270549.1_5	2	0	0	0	0	0
ENSG00000132855.4_2	1	0	0	0	2	1
ENSG00000269624.1	0	0	0	0	0	0
ENSG00000278967.1_5	0	0	0	0	0	0
ENSG00000213703.2_5	0	0	2	0	0	0
ENSG00000235545.1_6	9	3	22	6	3	11
ENSG00000125703.15_3	160	158	460	255	174	223
ENSG00000234318.1_6	0	0	2	0	0	0
ENSG00000237163.1_5	0	0	0	0	0	0
ENSG00000229537.7_6	0	0	0	0	0	0
ENSG00000286455.1_1	0	0	0	0	0	0
ENSG00000227485.1_6	0	0	0	0	0	0
ENSG00000229225.1_6	0	0	0	0	0	0
ENSG00000203605.3_6	0	0	0	0	0	0
ENSG00000224209.8_6	0	1	0	0	0	0
ENSG00000252259.1_1	0	0	0	0	0	0
ENSG00000228734.2_6	0	0	0	0	0	0
ENSG00000223683.1_4	0	0	0	0	0	0
ENSG00000230798.5_6	13	22	52	56	16	47
ENSG00000187140.5_2	3	3	7	8	10	5
ENSG00000252784.1	0	0	0	0	0	0
ENSG00000236674.1_5	0	1	0	0	0	0
ENSG00000088035.18_5	244	297	867	392	208	368
ENSG00000142856.16_2	329	407	1031	388	309	362
ENSG00000286429.1_1	0	0	0	0	0	0
ENSG00000203965.13_4	95	111	273	123	59	115
ENSG00000264271.1	0	0	0	0	0	0
ENSG00000251720.1	0	2	0	1	0	0
ENSG00000116652.6_4	0	2	6	4	2	2
ENSG00000079739.17_5	874	1770	3676	1165	808	1330
ENSG00000244256.2	0	0	1	1	0	5
ENSG00000185483.12_4	310	315	1344	637	284	616
ENSG00000177452.7_5	3	0	1	0	0	0
ENSG00000228056.3_4	0	0	0	1	1	0
ENSG00000207190.1	0	0	0	0	0	0
ENSG00000200508.1	0	0	0	0	0	0
ENSG00000223949.7_6	6	5	26	28	23	43
ENSG00000284928.1_3	3	1	4	0	1	3
ENSG00000177414.13_4	1	0	0	0	0	0
ENSG00000238653.1	0	0	0	0	0	0
ENSG00000158966.15_4	43	49	168	57	34	75
ENSG00000264470.1	0	0	0	0	0	0
ENSG00000162437.14_2	178	227	618	354	182	298
ENSG00000162434.12_3	1792	2670	6897	5481	2806	5192
ENSG00000234784.2_5	0	0	0	0	0	1
ENSG00000233877.2_5	0	0	0	0	1	0
ENSG00000226891.9_7	0	0	1	1	0	0
ENSG00000185031.6_4	0	0	0	0	0	1
ENSG00000272506.1_6	0	0	0	1	1	0
ENSG00000212257.1	0	0	0	0	0	0
ENSG00000265996.1	0	0	0	1	0	2
ENSG00000199135.1	0	0	0	0	0	0
ENSG00000231485.1_6	0	0	0	0	0	0
ENSG00000235804.2_5	0	0	0	0	0	0
ENSG00000234496.2_4	0	0	0	0	0	0
ENSG00000162433.15_4	559	827	2190	604	513	644
ENSG00000231622.1_4	0	0	0	0	0	0
ENSG00000116675.16_4	32	45	158	65	35	77
ENSG00000229294.1_7	0	0	0	0	0	0
ENSG00000234144.1_4	0	0	0	0	0	0
ENSG00000222624.1	0	0	0	0	0	0
ENSG00000213625.9_5	1054	1264	3415	2263	1273	2026
ENSG00000116678.19_4	54	61	201	132	68	115
ENSG00000237852.1_7	0	0	3	1	3	2
ENSG00000238931.1	0	0	0	0	0	0
ENSG00000224570.1_5	0	0	3	1	1	2
ENSG00000285079.1_3	0	0	0	0	0	0
ENSG00000239319.2	0	0	0	0	0	0
ENSG00000184588.18_6	18	14	54	320	220	396
ENSG00000227466.1_6	0	0	0	0	0	0
ENSG00000223152.1	0	0	0	0	0	0
ENSG00000118473.22_5	0	0	0	1	2	0
ENSG00000264720.1	0	0	0	0	0	0
ENSG00000248458.2_6	0	0	0	0	0	0
ENSG00000221655.2	0	0	0	0	0	0
ENSG00000152760.10_3	0	0	0	1	0	0
ENSG00000172410.4_2	0	0	0	0	0	0
ENSG00000152763.17_5	37	45	115	51	31	42
ENSG00000231080.1_6	0	0	0	0	0	0
ENSG00000198160.14_3	189	178	529	752	477	769
[truncated: 60,231 more rows]
