# Supplementary material for: Exogenous Coronavirus Interacts With Endogenous Retrotransposon in Human Cells
Source: Front Cell Infect Microbiol. 2021 Feb 25;11:609160. doi: 10.3389/fcimb.2021.609160 (PMC7959850; doi:10.3389/fcimb.2021.609160)
Supplement: Supplementary file 9 [file DataSheet_2.xlsx]

## Sheet: MERS vs MOCK_Calu3 cell
	Mock1	Mock2	Mock3	MERS1	MERS2	MERS3
A1BG	0	0	0	0	0	0.03
A1CF	0.01	0	0	0.04	0	0
A2M	0.01	0	0	0	0.02	0.01
A2ML1	0.1	0.07	0.11	0.05	0.11	0.17
A3GALT2	0	0	0	0	0	0
A4GALT	4.54	4.49	4.21	1.67	1.58	1.4
A4GNT	0	0.03	0.05	0	0	0
AAAS	22.12	19.29	17.99	12.54	11.02	12.92
AACS	8.31	8.66	8.6	7.93	9.26	9.27
AADAC	0.68	0.22	0.58	2.02	1.21	1.53
AADACL2	0	0	0	0.06	0	0
AADACL3	0	0	0	0	0	0
AADACL4	0	0	0	0	0	0
AADAT	3.15	3.18	3.21	4.57	5.74	4.84
AAED1	8.1	8.75	9.39	6.49	8.69	6.32
AAGAB	27.87	26.73	29.26	31.34	31.37	33.7
AAK1	1.78	1.77	1.76	3.41	2.94	3.37
AAMDC	8.93	8.08	8.32	3.35	2.76	3.92
AAMP	36.83	36.47	34.92	18.82	21	19.15
AANAT	0.12	0.03	0.21	0.19	0.22	0.15
AAR2	21.16	21.98	22.2	45.83	52	47.85
AARD	0.12	0	0.12	0	0.05	0.03
AARS	87.68	81.05	82.25	197.04	196.25	204.77
AARS2	7.22	7.16	6.54	13.79	13.63	13.28
AARSD1	15.86	14.76	15.42	21.5	20.85	20.23
AASDH	2.75	2.5	2.83	2.65	2.7	2.74
AASDHPPT	13.15	14.86	14.39	13.66	14.43	14.28
AASS	7.13	7.63	7.47	7.05	6.14	7.01
AATF	77.64	80.72	75.05	67.63	70.08	62.09
AATK	0.01	0	0.02	0.04	0.04	0.08
ABAT	1.44	1.55	1.72	0.83	0.73	0.64
ABCA1	0.21	0.25	0.23	0.86	0.9	0.88
ABCA10	0.04	0.04	0.05	0.19	0.13	0.24
ABCA12	0.26	0.3	0.23	2.78	2.78	3.36
ABCA13	0.22	0.21	0.2	0.53	0.56	0.61
ABCA2	8.4	8.37	7.29	6.65	7.4	7.06
ABCA3	3.25	3.21	3.22	3.11	3.31	3
ABCA4	0.01	0.01	0.01	0.05	0.02	0.09
ABCA5	0.71	0.68	0.78	0.71	0.75	1.01
ABCA6	0.02	0	0	0	0	0
ABCA7	1.1	1.21	1.07	1.37	1.59	1.73
ABCA8	0	0	0	0	0.02	0
ABCA9	0	0.01	0.01	0.01	0.01	0.03
ABCB1	1.34	1.32	1.33	3.37	3.53	2.96
ABCB10	6.94	8.85	8.35	4.46	5.2	4.66
ABCB11	0.19	0.13	0.18	0.46	0.47	0.47
ABCB4	0.05	0.08	0.06	0.02	0.07	0.13
ABCB5	0	0.01	0.04	0.04	0.02	0.07
ABCB6	4.29	4.47	3.99	2.51	2.14	2.28
ABCB7	11.41	11.85	11.96	8.55	9.32	9.91
ABCB8	4.18	3.69	3.86	3.88	3.92	4.25
ABCB9	2.22	2.61	2.4	4.3	4.98	5.32
ABCC1	12.98	12.22	11.95	18.32	19.38	17.75
ABCC10	2.69	2.95	2.34	3.64	3.7	4.31
ABCC11	0.05	0.04	0.04	0.02	0.04	0.03
ABCC12	0.01	0	0	0	0	0
ABCC2	0.25	0.25	0.3	1.18	0.81	0.94
ABCC3	33.95	33.93	32.5	30.28	30.18	30.71
ABCC4	3.82	3.98	4.22	4.95	5.27	4.56
ABCC5	7.73	7.47	8.19	7.2	6.67	6.87
ABCC6	2.4	2.07	1.95	0.74	0.64	0.12
ABCC8	0	0	0	0	0	0.01
ABCC9	0	0	0	0.02	0.04	0
ABCD1	2.79	2.83	2.3	1.64	1.74	1.73
ABCD2	0	0	0	0	0	0
ABCD3	25.82	28.12	28.45	19.21	20.36	21.61
ABCD4	4.46	4	3.53	3.28	3.75	3.33
ABCE1	41.28	45.74	47.62	87.96	82.96	88.98
ABCF1	30.51	33.2	31.11	47.94	43.43	43.47
ABCF2	32.43	30.35	29.25	61.93	66.78	66.48
ABCF3	22.76	19.23	19.15	28.68	27.78	29.43
ABCG1	0.07	0.03	0.1	0.15	0.06	0.06
ABCG2	0.15	0.13	0.11	0.25	0.29	0.21
ABCG4	0	0	0	0	0.03	0
ABCG5	0.3	0.25	0.17	0.13	0.2	0.04
ABCG8	0.12	0.26	0.25	0.1	0.07	0.11
ABHD1	0.22	0.25	0.15	0.32	0.19	0.26
ABHD10	9.9	11.09	10.59	15.13	13.38	13.13
ABHD11	21.05	20.29	19.62	25.6	27.92	25.64
ABHD12	9.01	10.4	8.96	6.19	5.68	5.82
ABHD12B	0.11	0.1	0.17	0.06	0	0
ABHD13	2.06	2.01	2.03	1.88	1.71	1.74
ABHD14A	8.76	5.74	7.08	3.22	4.99	3.26
ABHD14B	27.66	34.52	32.38	8.29	8.8	7.81
ABHD15	6.42	7.26	6.65	4.7	5.37	4.77
ABHD16A	11.83	12.51	11.16	13.9	14.36	13.61
ABHD16B	2.58	2.84	2.33	2.03	1.87	2.14
ABHD17A	16.64	16.35	15.18	13.28	13.73	14.46
ABHD17B	3.66	3.81	3.52	2.71	2.73	2.8
ABHD17C	41.86	43.47	45.91	30.57	31.37	31.77
ABHD2	42.7	42.37	43.51	39.52	39.34	38.97
ABHD3	24.17	25.21	25.94	16.8	15.86	18.57
ABHD4	4.79	5.54	4.67	7.44	7.47	6.82
ABHD5	5.42	5.93	6.27	7.89	7.94	8.18
ABHD6	3.34	3.51	3.53	3.98	3.78	2.87
ABHD8	3.81	3.79	3.53	3.91	3.91	3.35
ABI1	32.97	34.37	33.71	31.24	31.8	32.39
ABI2	17.53	18.46	18.23	18.14	17.73	18.14
ABI3	0	0	0	0	0.04	0
ABI3BP	1.93	1.86	2.01	0.61	0.99	0.58
ABL1	7.48	6.74	6.65	7.54	8.42	8.11
ABL2	4.58	4.57	4.92	22.1	20.39	21.87
ABLIM1	35.48	34.93	36.26	46.53	43.77	43.81
ABLIM2	0.07	0.09	0.12	0.11	0.18	0.23
ABLIM3	25.24	25.03	23.61	67.51	57.93	64.23
ABO	0	0	0	0	0	0
ABR	26.21	26.59	25.89	16.64	19.68	18.01
ABRA	0	0	0	0.03	0	0.02
ABRACL	29.67	34.35	30.6	11.05	13.96	11.59
ABT1	14.86	13.99	14.22	15.81	17.32	15.99
ABTB1	8.44	6.78	7.16	2.37	3.17	2.77
ABTB2	8	7.94	7.56	29.17	31	30.7
ACAA1	15.36	15.45	16.84	16.86	16.62	18.62
ACAA2	75.37	74.35	72.81	44.67	44.83	44.35
ACACA	43.14	39.71	40.43	67.58	66.75	70.18
ACACB	0.34	0.22	0.28	0.24	0.3	0.27
ACAD10	3.42	3.94	3.46	3.04	3.06	3.31
ACAD11	5.18	6.76	6.07	14.03	12.16	14.61
ACAD8	5.94	5.74	5	5.34	5.7	6.3
ACAD9	33.8	31.73	30.75	27.38	27.67	29.64
ACADL	0.53	0.82	0.5	0.37	0.22	0.32
ACADM	10.18	11.9	11.98	6.63	5.89	6.71
ACADS	2.67	2.07	2.47	0.95	0.94	1.35
ACADSB	2.69	3.3	3.33	1.89	1.57	1.78
ACADVL	85.96	85.16	80.43	74.72	64.41	79.31
ACAN	0	0	0	0	0.01	0.01
ACAP1	0.08	0.16	0.05	0.04	0.15	0.1
ACAP2	15.13	15.75	16.79	12.66	11.96	12.83
ACAP3	3.6	4.09	4	5.42	5.51	5.81
ACAT1	33.82	35.3	37.47	11.45	11.3	11.93
ACAT2	97.15	87.6	97.28	22.29	20.68	20.57
ACBD3	21.14	22.34	22.53	29.11	25.79	29.4
ACBD4	7.32	6.68	6.61	6.57	5.48	6.22
ACBD5	21.59	22.72	23.08	12.61	13.11	12.14
ACBD6	24.9	25.42	27.16	17.7	16.18	17.58
ACBD7	3.19	3.64	3.72	0.87	0.94	0.77
ACCS	0.76	1.22	0.89	0.85	1	1.01
ACCSL	0	0	0	0	0	0
ACD	20.61	26.1	19.47	19.76	22.51	21.27
ACE	0.05	0.1	0.07	0.03	0.09	0
ACE2	0.81	1.06	0.8	0.8	0.75	0.69
ACER1	0	0	0	0	0	0.11
ACER2	6.12	6.24	7.08	4.42	3.87	4.16
ACER3	4.62	4.79	5.1	3.34	3.18	3.63
ACHE	0.26	0.45	0.32	2.2	1.62	2.05
ACIN1	51.2	51.48	47.28	74.48	68.6	69.6
ACKR1	0	0	0	0	0	0
ACKR2	0.12	0.05	0.18	0.25	0.43	0.14
ACKR3	0.02	0	0	0	0	0
ACKR4	0.41	0.54	0.5	0.24	0.26	0.31
ACLY	100.73	86.81	92.88	53	62.41	59.02
ACMSD	0.17	0.04	0.07	0.07	0.07	0.1
ACO1	20.92	21.37	21.5	15.55	16.88	16.12
ACO2	42.4	39.16	40.76	33.68	33.56	33.39
ACOT1	1.51	1.37	1.27	0.63	1.31	0.57
ACOT11	2.41	1.85	2.31	1.38	1.99	1.85
ACOT12	0.03	0	0	0	0.05	0
ACOT13	23.47	24.19	24.05	17.11	17.36	14.86
ACOT2	9.34	8.65	8.34	5.87	5.94	6.27
ACOT4	0.98	0.71	0.95	0.17	0.51	0.6
ACOT6	0	0	0.04	0	0	0
ACOT7	18.32	16.93	17.86	6.12	6.65	7.08
ACOT8	16.4	15.51	14.58	4.9	6.65	6.45
ACOT9	23.65	21.07	24.33	27.38	26.81	27.1
ACOX1	4.3	4.46	4.39	4.09	4.42	4.2
ACOX2	0.02	0.09	0.02	0	0	0.05
ACOX3	2.01	1.32	1.41	1.94	1.97	2.2
ACOXL	0	0.02	0.05	0	0.04	0.03
ACP1	74.45	75.08	80.84	55.2	55.39	52.84
ACP2	8.22	8.12	6.98	12.77	14.71	15.05
ACP5	0.04	0	0	0.13	0	0
ACP6	38.94	43.29	42.7	59.76	63.68	62.68
ACPP	1	0.99	1.3	0.6	0.29	0.59
ACPT	0	0	0	0	0	0
ACR	0.08	0	0.03	1.22	0.41	0.32
ACRBP	0.08	0.16	0.07	0.2	0.05	0.23
ACRC	0.71	0.7	1	2.9	1.72	2.32
ACRV1	0	0	0.09	0.2	0.1	0.19
ACSBG1	0.17	0.07	0.1	0.12	0.15	0.18
ACSBG2	0.02	0	0.05	0	0.04	0.02
ACSF2	27.87	29.45	29.65	15.31	18.75	14.84
ACSF3	5.19	4.46	4.1	4.47	4.8	4.83
ACSL1	20.96	20.58	20.68	15.92	16.78	16.86
ACSL3	52.84	57.48	60.45	43.28	39.97	43.59
ACSL4	35.76	38.6	40.4	26.36	23.68	25.9
ACSL5	42.29	42.24	45.47	33.69	35.58	35.83
ACSL6	0.02	0.03	0.01	0	0	0
ACSM1	0.15	0.22	0.24	0.04	0	0.09
ACSM2A	0	0	0	0	0	0
ACSM2B	0	0	0	0	0	0
ACSM3	7.91	7.49	9.51	2.68	3.23	3.25
ACSM4	0	0	0.02	0.16	0.05	0.14
ACSM5	0	0	0	0	0	0
ACSM6	0	0	0	0	0	0
ACSS1	0.14	0.11	0.14	0.18	0.12	0.18
ACSS2	38.65	37.13	37.47	20.41	21.76	21.23
ACSS3	0	0	0	0	0	0
ACTA1	0.18	0.04	0.13	0.29	0.3	0.24
ACTA2	0.58	0.6	0.44	0.2	0.21	0.17
ACTB	4551.28	4296.32	4159.71	1450.91	1639.75	1503.13
ACTBL2	0.11	0.34	0.12	0.52	0.36	0.33
ACTC1	0	0	0.01	0	0.02	0.02
ACTG1	1191.36	1048.89	1037.56	299.16	348.84	326
ACTG2	0	0	0	0	0	0
ACTL10	1.34	1.04	0.84	0.73	1.49	0.81
ACTL6A	94.22	95.74	103.06	64.36	64.86	69.84
ACTL6B	0	0	0	0	0	0
ACTL7A	0.03	0	0	0	0	0
ACTL7B	0	0	0	0	0	0
ACTL8	0.08	0.03	0.07	0	0.1	0
ACTL9	0	0	0	0	0	0
ACTN1	142.78	135.44	128.86	97.25	104.76	102.28
ACTN2	0	0.05	0	0.04	0.02	0
ACTN3	0	0	0	0.06	0	0
ACTN4	419.46	380.12	373.81	254.09	281.61	266.99
ACTR10	20.38	22.64	24.5	16.81	16.78	18.31
ACTR1A	19.37	19.64	20.02	15.64	17.29	15.74
ACTR1B	13.87	13.66	13.99	17.15	18.26	17.81
ACTR2	103.8	113.56	118.45	99.55	92.92	101.08
ACTR3	61.17	64.23	66.63	45.03	43.9	47.86
ACTR3B	8.94	8.06	9.67	20.17	20.28	20.63
ACTR3C	2.52	2.25	3.15	1.51	1.47	1.8
ACTR5	6.23	6.47	6.92	6.5	5.57	6.51
ACTR6	15.11	17.02	17.15	16.52	14.39	16.35
ACTR8	5.11	4.78	5.22	5.14	5.28	6.07
ACTRT1	0	0	0	0	0	0
ACTRT2	0	0	0	0	0	0
ACTRT3	2	1.55	1.71	2.39	2.11	1.67
ACVR1	19.2	16.9	16.73	27.52	25.84	26.85
ACVR1B	7.14	6.96	6.25	8.08	8.86	8.28
ACVR1C	0.08	0.08	0.1	0.06	0.04	0.05
ACVR2A	1.38	1.57	1.56	3.06	3.48	3.2
ACVR2B	0.74	0.79	0.78	0.66	0.81	0.82
ACVRL1	0	0	0	0	0	0
ACY1	17.89	15.79	14.85	13.31	13.79	13.91
ACY3	0.72	0.98	0.88	0.65	0.36	0.19
ACYP1	13.2	11.08	11.76	3.86	4.1	3.5
ACYP2	4.02	4.39	3.99	2.37	1.38	2.03
ADA	6.36	5.52	4.83	6.78	9.19	8.07
ADAD1	0	0	0	0	0	0
ADAD2	0	0	0	0	0	0
ADAL	2.03	1.5	1.85	1.66	1.84	1.77
ADAM10	74.85	77.33	81.26	53.76	53.16	54.5
ADAM11	0.31	0.32	0.22	0.33	0.35	0.29
ADAM12	0	0	0	0.01	0	0.01
ADAM15	33.26	31.39	32.26	25.23	28.34	27.94
ADAM17	22.03	22.64	24.05	36.87	33.68	37.09
ADAM18	0	0	0	0.13	0	0.03
ADAM19	0.61	0.5	0.48	0.15	0.18	0.08
ADAM2	0	0	0	0	0	0
ADAM20	0	0	0	0	0	0
ADAM21	0.02	0.02	0.05	0.03	0.07	0
ADAM22	1.53	1.68	2	0.82	0.77	0.52
ADAM23	0.28	0.3	0.28	0.17	0.07	0.13
ADAM28	9.11	8.16	9.63	5.84	4.59	4.43
ADAM29	0	0	0	0	0	0
ADAM30	0	0	0	0	0	0
ADAM32	0.13	0.22	0.18	1.21	0.8	1.13
ADAM33	0	0	0	0	0	0
ADAM7	0	0	0	0	0	0
ADAM8	2.37	2.16	1.51	1.57	1.43	1.57
ADAM9	426.47	448.52	470.84	261.9	247.12	257.89
ADAMDEC1	0	0	0	0	0	0
ADAMTS1	0.32	0.32	0.32	1.58	1.62	1.44
ADAMTS10	0	0.01	0.02	0.04	0	0.02
ADAMTS12	0.01	0.04	0.02	0.02	0	0
ADAMTS13	0.41	0.43	0.32	0.49	0.44	0.57
ADAMTS14	0	0	0	0	0.02	0
ADAMTS15	0.04	0.01	0.01	0.03	0.02	0.01
ADAMTS16	0.01	0	0	0.16	0.18	0.25
ADAMTS17	0.15	0.11	0.12	0.16	0.19	0.2
ADAMTS18	0	0	0	0	0	0.01
ADAMTS19	0	0	0	0	0	0
ADAMTS2	0	0	0	0	0	0
ADAMTS20	0	0	0	0.03	0.05	0.04
ADAMTS3	0	0	0	0	0.02	0.04
ADAMTS4	0	0.01	0	0	0.02	0
ADAMTS5	0	0	0	0	0	0
ADAMTS6	0.01	0.02	0.05	0.22	0.21	0.26
ADAMTS7	0	0.01	0.05	0	0.02	0.05
ADAMTS8	0	0.01	0	0	0	0
ADAMTS9	3.45	3.27	3.19	3.83	4.22	4.26
ADAMTSL1	0	0	0	0	0.01	0
ADAMTSL2	0	0	0	0	0	0
ADAMTSL3	0.09	0.03	0.1	0.02	0.02	0.02
ADAMTSL4	0.26	0.49	0.43	0.73	0.51	0.48
ADAMTSL5	1.36	1.26	0.97	0.7	0.99	0.78
ADAP1	41.6	39.3	36.35	51.83	56.86	52.24
ADAP2	0	0.02	0.03	0.27	0.1	0.07
ADAR	49.87	43.46	42.94	74.57	80.94	72.85
ADARB1	0.2	0.39	0.15	0.3	0.22	0.27
ADARB2	0	0	0	0.02	0.02	0.01
ADAT1	6.54	6.26	6.46	8.24	8.11	7.59
ADAT2	0.95	1.07	0.98	1.8	1.72	2.09
ADAT3	0.64	0.9	0.41	2.11	1.99	2.31
ADCK1	3.54	3.01	2.96	5.32	5.67	5.49
ADCK2	12.22	12.62	11.01	8.8	10.76	9.02
ADCK3	5.06	5.05	4.63	3.37	2.9	2.79
ADCK4	7.32	7.47	6.93	12.15	12.37	12.7
ADCK5	4.34	4.35	3.93	5.09	4.3	4.33
ADCY1	1.55	1.94	1.67	1.44	1.75	1.77
ADCY10	0	0.03	0.02	0	0.05	0.05
ADCY2	0	0	0	0	0	0
ADCY3	24.37	22.72	22.74	17.38	21.39	19.82
ADCY4	0.04	0.03	0.07	0.05	0.05	0.04
ADCY5	0.06	0.09	0.09	0.07	0.14	0.11
ADCY6	8.14	8.48	7.58	7.06	7.94	7.92
ADCY7	11	10.64	10.39	9.99	10.33	10.36
ADCY8	0	0	0	0	0	0
ADCY9	1.96	1.7	1.54	2.2	2.52	2.22
ADCYAP1	0	0	0	0	0	0
ADCYAP1R1	0	0	0	0	0	0
ADD1	30.67	27.46	29	36.18	39.64	37.81
ADD2	0	0	0.02	0.02	0.02	0
ADD3	25.5	26.75	28.26	16.44	16.64	16.78
ADGB	0	0	0	0	0	0
ADGRA1	0	0	0	0	0	0
ADGRA2	0.37	0.6	0.33	0.57	0.48	0.51
ADGRA3	17.48	17.98	18.83	28.47	28.7	27.46
ADGRB1	0.03	0	0.01	0.02	0.03	0.01
ADGRB2	0.17	0.08	0.12	0.1	0.05	0.09
ADGRB3	0.01	0.01	0.02	0.05	0	0.03
ADGRD1	0	0	0	0	0.02	0
ADGRE1	0	0	0	0	0.03	0
ADGRE2	0.11	0.13	0.1	0.08	0.06	0.05
ADGRE3	0	0	0	0	0	0
ADGRE5	22.41	21.4	19.86	11.04	13.07	12.23
ADGRF1	53.33	52.47	57.06	22.27	23.48	21.5
ADGRF2	1.26	1.47	1.32	1.47	1.69	1.64
ADGRF3	0.03	0.08	0.05	0.07	0.09	0.19
ADGRF4	2.21	2.49	2.28	5.02	5.56	5.29
ADGRF5	0.02	0	0	0	0	0.01
ADGRG1	67.34	60.71	56.06	49.83	54.46	51.64
ADGRG2	0.04	0.02	0.02	0.02	0.02	0.05
ADGRG3	0	0	0	0.18	0.17	0.18
ADGRG4	0	0	0	0	0	0
ADGRG5	0.31	0.31	0.31	0.26	0.26	0.31
ADGRG6	58.95	60.76	63.41	28.39	27.86	29.3
ADGRG7	0.34	0.37	0.25	0.3	0.16	0.54
ADGRL1	8.81	8.61	7.9	12.54	13.1	12.48
ADGRL2	34.07	34.09	34.95	28.24	28.36	29.09
ADGRL3	0.01	0.02	0.01	0	0	0.02
ADGRL4	0	0	0	0	0.03	0
ADGRV1	0.02	0.01	0.02	0.01	0.02	0.03
ADH1A	0	0	0	0	0	0
ADH1B	0	0	0	0	0	0
ADH1C	0	0.11	0.1	0.05	0.05	0.03
ADH4	0	0	0	0	0	0
ADH5	30.47	33.3	32.84	8.11	8.13	8.05
ADH6	0.07	0	0.03	0	0.07	0
ADH7	0	0	0	0	0	0
ADHFE1	0.03	0.11	0.07	0.58	0.44	0.68
ADI1	17.69	19.06	19.66	8.11	7.16	6.88
ADIG	0	0	0	0	0	0
ADIPOQ	0	0	0	0	0	0
ADIPOR1	97.82	100.51	102.38	104.45	111.66	100.96
ADIPOR2	44.45	42.93	43.69	50.98	51.95	51.18
ADIRF	0.24	0.31	0.26	0.34	0	0.19
ADK	46.39	50.25	49.9	30.66	31.18	31.13
ADM	9.01	8.43	8.51	8.68	8.55	10.66
ADM2	3.72	3.46	3.2	5.59	6.31	5.75
ADM5	2.92	3.3	2.45	10.31	6.56	10.41
ADNP	29.67	29.96	30.47	55.12	52.25	56.75
ADNP2	6.12	6.23	7.08	12.31	12	12.51
ADO	16.4	18.15	17.59	22.23	23.7	23.79
ADORA1	0.04	0.05	0.06	0.07	0	0
ADORA2A	0.24	0.19	0.22	0.74	0.73	0.7
ADORA2B	12.56	12.46	13.18	47.67	43	45.54
ADORA3	0	0	0	0	0	0
ADPGK	33.81	32.91	33.14	31.87	31.04	30.56
ADPRH	0.41	0.46	0.58	0.44	0.48	0.39
ADPRHL1	0.66	0.91	0.88	1.09	0.98	0.85
ADPRHL2	14.81	14.47	13.02	19.41	23.96	23.16
ADPRM	2.22	1.8	1.75	6.29	5.43	5.23
ADRA1A	0	0	0	0	0	0
ADRA1B	1.05	0.62	0.61	1.34	1.22	1.32
ADRA1D	0.04	0	0.02	0	0	0
ADRA2A	0.89	1.14	0.86	0.47	0.52	0.47
ADRA2B	0.02	0.03	0	0	0	0.02
ADRA2C	0.74	0.51	0.49	0.56	0.75	0.41
ADRB1	0.14	0.1	0.09	0.16	0.19	0.21
ADRB2	9.46	9.34	9.77	8.42	10.21	8.78
ADRB3	0	0	0	0	0	0
ADRBK1	29.94	30.53	28.58	40.54	47.91	45.76
ADRBK2	2.13	2.19	2.32	2.57	2.37	2.44
ADRM1	144.33	136.73	132.12	201.08	209.56	203.65
ADSL	71.9	66.42	72.86	30.89	34.94	32.74
ADSS	34.15	36.74	40.04	21.61	20.43	20.47
ADSSL1	1.68	1.42	1.43	1.46	1.89	2.27
ADTRP	0.17	0.06	0.21	0.41	0.26	0.54
AEBP1	0.02	0.02	0.02	0.07	0.04	0.03
AEBP2	7.93	8.15	8.19	10.8	9.75	9.64
AEN	8.19	7.56	8.25	65.42	69.19	67.27
AES	126.99	131.02	113.47	126.74	128.12	115.83
AFAP1	10.71	9.75	9.95	17.36	18.69	18.4
AFAP1L1	2.13	2.07	2.09	1.88	2.22	2.02
AFAP1L2	0.06	0.07	0.05	0.11	0.07	0.05
AFF1	6.79	6.37	6.54	7.45	7.12	7.21
AFF2	0.01	0.01	0	0	0.01	0.01
AFF3	0	0	0.01	0	0	0.01
AFF4	15.89	16.28	16.32	29.7	26.96	29.4
AFG3L2	26.62	26.41	27.09	35.29	37.59	37.45
AFM	0	0	0	0	0	0
AFMID	7.67	6.81	6.83	2.46	3.25	2.8
AFP	0.03	0	0	0	0	0
AFTPH	22.94	25.2	25.61	39.85	38.35	39.44
AGA	4.89	5.5	4.66	4.59	5.19	4.26
AGAP1	11.95	10.8	11.19	12.16	13.7	12.61
AGAP11	0.35	0.41	0.39	0.6	0.45	0.54
AGAP2	0.52	0.45	0.47	0.32	0.26	0.21
AGAP3	17.36	17.12	14.88	15.95	18	15.78
AGAP4	4.45	4.65	3.69	15.06	12.24	10.65
AGAP5	2.12	2.43	2.49	10.14	5.85	7.37
AGAP6	3.17	3.67	3.61	10.78	12.05	14.84
AGAP9	4.06	3.95	3.94	10.37	9.56	9.43
AGBL1	0	0	0	0	0	0
AGBL2	0.23	0.1	0.22	0.2	0.13	0.32
AGBL3	0.16	0.18	0.25	0.23	0.26	0.39
AGBL4	0	0	0	0	0	0
AGBL5	14.1	14.52	14.75	10.74	12.02	11.78
AGER	1.2	1.73	1.23	5.84	4.18	4.55
AGFG1	13.14	13.93	14.22	15.99	15.17	17.31
AGFG2	16.79	18.33	16.84	12.44	12.91	13.28
AGGF1	17.89	21.56	21.7	20.07	19.39	20.67
AGK	18.95	20.58	19.03	25.91	23.43	24.35
AGL	3.76	4.16	4.09	3.83	3.57	3.32
AGMAT	1.28	1.15	1.27	0.35	0.52	0.42
AGMO	2.29	1.98	2.42	1.15	1.26	1.03
AGO1	7.86	8.25	8.05	8.81	9.2	8.52
AGO2	20.68	16.77	18.87	41.3	41.74	42.12
AGO3	3.77	3.45	3.31	11.6	10.44	11.76
AGO4	4.94	5.51	5.36	3.55	3.36	3.68
AGPAT1	72.21	74.69	70.14	81.05	87.04	80.73
AGPAT2	15.98	16.31	16.07	8.78	8.43	10.18
AGPAT3	13.8	13	13.26	13.72	15.7	14.45
AGPAT4	1.14	1.15	0.97	1.54	1.29	1.42
AGPAT5	21.93	23.58	23.14	39.13	36.01	40.71
AGPAT6	18.34	18.89	18.47	23.66	23.6	24.42
AGPAT9	4.5	4.23	4.24	23.86	19.52	22.87
AGPS	16.6	17.19	18.69	15.47	13.72	15.68
AGR2	922.72	835.15	918.09	1130.04	1182.64	1087.27
AGR3	0.57	1.12	0.7	0.26	0.26	0.17
AGRN	68.52	65.72	58.59	40.7	40.47	43.78
AGRP	0	0	0	0	0	0
AGT	0.26	0.23	0.26	0.14	0.11	0.21
AGTPBP1	5.15	5.82	6.45	6.55	7.16	6.88
AGTR1	0	0	0	0	0	0
AGTR2	0	0	0	0	0	0
AGTRAP	12.51	13.04	11.02	5.35	6.01	6.72
AGXT	0	0	0	0	0	0
AGXT2	0	0	0	0	0	0
AHCTF1	15.84	16.31	16.61	39.4	36.14	38.57
AHCY	134.75	139.43	141.61	150.34	158.26	152.82
AHCYL1	34.42	34.83	35.3	30.5	30.58	30.08
AHCYL2	8.44	8.3	8.9	8.08	8.53	8.29
AHDC1	4.35	4.12	3.63	5.86	6.01	5.73
AHI1	2.84	2.62	2.57	4.27	3.79	4.02
AHNAK	45.89	41.49	42.02	48.05	48.17	49.49
AHNAK2	4.13	3.7	3.72	4.12	3.55	3.75
AHR	53.65	58.7	62.79	128.49	118.78	130.87
AHRR	0.06	0.04	0.07	0.15	0.08	0.07
AHSA1	193.79	185.28	189.47	71.03	76.94	73.64
AHSA2	4.04	4.92	3.88	4.15	2.46	4.21
AHSG	0.23	0.29	0.32	0.24	0.12	0.12
AHSP	0	0	0	0	0	0.13
AICDA	0	0	0.03	0.1	0.03	0.09
AIDA	37.21	39.92	42.6	40.01	36.12	37.37
AIF1	0	0	0	0	0	0
AIF1L	12.69	14.09	13.13	7.34	7.04	7.21
AIFM1	33.7	32.88	32.93	21.46	21.25	19.82
AIFM2	10.84	10.65	10.05	14.34	13.35	14.42
AIFM3	0.24	0.21	0.2	0.32	0.28	0.34
AIG1	19.62	22.39	22.86	9.41	9.48	10.35
AIM1	24.35	23.37	24.8	34.09	32.49	34.06
AIM1L	3.35	3.2	2.99	7.67	7.43	7.94
AIM2	0	0	0	0	0	0
AIMP1	31.14	35.05	37.17	31.51	29.31	31.39
AIMP2	34.03	33.9	29.67	50.87	51.13	47.33
AIP	22.44	19.49	19.49	16.54	17.95	21.52
AIPL1	0	0	0	0.03	0	0
AIRE	0	0	0	0	0	0
AJAP1	0	0	0	0	0	0
AJUBA	12.13	11.34	11.32	28.56	28.39	28.29
AK1	3.64	3.82	3.33	2.35	2.38	2.47
AK2	112.09	109.53	113.98	99.6	100.16	99.47
AK3	13.62	13.96	16.02	10.48	10.29	9.98
AK4	26.46	28.21	26.78	14.59	16.3	15.49
AK5	0	0	0	0	0	0
AK6	22.04	25.96	24.82	24.13	25.24	24.11
AK7	3.15	3.84	4.01	0.77	1.19	0.92
AK8	0.07	0.02	0.16	0.09	0.04	0.12
AK9	3.86	3.8	4.73	2.76	2.86	2.58
AKAP1	19.65	19.37	18.24	15.65	15.16	14.94
AKAP10	6.22	6.77	6.35	12.39	10.87	10.78
AKAP11	5.33	5.42	5.84	9.22	7.93	8.6
AKAP12	32.79	34.47	31.28	46.39	39.64	42.12
AKAP13	16.33	15.62	16.05	33.69	30.82	32.76
AKAP14	0	0	0	0	0	0
AKAP17A	11.47	10.96	10.19	33.63	32.27	33.23
AKAP2	3.66	3.64	4.31	4.89	4.95	5.41
AKAP3	0.15	0.13	0.17	0.38	0.47	0.46
AKAP4	0	0	0	0	0	0
AKAP5	0.73	0.78	0.87	0.26	0.2	0.29
AKAP6	0.11	0.12	0.17	0.51	0.42	0.53
AKAP7	1.03	0.96	0.9	1.21	1.03	0.74
AKAP8	9.85	10.06	9.59	15.72	17.62	15.5
AKAP8L	18.44	17.55	16.59	25.87	22.95	22.7
AKAP9	5.47	5.79	5.82	8.38	7.91	7.78
AKIP1	13.49	12.97	12.85	8.05	10.93	8.9
AKIRIN1	31.41	32.58	32.32	92.79	94.89	94.76
AKIRIN2	15.53	16.47	16.14	32.56	34.55	37.42
AKNA	1.02	0.76	0.75	0.58	0.67	0.65
AKNAD1	0	0	0	0	0	0
AKR1A1	28.45	27.08	27.87	16.67	15.9	15.9
AKR1B1	51.71	51.11	48.49	45.25	46.17	46.71
AKR1B10	39.25	36.61	40.89	7.58	6.82	6.71
AKR1B15	1.08	1.13	0.93	0.19	0.18	0.21
AKR1C1	3.96	4.07	4	0.84	1.03	1.31
AKR1C2	0.17	0.2	0.26	0.16	0.18	0.24
AKR1C3	57.26	48.1	52.81	21.35	19.34	20.36
AKR1C4	0.05	0.05	0.32	0	0.09	0.06
AKR1D1	0	0	0	0	0	0.02
AKR1E2	0	0.04	0.09	0.07	0.11	0.04
AKR7A2	9.16	8.43	8.28	3.3	4.22	3.95
AKR7A3	0.18	0.09	0.22	0.94	0.16	0.21
AKT1	65.94	65.13	63.94	65.39	64.95	63.19
AKT1S1	64.75	65.92	58.25	136.54	146.85	131.37
AKT2	27.35	28.03	26.29	25.06	25.76	24.95
AKT3	24.63	28.24	29.25	24.26	22.18	24.17
AKTIP	19.49	21.24	21.55	30.15	31.73	31.38
ALAD	10.38	10.63	11.15	8.99	8.98	10.65
ALAS1	53.54	53.88	51.63	48.92	50.01	47.89
ALAS2	0.03	0	0	0	0	0.03
ALB	0.02	0	0.02	0	0	0.03
ALCAM	86.87	97.42	98.32	58.91	52.74	57.19
ALDH16A1	4.98	5.11	4.53	3.67	3.98	4.06
ALDH18A1	22.36	22.71	23.21	34.51	35.76	34.99
ALDH1A1	0.48	0.72	0.49	1.04	1.12	1.49
ALDH1A2	83.65	82.98	84.17	74.02	74.57	69.37
ALDH1A3	344.87	332.8	344.14	289.2	291.65	286.4
ALDH1B1	9.33	7.95	8.84	10.43	11.69	10.22
ALDH1L1	0.85	0.85	1.11	0.29	0.55	0.48
ALDH1L2	1.27	1.19	1.23	1.23	1.01	1.14
ALDH2	63.33	62.41	58.93	21.69	24.21	20.89
ALDH3A1	0.15	0.14	0.07	0.05	0.05	0
ALDH3A2	13.65	14.31	15.82	7.76	6.84	7.96
ALDH3B1	13.4	14.7	12.87	11.49	10.9	10.78
ALDH3B2	0.4	0.38	0.45	0.56	0.45	0.5
ALDH4A1	6.2	5.19	5.37	1.57	1.86	1.85
ALDH5A1	6.47	6.31	6.27	2.83	3.19	3.28
ALDH6A1	4.97	5.07	5.13	3.29	3.32	3.6
ALDH7A1	27.97	28.34	29.3	7.33	7.65	7.83
ALDH8A1	0.02	0.02	0.02	0.27	0.19	0.25
ALDH9A1	22.83	24.27	24.33	12.97	12.72	12.82
ALDOA	1174.53	1106.86	1023.53	506.76	595.16	530.7
ALDOB	2.36	2.14	2.62	2.19	2.94	2.95
ALDOC	0.22	0.21	0.18	0.39	0.11	0.19
ALG1	5.93	5.47	5.64	6.82	8.11	6.85
ALG10	3.28	4.37	3.85	2.56	2.65	2.28
ALG10B	1.41	1.85	1.51	1.02	0.93	1.07
ALG11	3.98	3.52	3.79	4.18	4.18	4.04
ALG12	16.4	15.86	15.98	16.61	18.51	16.39
ALG13	8.41	9.57	10.02	11.52	9.72	12.16
ALG14	6.77	5.98	5.98	4.27	4.63	5.9
ALG1L	2.03	2.29	2.64	5.02	3.22	4.17
ALG1L2	0.41	0.77	0.23	0.72	0.93	1.13
ALG2	9.88	10.35	10	24.93	24.5	22.95
ALG3	117.49	119.9	112.99	107.05	122.9	106.6
ALG5	24.99	25.3	26.56	19.13	21.17	22.03
ALG6	7.23	8.19	8.26	3.92	4.02	4.48
ALG8	49.9	57.7	58.71	32.1	36.49	33.94
ALG9	3.14	3	2.77	2.88	2.7	2.66
ALK	0	0	0.02	0.1	0.01	0.1
ALKBH1	6.98	6.96	7.31	12.89	14.66	13.77
ALKBH2	27.18	23.67	24.2	35.73	38.09	33.66
ALKBH3	10.06	10.25	10.1	18.43	16.86	21.18
ALKBH4	3.08	2.83	3.02	3.95	5.28	4.8
ALKBH5	32.56	32.97	30.93	41.76	43.51	39.42
ALKBH6	16.06	13.55	13.02	22.04	24.19	22.77
ALKBH7	7.43	7.38	7.97	2.59	2.8	4.18
ALKBH8	2.72	3.04	2.98	5.56	4.77	5.36
ALLC	0	0	0	0.06	0.13	0.13
ALMS1	3.1	3.03	2.97	3.51	3.12	3.13
ALOX12	0.22	0.06	0.14	0.12	0.16	0.08
ALOX12B	0	0	0.07	0	0	0.02
ALOX15	0	0.02	0.03	0.03	0.03	0.11
ALOX15B	0.02	0	0	0.04	0	0.02
ALOX5	5.5	5.2	5.32	5.12	4.76	5.04
ALOX5AP	0.06	0	0	0.31	0.1	0.21
ALOXE3	0.06	0.14	0.08	4.34	3.74	4.32
ALPI	0.02	0	0	0	0	0
ALPK1	2.04	2.31	2.13	3.33	2.79	2.97
ALPK2	0	0	0.01	0.05	0.02	0.02
ALPK3	0.78	0.88	0.87	1.21	1.03	1.18
ALPL	0	0.02	0.02	0	0	0
ALPP	0.05	0.1	0.07	0	0.03	0.02
ALPPL2	0	0	0.02	0	0	0
ALS2	6.09	6.86	6.88	11.84	9.52	11.08
ALS2CL	7.26	7.55	7.01	9.45	8.74	9.58
ALS2CR11	0	0	0	0.02	0.1	0.03
ALS2CR12	0.06	0.08	0.09	0.88	0.46	0.62
ALX1	1.37	1.06	1.54	1.44	0.65	0.62
ALX3	0.18	0.14	0.26	0.13	0.38	0.58
ALX4	0.01	0.04	0	0	0	0
ALYREF	57.42	57.61	54.14	44.2	49.51	42.07
AMACR	4.21	3.75	4.47	2.04	3.19	2.5
AMBN	0	0	0	0	0	0
AMBP	0.14	0.04	0.41	0.13	0.06	0.13
AMBRA1	5.67	6.08	5.32	13.58	14.81	13.99
AMD1	54.75	61.29	63.55	228.39	209.32	227.65
AMDHD1	0.22	0.02	0.12	0	0	0.06
AMDHD2	2.91	2.97	2.73	3.21	1.9	2.52
AMELX	0	0	0	0	0	0
AMELY	0	0	0	0	0	0
AMER1	2.41	2.25	2.46	5.48	4.51	5.46
AMER2	0	0	0	0	0	0
AMER3	0	0	0	0	0	0.02
AMFR	23.96	23.34	24.69	27.91	30.81	32.51
AMH	0.33	0.32	0.35	1.64	0.96	1.51
AMHR2	0	0	0	0.15	0.23	0.12
AMICA1	0	0	0	0	0	0
AMIGO1	0.7	0.85	1.01	0.37	1.07	0.69
AMIGO2	14.1	17.47	16.02	12.78	12.14	12.29
AMIGO3	2.68	2.38	2.35	9.18	9.66	11.03
AMMECR1	12.62	14.73	15.94	15.1	13.17	14.43
AMMECR1L	7.47	7.51	7.84	14.13	14.34	14.62
AMN	2.86	2.57	2.19	1.79	2.32	3.47
AMN1	6.57	7.98	8.21	7.08	6.2	6.85
AMOT	4.2	4.06	4.18	6.33	5.4	5.92
AMOTL1	6.72	6.02	6.62	9.51	9.67	9.28
AMOTL2	28.85	27.86	25.64	83.12	90.36	86.55
AMPD1	0	0.02	0	0	0	0.03
AMPD2	4.83	4.59	4.11	11.3	11.17	10.5
AMPD3	1.03	1.37	1.22	0.91	1.08	1.24
AMPH	0	0	0	0	0	0
AMT	0.86	0.71	0.73	1.25	0.56	0.6
AMTN	0	0	0	0	0	0
AMY1A	0	0	0	0	0	0
AMY1B	0	0	0	0	0	0
AMY1C	0	0	0	0	0	0
AMY2A	0	0	0	0	0	0
AMY2B	0.23	0.41	0.17	0.98	0.41	1.07
AMZ1	0.04	0.02	0	0.27	0.17	0.19
AMZ2	73.43	71.34	69.63	70.22	66.61	67.75
ANAPC1	13.97	12.76	13.4	20.19	19.19	20.28
ANAPC10	7.89	7.16	8.15	9.87	9.49	10.72
ANAPC11	25.75	20.55	23.23	10.8	11.69	10.74
ANAPC13	36.16	37.73	41.79	56.46	51.07	60.19
ANAPC15	26.77	31.99	30.46	19.14	15.11	15.91
ANAPC16	35.79	36.89	37.95	15.27	16.24	14.91
ANAPC2	5.24	4.9	4.69	4.84	4.12	5.59
ANAPC4	6.96	7.34	6.91	5.99	4.92	6.78
ANAPC5	37.3	35.33	36.69	33.41	37.4	36.82
ANAPC7	25.43	24.97	26.71	25.69	26.04	25.92
ANG	9.84	11.33	9.88	0.65	1.2	1.8
ANGEL1	9.42	10.06	8.59	12.22	11.87	11.13
ANGEL2	6.24	7.59	7.5	7.93	7.66	7.37
ANGPT1	0	0	0	0	0	0
ANGPT2	0.06	0.03	0.01	1.45	1.51	1.27
ANGPT4	0.03	0.05	0	0.05	0.14	0.1
ANGPTL1	0	0	0.01	0.03	0	0
ANGPTL2	0	0	0	0	0	0
ANGPTL3	0	0	0	0	0	0.02
ANGPTL4	11.63	11.11	8.5	1.11	4.18	2.25
ANGPTL5	0	0	0	0	0	0
ANGPTL6	0.06	0.03	0.05	0	0	0.11
ANGPTL7	0	0	0	0	0	0
ANHX	0	0	0	0	0	0
ANK1	0.02	0.02	0.03	0.05	0.03	0.04
ANK2	0.22	0.13	0.15	0.17	0.26	0.16
ANK3	5.99	5.68	6.12	6.47	6.25	7.11
ANKAR	0.15	0.24	0.21	0.29	0.16	0.31
ANKDD1A	0.15	0.22	0.17	0.21	0.23	0.21
ANKDD1B	0.04	0.08	0.18	0.43	0.36	0.26
ANKEF1	5.53	5.58	5.47	10.94	10.46	11.88
ANKFN1	0.04	0.04	0.05	0.04	0	0
ANKFY1	7.15	7.23	7	8.44	8.66	8.56
ANKH	4.66	4.23	4.38	3.32	3.27	3
ANKHD1	13.97	14.29	15.81	43.44	46.02	39.72
ANKHD1-EIF4EBP3	14.49	14.86	13.57	31.42	24.06	32.99
ANKIB1	17.2	17.91	18.41	21.97	20.58	20.57
ANKK1	0.02	0.02	0.02	0.04	0.11	0.12
ANKLE1	0.02	0.05	0.01	0.03	0	0.04
ANKLE2	28.4	27.06	27.65	35.7	35.32	37.11
ANKMY1	1.44	1.25	1.38	1.88	1.98	1.89
ANKMY2	9.28	10.01	9.8	20.17	17.84	18.57
ANKRA2	6.49	7.16	7.32	6.6	6.17	6.4
ANKRD1	20.84	22.61	20.67	70.56	58.94	63.28
ANKRD10	9.03	9.46	8.33	33.61	23.68	33.21
ANKRD11	26.07	23.88	23.18	23.55	22.36	21.51
ANKRD12	3.84	4.35	4.43	7.23	6.63	6.97
ANKRD13A	6.99	6.57	7.3	5.72	5.83	6.06
ANKRD13B	4.7	4.44	4.15	3.39	3.9	3.87
ANKRD13C	6.94	8.07	7.86	12.96	11.72	13.11
ANKRD13D	7.31	7.8	7.13	12.86	15.56	13.54
ANKRD16	2.04	1.63	2.01	1.6	1.95	2.01
ANKRD17	13.89	14.08	13.99	37.95	35.59	39.08
ANKRD18A	0.64	0.94	0.94	1.73	1.71	1.79
ANKRD18B	1.64	2.14	1.89	3.37	3.38	3.38
ANKRD2	0.39	0.34	0.54	0.66	0.72	0.98
ANKRD20A1	0.11	0	0.15	0.44	0.41	0.17
ANKRD20A2	0	0.23	0	0.09	0.14	0
ANKRD20A3	0.1	0	0	0	0	0.45
ANKRD20A4	0	0	0.07	0.17	0	0
ANKRD22	19.01	19.87	20.31	28.41	26.04	27.47
ANKRD23	0.81	0.66	0.59	0.5	0.57	0.54
ANKRD24	0.1	0.2	0.1	0.32	0.11	0.19
ANKRD26	2.86	3.44	3.21	6.02	5.33	5.36
ANKRD27	10.83	10.28	11.58	18.47	16.95	17.96
ANKRD28	8.03	7.81	8.05	12.69	11.68	12.56
ANKRD29	1.11	1.2	1.38	2.78	2.79	2.82
ANKRD30A	0	0	0.01	0	0	0
ANKRD30B	0.09	0.12	0.06	0.1	0.12	0.14
ANKRD31	0.69	1.08	0.79	3.33	2.34	2.84
ANKRD32	5.74	6.48	6.12	6.65	6.07	5.8
ANKRD33	0	0	0	0.06	0	0
ANKRD33B	3.61	3.49	3.2	10.63	9.78	11.09
ANKRD34A	0.17	0.14	0.21	0.35	0.43	0.55
ANKRD34B	0.01	0	0.03	0.05	0.05	0.03
ANKRD34C	0	0	0	0	0	0
ANKRD35	0.03	0.13	0.05	0.03	0	0.1
ANKRD36	1.09	1.51	1.47	2.13	1.89	2.4
ANKRD36B	0.96	1.12	0.99	1.96	1.52	1.49
ANKRD36C	0.8	0.88	0.74	1.2	0.91	0.98
ANKRD37	4.89	3.66	4.4	1.49	1.45	1.42
ANKRD39	3.72	3.58	4.46	3.49	3.91	3.29
ANKRD40	36.71	37.01	37.93	98.32	97.35	98.36
ANKRD42	1.45	1.69	1.43	2.59	2.09	2.32
ANKRD44	0.77	0.41	0.45	0.55	0.44	0.44
ANKRD45	0	0	0	0.03	0.03	0.02
ANKRD46	2.84	2.6	2.58	3.57	4.44	4.69
ANKRD49	5.05	4.73	5.31	8.75	7.58	7.79
ANKRD50	4.13	3.76	4.61	5.92	5.39	6.2
ANKRD52	11.18	12.39	11.6	15.41	15.5	15.37
ANKRD53	0	0	0.04	0.22	0.09	0.34
ANKRD54	11.72	12.1	11.07	18.17	18.05	17.24
ANKRD55	0	0	0	0	0	0
ANKRD6	3.14	3.58	3.35	3.21	2.57	2.65
ANKRD60	0	0	0	0	0	0
ANKRD61	0.44	0.25	0.27	1.24	1.17	1.17
ANKRD62	0	0	0	0	0.02	0
ANKRD63	0	0.04	0.04	0	0	0
ANKRD65	0	0.06	0.03	0.06	0	0.06
ANKRD66	0	0	0	0	0.09	0
ANKRD7	0.15	0.15	0.09	0.14	0.14	0.14
ANKRD9	4.55	5.16	4.78	3.19	3.92	2.91
ANKS1A	7.15	6.06	6.53	13.82	13.27	13.16
ANKS1B	0.01	0	0	0.02	0	0
ANKS3	3.12	2.78	2.62	6.71	5.44	8.1
ANKS4B	1.9	2.23	1.92	1.79	1.76	1.27
ANKS6	7.26	7.5	7.59	10.81	10.24	10.22
ANKUB1	0	0	0	0	0.04	0.02
ANKZF1	22.3	27.25	24.33	9.21	9.13	7.07
ANLN	150.84	156.28	159.34	87.72	87.54	83.51
ANO1	3.09	2.99	3.17	3.13	3.84	3.14
ANO10	16.93	17.2	17.81	15.61	17.16	18.14
ANO2	0	0	0	0	0.02	0
ANO3	0.02	0	0.01	0.59	0.58	0.75
ANO4	0.34	0.34	0.35	0.24	0.05	0.21
ANO5	1.22	1.34	1.4	1.22	1	0.91
ANO6	21.76	23.27	23.77	11.06	11.59	12.43
ANO7	1.16	1.77	1.48	0.35	0.57	0.5
ANO8	2.15	2.47	2.02	2.71	2.91	2.92
ANO9	2.8	3.16	2.16	4.35	3.14	3.73
ANOS1	0.54	0.56	0.57	0.47	0.3	0.43
ANP32A	137.51	144.23	145.34	60.58	60.32	58.74
ANP32B	132.07	144.45	133.96	49.73	49.41	45.68
ANP32C	0.24	0.32	0.26	0	0	0
ANP32D	0.14	0	0	0	0	0
ANP32E	48.05	59.83	60.12	19.73	17.7	19.51
ANPEP	0.6	0.54	0.5	0.22	0.25	0.15
ANTXR1	0.16	0.12	0.16	0.09	0.05	0.21
ANTXR2	8.63	9.17	9.08	5.2	5.38	5.49
ANTXRL	0	0	0	0	0	0
ANXA1	390.92	423	434.7	193.67	184.53	200.12
ANXA10	144.95	158.82	163.64	62.48	53.97	61.8
ANXA11	323.06	325.03	312.3	199	212.43	198.17
ANXA13	0.4	0.63	0.73	0.17	0.25	0.12
ANXA2	3803.61	3492.06	3641.42	1264.38	1356.43	1259.34
ANXA2R	1.69	2.5	2.84	0.37	0.29	0.68
ANXA3	176.2	186.46	194.89	122.33	120.51	124.09
ANXA4	415.43	439.04	446.46	52.07	55.66	54.16
ANXA5	312.01	335.78	352.68	211.17	209	215.56
ANXA6	3.77	3.3	3.51	2.29	3.17	2.89
ANXA7	73.71	70.12	76.02	91.92	92.35	91.78
ANXA8	0	0	0	0	0	0
ANXA8L1	1.41	1.17	1	0.86	1.05	0.63
ANXA9	24.64	23.38	24.87	13.05	13.18	13.34
AOAH	0	0	0	0	0	0.03
AOC1	0.04	0.06	0	0	0.11	0.12
AOC2	0.81	1.01	0.64	7.41	5.86	7.57
AOC3	0.29	0.38	0.19	4.21	3.7	4.61
AOX1	0.04	0.03	0.03	0.06	0.11	0.07
AP1AR	14.89	17.23	16.94	11.37	9.4	10.05
AP1B1	46.11	42.82	43.02	50.54	53.83	54.64
AP1G1	27.48	28.25	29.95	35.97	32.36	34.55
AP1G2	17.27	19.59	17.37	21.33	18.08	19.75
AP1M1	9.83	9.35	8.42	14.64	17.37	16.3
AP1M2	44.8	40.38	40.25	29.35	31.37	33.02
AP1S1	61.92	62.55	58.78	35.1	38.06	36.05
AP1S2	10.16	12.36	12.54	5.89	4.85	5.4
AP1S3	25.17	28.67	27.66	23.55	19.9	22.02
AP2A1	31.11	28.19	26.28	23.7	27.85	25.97
AP2A2	28.74	26.46	26.89	23.1	22.67	23.47
AP2B1	106.97	107.63	110.23	82.56	86.08	83.53
AP2M1	254.64	247.07	236.76	180.45	194.9	187.55
AP2S1	79.05	70.12	74.98	18.36	26.52	22.28
AP3B1	34.68	34.34	35.69	43	43.44	44.01
AP3B2	0.52	0.43	0.4	0.43	0.5	0.54
AP3D1	33.36	31.15	29.3	67.16	67.94	69.54
AP3M1	25.11	26.69	27.16	23.75	23.98	23.96
AP3M2	8.07	9.14	8.92	11.93	11.18	10.29
AP3S1	89.21	86.55	94	107.15	100.82	103.85
AP3S2	6.09	8.41	8.9	12.26	12	12.47
AP4B1	3.37	3.4	3.07	7.52	7.14	8.01
AP4E1	4.37	4.37	4.56	8.54	8.11	8.81
AP4M1	3.99	2.92	3.7	1.98	2.11	2.47
AP4S1	3.23	3.79	3.15	3.6	2.98	2.82
AP5B1	4.57	4.3	4.14	4.84	4.89	5.04
AP5M1	14.7	16.22	16.47	16.2	15.31	15.99
AP5S1	2.85	3.46	2.84	3.47	3.69	4.34
AP5Z1	2.89	2.71	2.38	7.75	7.54	8.42
APAF1	5.69	6.41	6.85	2.84	2.88	3.04
APBA1	0.51	0.46	0.44	0.55	0.37	0.38
APBA2	0	0	0	0	0	0
APBA3	3.64	3.37	3.19	3.28	3.48	4.29
APBB1	1.31	1.81	1.34	0.87	1.49	1.1
APBB1IP	0.21	0.25	0.28	0.28	0.31	0.07
APBB2	1.44	1.2	1.38	2.33	1.81	2.16
APBB3	1.97	2.19	1.76	5.4	3.96	5.93
APC	6.93	6.88	7.09	15.67	13.93	15.02
APC2	0.06	0.1	0.07	0.08	0.04	0.05
APCDD1	0	0	0	0	0	0
APCDD1L	0	0	0	0	0	0
APCS	0	0	0	0	0	0
APEH	47.81	45.49	45.18	36.72	40.79	41.25
APELA	0	0	0	0	0	0
APEX1	183.57	172.39	168.61	66.96	69.51	67.1
APEX2	28.13	28.74	27.38	47.28	51.6	45.67
APH1A	89.66	95.01	88.34	53.95	58.84	53.94
APH1B	1.37	1.77	1.44	0.87	0.69	0.7
API5	49.18	56.43	58.72	69.91	66.33	72.13
APIP	40.31	45.62	47.45	21.11	23.73	22.7
APITD1	6.25	7.81	7.45	5.04	4.48	6.19
APITD1-CORT	0.94	0.83	1.17	1.09	0.65	0.63
APLF	0.86	1.08	1.09	1.04	0.8	1.25
APLN	0.46	0.45	0.41	0.17	0.03	0.06
APLNR	0.01	0	0	0	0	0.02
APLP1	2.66	1.84	1.9	1.2	1.72	1.56
APLP2	187.11	198.71	198.31	49.5	48.41	46.06
APMAP	21.75	19.31	21.3	17.44	19.39	18.6
APOA1	0	0	0	0.11	0	0
APOA1BP	80.83	67.65	69.91	57.03	73.9	65.78
APOA2	0	0	0.1	0	0	0
APOA4	0	0	0	0	0	0
APOA5	0	0	0	0	0	0
APOB	0	0	0	0	0	0
APOBEC1	0.12	0.18	0.15	0.33	0	0.22
APOBEC2	0.06	0.12	0.21	0.11	0.23	0.15
APOBEC3A	0	0	0	0	0.09	0
APOBEC3A_B	0	0	0	0	0	0
APOBEC3B	21.48	20.19	20.47	35.77	37.76	37.97
APOBEC3C	22.55	22.56	18.84	9.61	9.76	9.79
APOBEC3D	0.05	0.05	0.02	0.04	0.17	0.09
APOBEC3F	2.7	2.46	2.69	1.2	1.22	0.73
APOBEC3G	0.29	0.1	0.28	0.16	0.11	0.04
APOBEC3H	0	0	0	0	0	0
APOBEC4	0	0	0	0	0	0
APOBR	0.07	0.07	0.05	0.02	0.02	0.03
APOC1	6.57	8.09	8.8	1.53	0.65	1.73
APOC2	0	0	0	0	0	0
APOC3	0	0	0	0	0	0
APOC4	0	0	0	0	0	0
APOD	0	0.14	0.15	0.08	0.17	0
APOE	0.59	0.63	0.56	0.24	0	0.33
APOF	0.03	0	0	0	0	0.04
APOH	0	0.09	0	0.08	0.16	0.21
APOL1	118.05	121.14	109.72	13.56	19.83	16.13
APOL2	40.56	42.53	38.18	19.75	21.19	19.55
APOL3	0.36	0.65	0.54	0.56	0.59	0.21
APOL4	0.03	0.06	0.05	0	0	0.04
APOL5	0	0	0	0	0	0
APOL6	5.15	4.88	5.03	2.65	3.05	2.8
APOLD1	2.16	2.06	2.26	1.37	1.56	1.53
APOM	1.16	0.88	1.26	0.99	0.17	1.09
APOO	23.96	25.78	27.21	14.6	15.17	16.43
APOOL	10.91	11.38	11.64	7.5	7.2	6.8
APOPT1	27.84	29.95	30.71	26.57	23.38	25.69
APP	278.95	283.51	279.43	46.58	47.75	47.13
APPBP2	4.07	4.44	4.79	6.93	6.66	7.43
APPL1	14.36	15.42	16.41	14.62	14.53	15.08
APPL2	22.39	22.97	23.21	24.15	23.47	24.75
APRT	108.45	98.49	97.65	50.79	70.14	64.57
APTX	17.37	18.24	18.73	25.72	25.24	24.41
AQP1	0.04	0.13	0.12	0.24	0.08	0.15
AQP10	0	0	0	0	0	0
AQP11	0.38	0.44	0.58	0.3	0.21	0.31
AQP12A	0	0	0	0	0	0
AQP12B	0	0	0	0	0	0
AQP2	0.19	0.14	0.14	0.02	0	0.06
AQP3	2.12	1.94	1.79	3.05	2.95	3
AQP4	0.69	0.62	0.87	0.25	0.25	0.27
AQP5	12.99	12.94	12.02	10.97	10.6	8.64
AQP6	0.02	0.04	0.08	0.07	0.1	0.09
AQP7	0.04	0.04	0.03	0.07	0.22	0.05
AQP8	0	0	0	0	0	0
AQP9	0	0	0.01	0	0	0
AQR	11.68	11.17	11.96	17.34	18.35	17.67
AR	0.26	0.34	0.22	0.47	0.45	0.51
ARAF	31.29	29.11	26.99	28.82	33.29	31.57
ARAP1	10.32	11.01	9.34	10.64	10.19	10.67
ARAP2	5.09	5.19	6.04	12.67	10.06	12.28
ARAP3	2.15	2.54	1.95	1.88	2.05	2.04
ARC	0.07	0.05	0.08	0.4	0.34	0.35
ARCN1	45.16	51.44	49.71	61.65	59.55	58.69
AREG	208.8	203.52	213.83	172.74	154.4	163.97
AREL1	12.13	11.47	12.42	18.05	17.79	17.13
ARF1	243.11	215.84	217.95	255.45	273.64	264.7
ARF3	65.6	69.54	65.1	46.71	48.25	43.59
ARF4	164.11	178.28	183.15	106.97	102.12	99.66
ARF5	135.16	123.33	121.56	79.31	84.05	79.11
ARF6	56.71	60.23	60.74	68.96	73.6	72.8
ARFGAP1	17.88	17.73	15	41.75	38.98	42.72
ARFGAP2	19.62	19.12	18.83	41.21	43.41	42.64
ARFGAP3	17.77	18.81	20.06	13.09	13.06	14.14
ARFGEF1	14.33	15.67	15.65	18.06	16.03	18.63
ARFGEF2	17.51	17.14	16.92	25.9	27.09	28.74
ARFGEF3	6.92	6.49	6.63	7.05	6.82	7.21
ARFIP1	12.74	13.35	14.8	6.28	5.73	6.91
ARFIP2	12.59	11.83	12.04	18.3	18.04	17.62
ARFRP1	7.09	7.14	6.21	13.03	13.51	15.89
ARG1	0	0.03	0	0	0	0.04
ARG2	12.91	12.43	12.67	12.27	13.77	12.99
ARGFX	0.01	0	0.01	0	0.02	0.01
ARGLU1	16.18	19	17.88	15.19	14.32	14.37
ARHGAP1	20.25	19.71	18.02	21.27	25.22	22.44
ARHGAP10	3.3	3.57	3.43	6.72	6.38	6.49
ARHGAP11A	17.2	17.54	18.05	12.17	12.24	11.86
ARHGAP11B	4.35	4.39	3.91	5.46	3.26	4.63
ARHGAP12	22.17	23.02	24.59	66.45	59.63	64.52
ARHGAP15	0	0	0	0.05	0	0
ARHGAP17	18.38	19.2	17.62	46.51	47.63	45.62
ARHGAP18	80.45	82.67	83.29	68.67	65.2	64.58
ARHGAP19	3.57	3.67	3.5	3.63	3.66	3.98
ARHGAP20	0	0	0.01	0	0	0
ARHGAP21	22.22	21.16	21.18	25.56	24.47	24.75
ARHGAP22	0.79	0.85	0.72	1.24	1.36	1.3
ARHGAP23	6.95	7.14	6.16	5.86	6.92	5.77
ARHGAP24	3.6	3.26	3.65	10.36	9.47	9.05
ARHGAP25	0.04	0.12	0.06	0.1	0.03	0.06
ARHGAP26	28.99	28.34	29.59	25.89	26.07	25.89
ARHGAP27	34.13	36.55	32.29	45.31	47.67	45.07
ARHGAP28	0	0	0.01	0	0	0.01
ARHGAP29	20.05	19.49	21.27	34.15	30.2	32.47
ARHGAP30	0.31	0.5	0.47	1.79	1.59	1.39
ARHGAP31	0.02	0.05	0	0.02	0.01	0.01
ARHGAP32	8.13	8.13	8.24	17.22	16.74	17.07
ARHGAP33	3.3	3.9	2.88	2.96	2.99	2.65
ARHGAP35	27.84	26.71	26.54	43.46	43.39	42.74
ARHGAP36	0.02	0	0	0	0.03	0
ARHGAP39	6.14	5.47	4.97	8.46	9.43	9.64
ARHGAP4	0.36	0.26	0.22	0.5	0.22	0.46
ARHGAP40	0.34	0.44	0.28	0.42	0.32	0.53
ARHGAP42	3.42	3.49	3.78	6.09	5.51	5.52
ARHGAP44	2.88	2.83	2.53	2.71	3.39	3.51
ARHGAP5	15.61	16.86	17.76	34.63	30.94	34.35
ARHGAP6	0	0	0	0	0.02	0
ARHGAP8	32.62	30.11	32	18.22	19.03	20.99
ARHGAP9	0.02	0	0.02	0.27	0	0.3
ARHGDIA	244.95	240.21	214.17	313.45	327.05	304.18
ARHGDIB	34.63	35.31	34.69	14.08	12.75	12.24
ARHGDIG	0	0	0	0	0	0
ARHGEF1	25.36	24.88	21.23	25.25	28.14	28.26
ARHGEF10	4.62	4.65	4.29	6.39	6.47	6.88
ARHGEF10L	2.88	2.79	2.68	3.85	3.72	4.15
ARHGEF11	8.45	8.07	8.4	14.93	16.08	14.99
ARHGEF12	14.33	14.04	14.67	14.64	13.75	15.12
ARHGEF15	0	0	0	0	0	0
ARHGEF16	8.31	7.47	6.95	6.01	6.28	6.94
ARHGEF17	2.5	2.36	2.08	2.86	3.31	3.13
ARHGEF18	7.27	6.74	6.55	10.09	11.2	9.82
ARHGEF19	2.22	2.57	1.85	1.27	1.56	1.82
ARHGEF2	10.96	9.98	10.2	43.83	40.89	43.34
ARHGEF25	2.26	2.22	2.27	1.36	1.32	1.07
ARHGEF26	5.95	6.12	6.39	5.74	6.21	5.6
ARHGEF28	22.36	22.25	21.28	30.02	27.33	29.25
ARHGEF3	4.75	4.23	4.63	7.7	8.46	7.61
ARHGEF33	0	0	0.02	0	0	0.03
ARHGEF35	9.08	9.79	10.58	8.49	6.8	8.23
ARHGEF37	1.98	1.75	1.68	3.9	3.44	3.43
ARHGEF38	2.29	1.65	2.12	10.2	8.66	8.48
ARHGEF39	7.25	7.73	6.58	2.31	2.34	2.28
ARHGEF4	0.13	0.04	0.1	0.17	0.09	0.2
ARHGEF40	1.02	0.86	0.9	0.89	0.84	0.84
ARHGEF5	32.7	32.83	31.35	41.54	44.01	38.54
ARHGEF6	0	0.01	0.02	0.02	0	0.01
ARHGEF7	5.17	5.08	4.99	6.69	5.94	5.9
ARHGEF9	6.13	6.02	5.75	7.61	7.79	7.29
ARID1A	16.75	16.02	14.48	34.99	37.43	33.32
ARID1B	6.88	6.68	6.29	9.17	9.22	8.73
ARID2	4.03	4.04	4.08	11.68	10.51	11.79
ARID3A	0.24	0.28	0.22	0.16	0.23	0.13
ARID3B	5.61	5.68	5.62	22.82	20.55	23.56
ARID3C	0.13	0.25	0.27	0.15	0.23	0.15
ARID4A	6.57	7.47	7.67	12.96	10.63	11.37
ARID4B	8.82	10.72	10.3	17.01	15.01	15.72
ARID5A	3.98	4.16	3.87	8.41	9.51	9.16
ARID5B	2.21	2.01	2.16	5.37	4.91	4.81
ARIH1	19.46	21.21	20.98	43.82	40.07	42.74
ARIH2	24.79	23.48	22.74	45.52	43.81	43.32
ARIH2OS	0.45	0.27	0.25	0.24	0.36	0.52
ARL1	35.1	37.63	39.78	31.36	28.8	29.4
ARL10	1.17	0.77	0.8	0.3	0.23	0.4
ARL11	0	0	0.02	0	0	0
ARL13A	0.05	0	0	0	0	0
ARL13B	4.41	4.78	4.92	6.46	6.14	6.31
ARL14	53.3	60.75	57.89	69.27	58.8	68.97
ARL14EP	10.83	10.84	12.5	17.18	17.46	19.87
ARL14EPL	0.51	0.91	0.41	9.84	8.92	9.83
ARL15	5.25	5.97	6.17	2.25	2.02	2.32
ARL16	9.87	11.47	9.46	11.09	10.83	10.84
ARL17A	7.91	10.71	10.57	9	7.93	7.74
ARL17B	7.56	6.64	8.12	2.13	5.09	2.94
ARL2	65.48	65.64	61.66	54.41	52.92	48.69
ARL2BP	23.94	23.84	23.77	37.38	35.26	36.56
ARL3	5.85	6.64	6.2	2.75	3.16	2.88
ARL4A	5.87	7.39	6.73	16.41	16.4	18.56
ARL4C	13.1	13.94	13.34	34.47	31.25	33.79
ARL4D	0.72	1.08	1.64	0.53	0.88	0.62
ARL5A	15.17	16.63	17.8	19.45	16.52	19.55
ARL5B	7.88	9	9.65	25.69	23.39	26.61
ARL5C	0	0	0	0	0	0
ARL6	3.25	3.47	3.93	3.38	3.19	3.52
ARL6IP1	146.66	153.14	154.55	97.51	108.79	100.18
ARL6IP4	71	68.14	61.24	38.47	42.89	36.84
ARL6IP5	79.36	89.33	94.35	118.23	113.06	122.27
ARL6IP6	16.36	19.61	20.47	6.26	6.31	7.12
ARL8A	33.03	35.71	31.3	30.94	35.47	30.7
ARL8B	29.74	34.65	34.94	35.77	32.84	35.33
ARL9	0.76	0.31	0.26	0.34	0.34	0.68
ARMC1	12.42	13.1	14.62	6.05	5.94	6.6
ARMC10	27.32	30.15	34.27	20.5	20.35	20.68
ARMC12	0	0	0.04	0	0	0
ARMC2	0.98	0.93	0.97	0.51	0.68	0.45
ARMC3	0.04	0.14	0.07	0.22	0.03	0.17
ARMC4	0.01	0.07	0.06	0.04	0.03	0.07
ARMC5	3.5	3.21	2.85	7.31	8.48	7.05
ARMC6	6.28	5.48	6.06	5.59	5.53	6.03
ARMC7	18.12	17.11	15.54	19.74	19.78	17.38
ARMC8	17.56	17.77	18.56	36.47	34.71	35.87
ARMC9	2.81	2.61	2.73	2.72	2.51	2.81
ARMCX1	0.1	0.26	0.16	0.65	0.52	0.66
ARMCX2	0	0	0	0	0	0
ARMCX3	7.25	8.16	7.7	6.22	5.3	6.11
ARMCX4	0	0.01	0.02	0.01	0.01	0.05
ARMCX5	11.4	12.24	12.24	31.81	29.89	27.33
ARMCX5-GPRASP2	2.22	2.38	2.31	3.53	2.76	3.42
ARMCX6	15.46	14.91	15.73	19.55	18.04	17.08
ARMS2	0	0	0	0	0.24	0.08
ARMT1	11.66	11.74	13.16	8.01	6.7	7.22
ARNT	13.17	12.35	12.43	17.66	17.99	17.25
ARNT2	0.19	0.21	0.17	0.33	0.33	0.29
ARNTL	3.56	3.32	3.63	8.88	7.42	9.49
ARNTL2	14	14.86	15.95	16.99	16.9	17.91
ARPC1A	115.9	104.42	106.03	55.78	58.67	57.98
ARPC1B	64.93	58.59	54.65	31.87	36.48	36.96
ARPC2	340.93	338.42	353.43	249.75	252.86	251.41
ARPC3	237.93	236.08	252.45	84.22	81.89	86.56
ARPC4	61.79	60.47	58.61	46.02	50.99	50.74
ARPC4-TTLL3	0.66	0.43	0.34	0.22	0.38	0.32
ARPC5	56.72	65.27	71.62	26.16	24.88	24.38
ARPC5L	27.69	26.71	27.37	37.07	39.02	38.9
ARPIN	12.61	12.91	12.84	3.28	3.19	3.37
ARPP19	49.76	57.43	58.01	48.13	46.83	45.4
ARPP21	0	0	0	0	0	0
ARR3	0	0	0	0	0	0
ARRB1	1.95	1.58	1.63	0.59	0.87	0.63
ARRB2	14.03	13.89	13.14	21.17	18.5	20.15
ARRDC1	28.72	28.5	25.27	32.45	32.8	32.88
ARRDC2	4.92	4.72	4.68	6.48	6.63	5.78
ARRDC3	9.68	10.34	10.28	41.61	38.84	42.02
ARRDC4	3.67	4.43	5.06	72.39	66.71	73.51
ARRDC5	0.03	0	0.03	0	0	0
ARSA	3.87	4.08	3.36	2.03	2.18	2.2
ARSB	5.3	6.24	6.1	4.84	4.6	5
ARSD	12.05	12.27	11.78	5.67	6.37	6.66
ARSE	5.91	5.18	6.72	2.15	2.24	1.96
ARSF	0	0	0	0.04	0	0
ARSG	0.35	0.27	0.6	0.39	0.32	0.51
ARSH	0.06	0.27	0.17	0.22	0.38	0.25
ARSI	0.02	0	0	0.09	0.03	0.04
ARSJ	9.71	9.28	10.13	8.69	8.92	8.63
ARSK	4.26	5.17	5.93	2.67	2.83	2.69
ART1	0	0	0	0	0	0
ART3	0.03	0.03	0.05	0	0.18	0.04
ART4	0	0.04	0	0.14	0.2	0.05
ART5	0	0	0	0	0	0
ARTN	0.26	0.17	0.21	0.26	0.21	0.34
ARV1	24.89	24.99	27.66	25.53	26.7	26.13
ARVCF	1.65	1.83	1.52	3.06	2.81	3.42
ARX	0.05	0	0.01	0.19	0.19	0.17
AS3MT	0.35	0.43	0.44	0.11	0	0.02
ASAH1	61.6	65.67	68.96	27.74	28.36	29.83
ASAH2	0.18	0.25	0.22	0.98	0.74	0.77
ASAH2B	3.5	2.22	3.01	11.07	8.96	10.62
ASAP1	34.81	32.88	31.79	61.12	56.01	57.16
ASAP2	35.96	35.53	34.21	53.76	52.26	49.93
ASAP3	0.25	0.19	0.24	0.51	0.31	0.41
ASB1	8	7.61	7.55	12.68	12.26	13.03
ASB10	0	0	0	0	0	0
ASB11	0.02	0	0	0	0	0.02
ASB12	0.04	0.08	0.1	0	0.22	0.24
ASB13	7.03	7.01	6.26	8.21	9.04	8.28
ASB14	0.06	0.16	0.36	0.06	0.13	0.09
ASB15	0	0	0	0.03	0	0.04
ASB16	0.34	0.33	0.68	0.3	0.09	0.2
ASB17	0	0.05	0	0	0	0.11
ASB18	0	0.04	0	0	0.07	0
ASB2	0.06	0	0.03	0.13	0.13	0.44
ASB3	7.11	6.44	7.24	7.93	8.03	9.1
ASB4	0.08	0.16	0.13	0.05	0.06	0.02
ASB5	0	0	0	0.06	0	0
ASB6	3.79	3.03	3.13	8.99	10.07	10.44
ASB7	6.92	7.58	8.22	15.06	15.17	16.59
ASB8	5.46	5.73	5.04	5.74	5.8	6.03
ASB9	9.02	8.15	7.93	5.38	5.77	6.36
ASCC1	32.88	33.33	35.74	24.24	24.47	25.26
ASCC2	35.67	34.03	31.3	44.5	44.56	43.17
ASCC3	9.77	9.72	10.26	17.06	15.79	18.56
ASCL1	0	0	0	0	0	0
ASCL2	0	0	0	0	0	0
ASCL3	0	0	0	0	0	0
ASCL4	0	0	0	0	0	0
ASCL5	0.04	0.07	0.03	0	0.13	0
ASF1A	10.01	11.96	11.99	15.95	14.72	16.94
ASF1B	36.7	35.69	34.17	6.56	6.82	6.97
ASGR1	0	0.04	0.03	0.19	0	0
ASGR2	0	0	0	0	0.08	0
ASH1L	8.57	7.7	8.05	32.77	30.14	30.96
ASH2L	35.09	34.85	36.58	34.19	31.62	33.66
ASIC1	3.53	4.42	3.52	1.56	1.6	1.77
ASIC2	0	0	0	0	0	0
ASIC3	0.77	0.92	0.74	3.8	1.7	3.05
ASIC4	0	0	0	0.03	0	0.02
ASIC5	0	0	0	0	0	0
ASIP	0	0.18	0	0.17	0	0.11
ASL	22.99	21.74	22.8	15.2	16.22	15.19
ASMT	0	0	0	0	0	0
ASMTL	7.49	7.9	7.98	8.49	8.26	8.57
ASNA1	38.78	37.9	39.17	12.69	13.83	13.78
ASNS	33.89	34.87	38.71	29.53	33.64	33.69
ASNSD1	24.95	25.03	29.26	38.66	34.97	36.12
ASPA	0	0	0	0	0	0
ASPDH	0	0.06	0	0	0.11	0.06
ASPG	0	0	0	0	0	0
ASPH	182.98	201.35	214.1	96.83	91.78	93.61
ASPHD1	10.25	10.18	9.78	6.41	7.65	6.87
ASPHD2	0.74	0.59	0.6	0.83	0.69	0.86
ASPM	11.36	12.76	13	8.49	7.87	8.6
ASPN	0	0	0	0	0	0.03
ASPRV1	0	0.02	0	0	0.08	0.08
ASPSCR1	4.72	5.96	4.99	9.11	9.45	7.99
ASRGL1	4.96	5.11	4.36	2.07	1.84	2.21
ASS1	17.29	16.53	15.17	8.53	11.5	9.35
ASTE1	5.82	5.49	6.01	7.38	7.28	8.05
ASTL	0	0	0	0.07	0	0.05
ASTN1	0	0	0	0	0	0
ASTN2	0.78	0.57	0.63	0.69	0.73	0.69
ASUN	26.32	28.51	30.04	26.96	24.83	25.7
ASXL1	18.35	16.85	17.7	21.35	21.11	22.07
ASXL2	11.01	11.19	11.11	16.69	15.91	15.99
ASXL3	0.01	0	0	0	0	0
ASZ1	0	0	0	0	0	0
ATAD1	17.47	17.52	19.33	16.15	14.11	15.95
ATAD2	45.31	49.64	50.14	34.15	33.59	34.72
ATAD2B	2.09	2.12	1.99	6.52	5.14	5.96
ATAD3A	14.99	14.33	13.96	19.74	20.52	20.56
ATAD3B	9.6	7.82	6.23	13.23	13.94	13.27
ATAD3C	0.01	0	0	0.22	0.05	0.04
ATAD5	4.08	4.67	4.94	4.2	4.44	4.48
ATAT1	7.71	7.29	6.83	6.7	5.14	6.73
ATCAY	0	0.01	0	0	0	0
ATE1	4.59	4.16	4.81	4.44	4.32	4.42
ATF1	9.41	9.94	10.46	8.81	8.14	9.55
ATF2	16.47	18.18	18.4	24.87	23.46	24.92
ATF3	7.12	6.39	6.77	76.24	73.98	75.31
ATF4	308.01	295.35	311.65	436.02	424.83	415.26
ATF5	36.98	38.61	32.45	29.55	31.35	27.64
ATF6	13.99	13.98	14.4	17.18	15.47	16.51
ATF6B	49.19	51.19	48.79	42.44	45.09	38.25
ATF7	9.61	9.18	9.94	20.35	20.23	19.06
ATF7IP	10.78	9.82	10.97	32.91	31.41	34.33
ATF7IP2	1.15	1.27	1.63	5.5	4.55	4.66
ATG10	3.13	3.43	3.88	3.04	3.62	3.55
ATG101	13.05	12.54	9.63	11.58	11.44	11.44
ATG12	12.07	12.79	13.09	23.82	21.05	22.72
ATG13	10.82	10.8	10.95	13.82	16.03	14.47
ATG14	2.96	3.34	3.73	2.18	1.78	1.89
ATG16L1	11.34	11.75	12.73	21.96	23.73	22.75
ATG16L2	1.53	1.61	1.69	1.16	1.45	1.56
ATG2A	3.53	3.35	3.17	5.42	6.22	6.18
ATG2B	2.42	2.15	2.2	2.89	2.45	2.68
ATG3	43.9	51.48	48.71	43.76	38.01	41.01
ATG4A	7.4	6.17	7.39	11.41	11.32	11.69
ATG4B	11.44	10.69	10.03	13.45	12.9	13.93
ATG4C	6.37	8.02	7.83	6.12	5.41	6.26
ATG4D	5.07	4.88	4.25	7.65	9.66	9.13
ATG5	17.47	19.28	19.35	17.08	16.76	17.14
ATG7	3.09	3.47	3.28	4.05	4.3	4.57
ATG9A	16.57	16.43	15.11	17.83	18.55	17.96
ATG9B	0.19	0.25	0.17	0.46	0.21	0.61
ATHL1	1.5	1.92	1.72	1.45	1.59	1.68
ATIC	68.7	67.02	72.43	70.36	69.62	73.13
ATL1	1.04	0.67	0.96	0.45	0.31	0.51
ATL2	20.65	24.87	23.93	36.71	34.56	39.46
ATL3	18.39	20.26	19.44	11.51	11.01	11.25
ATM	3.14	2.97	3.15	3.68	3.11	3.53
ATMIN	21.29	21.56	21.86	37.04	37.48	38.32
ATN1	69.07	78.18	62.83	119.8	112.73	110.79
ATOH1	0	0	0	0	0	0
ATOH7	0	0.07	0.06	0	0	0
ATOH8	0	0	0	0	0.02	0
ATOX1	83.31	74.84	80.25	30.2	28.31	27.99
ATP10A	0	0.01	0	0.03	0.05	0.03
ATP10B	0.01	0.02	0.03	0.01	0.04	0.04
ATP10D	1.59	1.22	1.22	2.47	2.05	2.2
ATP11A	9.09	8.74	8.7	7.36	7.85	7.99
ATP11AUN	0	0	0	0	0	0
ATP11B	22.08	23.97	25.15	34.52	31.63	34.31
ATP11C	7.45	7.91	8.05	7	7.09	7.1
ATP12A	0	0.03	0.03	0.02	0	0.05
ATP13A1	11.87	12.41	10.57	20.99	23.96	23.4
ATP13A2	11.6	9.81	9.48	6.24	6.44	6.62
ATP13A3	87.92	96.16	102	112.28	100.47	111.97
ATP13A4	0.53	0.7	0.67	0.5	0.39	0.43
ATP13A5	0	0	0.01	0	0	0.08
ATP1A1	187.06	180.87	184.28	216.55	234.27	223.29
ATP1A2	0.02	0.02	0.02	0.02	0.03	0.01
ATP1A3	0.41	0.51	0.48	0.5	0.26	0.35
ATP1A4	0	0	0	0	0	0
ATP1B1	139.86	148.25	149.2	75.22	74.88	74
ATP1B2	0.05	0.06	0.02	0	0.07	0.07
ATP1B3	101.24	100.78	102.9	26.47	29.06	29.22
ATP1B4	0	0	0	0	0	0.01
ATP2A1	0.35	0.28	0.38	1.47	0.97	1.31
ATP2A2	78.96	77.52	79.15	77.12	75.25	80.92
ATP2A3	0.08	0.08	0.11	0.02	0.11	0.09
ATP2B1	11.73	13.3	13.71	17.77	16.11	17.14
ATP2B2	0	0	0	0.02	0	0.02
ATP2B3	0	0	0	0	0.01	0.03
ATP2B4	0.76	0.58	0.63	0.63	0.88	0.74
ATP2C1	117.37	116.09	122.86	94.48	90.75	95.88
ATP2C2	14.34	12.54	12.87	9.76	9.58	9.7
ATP4A	0	0	0	0	0.03	0
ATP4B	0	0	0	0	0	0
ATP5A1	198.84	176.61	196.37	75.9	81.24	84.46
ATP5B	322.68	306.37	327.17	61	72.33	71.01
ATP5C1	228.33	238.13	255.66	121.12	130.84	125.39
ATP5D	38.44	38.01	32.74	15.65	18.64	17.52
ATP5E	607.16	605.88	616.04	208.55	221.74	236.49
ATP5F1	63.43	66.84	69.42	43.55	46.99	45.86
ATP5G1	176.29	177.2	172.34	101.15	104.16	94.24
ATP5G2	163.25	160.14	144.38	39.52	42.43	42.83
ATP5G3	43.25	45.35	44.94	22.27	24.49	22.29
ATP5H	196.56	174.09	190.14	83.04	85.86	83.36
ATP5I	89.61	94.58	88.96	34.66	40.45	35.74
ATP5J	90.05	102.36	117.9	91.73	96.41	105.01
ATP5J2	365.51	340.19	346.85	192.18	191.74	190.12
ATP5J2-PTCD1	2.95	2.74	2.32	0	2.53	1.21
ATP5L	75.41	68.43	72.61	40.46	44.04	41.5
ATP5L2	0	0	0	0.13	0	0
ATP5O	127.98	123.45	137.52	76.49	87.13	81.91
ATP5S	3.98	3.89	4.25	3.36	3.65	2.88
ATP5SL	25.39	26.77	24.63	31.95	30.58	34.48
ATP6AP1	84.57	78.7	70.61	86.36	91.8	92.26
ATP6AP1L	1.46	1.32	1.54	2.38	2.07	1.97
ATP6AP2	94.59	102.67	105.71	41.97	44.47	42.37
ATP6V0A1	16.13	17.23	15.72	23.97	23.46	23.93
ATP6V0A2	4.33	4.88	5.01	8.59	8.7	8.96
ATP6V0A4	1.71	2.03	1.78	2.56	2.22	2.05
ATP6V0B	41.84	37.01	37.22	59.28	67.75	63.64
ATP6V0C	219.29	190.18	174.89	197.01	216.63	198.41
ATP6V0D1	30.16	24.94	24.57	20.1	20.23	19.35
ATP6V0D2	0	0	0	0.04	0	0
ATP6V0E1	153.99	164.48	165.36	84.92	87.57	87.08
ATP6V0E2	23.44	20.9	20.95	11.48	11.84	10.48
ATP6V1A	13.34	14.42	15.22	13.79	13.94	13.55
ATP6V1B1	0	0	0	0	0	0
ATP6V1B2	21.97	20.99	21.98	24.67	23.28	24.4
ATP6V1C1	7.64	8.7	9.2	5.56	4.63	5.22
ATP6V1C2	0.26	0.59	0.38	0.28	0.22	0.31
ATP6V1D	23.86	25.63	28.79	11.09	10.76	11.28
ATP6V1E1	53.74	55.4	55.57	64.55	60.17	60.94
ATP6V1E2	2.1	1.9	1.6	3.21	3.95	3.85
ATP6V1F	121.22	134.26	127.47	69.2	75.87	73.96
ATP6V1G1	38.43	40.5	40.31	31.9	30.75	29.52
ATP6V1G2	0.14	0.18	0.16	0.38	0.19	0.13
ATP6V1G3	0	0	0	0	0	0
ATP6V1H	7.77	6.83	7	5.1	5.79	6.21
ATP7A	4.57	5.08	5.63	6.43	6.06	6.56
ATP7B	1.78	1.71	1.45	1.18	1.25	1.68
ATP8A1	0.16	0.08	0.09	0.04	0.03	0.09
ATP8A2	0.03	0.01	0.03	0.04	0.02	0.02
ATP8B1	21.23	22.75	24.25	20.12	20.56	20.23
ATP8B2	0.11	0.1	0.12	0.26	0.37	0.29
ATP8B3	0.63	0.74	0.65	0.68	0.48	0.63
ATP8B4	0.04	0.03	0.01	0.03	0.03	0.01
ATP9A	27.37	26.67	27.32	28.6	29.7	29.59
ATP9B	2.21	1.9	2.32	3.32	3.16	3.16
ATPAF1	32.06	33.51	34.18	30.85	31.53	31.75
ATPAF2	5.64	4.43	4.61	4.72	5.37	5.31
ATPIF1	124.05	111.54	113.62	46.74	45.68	42.5
ATR	9.57	10.69	11.35	18.52	17.34	19.02
ATRAID	93.24	77.13	81.49	76.03	76.96	79.97
ATRIP	4.09	4.47	3.8	3.31	4.32	4.24
ATRN	10.29	9.89	10.02	9.69	10.76	10.1
ATRNL1	0.26	0.48	0.56	0.41	0.59	0.12
ATRX	15.65	16.77	17.18	23.26	20.1	21.94
ATXN1	2.13	1.98	2.05	2.14	1.84	2.05
ATXN10	66.41	68.68	73.86	33.41	35.9	34.42
ATXN1L	12.63	14.05	12.97	24.55	23.75	22.84
ATXN2	20.27	20.12	19.36	51.94	50.35	51.34
ATXN2L	73.45	76.8	66.87	227.18	229.36	227.67
ATXN3	3.05	3.61	3.29	2.24	2.05	2.26
ATXN3L	0	0	0	0	0	0
ATXN7	6.55	6.58	6.14	15.67	14.49	15.16
ATXN7L1	2.94	3.02	3.06	4.88	4.85	4.25
ATXN7L2	1.14	0.84	0.7	3.5	4.26	3.75
ATXN7L3	16.21	16.55	15.19	20.26	23.98	22.37
ATXN7L3B	30.56	32.95	33.32	24.59	25.14	23.68
AUH	6.06	5.71	6.23	2.18	3.19	2.33
AUNIP	5.15	4.95	5.48	8.02	8.4	8.17
AUP1	112.18	107.19	104.11	87.81	102.86	93.81
AURKA	53.19	53.73	53.11	20.81	21.38	19.66
AURKAIP1	48.81	47.16	45.54	36.51	39.84	31.18
AURKB	36.67	34.28	32.06	16.33	16.94	16.83
AURKC	0.05	0.22	0.12	0.34	0.17	0.28
AUTS2	0	0	0	0	0	0
AVEN	3.32	2.88	2.86	3.82	3.39	2.73
AVIL	0.31	0.33	0.17	0.99	0.43	0.93
AVL9	16.32	16.08	16.12	16.49	17.52	16.81
AVP	0	0	0	0	0	0
AVPI1	6.46	6.49	6.85	14.84	14.61	12.32
AVPR1A	0.01	0.02	0.03	0.02	0.02	0.02
AVPR1B	0	0.03	0	0.05	0.05	0.03
AVPR2	0.03	0.03	0	0	0	0
AWAT1	0	0	0	0	0	0
AWAT2	0	0	0.02	0	0.04	0.06
AXDND1	0.02	0.03	0.02	0.05	0.05	0.02
AXIN1	22.04	21.32	20.52	29.35	30.36	29.56
AXIN2	0.1	0.07	0.08	0.02	0.06	0.04
AXL	60.88	58.76	53.88	126.98	134.15	124.89
AZGP1	1.28	1.21	1.41	0.37	0.44	0.59
AZI2	10.65	11.17	11.36	13.12	11.11	12.1
AZIN1	32.1	35.3	35.63	39.37	39.29	41.73
AZIN2	0	0.24	0.09	0.15	0.15	0.17
AZU1	0	0	0	0	0	0
B2M	554.23	565.78	633.55	64.7	67.16	68.64
B3GALNT1	10.9	11.46	10.61	8.96	9.16	9.67
B3GALNT2	9.04	8.89	9.37	13.71	12.74	13.87
B3GALT1	0.05	0	0.1	0.13	0	0.06
B3GALT2	0	0.01	0	0.05	0.03	0
B3GALT4	3.12	3.02	2.64	0.93	1.2	0.76
B3GALT5	10.67	9.55	10.05	5.24	7.02	5.74
B3GALT6	7.92	8.11	6.82	12.31	13	12.73
B3GAT1	0.01	0	0.07	0.08	0.15	0.09
B3GAT2	0	0	0.02	0	0.05	0
B3GAT3	14.17	13.51	12.46	7.64	9.83	9.87
B3GLCT	1.95	2.64	2.5	1.77	1.66	2.17
B3GNT2	19.59	20.04	23.34	17.16	18.72	17.34
B3GNT3	75.72	77.33	64.99	32.1	39.66	31.55
B3GNT4	1.38	1.62	1.23	0.19	0.49	0.16
B3GNT5	16.83	17.71	18.76	68.53	60.91	70.04
B3GNT6	0.04	0	0.02	0.04	0.04	0
B3GNT7	0.25	0.26	0.19	0.33	0.28	0.22
B3GNT8	0	0.03	0.02	0.05	0.1	0.1
B3GNT9	5.03	5.1	4.66	3.79	5.68	4.95
B3GNTL1	1.88	1.21	1.43	1.55	1.21	1.29
B4GALNT1	6.46	6.22	6.31	4.91	3.44	4.95
B4GALNT2	0.71	0.81	0.86	0.63	0.26	0.58
B4GALNT3	4.82	4.67	4.24	2.57	2.64	2.23
B4GALNT4	1.21	1.08	1.1	0.71	1.21	1.12
B4GALT1	47.98	48.85	46.99	44.04	45.02	45.68
B4GALT2	45.11	44.85	44.16	62.96	64.58	62.86
B4GALT3	18.83	17.7	17.95	16.96	19.67	18.7
B4GALT4	38.23	40.45	40.81	11.59	13.31	12.2
B4GALT5	73.86	70.96	74.14	109.28	114.35	110.27
B4GALT6	3.06	3.63	3.92	3.32	2.99	3.08
B4GALT7	14.34	12.76	13.25	20.7	21.2	20.39
B4GAT1	6.55	6.5	5.46	4.44	5.14	4.71
B9D1	4.25	3.86	4.97	3.61	4.18	3.36
B9D2	2.3	1.6	2.1	0.55	1.1	0.67
BAALC	0	0.02	0	0	0	0
BAAT	4.55	4.93	5.63	14.16	12.52	14.59
BABAM1	30.95	27.59	27.61	21.27	24.97	24.24
BACE1	5.2	5.87	5.76	2.57	2.72	2.85
BACE2	8.75	8.43	8.89	3.37	3.41	3.67
BACH1	6.09	5.52	6.19	12.19	11.43	13.12
BACH2	0.21	0.26	0.25	1.88	1.76	1.65
BAD	13.04	13.86	11.69	8.52	10.27	9.17
BAG1	8.29	7.78	7.87	14.47	13.88	12.75
BAG2	28.97	30.73	31.86	23.35	25.05	23.83
BAG3	29.55	26.76	28.57	41.97	44.34	42.62
BAG4	11.98	14.16	13.71	22.9	21.63	24.25
BAG5	13.63	15.27	15.31	15.89	13.89	14.18
BAG6	64.81	64.4	59.84	85.99	88.34	87.62
BAGE	0	0.06	0	0	0	0
BAGE2	0	0	0	0	0	0
BAGE3	0	0	0	0	0	0
BAGE4	0	0	0	0	0	0
BAGE5	0	0	0	0	0	0
BAHCC1	0.05	0.05	0.03	0.11	0.13	0.09
BAHD1	7.25	7.83	7.38	11.57	10.83	11.84
BAIAP2	7.41	7.1	6.17	11.38	11.78	12.52
BAIAP2L1	50.06	50.72	47.94	58.93	58.78	59.54
BAIAP2L2	19.36	21.11	17.97	30.71	27.45	31.26
BAIAP3	0.16	0.25	0.21	0.28	0.28	0.22
BAK1	7.44	8.09	7.39	17.42	15.92	15.54
BAMBI	13.83	11.94	13.84	10.93	13.11	11.51
BANF1	230.18	270.53	223.75	146.71	154.15	140.91
BANF2	0	0	0	0	0	0
BANK1	4.15	4.59	4.55	2.33	2.27	2.16
BANP	5.48	4.21	5.1	9.46	8.06	8.96
BAP1	14.8	13.58	13.8	22.27	21.77	23.48
BARD1	6.02	7.5	7.74	5.34	5.49	5.64
BARHL1	0	0	0	0	0	0
BARHL2	0	0	0	0	0	0
BARX1	0	0	0	0.13	0	0.04
BARX2	16.99	16.69	16.36	12.07	14.14	14.48
BASP1	0.03	0	0	0	0	0
BATF	0.06	0	0	0	0	0.2
BATF2	0.32	0.34	0.31	4.48	7.49	5.1
BATF3	0	0.11	0.04	0	0	0.06
BAX	62.47	63.84	59.89	62.47	65.15	65.4
BAZ1A	16.96	18.34	18.43	26.7	25.05	26.28
BAZ1B	30.05	30.41	30.6	46.16	41.01	42.22
BAZ2A	34.05	32.98	31.68	49.25	46.56	45.65
BAZ2B	5.49	5.43	5.85	15.11	12.56	13.74
BBC3	1.02	1.42	0.84	5.75	7.7	7.99
BBIP1	6.72	7.61	7.91	3.72	3.04	4.08
BBOX1	0	0	0	0	0	0
BBS1	4.64	4.04	3.79	5.41	4.53	4.87
BBS10	6.27	6.86	6.74	7.44	6.21	7.02
BBS12	1.18	1.15	0.88	2.95	2.41	1.84
BBS2	9.5	10.12	9.69	3.73	4.38	4.37
BBS4	9.01	8.92	9.22	11.65	12.46	12.06
BBS5	1.26	1.29	1.39	4.09	3.77	3.97
BBS7	5.23	5.8	5.89	5.48	4.36	4.93
BBS9	2.59	2.25	2.77	2.33	1.96	2.43
BBX	14.68	14.95	15	15.69	15.56	15.8
BCAM	35.68	36.23	32.46	12.84	13.16	12.4
BCAN	1.43	1.22	1.52	2.17	1.53	2.33
BCAP29	7.49	8.08	8.39	6.78	5.48	6.73
BCAP31	344.37	335.78	311.36	202.38	213.71	189.62
BCAR1	60.25	57.08	49.42	145.96	163.34	151.14
BCAR3	4.67	5.01	5.11	13.14	13	12.72
BCAS1	8.84	8.93	9.23	2.83	3.11	2.69
BCAS2	28.92	28.34	30.68	23.38	22.26	21.05
BCAS3	1.94	2.1	1.87	1.33	1.45	1.52
BCAS4	6.72	6.97	6.66	5.42	4.98	5.4
BCAT1	0.01	0.01	0	0	0	0
BCAT2	31.29	26.84	27.72	19.67	23.86	21.4
BCCIP	49.55	53.24	53.94	40.64	34.46	34.99
BCDIN3D	1.66	1.58	1.86	2.27	2.91	3.25
BCHE	0.23	0.33	0.2	0.04	0.11	0.1
BCKDHA	21.34	20.12	18.27	9.37	9.87	9.59
BCKDHB	10.07	9.88	10.87	6.6	6.44	6.95
BCKDK	34.46	31.15	28.16	22.16	25.19	24.54
BCL10	16.25	16.84	16.4	29.12	27.93	28.79
BCL11A	0.12	0.09	0.11	0.05	0.12	0.08
BCL11B	0.02	0.03	0.03	0.02	0.02	0.03
BCL2	0.66	0.66	0.36	0.65	0.69	0.36
BCL2A1	0.12	0	0.1	0	0.34	0.23
BCL2L1	367.54	369.85	339.55	270.6	302.62	254.87
BCL2L10	0	0.08	0.07	0.23	0	0.15
BCL2L11	2.65	3.02	2.6	2.44	2.52	3.47
BCL2L12	14.06	12.89	13.4	10.36	11.85	10.45
BCL2L13	17.51	16.73	17.28	27.15	28.11	27.23
BCL2L14	1.25	0.84	1.06	1.03	0.98	0.84
BCL2L15	2.03	2.57	2.49	0.86	0.62	0.7
BCL2L2	9.96	10.89	9.39	13.17	13.47	14.03
BCL2L2-PABPN1	56.92	53.34	56.65	73.32	73.34	67.06
BCL3	12.49	13.58	11.94	89.13	108.87	101.14
BCL6	8.49	8.26	8.09	9.42	9.45	10.5
BCL6B	0	0	0	0	0	0
BCL7A	6.22	5.27	5.39	7.29	7.9	7.52
BCL7B	50.74	52.01	47.25	112.16	107.19	101.45
BCL7C	27.23	24.66	25.86	13.73	16.21	15.32
BCL9	6.58	7.04	6.22	16.66	15.57	15.59
BCL9L	25.73	24.89	21.82	102.77	102.96	96.87
BCLAF1	31.5	34.67	35.13	25.94	22.47	24.15
BCO1	1.69	1.32	1.64	0.64	1.02	0.53
BCO2	0.06	0.09	0.09	0.14	0.13	0.11
BCOR	7.01	6.36	6.26	16.3	16.36	16.58
BCORL1	2.82	2.66	2.25	2.18	2.99	2.37
BCR	22.02	19.09	18.61	27.36	32.03	29.56
BCS1L	11.7	10.19	11.27	11.21	11.42	12.14
BDH1	12.62	12.39	11.38	9.8	9.91	10.8
BDH2	3.84	3.55	3.82	1	0.66	0.89
BDKRB1	0	0	0	0.07	0	0.05
BDKRB2	0.04	0.01	0.06	0.02	0.11	0.16
BDNF	1.38	1.46	1.56	4.18	4.06	3.99
BDP1	6.35	6.78	6.53	15.3	14.11	14.96
BEAN1	0.11	0.05	0.13	0.07	0.19	0.11
BECN1	36.69	38.33	36.53	49.66	46.78	47.33
BECN2	0	0.04	0	0	0	0
BEGAIN	0.1	0.17	0	0.03	0.03	0.07
BEND2	0	0.01	0.01	0	0	0
BEND3	2.62	2.21	2.29	3.06	3.96	3.38
BEND4	0	0	0	0.13	0.1	0.09
BEND5	0.09	0	0.05	0	0	0
BEND6	0.42	0.35	0.25	0.68	0.41	0.49
BEND7	0.5	0.48	0.39	0.24	0.53	0.32
BEST1	0.46	0.66	0.29	5.94	4.22	6.33
BEST2	0	0	0	0	0	0.06
BEST3	0.14	0.21	0.29	1.11	1.16	1.05
BEST4	0	0.1	0.02	0.04	0	0.03
BET1	9.54	11.7	10.66	7	5.83	7.15
BET1L	20.52	21.04	19.43	36.51	39.66	36.33
BEX1	8.18	8.54	9.61	6.29	4.94	4.58
BEX2	1.42	1.23	1.15	1.58	0.94	0.95
BEX4	0	0	0	0	0	0
BEX5	0.33	0.64	0.42	0.35	0.58	0
BFAR	31.92	31.57	31.89	30.73	29.18	33.37
BFSP1	0.71	0.69	0.65	0.85	0.94	0.64
BFSP2	0	0	0	0	0.06	0
BGLAP	0	0	0	0.57	0	0
BGN	0.04	0.06	0.03	0.04	0	0.05
BHLHA15	2.9	2.83	2.17	24.05	26.19	24
BHLHA9	0	0	0	0	0	0
BHLHB9	1.72	2.08	1.75	1.6	1.25	1.13
BHLHE22	0	0	0	0	0	0
BHLHE23	0	0	0	0	0	0
BHLHE40	99	92.21	90.08	162.82	165.33	167.95
BHLHE41	12.35	13.13	12.35	26.85	23.92	26.65
BHMG1	0	0	0	0.03	0.03	0
BHMT	0	0	0	0	0.11	0.12
BHMT2	0.02	0	0	0.04	0	0.05
BICC1	24.29	23.15	25.55	27.83	26.59	28.56
BICD1	5.28	4.28	4.92	8.77	9.01	8.74
BICD2	10.62	10.39	9.64	26.04	25.07	26.87
BID	31.62	28.7	31	29.56	33.24	32.11
BIK	20.36	22.71	20.86	11.82	10.41	11.32
BIN1	26.55	23.53	20.49	20.88	24.12	21.44
BIN2	0	0	0	0	0	0
BIN3	7.64	5.75	6.48	8.59	10.12	10.46
BIRC2	19.32	21.87	21.53	32.07	30.35	31.49
BIRC3	11.5	13.46	12.29	84.61	81.95	89.87
BIRC5	31.68	29.74	31.56	15.36	16.11	15.78
BIRC6	5.75	5.21	5.47	17.03	15.94	17.04
BIRC7	0	0.08	0	0	0	0
BIRC8	0	0	0	0	0	0
BIVM	1.64	1.26	1.54	1.48	0.7	0.89
BIVM-ERCC5	1.1	1.39	2.24	1.14	1.59	1.44
BLCAP	33.37	37.47	34.9	26.38	25.99	25.09
BLID	0	0	0	0	0	0.07
BLK	0	0	0	0	0	0
BLM	13.29	14.32	14.85	11.18	11.5	10.79
BLMH	15.06	14.91	13.87	13.71	14.84	14.71
BLNK	2.6	2.66	2.9	2.62	3.01	1.91
BLOC1S1	48.21	46.89	43.46	18.69	16.61	16.07
BLOC1S2	6.4	7.56	7.87	12.58	11.91	12.84
BLOC1S3	7.49	7.24	6.83	12.39	13.88	11.92
BLOC1S4	4.02	2.95	3.78	3.3	3.17	2.54
BLOC1S5	4.96	5.12	5.51	6.86	6.33	5.98
BLOC1S6	17.11	18.7	18.94	18.2	16.65	18.81
BLVRA	22.47	18.65	21.46	10.44	9.73	8.82
BLVRB	52.07	50.34	51.78	14.8	15.44	19.1
BLZF1	11.44	11.74	13.12	26.97	23.32	25.17
BMF	0.37	0.31	0.23	0.43	0.39	0.21
BMI1	9.05	10.03	8.04	14.78	14.74	12.9
BMP1	4.05	3.7	3.58	5.19	4.82	5.83
BMP10	0	0	0	0	0	0
BMP15	0	0	0	0	0	0.05
BMP2	2.89	2.83	2.48	5.27	6.04	6.27
BMP2K	4.94	4.6	5.25	9.41	9.39	9.78
BMP3	0	0	0	0	0.02	0
BMP4	17.48	17.68	16.24	11.67	12.72	12.64
BMP5	0	0	0	0	0	0
BMP6	0.03	0.13	0.01	0	0.15	0.02
BMP7	0	0	0	0	0	0
BMP8A	0.03	0.13	0.12	0.24	0.03	0.15
BMP8B	3.55	3.77	3.68	1.57	1.33	1.49
BMPER	0	0	0	0	0.02	0.01
BMPR1A	6.14	6.31	6.09	5.03	5.78	5.57
BMPR1B	2.5	2.43	2.69	3.65	3.45	4.27
BMPR2	8.71	8.44	8.54	5.02	5.6	5.38
BMS1	19.11	19.5	19.63	22.27	20.53	20.46
BMX	0.04	0	0.05	0.11	0.07	0.07
BNC1	0	0	0	0	0	0
BNC2	0	0	0	0.01	0.01	0
BNIP1	7.83	7.79	7.11	17.24	17.92	16.23
BNIP2	28.61	32.03	33.78	32.63	28.87	31.13
BNIP3	47.9	46.56	42.66	10.77	13.13	10.86
BNIP3L	54.99	61.2	58.96	7.28	9.45	9.41
BNIPL	0.07	0.12	0.12	0.26	0.08	0.23
BOC	0.03	0.04	0	0.02	0.02	0
BOD1	46.32	48.36	46.64	59.75	62.05	59.6
BOD1L1	4.95	5.23	5.19	8.06	7.06	7.48
BOD1L2	0	0	0	0	0	0
BOK	13.86	13.62	13.64	8.33	10.76	8.54
BOLA1	6.21	7.28	6.2	2.89	2.66	3.17
BOLA2	20.53	19.28	18.51	11.61	12.95	11.77
BOLA2B	20.53	19.28	18.51	11.61	12.95	11.77
BOLA3	66.11	62.27	65.31	43.81	51.64	51.16
BOLL	0	0	0	0.03	0	0.07
BOP1	46.39	43.05	42.32	70.44	74.54	72.72
BORA	3.47	4.24	3.84	2.41	1.8	2.22
BPGM	15.27	14.91	16.71	11.73	13.03	11.8
BPHL	4.98	6.17	5.94	2.31	2.7	1.76
BPI	0	0	0.02	0	0	0
BPIFA1	0	0	0	0	0	0
BPIFA2	0.05	0	0	0.09	0.09	0
BPIFA3	0	0	0	0	0	0
BPIFB1	0.42	0.7	0.85	0.53	0.32	0.35
BPIFB2	0	0	0	0	0	0
BPIFB3	0	0	0	0	0	0
BPIFB4	0	0	0	0	0	0
BPIFB6	0	0	0	0	0	0
BPIFC	0.03	0	0	0	0	0
BPNT1	20.38	18.92	20.16	7	7.71	6.78
BPTF	11.96	12.12	11.76	20	18.11	19.12
BPY2	0	0	0	0	0	0
BPY2B	0	0	0	0	0	0
BPY2C	0	0	0	0	0	0
BRAF	6.7	6.26	6.78	15.37	15.03	16.08
BRAP	5.86	5.99	6.31	16.71	15.31	16.09
BRAT1	11.61	11.79	11.83	15.39	16.48	15.94
BRCA1	10.64	10.78	11.1	5.98	5.96	6.01
BRCA2	1.96	1.83	2.1	2.43	2.4	2.36
BRCC3	43.18	46.41	48.01	18.09	16.67	18.78
BRD1	10.19	10.56	9.8	28.2	28.42	29.34
BRD2	64.41	64.57	61.94	223.86	209.38	208.02
BRD3	6.26	6.45	5.87	5.88	5.71	5.55
BRD4	24.97	24.83	21.83	70.25	67.35	65.94
BRD7	62.43	61.7	65.35	51.93	46.38	47.66
BRD8	28.43	29.77	27.91	24.8	26.15	25.58
BRD9	7.96	6.41	6.77	9.97	8.73	8.98
BRDT	0	0	0	0	0	0
BRE	19.61	21.82	21.92	18.6	18.8	17.59
BRF1	8.44	8.12	7.65	12.86	12.58	11.78
BRF2	8.78	7.55	7.6	41.36	44.13	45.07
BRI3	103.81	99.59	92.22	62.07	62.92	58.14
BRI3BP	51.42	50.09	48.75	21.58	26.45	24.33
BRICD5	1.2	1.68	1.34	2.16	1.55	2.14
BRINP1	0	0	0	0	0.03	0
BRINP2	0.03	0.04	0	1.56	1.54	1.4
BRINP3	0	0	0	0	0.03	0
BRIP1	2.27	2.64	2.54	2.43	2.27	2.32
BRIX1	72.84	79.55	81.09	109.94	100.96	95.92
BRK1	102.03	104.27	104.26	21.99	18.53	21.17
BRMS1	26.96	25.96	25.49	23.33	24.15	23.7
BRMS1L	5.84	6.88	7.21	5.17	5.09	5.16
BROX	16.1	19.13	18.29	12.31	12.21	13.29
BRPF1	5.1	4.36	4.5	21.32	21.09	21.15
BRPF3	8.37	8.44	8.23	20.27	20.28	20.31
BRS3	0	0	0	0	0	0
BRSK1	0.73	0.68	0.71	2.4	2.25	2.36
BRSK2	0.58	0.5	0.65	0.94	0.9	1.15
BRWD1	3.34	3.87	3.86	4.8	5.04	5.34
BRWD3	6.68	7.02	7.32	8.59	7.98	8.44
BSCL2	36.68	35.14	32.81	22.58	25.42	23.1
BSDC1	13.51	14.12	14.44	8.89	9.93	9.12
BSG	164.52	159	145.98	195.22	219.17	208.24
BSN	0.06	0.09	0.05	0.19	0.23	0.16
BSND	0.04	0	0.03	0	0	0
BSPH1	0	0	0	0	0	0
BSPRY	14.79	14.56	14.97	19.25	21.71	17.63
BST1	2.1	2.29	2.36	0.82	1.13	0.87
BST2	0.1	0	0.08	0.09	0.18	0.25
BSX	0	0	0	0	0	0
BTAF1	4.99	6.03	5.34	17.53	14.13	17.5
BTBD1	38.23	40.25	44.53	53.23	50.43	52.6
BTBD10	20.03	19.29	19.66	36.35	34.21	37.92
BTBD11	0.04	0.09	0.03	0.09	0.05	0.09
BTBD16	0.14	0.14	0.09	0.05	0.35	0.3
BTBD17	0	0	0	0.06	0	0.04
BTBD18	0	0.02	0	0	0	0
BTBD19	0.03	0.13	0.03	0.53	0.18	0.66
BTBD2	34.08	31.72	29.28	27.33	31.05	30.09
BTBD3	7.26	7.71	7.66	10.87	10.89	11.07
BTBD6	14.52	13.11	13.36	13.19	14.2	14.3
BTBD7	11.66	11.49	12.94	22.17	21.4	23.42
BTBD8	0.61	0.7	0.64	0.64	0.32	0.26
BTBD9	1.23	1.16	1.32	2.38	2.2	2.32
BTC	4.29	4.27	3.8	3.31	2.6	3.64
BTD	2.44	2.29	2.32	0.61	0.65	1.32
BTF3	967.08	969.59	993.87	532.91	530.36	537.53
BTF3L4	27.31	30.74	31.01	23.7	21.48	22.12
BTG1	25.74	28.86	28.06	21.03	18.62	21.9
BTG2	1.7	1.82	1.61	3.95	5.02	4.96
BTG3	24.57	24.59	25.07	24.13	24.41	25.88
BTG4	0	0.05	0.13	0	0	0.06
BTK	0	0.02	0	0	0	0
BTLA	0	0	0	0.03	0	0.04
BTN1A1	0	0	0	0	0	0.02
BTN2A1	11.2	12.04	9.94	11.33	12.17	11.71
BTN2A2	3.75	3.9	3.47	6.03	7.18	6.59
BTN3A1	7.02	7.38	6.72	3.1	3.48	3.52
BTN3A2	10.58	10.76	11.38	4.26	3.9	3.43
BTN3A3	3.76	4.02	4.26	2.14	1.89	1.82
BTNL10	0	0	0	0	0	0
BTNL2	0	0	0	0	0	0
BTNL3	0	0	0	0	0	0
BTNL8	0	0	0	0	0	0
BTNL9	0.51	0.6	0.45	0.49	0.16	0.45
BTRC	3.27	3.05	3.27	5.68	4.63	5.53
BUB1	32.24	33.03	33.71	18.45	19.81	18.99
BUB1B	18.75	19.94	19.23	11.84	11.97	11.42
BUB3	59.92	62.79	61.71	35.75	32.56	33.94
BUD13	10.18	11	9.99	14.61	15.33	14.73
BUD31	49.44	51.38	51.31	72.54	67.74	74.54
BVES	0.51	0.55	0.66	0.35	0.43	0.35
BYSL	10.23	9.92	9.61	15.82	18.33	17.87
BZRAP1	0	0	0	0	0	0
BZW1	163.82	182.03	191.13	107.04	102.18	106.3
BZW2	74.01	72.53	74.72	49.98	50.02	51.06
C10orf10	10.92	9.94	9.66	6.92	8.07	7.69
C10orf105	0	0.02	0.03	0	0.02	0
C10orf107	0.04	0	0	0	0	0
C10orf11	1.38	1.84	1.68	0.79	1.24	0.63
C10orf111	0.12	0.06	0.15	0.11	0.27	0.25
C10orf113	0	0	0	0	0	0
C10orf12	2.71	2.56	2.84	6.33	6.7	6.9
C10orf120	0	0	0	0	0	0
C10orf126	0.5	0.86	0.89	0.64	0.34	0.71
C10orf128	0	0	0	0	0	0.04
C10orf131	0.09	0	0.07	0	0.08	0.16
C10orf142	0	0	0	0	0	0
C10orf2	6.13	5.32	6.28	11.21	10.58	10.27
C10orf25	0.36	0.22	0.43	0.12	0.32	0.16
C10orf32	2.12	3.04	2.23	1.93	1.5	1.91
C10orf35	9.08	9.88	10.91	14.34	15.01	13.85
C10orf53	0	0	0	0	0	0
C10orf54	7.19	7.25	6.75	3.97	3.76	3.98
C10orf55	1.85	2.14	1.74	2.2	2.15	2.59
C10orf62	0.04	0	0.03	0	0	0
C10orf67	0.03	0.1	0.07	0.12	0.03	0.1
C10orf71	0	0	0	0.02	0	0
C10orf76	5.82	6.2	6.11	7.51	8.49	8.39
C10orf82	0	0	0	0	0	0
C10orf88	2.49	2.79	2.75	5.26	4.9	5.37
C10orf90	0	0	0	0	0	0.02
C10orf91	0.07	0.07	0.06	0	0.13	0.09
C10orf95	0.64	1.04	0.92	0.25	0.63	0.71
C10orf99	0	0	0	0	0	0
C11orf1	15.36	15.01	18.09	7.96	6.99	8.21
C11orf16	0	0.05	0	0	0	0
C11orf21	0	0	0	0	0	0
C11orf24	23.82	23.01	20.77	53.17	60.41	49.14
C11orf30	5.88	5.76	5.61	5.27	5.39	6.01
C11orf31	14.98	13.15	13.35	7.57	8.93	9.56
C11orf40	0	0	0	0	0	0
C11orf42	0.05	0.04	0.04	0.08	0	0.16
C11orf44	0	0	0	0.03	0	0.02
C11orf45	1.72	1.86	1.9	1.2	1.58	1.33
C11orf49	9.65	8.2	9.41	7.78	7.73	7.33
C11orf52	4	4.22	3.73	5.76	3.78	4.85
C11orf53	0	0.04	0.04	0	0	0
C11orf54	5.07	5.53	5.74	2.45	2.89	3.07
C11orf57	9.11	8.89	9.2	14.62	13.47	13.96
C11orf58	38.12	43.07	45.74	25.75	25.18	26.19
C11orf63	1.91	2.56	2.65	3.33	3.21	3.19
C11orf65	0.15	0.4	0.33	0.18	0.09	0
C11orf68	26.52	24.09	21.74	66.21	62.47	65.28
C11orf70	1.4	0.79	1.5	1.16	2.52	1
C11orf71	1.71	1.62	2.17	1.37	1.51	1.3
C11orf73	15.9	13.13	14.06	7.65	6.9	7.56
C11orf74	15.56	16.92	20.43	7.97	7.53	7.18
C11orf80	8.4	7.28	6.8	6.39	6.2	7.48
C11orf84	29.09	27.37	25.7	26.36	32.53	26.75
C11orf85	0	0	0	0	0	0
C11orf86	0	0	0	0	0	0.05
C11orf87	0	0	0	0	0	0
C11orf88	0	0	0	0.13	0	0
C11orf91	3.93	4.07	3.53	3.15	2.52	2.65
C11orf94	0	0.31	0.13	1.13	1.4	0.19
C11orf95	1.98	2.22	1.93	2.82	3.22	3.28
C11orf96	0.04	0.15	0.06	0	0	0.19
C11orf97	0	0.09	0	0	0	0
C11orf98	81.17	74.55	70.74	51.28	46.66	51.55
C12orf10	12.3	12.31	11.84	14.78	18.21	16.13
C12orf29	9.73	10.53	9.86	20.91	17.24	18.71
C12orf4	5.95	6.35	6.89	16.06	15.54	15.07
C12orf40	0	0	0	0	0	0
C12orf42	0	0	0	0	0	0.03
C12orf43	7.99	8.66	7.67	6.67	6.43	6.3
C12orf45	18.9	17.36	19.69	24.28	24.4	27.1
C12orf49	14.96	15.26	16.32	19.26	19.81	19.6
C12orf50	0	0	0	0	0.05	0.18
C12orf54	0	0	0	0	0	0
C12orf56	1.17	1.04	1.1	1.51	1.42	1.38
C12orf57	37.33	27.58	29.9	14.74	14.84	11.7
C12orf60	2.1	1.96	1.82	3.83	2.58	3.15
C12orf65	13.99	15.05	15.5	12.32	12.28	12.1
C12orf66	3.5	3.2	2.5	7.83	7.8	7.74
C12orf71	0	0	0	0.1	0	0
C12orf73	4.33	3.85	4.81	2.89	3.71	3.22
C12orf74	0.14	0.03	0.16	0.05	0.05	0.03
C12orf75	216.54	223.4	233.64	146.21	147.66	160.4
C12orf76	1.37	0.9	1.37	0.85	0.85	1.38
C12orf77	0	0	0	0	0	0
C12orf79	0.07	0.09	0.16	0.46	0.17	0.66
C12orf80	0.08	0.04	0	0.51	0.5	0.48
C14orf1	100.63	98.7	98.04	62.74	65.33	61.22
C14orf105	9.12	10.49	11.44	22.26	17.62	20.63
C14orf119	11.44	10.54	12.06	6.74	7.36	6.24
C14orf132	0.11	0.14	0.19	0.05	0.02	0.06
C14orf142	14.55	18.61	19.08	5.42	5.49	4.49
C14orf159	9.09	9.18	8.89	9.49	10.76	8.74
C14orf166	155.49	162.85	169.17	77.23	70.03	74.11
C14orf169	6.93	6.75	7.07	11.17	10.82	11.59
C14orf177	0	0	0	0	0	0
C14orf178	0.09	0	0	0.31	0.15	0.1
C14orf180	0	0	0	0	0	0
C14orf2	85.45	92.54	87.76	36.55	40.81	36.82
C14orf28	1.46	1.7	1.92	1.63	1.44	1.04
C14orf37	0.02	0	0.03	0	0	0
C14orf39	0	0	0	0	0	0.02
C14orf79	2.64	3.14	2.26	5.51	5.11	6.53
C14orf80	5.33	5.65	4.75	4.97	6.37	5.46
C14orf93	5.05	5.44	5.61	6.69	6.59	5.84
C15orf26	0.03	0.03	0	0	0.18	0
C15orf27	0	0	0	0	0.15	0.1
C15orf32	0	0	0	0	0	0
C15orf38-AP3S2	6.68	4.08	3.57	4.35	3.76	3.67
C15orf39	19.74	20.28	17.47	46.34	47.55	43.67
C15orf40	11.24	11.82	10.79	12.04	11.02	10.12
C15orf41	8.28	9.52	9.83	16.73	16.52	15.75
C15orf43	0	0	0	0	0	0
C15orf48	25.89	25.48	25.42	14.56	18.38	16.44
C15orf52	7.08	6.98	6.26	12.59	11.31	11.97
C15orf53	0	0	0	0	0	0
C15orf54	0.02	0.02	0.03	0	0.03	0
C15orf56	0.31	0.19	0.14	0.04	0.09	0.14
C15orf57	3.76	3.67	3.32	3.72	2.94	2.41
C15orf59	0	0	0	0	0	0
C15orf61	5.42	4.12	3.92	5.18	5.89	4.53
C15orf62	0.23	0.18	0.13	0.37	0.04	0.32
C15orf65	3.85	2.93	2.95	2.17	0.76	1.69
C16orf13	49.94	45.38	45.59	30.46	29.4	33.55
C16orf45	0.23	0.15	0.23	0.22	0.33	0.33
C16orf46	1.95	2.22	1.66	3.32	4.51	3.06
C16orf47	0	0	0	0	0	0
C16orf52	4.98	6.16	6.06	9.42	10	10.15
C16orf54	0	0	0	0	0	0.02
C16orf58	53.49	50.72	47.11	47.83	47.35	45.99
C16orf59	5.43	5.59	4.31	2.96	3.86	3.28
C16orf62	5.79	5.06	5.52	4.37	3.64	4.01
C16orf70	8.58	8.72	8.27	11.83	11.35	11.17
C16orf71	0.09	0.06	0	0.17	0.24	0.13
C16orf72	10.87	12.12	12.66	58.3	55.8	58.75
C16orf74	4.61	3.18	3.27	3.18	3.8	3.09
C16orf78	0	0	0	0	0	0
C16orf82	0	0	0	0	0	0
C16orf86	0.16	0.16	0.07	0.07	0	0
C16orf87	6.95	6.87	7.21	13.06	11.76	11.33
C16orf89	0	0.07	0	0	0	0
C16orf90	0	0	0	0.1	0	0.07
C16orf91	7.88	6.86	6.53	7.92	7.62	9.03
C16orf92	0	0	0	0	0	0
C16orf93	0.42	0.51	0.61	0.54	0	0.42
C16orf95	1.29	0.86	0.84	1.46	1.64	1.06
C16orf96	0	0	0	0	0.03	0
C16orf97	0	0	0	0	0	0
C17orf100	2.26	2.11	1.92	1.37	0.77	0.99
C17orf102	0	0	0	0	0	0
C17orf104	2.19	2.12	2.37	2.42	2.59	2.69
C17orf105	0	0	0.05	0.12	0	0.08
C17orf107	0.32	0.12	0.11	0.47	0.21	0.57
C17orf112	0	0	0	0	0	0
C17orf47	0	0	0.02	0	0	0
C17orf49	42.82	37.38	42	16.73	17.79	17.07
C17orf50	0	0	0	0.09	0	0
C17orf51	1.08	0.94	1.04	2.02	2.09	1.99
C17orf53	3.81	4.36	4.04	7.66	7.17	7.23
C17orf58	8.81	9.16	9.26	9.25	8.69	8.26
C17orf59	3.55	3.28	3.56	2.65	2.79	1.82
C17orf62	13.39	13.1	10.78	8.47	9.89	8.89
C17orf64	0	0	0	0	0	0
C17orf67	0.74	0.6	0.75	1.23	1.19	1.12
C17orf74	0	0	0	0	0	0
C17orf75	3.55	3.43	3.85	2.77	3.14	2.81
C17orf77	0	0	0.02	0.04	0.04	0
C17orf78	0	0.03	0	0	0	0
C17orf80	9.38	10.87	9.42	10.5	11.81	11.84
C17orf82	0	0	0	0.06	0	0
C17orf85	4.62	4.61	4.6	6.35	5.57	5.68
C17orf89	24.14	19.95	23.83	17.92	22.62	21.43
C17orf96	3.63	3.45	3.33	1.83	1.8	1.98
C17orf97	11.63	12.4	9.76	18.46	21.33	18.22
C17orf98	0	0	0	0	0	0
C17orf99	0	0	0.04	0.09	0.09	0
C18orf21	12.71	13.33	13.43	28.46	25.19	29.28
C18orf25	8.82	8.58	9.01	12.56	11.97	12.21
C18orf32	12.23	19.63	19.54	9.99	10.68	15.07
C18orf42	0	0	0	0	0	0
C18orf54	2.94	3.07	3.18	2.78	2.71	3.08
C18orf63	0	0	0	0	0	0
C18orf65	0.22	0.17	0.18	0.49	0.27	0.41
C18orf8	10.26	12.47	11.1	16.79	16.37	16.1
C19orf12	2.5	2.44	2.17	3.89	3.95	4.07
C19orf18	0.23	0.28	0.33	0.83	0.41	0.55
C19orf24	19.86	17.32	15.41	16.66	20.55	18.01
C19orf25	5.27	5.13	4.59	7.07	7.22	6.9
C19orf26	0.42	0.33	0.44	0.86	1.18	1.14
C19orf33	178.43	156.77	159.84	85.59	87.78	72.79
C19orf35	0	0	0	0	0	0.02
C19orf38	0.39	0.09	0.12	0.86	0.34	0.46
C19orf43	127.96	123.79	109.08	82.58	100.65	87.29
C19orf44	1.28	1.28	1.2	5.14	4.36	3.99
C19orf45	0.12	0.21	0.25	0	0	0.07
C19orf47	7.2	7	6.89	14.14	16.31	13.47
C19orf48	43.2	40.22	38.98	107.32	113.57	112.24
C19orf52	4.19	3.31	3.64	4.9	7.08	5.06
C19orf53	67.93	65.93	59.77	36.64	36.05	33.14
C19orf54	5.64	6.09	5.05	12.72	12.2	12.98
C19orf57	0.21	0.25	0.22	0.27	0.15	0.2
C19orf60	9.58	9.31	9.36	3.67	5.69	4.03
C19orf66	6.23	5.35	5.02	8.41	10.29	8.25
C19orf67	0	0.04	0.03	0	0	0
C19orf68	3.29	3.3	3.35	4.49	4.79	4.35
C19orf70	24.69	24.07	24.55	7.45	11	11.23
C19orf71	1.13	1.5	2.42	0.72	1.3	1.91
C19orf73	0.72	0.88	0.3	0.73	1.16	1.2
C19orf80	0	0	0	0	0	0
C19orf81	0	0.07	0.06	0	0	0
C19orf84	0	0	0	0	0.07	0.05
C1D	28.01	31.31	30.93	10.26	8.01	8.57
C1GALT1	16.67	19.32	19.49	24.37	21.87	25.01
C1GALT1C1	17.32	18.75	19.58	7.2	6.92	8.29
C1GALT1C1L	0.63	0.92	0.51	0.16	0.32	0.48
C1QA	0	0	0	0	0	0
C1QB	0	0	0	0	0	0
C1QBP	108.28	118.85	122.14	52.66	57.79	53.56
C1QC	0	0	0	0	0	0
C1QL1	1.62	1.49	1.77	0.43	0.86	0.37
C1QL2	0	0	0	0	0	0
C1QL3	1.29	1.28	1.4	0.92	1.06	1
C1QL4	0.25	0.22	0.38	0.13	0.13	0.15
C1QTNF1	0.84	0.67	0.58	1.38	1.44	1.48
C1QTNF2	0.02	0	0	0	0	0.03
C1QTNF3	0.2	0.17	0.08	0.28	0.15	0.22
C1QTNF4	0	0	0	0	0	0
C1QTNF5	0	0	0.03	0	0	0.04
C1QTNF6	3.99	3.56	2.96	2.08	1.92	2.06
C1QTNF7	0	0	0	0	0	0
C1QTNF8	0	0	0	0	0	0
C1QTNF9	0	0	0	0	0	0
C1QTNF9B	0	0	0	0.21	0	0
C1QTNF9B-AS1	1.5	1.54	1.18	0.78	0.87	1.36
C1R	0.97	1.26	0.9	0.49	0.36	0.54
C1RL	12.63	11.95	11.01	4.84	4.42	4.98
C1S	0.09	0.16	0.2	0.37	0.3	0.33
C1orf100	0.14	0	0	0	0	0
C1orf101	0.05	0.02	0.01	0.03	0.06	0.04
C1orf105	0	0.06	0	0.43	0.32	0.57
C1orf106	43.28	42.28	40.44	71.86	81.19	74.62
C1orf109	7.84	7.72	8.18	24.07	23.58	24.45
C1orf110	0	0	0.03	0	0	0
C1orf111	0	0	0	0	0	0
C1orf112	6.48	7.73	8.27	8.75	8.98	8.44
C1orf115	4.72	4.27	4.04	2.76	2.54	2.26
C1orf116	47.95	48.13	45.93	81.76	79.32	77.23
C1orf122	14.96	13.87	14.7	12.78	13.6	16.85
C1orf123	13.2	13.89	13.34	19.42	18.05	18.88
C1orf127	0	0	0	0	0	0
C1orf131	14.57	17.44	16.42	37.22	34.78	34.75
C1orf137	0	0	0	0	0	0
C1orf141	0	0	0	0	0	0
C1orf146	0	0	0.06	0	0	0
C1orf158	0	0	0	0.09	0.18	0.06
C1orf159	5.39	5.72	4.99	8.3	7.85	7.88
C1orf162	0.06	0.17	0.13	2.31	1.29	3.25
C1orf167	0	0	0	0	0	0
C1orf168	0	0	0	0.03	0	0
C1orf174	9.23	9.15	9.82	9.38	7.87	9.42
C1orf177	0.12	0.03	0.02	0.05	0	0.04
C1orf185	0	0	0	0	0	0
C1orf186	4.69	5.79	5.24	5.72	6.16	6.44
C1orf189	0	0.07	0.12	1.23	0.55	0.91
C1orf194	0.07	0	0	0	0	0.17
C1orf195	0	0	0	0	0.22	0
C1orf198	24.99	26.41	25.6	28.21	28.27	28.01
C1orf204	0.16	0.11	0.11	0.07	0	0.1
C1orf21	3.33	3.63	3.77	2.04	2.11	2.06
C1orf210	17.68	16.39	14.33	8.68	10.68	9.47
C1orf216	4.8	5.18	5.27	4.14	3.48	3.67
C1orf226	4.4	5.08	4.97	9.4	8.64	9.08
C1orf228	0.21	0.51	0.2	0.22	0.16	0.33
C1orf229	0.02	0.02	0.04	0	0	0.03
C1orf233	1.13	1.1	0.8	0.57	0.35	0.64
C1orf234	0	0	0	0	0	0
C1orf27	13.91	13.65	14.16	17.99	16.15	18.63
C1orf35	18.65	15.6	13.15	24.94	24.91	20.72
C1orf43	117.78	111.36	115.07	106.62	107.62	103.46
C1orf50	6.64	5.37	5.63	10.33	9.17	7.82
C1orf52	4.84	4.63	4.57	9.86	10.87	10.08
C1orf53	2.06	2.47	2.51	1.84	0.99	1.69
[truncated: 17,249 more rows]

## Sheet: MERS vs MOCK_MRC5 cell
	Mock1	Mock2	Mock3	MERS1	MERS2	MERS3
A1BG	5.83	6.75	6.44	3.33	2.09	3.77
A1CF	0	0	0	0.01	0	0.01
A2M	4.67	4.04	4.95	4.2	4.64	4.46
A2ML1	0.01	0	0	0	0.04	0.03
A3GALT2	0	0	0	0	0	0
A4GALT	9.18	7.25	9.15	8.47	7.79	8.13
A4GNT	0.02	0	0.02	0	0	0
AAAS	27.14	22.47	26.8	24.66	24.73	23.43
AACS	12.36	11.17	13.02	11.92	12.7	11.9
AADAC	0.07	0.07	0.06	0.07	0.1	0.07
AADACL2	0	0	0	0	0	0
AADACL3	0	0	0	0	0	0
AADACL4	0	0	0	0	0	0
AADAT	4.08	3.37	3.9	4.81	4.47	5.4
AAED1	6.54	5.7	6.95	6.84	7.36	7.33
AAGAB	16.49	16.08	17.59	18	19.3	18.47
AAK1	3.42	3.09	3.35	3.84	4.02	3.85
AAMDC	33.99	36.43	38.14	30.59	28.68	27.76
AAMP	63.19	60.72	62.02	57.4	59.99	56.9
AANAT	0.03	0.03	0.05	0	0.03	0
AAR2	17.43	15.65	17.67	20.73	20.41	21.09
AARD	0.05	0.05	0.07	0.03	0.06	0.09
AARS	70.03	79.83	66.78	78.33	85.08	74.23
AARS2	5.76	4.55	5.17	6.4	6.83	6.19
AARSD1	24.2	22.16	22.21	28.14	29.01	25.28
AASDH	2.8	2.8	2.79	2.64	2.34	3.27
AASDHPPT	16.19	17.15	13.77	13.7	10.23	16.97
AASS	3.42	4.04	3.2	3.51	2.5	3.86
AATF	25.86	24.23	26.83	27.4	27.52	28.1
AATK	0.13	0.07	0.08	0.08	0.05	0.07
ABAT	3.2	4.55	2.96	2.29	2.85	2.55
ABCA1	2.67	2.53	2.48	2.77	2.49	3.29
ABCA10	0	0	0	0	0	0
ABCA12	0.01	0.01	0	0	0.01	0.02
ABCA13	0.01	0	0	0.01	0.01	0
ABCA2	6.65	6.8	6.46	6.27	6.44	6.98
ABCA3	0.15	0.24	0.14	0.17	0.18	0.11
ABCA4	0.03	0.03	0.02	0.07	0.04	0.06
ABCA5	0.12	0.21	0.1	0.17	0.09	0.2
ABCA6	0	0.01	0	0	0	0.01
ABCA7	0.59	0.6	0.54	0.61	0.66	0.67
ABCA8	0.1	0.05	0.06	0.06	0.07	0.09
ABCA9	0	0	0	0.02	0.01	0
ABCB1	0.31	0.25	0.25	0.48	0.32	0.5
ABCB10	4.97	4.82	4.26	6.02	5.17	6.36
ABCB11	0	0	0	0	0	0
ABCB4	0.01	0.01	0.02	0.01	0.01	0.01
ABCB5	0	0	0	0	0	0
ABCB6	6.28	5.71	7.2	5.77	5.48	6.21
ABCB7	5.76	5.25	5.58	5.19	4.84	5.12
ABCB8	6.67	5.86	6.4	6.85	6.82	6
ABCB9	2.68	2.12	2.38	2.28	2.05	2.48
ABCC1	53.83	43.46	56.02	61.37	67.49	61.78
ABCC10	6.94	6.21	6.5	7.03	6.85	7.01
ABCC11	0.01	0.03	0.03	0.11	0.09	0.05
ABCC12	0	0.01	0	0.04	0.03	0.01
ABCC2	0.13	0.07	0.14	0.41	0.4	0.46
ABCC3	5.48	5.23	5.6	5.61	5.03	4.64
ABCC4	13.78	13.15	14.23	14.56	14.35	14.91
ABCC5	10.06	8.67	9.24	11.48	11.54	9.84
ABCC6	0.79	0.6	0.71	0.54	0.52	0.6
ABCC8	0	0	0	0	0	0
ABCC9	0.6	0.64	0.53	1.22	1.22	1.27
ABCD1	5.42	5.01	5.22	4.05	4.1	4.14
ABCD2	0	0.01	0.01	0	0	0.01
ABCD3	14.62	15.04	12.46	13.14	9.8	15.73
ABCD4	4.66	4.41	5.19	5.71	5.31	5.71
ABCE1	20.53	23.15	16.66	26.06	16.92	28.04
ABCF1	29.08	25.84	29.23	34.34	34.55	32.42
ABCF2	33.42	30.36	35.35	37.63	38.96	38.17
ABCF3	22.91	20.27	22.01	25.05	26.66	24.53
ABCG1	0.38	0.33	0.5	0.4	0.36	0.35
ABCG2	0.76	0.57	0.86	0.6	0.75	0.65
ABCG4	0.2	0.13	0.22	0.26	0.18	0.22
ABCG5	0	0	0	0	0	0
ABCG8	0	0	0	0	0	0.02
ABHD1	0.02	0.02	0	0	0	0
ABHD10	11.07	9.72	11.32	12.82	10.51	13.25
ABHD11	8.75	7.16	8.61	10.59	11.44	11.14
ABHD12	57.26	59.35	58.03	63.71	65.79	61.18
ABHD12B	0.02	0.06	0.02	0	0.11	0
ABHD13	2.76	3.09	2.51	3.06	2.46	3.15
ABHD14A	6.52	7.36	7.13	5.01	5.99	5.43
ABHD14B	15.11	13.96	15.02	8.68	9.97	9.59
ABHD15	3.57	3.59	4.14	3.83	3.9	3.91
ABHD16A	17.33	16.02	18.5	19.48	19.01	19.76
ABHD16B	2.29	1.8	1.66	2.01	1.79	2.26
ABHD17A	33.47	34.59	35.35	24.67	20.9	28.85
ABHD17B	3.79	3.41	3.93	4.98	5.69	5.76
ABHD17C	11.92	12.59	13.69	10.59	13.2	11.85
ABHD2	10.47	7.84	10.34	10.95	11.31	10.75
ABHD3	2.02	1.81	2.13	3.9	3.95	4.22
ABHD4	12.86	16.21	14.15	16.97	17.03	17.65
ABHD5	5.56	5.95	5.76	5.7	5.23	6
ABHD6	3.56	3.13	3.76	4.78	4.8	5.24
ABHD8	5.92	7.64	6.24	7.02	6.73	6.65
ABI1	15.7	16.31	14.31	16.77	16.48	18.3
ABI2	11.98	11.24	12.02	14.94	15.13	14.35
ABI3	0.67	0.52	0.48	1.12	0.73	1.01
ABI3BP	0.56	0.89	0.5	0.46	0.41	0.49
ABL1	37.21	33.71	37.45	47.41	50.06	46.82
ABL2	5.95	5.55	5.27	13.36	14.12	13.55
ABLIM1	1.77	1.99	1.73	2.62	2.54	2.43
ABLIM2	0.02	0	0.03	0.02	0.04	0
ABLIM3	27.56	19.57	27.47	28.46	30.6	28.67
ABO	0	0.02	0	0	0	0
ABR	26.48	27.03	26.09	28.45	29.86	26.57
ABRA	0	0	0.02	0.02	0	0.02
ABRACL	30.75	33.89	31.81	31	26.38	27.25
ABT1	13.68	13.3	14.6	15.42	15.79	15.12
ABTB1	8.32	8.4	8.18	6.96	6.78	6.47
ABTB2	0.96	0.77	0.9	2.6	2.49	2.99
ACAA1	26.5	24.44	27.73	25.77	25.24	24.97
ACAA2	31.81	28.44	32.24	29.67	31.56	29.43
ACACA	6.84	6.51	6.81	10.18	10.43	9.11
ACACB	0.49	0.28	0.47	0.54	0.55	0.57
ACAD10	4.79	4.23	4.42	4.92	5.39	4.81
ACAD11	9.83	10.16	9.34	9.53	9.9	9.65
ACAD8	10.38	9.44	10.33	9.59	11	10.99
ACAD9	18.66	18.68	20.09	20.17	19.6	20.53
ACADL	0	0.01	0	0.02	0	0.02
ACADM	7.73	9.48	6.47	8.92	5.72	9.12
ACADS	4.48	4.43	5.09	3.49	3.36	3.89
ACADSB	2.96	3.68	2.64	2.65	1.98	3
ACADVL	137.96	124.77	137.66	139.67	143.24	132.22
ACAN	0.09	0.07	0.09	0.12	0.15	0.1
ACAP1	0.12	0.11	0.13	0.12	0.17	0.1
ACAP2	5.85	6.46	4.69	5.53	3.63	6.56
ACAP3	18.45	15.04	17.34	20.38	19.02	21.14
ACAT1	32.11	32.59	34.23	27.36	26.39	30.07
ACAT2	25.42	23.17	26.24	24.85	25.21	21.83
ACBD3	21.48	21.94	19.08	24.24	23.12	27.84
ACBD4	3.76	4.32	4.4	2.67	3.94	3.85
ACBD5	5.55	5.34	5.57	6.47	5.32	6.85
ACBD6	34.82	36.14	36.9	31.47	31.41	29.76
ACBD7	0.32	0.28	0.36	0.75	0.72	0.55
ACCS	1.59	1.8	1.69	1.23	1.47	1.46
ACCSL	0	0	0	0	0	0
ACD	11	9.97	11.04	12.65	11.98	11.06
ACE	0.6	0.72	0.46	0.74	0.78	0.59
ACE2	0	0	0	0	0	0
ACER1	0	0	0	0	0.05	0
ACER2	0.32	0.2	0.38	0.4	0.51	0.35
ACER3	1.76	1.73	1.74	1.62	1.63	2.27
ACHE	0.17	0.18	0.17	0.29	0.2	0.54
ACIN1	55.4	52.16	58.54	80.11	83.59	76.37
ACKR1	0	0	0.02	0	0.02	0
ACKR2	0	0.01	0	0	0	0
ACKR3	0.18	0.15	0.14	0.17	0.05	0.02
ACKR4	0.15	0.25	0.12	0.46	0.23	0.28
ACLY	97.61	79.34	95.85	89.78	94.99	88.54
ACMSD	0	0	0	0	0	0
ACO1	75.07	71.87	88.06	65.15	68.27	66.33
ACO2	39.65	35.44	38.39	35.6	36.66	34.9
ACOT1	2.68	2.6	2.89	2.11	2.66	2.41
ACOT11	0.93	0.54	0.84	1	1.26	0.96
ACOT12	0.07	0.06	0.08	0.18	0.05	0.05
ACOT13	6.63	7.17	7.51	6.08	5.46	5.3
ACOT2	13.41	14.2	15.31	10.65	12.1	10.88
ACOT4	0.14	0.18	0.27	0.03	0	0.23
ACOT6	0	0	0	0	0	0
ACOT7	82.02	77.78	80.44	76.27	68.09	69.71
ACOT8	20.86	22.6	19.6	16.88	15.1	15.58
ACOT9	35.45	33.88	37.38	37.75	40.39	37.89
ACOX1	4.68	4	4.86	5.09	4.99	5.33
ACOX2	6.44	6.09	5.49	5.76	6.35	5.38
ACOX3	8.45	8.01	8.67	9.39	9.99	10.07
ACOXL	0.01	0	0	0	0	0
ACP1	67.86	72.35	71.15	67.37	62.69	64.13
ACP2	16.9	14.15	16.22	19.17	20.18	18.72
ACP5	0.65	0.55	0.76	0.36	0.39	0.29
ACP6	4.02	4.3	5.16	4.25	4.01	4.84
ACPP	0.83	1.01	1.09	0.81	0.81	0.82
ACPT	0	0	0	0	0	0
ACR	0.02	0.02	0	0.08	0.04	0.04
ACRBP	0.06	0.02	0.05	0.11	0.13	0.11
ACRC	0.43	0.52	0.37	1.5	1.42	1.51
ACRV1	0.06	0.1	0.12	0.2	0.37	0.1
ACSBG1	0.17	0.23	0.16	0.13	0.21	0.12
ACSBG2	0	0	0.01	0.02	0.02	0.02
ACSF2	9.43	12.45	11.02	11.17	10.58	11.07
ACSF3	4.21	4.22	4.49	5.23	5.12	5.63
ACSL1	10.63	9.53	10.16	11.63	12.23	10.88
ACSL3	15.22	15.1	14.18	14.8	12.97	17.34
ACSL4	21.42	23.97	16.81	18.94	11.83	22.21
ACSL5	0.26	0.67	0.4	0.34	0.51	0.31
ACSL6	0	0	0.01	0.01	0	0
ACSM1	0	0	0	0.05	0	0.08
ACSM2A	0	0	0	0	0	0
ACSM2B	0	0.01	0	0	0	0
ACSM3	0.09	0.04	0.13	0.03	0	0
ACSM4	0	0	0	0.03	0	0
ACSM5	0	0.02	0	0	0	0
ACSM6	0	0	0	0	0	0
ACSS1	0.37	0.33	0.29	0.25	0.32	0.31
ACSS2	12.97	13.3	13.45	12.06	13.11	10.9
ACSS3	0.78	0.79	0.95	0.61	0.67	0.68
ACTA1	0.02	0	0	0	0.07	0
ACTA2	980.52	807.39	1037.76	698.94	663.94	648.73
ACTB	6704.49	6181.74	6447.68	5379.26	5457.81	5622.67
ACTBL2	0.04	0.06	0.01	0.02	0	0.02
ACTC1	1.04	0.09	1.71	0.6	0.5	0.78
ACTG1	4462.36	3996.16	4421.14	3900.39	3946.71	3788.72
ACTG2	606.01	537.32	612.54	419.52	408.33	393.15
ACTL10	0.24	0.27	0.29	0.15	0.12	0.26
ACTL6A	29.05	25.74	30.23	29.04	30.4	31.76
ACTL6B	0	0	0	0	0	0
ACTL7A	0.02	0	0	0.04	0	0
ACTL7B	0	0	0.05	0.04	0.11	0.04
ACTL8	0.03	0.02	0.07	0.03	0.11	0
ACTL9	0	0	0	0	0	0
ACTN1	459.23	442.74	435.37	405.24	415.6	383.39
ACTN2	0	0	0	0	0.01	0
ACTN3	0.04	0.02	0.03	0.07	0	0.05
ACTN4	285.1	242.91	268.71	281.94	279.74	267.6
ACTR10	31.99	32.84	34.8	29.36	32.05	30.01
ACTR1A	85.09	75.26	87.3	80.98	84.77	79.01
ACTR1B	31.34	36.3	32.52	35.47	36.15	34.82
ACTR2	133.53	126.05	120.3	138	133.7	157.18
ACTR3	79.19	71.94	76.45	74.39	72.54	76.67
ACTR3B	2.56	2.58	2.36	5.15	5.46	4.94
ACTR3C	0	0	0	0	0.05	0
ACTR5	2.62	2.55	2.83	3.5	3.15	3.52
ACTR6	8.65	10.62	7.82	10.1	7.64	11.02
ACTR8	8.05	7.64	7.61	8.24	7.81	8.06
ACTRT1	0	0	0	0	0	0
ACTRT2	0	0	0	0	0	0
ACTRT3	1.08	1.14	0.93	5.01	5.04	4.89
ACVR1	19.77	17.55	19.6	20.3	22.72	21.03
ACVR1B	7.49	6.6	7.59	9.67	9.96	10.19
ACVR1C	0.02	0.02	0.01	0.06	0.04	0.09
ACVR2A	0.83	0.81	0.92	1.19	1.15	1.56
ACVR2B	0.22	0.19	0.16	0.3	0.23	0.31
ACVRL1	3.32	2.69	3.63	2.51	2.99	2.68
ACY1	10.78	11.56	10.96	9.95	10.06	9.82
ACY3	0	0.02	0	0	0	0
ACYP1	7.01	7.93	7.45	6.58	6.92	7.92
ACYP2	2.89	3.3	3.27	2.5	2.88	2.89
ADA	6.09	6.58	5.91	5.87	6.85	6.48
ADAD1	0	0	0	0	0	0
ADAD2	0	0	0	0	0	0
ADAL	2.35	1.96	2.06	1.91	1.99	1.79
ADAM10	29.22	38.35	23.73	23.9	15.72	27.61
ADAM11	0.2	0.19	0.14	0.21	0.28	0.29
ADAM12	2.85	1.78	2.63	3	2.86	2.82
ADAM15	25.77	25.92	26.07	25.72	26.37	26.69
ADAM17	6.68	6.84	6.81	7.77	8.9	9
ADAM18	0	0	0	0	0	0
ADAM19	27.53	19.4	25.71	24.62	27.35	24.04
ADAM2	0	0	0	0	0	0
ADAM20	0.02	0.01	0	0.04	0.09	0.05
ADAM21	0.17	0.14	0.19	0.15	0.11	0.17
ADAM22	0.04	0.03	0.04	0.05	0.04	0.03
ADAM23	7.53	7.38	7.8	7.94	7.75	7.35
ADAM28	0.02	0.01	0.02	0.01	0	0
ADAM29	0	0	0	0.02	0	0
ADAM30	0	0	0	0.02	0	0.02
ADAM32	0.24	0.18	0.08	0.94	0.55	0.98
ADAM33	10.12	10.97	11.01	11.28	10.55	11.03
ADAM7	0	0	0	0	0	0
ADAM8	0.44	0.32	0.33	0.8	0.89	1
ADAM9	142.61	175.15	110.33	129.78	87.7	134.69
ADAMDEC1	0	0	0	0	0	0
ADAMTS1	111.37	102.37	116.71	123.38	133.73	119.3
ADAMTS10	2	1.73	1.77	2.18	2.05	2.2
ADAMTS12	6.81	7.35	6.42	7.6	8.65	6.98
ADAMTS13	0.6	0.76	0.76	0.88	0.6	0.8
ADAMTS14	1.37	1.64	1.42	1.6	1.44	1.55
ADAMTS15	2.74	2.28	3.1	3	2.61	3.28
ADAMTS16	0	0.01	0	0.01	0	0
ADAMTS17	0.01	0	0	0.02	0.01	0.02
ADAMTS18	0	0	0	0.01	0	0.02
ADAMTS19	0.55	0.41	0.55	0.35	0.35	0.49
ADAMTS2	39.7	32.3	40.09	36.75	39.01	38.29
ADAMTS20	0	0	0	0	0	0
ADAMTS3	0.27	0.21	0.39	0.46	0.3	0.58
ADAMTS4	0.18	0.13	0.22	0.27	0.15	0.24
ADAMTS5	2.16	1.61	2.18	1.7	1.31	2.01
ADAMTS6	2.03	2.04	1.69	2.68	2.21	2.88
ADAMTS7	14.96	14.66	14.36	10.75	10.63	11.54
ADAMTS8	2.25	3.45	2.55	1.14	1.14	1
ADAMTS9	0.94	0.52	1	0.61	0.48	0.82
ADAMTSL1	5.48	4.69	5.02	7.66	7.8	7.17
ADAMTSL2	0.01	0	0.02	0.01	0	0.01
ADAMTSL3	0.01	0	0	0	0.01	0
ADAMTSL4	7.06	8.16	6.58	6.79	6.78	7.11
ADAMTSL5	4.51	4.95	4.46	4.75	4.25	4.34
ADAP1	1.38	1.2	1.51	1.04	0.98	0.96
ADAP2	1.02	1.03	0.94	1.41	1.27	1.43
ADAR	37.85	30.67	37.29	39.9	44.05	40.43
ADARB1	12.84	10.69	13.89	11.57	10.43	12.97
ADARB2	0	0	0	0.01	0	0.01
ADAT1	5.2	4.29	5.09	5.66	6.15	5.53
ADAT2	1.13	1.09	1.04	1.56	1.09	1.41
ADAT3	0.93	0.83	0.82	0.69	0.38	1.18
ADCK1	2.97	3.47	3.24	3.34	3.17	3.35
ADCK2	5.1	5.1	5.28	5.79	6.79	5.55
ADCK3	1.96	1.98	2.35	1.92	1.5	1.5
ADCK4	7.82	8.5	7.74	8.38	9.25	9.38
ADCK5	5.56	5.54	5.58	5.55	5.81	6.87
ADCY1	0.2	0.07	0.16	0.22	0.18	0.15
ADCY10	0.02	0.01	0.03	0.02	0.03	0.06
ADCY2	0	0	0	0.01	0	0
ADCY3	9.74	8.84	10.13	11.27	11.06	10.39
ADCY4	0	0.01	0.03	0.01	0.01	0.01
ADCY5	0.11	0.04	0.08	0.15	0.2	0.15
ADCY6	15.35	14.57	15.08	17.27	17.91	17.17
ADCY7	6.3	4.45	6.69	8.06	8.03	7.96
ADCY8	0	0.01	0	0	0	0
ADCY9	9.61	8.43	9.54	11.35	12.21	11.25
ADCYAP1	0	0	0	0	0	0
ADCYAP1R1	0	0	0	0.01	0	0.02
ADD1	93.21	88.99	91.37	103.9	104.78	101.21
ADD2	0	0	0	0	0	0
ADD3	19.85	20.8	17.37	18.53	16.23	21.31
ADGB	0	0	0.01	0	0	0
ADGRA1	0	0	0	0	0	0
ADGRA2	38.56	40.46	39.23	37.01	39.36	38.49
ADGRA3	10.31	7.85	11.05	12.16	13.01	11.28
ADGRB1	0.01	0	0.01	0.02	0.01	0.01
ADGRB2	5.17	5.06	5.29	6.15	6.28	5.96
ADGRB3	0	0	0	0	0	0
ADGRD1	0.04	0.13	0.07	0.07	0.06	0.1
ADGRE1	0	0	0	0	0	0
ADGRE2	0	0	0	0	0.01	0
ADGRE3	0	0	0	0	0	0.03
ADGRE5	21.16	19.34	20.66	18.42	19.03	17.7
ADGRF1	0	0	0	0	0.01	0
ADGRF2	0	0.01	0	0.01	0.01	0
ADGRF3	0.04	0.06	0.05	0.25	0.16	0.19
ADGRF4	0.04	0.02	0.04	0.09	0.05	0.02
ADGRF5	0	0	0	0	0	0
ADGRG1	4.4	3.69	3.77	5.2	5.34	4.67
ADGRG2	0.02	0.02	0.04	0.05	0.03	0.02
ADGRG3	0	0	0	0	0	0
ADGRG4	0	0	0	0	0	0
ADGRG5	0.01	0	0.01	0	0	0
ADGRG6	6.12	5.89	6.62	5.05	3.85	5.46
ADGRG7	0	0	0	0	0	0
ADGRL1	0.83	0.71	0.9	0.86	0.91	0.9
ADGRL2	2.75	1.79	2.71	3.11	2.93	3.48
ADGRL3	0.3	0.16	0.31	0.24	0.18	0.31
ADGRL4	3.7	2.92	2.77	3.27	2.42	3.5
ADGRV1	0	0	0	0	0	0
ADH1A	0	0	0	0	0	0
ADH1B	0.38	0.66	0.78	0.15	0.05	0.21
ADH1C	0.03	0.03	0.06	0	0.03	0.06
ADH4	0	0	0	0	0	0
ADH5	100.12	95.46	109.75	74.29	76.89	72.7
ADH6	0.01	0.02	0.05	0.04	0	0.05
ADH7	0	0	0	0.02	0	0
ADHFE1	2.42	2.63	2.2	2.11	2.09	2.1
ADI1	58.64	68.38	66.24	46.12	49.25	44.71
ADIG	0	0	0	0	0	0
ADIPOQ	0.01	0	0	0	0	0
ADIPOR1	44.07	44.12	47.34	48.86	51.5	45.89
ADIPOR2	17.27	15.05	17.39	22.71	24.7	22.71
ADIRF	9.42	10.87	9.11	6.93	8.71	7.87
ADK	16.59	16.66	16.4	14.6	15.09	14.66
ADM	104.42	149.06	114.46	138.07	145.12	131.65
ADM2	4.97	6.99	4.66	4.49	4.68	4.64
ADM5	0.3	0.19	0.29	0.78	0.63	1.01
ADNP	13.68	11.78	14.25	23.63	23.89	23.88
ADNP2	4.66	3.68	4.88	8.21	8.41	8.17
ADO	6.7	5.98	7.44	8.34	8.59	9.31
ADORA1	0.57	0.66	0.91	0.71	0.73	0.5
ADORA2A	0.17	0.32	0.36	1.18	1.2	1.12
ADORA2B	4.16	5.66	4.4	4.25	4.94	5.04
ADORA3	0.02	0	0	0.03	0	0.03
ADPGK	31.04	28.09	34.97	31.9	36.67	34.21
ADPRH	0.16	0.17	0.08	0.15	0.23	0.19
ADPRHL1	0.42	0.42	0.45	0.61	0.46	0.64
ADPRHL2	21.23	22.3	21.98	30.4	29.87	27.91
ADPRM	4.7	6.14	4.44	6.85	6.31	6.12
ADRA1A	0	0	0	0.05	0	0
ADRA1B	1.14	1.97	1.28	2.06	2.62	1.9
ADRA1D	0.34	0.27	0.29	0.49	0.33	0.15
ADRA2A	0	0	0	0.1	0.11	0.11
ADRA2B	0	0	0	0.01	0.01	0
ADRA2C	0.18	0.19	0.18	0.16	0.08	0.29
ADRB1	0	0	0	0	0.03	0
ADRB2	2.01	1.99	2.25	2.33	2.65	2.78
ADRB3	0	0.01	0	0	0	0
ADRBK1	19.08	16.45	19.12	22.12	21.85	24.73
ADRBK2	0.92	0.82	0.96	1.31	1.26	1.27
ADRM1	111.95	102.47	109.8	119.91	119.02	113.83
ADSL	47.57	48.53	51.5	42.63	44.7	40.98
ADSS	22.27	23.71	20.61	20.04	18.54	22.01
ADSSL1	2.76	3.34	2.75	3.16	3.24	2.9
ADTRP	0.19	0.1	0.28	0.32	0.2	0.26
AEBP1	44.78	44.93	40.03	47.47	47.45	45.23
AEBP2	3.74	4.66	3.31	6.04	4.59	6.36
AEN	27.75	26.02	26.16	40.21	42.01	38.4
AES	231.9	235.69	228.16	231.8	223.22	229.58
AFAP1	21.45	22.35	21.55	26.06	28.25	25.67
AFAP1L1	3.31	3.05	3.25	3.88	4.03	3.76
AFAP1L2	0.02	0.03	0.01	0.05	0	0.01
AFF1	5.24	4.98	4.92	5.52	5.24	5.63
AFF2	0.09	0.06	0.1	0.15	0.14	0.19
AFF3	6.72	6.43	6.58	8.02	7.46	8.08
AFF4	15.32	13.88	13.6	19.03	15.73	20.52
AFG3L2	17.68	16.76	19.2	21.86	24.51	23.34
AFM	0	0	0	0	0	0
AFMID	7.39	9.03	8.31	4.33	6.32	5.4
AFP	0.25	0.25	0.32	0.18	0.41	0.28
AFTPH	4.31	4.11	4.37	8.06	7.87	9.14
AGA	18.89	18.93	18.98	17.54	16.91	17.28
AGAP1	3.07	2.52	2.97	4.08	4.32	4.15
AGAP11	0.2	0.18	0.29	0.53	0.63	0.46
AGAP2	0.26	0.31	0.26	0.2	0.17	0.22
AGAP3	23.59	22.09	23.64	28.64	28.38	28.53
AGAP4	2.62	2.52	2.74	4.46	4.04	3.78
AGAP5	2.41	2	2.13	3.87	3.55	4.19
AGAP6	5.37	5.75	5.82	11.08	10.61	9.69
AGAP9	8.75	8.47	8.01	12.41	10.41	11.93
AGBL1	0	0	0	0	0	0
AGBL2	0.09	0.1	0.03	0.15	0.13	0.21
AGBL3	0.01	0.05	0.03	0.08	0.04	0.07
AGBL4	0	0	0	0.02	0	0
AGBL5	10.87	9.9	10.41	9.76	9.78	10.67
AGER	2.27	1.28	1.8	4.56	3.94	3.76
AGFG1	8.32	7.7	8.25	9.33	8.96	10.25
AGFG2	1.76	1.9	1.84	2.35	2.45	2.65
AGGF1	5.67	5.86	5.51	5.78	4.98	6.83
AGK	10.84	10.79	11.25	12.03	12.84	11.84
AGL	1.82	2.12	1.4	1.73	0.94	1.71
AGMAT	0.24	0.3	0.35	0.32	0.27	0.29
AGMO	0	0.01	0	0	0	0
AGO1	5.6	4.63	5.75	6.48	6.73	6.29
AGO2	5.95	4.57	5.24	9.32	10.62	8.98
AGO3	2.4	2.17	2.58	4.68	4.95	4.79
AGO4	2.56	2.59	2.61	3.2	3.12	3.03
AGPAT1	59.46	53.7	58.86	61.62	58.34	58.01
AGPAT2	27.76	30.06	31.17	25.4	24.47	27.01
AGPAT3	17.94	18.68	19.05	21.55	21.6	20.71
AGPAT4	1.61	1.21	1.67	1.57	1.88	1.76
AGPAT5	3.68	3.05	3.73	5.1	4.62	5.25
AGPAT6	15.85	13.76	16.09	18.5	19.94	18.36
AGPAT9	1.61	1.95	1.55	2.41	2.89	2.59
AGPS	5.27	4.73	5.02	5.63	4.55	6.35
AGR2	0	0	0	0	0	0
AGR3	0	0	0	0	0	0
AGRN	59.47	58.93	55.83	44.32	39.15	52.74
AGRP	0	0	0	0	0	0.08
AGT	0.21	0.17	0.31	0.22	0.36	0.33
AGTPBP1	1.81	1.73	1.54	1.55	1.52	2.06
AGTR1	0.66	0.57	0.64	0.48	0.51	0.47
AGTR2	0	0	0	0	0	0
AGTRAP	25.69	27.41	26.68	22.34	21.73	21.47
AGXT	0	0	0	0	0.03	0
AGXT2	0	0	0	0	0.02	0
AHCTF1	5.23	5.26	4.29	6.92	4.31	9.09
AHCY	65.03	65.96	66.66	65.54	65.72	67.58
AHCYL1	35.84	31.25	38.83	40.04	43.4	40.39
AHCYL2	3.26	2.57	2.83	2.98	3.43	3.11
AHDC1	5.33	5.22	4.89	7.69	6.79	8.4
AHI1	2.9	3.07	2.58	3.19	1.96	3.9
AHNAK	118.97	102.59	108.02	123.84	130.96	116.63
AHNAK2	2.06	1.87	1.89	2.38	2.77	2.35
AHR	3.83	3.34	3.78	5.8	5.32	5.88
AHRR	13.22	11.79	13.37	17.38	17.4	17.25
AHSA1	89.9	83.64	91.67	125.2	130.06	115.29
AHSA2	16.32	13.93	15.43	14.56	14.14	13.35
AHSG	0.04	0.02	0.04	0.03	0	0.03
AHSP	0	0	0	0	0	0
AICDA	0	0	0	0	0	0
AIDA	38.39	38.38	37.57	38.13	36.92	42.48
AIF1	0	0.08	0	0	0	0
AIF1L	0.57	0.41	0.47	0.49	0.47	0.42
AIFM1	19.08	16.81	19.41	19.77	20.11	17.57
AIFM2	7.83	8.2	8.99	8.34	8.5	8.23
AIFM3	0.04	0.05	0.07	0.15	0.13	0.11
AIG1	14.08	15.34	14.35	11.12	11.51	11.05
AIM1	1.66	1.99	1.54	2.45	2.46	2.46
AIM1L	0	0.01	0.01	0.01	0	0
AIM2	0	0	0	0	0	0
AIMP1	17.17	19.24	14.28	18.48	13.59	19.51
AIMP2	31.96	32.4	32.27	35.19	32.72	33.47
AIP	44.36	45.02	45.97	41.89	43.45	44.14
AIPL1	0	0	0	0	0	0
AIRE	0.11	0.01	0.01	0.02	0.04	0.02
AJAP1	0	0	0	0	0	0
AJUBA	25.27	26.37	25	41.31	44.52	41.88
AK1	38.01	38.76	36.4	36.66	35.93	36.07
AK2	44.3	41.37	47.13	45.31	46.95	44.49
AK3	13.59	16.24	14.18	11.75	10.16	12.02
AK4	1.54	1.41	1.41	1.01	1.08	1.08
AK5	23.04	23.33	20.72	22.7	23.78	21.38
AK6	23.19	32.95	21.74	34.68	23.87	31.03
AK7	0.02	0.01	0.03	0.05	0.01	0.03
AK8	0.04	0.08	0.06	0.07	0.12	0.15
AK9	0.64	0.74	0.61	0.54	0.47	0.76
AKAP1	4.51	3.79	4.25	5.67	6.14	5.37
AKAP10	7.33	6.97	8.17	11.12	11.35	11.54
AKAP11	4.63	4.96	3.6	4.69	2.59	5.03
AKAP12	7.9	8.16	6.99	5.98	5.31	7.18
AKAP13	4.12	3.79	3.93	5.9	6.05	5.5
AKAP14	0	0	0	0	0	0
AKAP17A	11.62	10.36	11.53	19.03	20.48	20.48
AKAP2	48.11	53.01	46.23	66.12	69.64	65.42
AKAP3	0.04	0.07	0.14	0.1	0.24	0.17
AKAP4	0.01	0	0	0	0	0
AKAP5	0.21	0.17	0.2	0.16	0.17	0.21
AKAP6	0.13	0.15	0.13	0.16	0.14	0.12
AKAP7	1.05	1.25	0.99	1.18	0.94	1.35
AKAP8	9.42	8.9	10.65	13.64	13.51	13.35
AKAP8L	19.57	16.87	19.06	28.86	29.2	29.71
AKAP9	1.78	2.53	1.47	1.96	0.79	2.14
AKIP1	26.41	29.26	26.08	28.89	27.94	27.98
AKIRIN1	35.18	34.49	37.16	59.21	64.18	59.83
AKIRIN2	22.03	20.82	24.82	29.7	29.01	32.07
AKNA	2.94	2.74	2.74	3.67	3.57	3.8
AKNAD1	0	0.01	0.02	0	0.05	0.02
AKR1A1	44.9	43	49.3	38.47	37.93	36.73
AKR1B1	118.35	117.48	124.86	114.77	116.13	110.94
AKR1B10	0.24	0.17	0.36	0.37	0.19	0.3
AKR1B15	0	0	0	0	0.03	0
AKR1C1	22.14	16.96	28.95	11.87	9.84	13
AKR1C2	0.71	0.75	0.84	0.7	0.65	0.42
AKR1C3	1.01	0.65	0.92	0.45	0.45	0.38
AKR1C4	0	0	0	0	0	0
AKR1D1	0	0	0	0	0	0
AKR1E2	0.7	0.88	0.87	1.09	1.26	1.24
AKR7A2	19.73	19.31	20.77	15.41	16.41	16.23
AKR7A3	0.22	0.27	0.37	0.27	0.3	0.27
AKT1	106.04	97.69	104.29	124.1	124.99	114.79
AKT1S1	52.79	49.43	49.07	49.33	49.61	53.88
AKT2	26.95	24.03	26.8	27.17	27.51	26.13
AKT3	7.4	6.8	7.45	8.15	7.8	8.63
AKTIP	7.12	7.44	7	7.38	7.62	8.64
ALAD	13.67	11.98	14.47	13.28	13.63	13.16
ALAS1	21.3	18.6	21.73	38.27	39.75	37.47
ALAS2	0	0	0	0.03	0	0
ALB	0	0.03	0.03	0.09	0.02	0.02
ALCAM	68.84	76.95	59.17	58.11	38.24	67.3
ALDH16A1	5.91	4.68	5.56	4.23	3.49	4.97
ALDH18A1	48.38	38.67	51.09	51	54.54	52.9
ALDH1A1	0.06	0.08	0.04	0.02	0.04	0.02
ALDH1A2	0	0.01	0	0	0.01	0
ALDH1A3	0.69	0.85	0.6	0.56	0.53	0.63
ALDH1B1	18.86	18.17	20.1	21.23	23.66	21.78
ALDH1L1	0	0	0	0	0	0
ALDH1L2	16.46	18.64	15.69	12.12	12.33	13.18
ALDH2	43.47	45.24	46.12	38.45	38.61	37.8
ALDH3A1	0.02	0	0	0	0	0
ALDH3A2	1.68	1.55	1.85	1.46	1.79	1.73
ALDH3B1	15.82	15.92	17.73	15.73	16.68	17.51
ALDH3B2	0	0	0	0.02	0	0
ALDH4A1	6.29	6.35	6.37	5.19	5.68	4.55
ALDH5A1	0.21	0.27	0.2	0.15	0.14	0.09
ALDH6A1	2.6	2.98	3	2.25	2.7	2.58
ALDH7A1	10.45	8.19	11.31	9.17	9.91	8.93
ALDH8A1	0.12	0.05	0.01	0.42	0.34	0.26
ALDH9A1	39.88	37.95	40.3	35.53	38.13	37.13
ALDOA	1187.39	1319.6	1175.02	971.67	974.8	943.74
ALDOB	0	0	0	0.02	0.06	0.02
ALDOC	18.42	22.06	20.22	13.72	14.03	14.97
ALG1	12.09	10.27	12.3	12.78	13.11	13.11
ALG10	0.81	0.58	0.7	0.62	0.66	0.78
ALG10B	0.51	0.43	0.52	0.32	0.2	0.53
ALG11	4.48	3.4	4.14	4.27	4.63	4.52
ALG12	12.26	11.24	11.56	12.26	12.4	11.18
ALG13	6.77	7.29	6.11	7.2	6.41	7.52
ALG14	14.42	12.59	14.38	12.88	12.53	11.51
ALG1L	0.25	0.38	0.16	0.23	0.15	0.23
ALG1L2	0	0.03	0	0.06	0	0
ALG2	13.56	12.18	14.96	14.83	16.31	16.25
ALG3	26.18	22.14	25.28	26.05	25.63	26.22
ALG5	22.17	23.46	23.71	23.01	21.02	23.87
ALG6	2.55	2.29	2.45	2.85	1.9	3.08
ALG8	20.15	15.55	21.77	20.22	22.03	18.58
ALG9	4.58	3.5	4.64	5.19	4.84	4.99
ALK	0.01	0	0	0.02	0.01	0.03
ALKBH1	5.14	4.43	5.52	7.05	6.96	6.45
ALKBH2	11.18	10.03	12.31	9.72	11.67	11.63
ALKBH3	12.51	10.46	11.7	12.57	13.95	14.46
ALKBH4	6.87	6.41	7.6	8.77	7.89	9.58
ALKBH5	20.76	19.71	21.17	23.94	25.89	24.03
ALKBH6	9.5	10.53	11.15	13.09	10.46	14.35
ALKBH7	15.77	18.05	16.92	8.67	6.24	11.62
ALKBH8	2.47	2.34	2.21	2.67	1.76	3.47
ALLC	0	0	0	0.04	0	0
ALMS1	1.03	0.94	0.78	1.02	0.59	1.09
ALOX12	0.02	0.07	0.11	0.15	0.08	0.07
ALOX12B	0	0	0	0.02	0	0
ALOX15	0	0	0	0.02	0.05	0.06
ALOX15B	0	0.01	0	0	0	0
ALOX5	0	0	0	0	0	0
ALOX5AP	0.11	0.04	0.17	0.14	0.19	0.2
ALOXE3	0.03	0.02	0.03	1.03	0.78	1.21
ALPI	0.01	0	0	0.02	0	0
ALPK1	1.83	1.63	1.78	2.39	2.01	2.19
ALPK2	20.15	25.49	19.25	22.23	21.64	21.96
ALPK3	0.04	0.04	0.06	0.15	0.14	0.13
ALPL	2.47	3.79	2.51	2.37	2.1	2.53
ALPP	0	0	0	0.03	0	0.02
ALPPL2	0	0	0	0	0	0
ALS2	8.24	8.03	8.01	12.17	12.72	12.38
ALS2CL	0.51	0.46	0.53	0.62	0.64	0.57
ALS2CR11	0.35	0.27	0.28	0.41	0.14	0.32
ALS2CR12	0.02	0.08	0.06	0.53	0.45	0.53
ALX1	0	0	0	0	0	0
ALX3	0.47	0.83	0.74	1.2	1.26	1.17
ALX4	0	0	0.01	0.03	0	0.01
ALYREF	81.52	70.31	84.87	90.95	93.9	84.12
AMACR	3.3	3.23	3.37	3.44	3.45	3.32
AMBN	0	0	0	0	0	0
AMBP	0.06	0.06	0.14	0.04	0.15	0.04
AMBRA1	5.48	4.36	5.38	7.79	8.19	7.48
AMD1	24.82	25.18	21.82	38.33	29.15	42
AMDHD1	0.04	0.01	0	0.02	0.05	0.02
AMDHD2	6.89	5.39	6.61	7.94	6.48	7.11
AMELX	0	0	0	0	0	0
AMELY	0	0	0	0	0	0
AMER1	0.86	0.65	0.87	1.31	1.57	1.41
AMER2	0	0	0	0.01	0	0
AMER3	0	0	0	0	0	0
AMFR	26.73	25.19	28.21	32.05	34.14	32.61
AMH	0.19	0.16	0.1	0.28	0.15	0.39
AMHR2	0	0	0	0.03	0.03	0.07
AMICA1	0	0	0	0	0	0
AMIGO1	1.15	1.3	1.31	1.07	1.07	0.93
AMIGO2	8.36	5.3	6.82	11.22	11.26	9.72
AMIGO3	2	1.62	2.05	2.1	2.06	2.5
AMMECR1	4.2	3.76	3.92	4.82	4.22	5.64
AMMECR1L	8.96	7.93	8.95	13.41	13.3	12.21
AMN	0.1	0.08	0.02	0.14	0.07	0.28
AMN1	1.78	2.01	1.71	1.78	1.56	1.14
AMOT	1.99	1.48	1.87	2.25	1.85	1.97
AMOTL1	13.13	12.23	13.82	14.28	15.83	13.73
AMOTL2	64.81	57.69	62.48	123.44	125.74	126.81
AMPD1	0	0	0	0.04	0.02	0.04
AMPD2	32.88	28.32	32.12	37.74	38.56	36.3
AMPD3	4.02	4.67	3.67	4.34	3.96	4.25
AMPH	4.97	4.88	5.21	4.97	4.73	4.99
AMT	2.72	2.49	2.95	2.8	2.85	2.66
AMTN	0	0	0	0	0	0
AMY1A	0	0	0	0	0	0
AMY1B	0	0	0	0	0	0
AMY1C	0	0	0	0	0	0
AMY2A	0.02	0	0	0.03	0	0
AMY2B	0.29	0.32	0.4	0.62	0.42	0.39
AMZ1	0.55	0.49	0.46	0.73	0.66	0.62
AMZ2	48.4	43.92	51.84	47.86	51.67	47.84
ANAPC1	8.29	6.82	8.45	9.1	10.04	9.11
ANAPC10	5.19	6.13	5.55	5.93	5.24	6.1
ANAPC11	132.45	144.42	132.88	106.76	101.74	102.91
ANAPC13	58.07	70.85	54.68	56.93	46.13	58.68
ANAPC15	55.68	42.7	58.79	56.23	50.82	50.29
ANAPC16	13.11	14.69	14.12	11.42	11.83	11.2
ANAPC2	15.48	12.99	14.5	14.56	13.83	14.67
ANAPC4	7.95	7.22	6.99	8.5	8.29	9.41
ANAPC5	53.65	48.66	59.1	57.4	59.84	57.59
ANAPC7	21.07	19.31	23.12	23.23	24.64	21.86
ANG	2.91	3.13	4.16	2.81	2.46	2.32
ANGEL1	3.71	3.26	3.45	3.65	3.78	3.67
ANGEL2	4.5	4.67	4.3	5.28	4.99	5.45
ANGPT1	14.27	19.03	12.43	9.29	4.18	9.85
ANGPT2	0.03	0.04	0.03	0	0.04	0.07
ANGPT4	0.03	0.01	0.03	0	0	0
ANGPTL1	0.02	0.05	0.04	0.01	0.03	0
ANGPTL2	30.44	29.06	31.44	28.95	29.78	29.25
ANGPTL3	0.01	0.01	0	0.02	0	0
ANGPTL4	7.06	4.51	7.2	10.3	9.47	11.25
ANGPTL5	0	0.01	0	0.02	0	0.04
ANGPTL6	0.13	0.07	0.2	0.03	0.03	0.07
ANGPTL7	0	0.01	0	0	0.04	0
ANHX	0	0.02	0	0	0	0
ANK1	0.39	0.38	0.32	0.66	0.44	0.46
ANK2	0.57	0.53	0.52	0.53	0.41	0.59
ANK3	0.08	0.06	0.06	0.16	0.11	0.12
ANKAR	0.18	0.16	0.22	0.45	0.39	0.47
ANKDD1A	1.36	1.27	1.55	1.55	1.46	1.22
ANKDD1B	0	0.02	0.05	0.16	0.11	0.16
ANKEF1	0.68	0.47	0.63	0.62	0.72	0.98
ANKFN1	0	0.03	0.03	0.02	0	0.04
ANKFY1	11.7	9.7	11.65	11.64	12.47	11.56
ANKH	4.11	3.89	4.31	4.25	4.6	4.01
ANKHD1	5.73	4.5	5.93	7.68	10.24	8.64
ANKHD1-EIF4EBP3	2.33	2.65	1.95	3.96	2.92	4
ANKIB1	7.85	7.54	7.27	9.9	8.24	10.92
ANKK1	0	0	0	0	0	0.02
ANKLE1	0.47	0.45	0.49	0.76	0.52	0.44
ANKLE2	22.37	21.09	22.18	35.9	36.86	35.32
ANKMY1	0.76	0.79	0.92	1.21	1.58	1.08
ANKMY2	7.74	7.75	7.07	8.49	7.94	9.76
ANKRA2	6.64	6.57	6.81	5.94	5.92	6.6
ANKRD1	2.06	1.92	1.49	5.67	6.89	6.56
ANKRD10	12.81	12.32	12.84	16.78	14.02	17
ANKRD11	22.26	22.07	21.59	22.93	23.57	23.37
ANKRD12	1.62	2.22	1.22	2.4	0.92	2.16
ANKRD13A	80.69	89.45	81.06	90	99.79	86.33
ANKRD13B	2.28	2.23	2.46	2.15	2.26	2.49
ANKRD13C	4.63	4.82	3.87	7.36	5.58	7.96
ANKRD13D	11.05	11.12	10.65	15.22	15.29	15.59
ANKRD16	2.15	2.16	2.22	2.06	2.72	2.27
ANKRD17	12.1	9.81	10.56	16.86	16.18	16.62
ANKRD18A	0.01	0	0	0.01	0	0.04
ANKRD18B	1.08	0.73	0.97	1.22	0.99	1.15
ANKRD2	0.53	0.41	0.31	0.57	0.2	0.36
ANKRD20A1	0.01	0.01	0.02	0	0.01	0
ANKRD20A2	0	0	0.01	0	0.01	0.01
ANKRD20A3	0	0	0	0	0	0
ANKRD20A4	0.01	0.01	0	0	0	0
ANKRD22	0	0.01	0	0.01	0.04	0
ANKRD23	0.61	0.52	0.67	0.49	0.77	0.85
ANKRD24	0.2	0.15	0.15	0.23	0.27	0.15
ANKRD26	1.5	1.86	1.06	1.6	0.65	1.67
ANKRD27	7.49	7.05	7.21	11.08	11.02	10.63
ANKRD28	12.18	12.98	10.88	11.49	8.44	13.7
ANKRD29	0.27	0.22	0.22	0.25	0.3	0.25
ANKRD30A	0	0	0	0	0	0
ANKRD30B	0	0	0	0	0	0.01
ANKRD31	0.01	0.01	0	0.01	0.01	0.01
ANKRD32	1.7	1.45	1.34	2.1	1.19	2
ANKRD33	0.02	0	0.02	0.03	0	0.03
ANKRD33B	2.29	2.67	2.38	3.93	4.66	4.13
ANKRD34A	1.54	1.92	1.31	3.65	3.96	3
ANKRD34B	0	0	0	0	0.01	0
ANKRD34C	0	0	0	0.02	0	0
ANKRD35	2.51	2.69	2.9	1.87	1.73	2.27
ANKRD36	0.34	0.46	0.34	0.56	0.3	0.55
ANKRD36B	0.8	1.06	0.63	0.86	0.38	1.15
ANKRD36C	0.32	0.19	0.21	0.35	0.19	0.35
ANKRD37	3.46	3.68	2.83	3.01	3.56	3.38
ANKRD39	10.13	12.53	13.31	12.28	13.38	11.65
ANKRD40	14.68	13.95	14.03	19.65	21.69	19.76
ANKRD42	4.38	4.28	4.16	5.82	5.39	5.27
ANKRD44	1.1	0.76	0.7	0.98	0.99	1.4
ANKRD45	0.06	0.03	0.08	0.02	0	0.08
ANKRD46	2.41	2.39	2.12	3.81	2.73	3.41
ANKRD49	3.68	3.98	4.09	5.41	4.36	6.03
ANKRD50	4.59	3.88	4.07	4.7	3.87	5.64
ANKRD52	20.95	16.86	19.39	24.2	24.87	23.84
ANKRD53	0.46	0.5	0.55	0.71	0.36	0.49
ANKRD54	12.29	11.43	13.07	16.09	15.31	14.75
ANKRD55	0.01	0.02	0	0.04	0.02	0.02
ANKRD6	0.05	0.03	0.05	0.05	0.04	0.04
ANKRD60	0	0	0	0	0.01	0
ANKRD61	0.28	0.15	0.36	0.53	0.33	0.27
ANKRD62	0	0	0	0	0.01	0
ANKRD63	0	0	0	0	0	0
ANKRD65	0.09	0.07	0.25	0.19	0.28	0.2
ANKRD66	0	0	0	0	0.05	0
ANKRD7	0.07	0.11	0.1	0.12	0	0.08
ANKRD9	1.44	1.55	1.34	1.34	1.1	1.51
ANKS1A	4.54	3.96	4.78	6.54	6.52	6.71
ANKS1B	0.02	0.01	0.02	0.02	0.01	0.04
ANKS3	6.71	7.61	7.84	8.42	8.72	9.3
ANKS4B	0	0	0	0.02	0	0
ANKS6	3.62	3.38	3.84	4.52	4.72	4.7
ANKUB1	0.01	0	0.03	0	0.02	0.02
ANKZF1	9.1	7.44	9.03	8.09	8.67	8.08
ANLN	38.91	25.24	30.89	38.75	21.87	44.6
ANO1	2.32	4.58	1.76	2.59	3.14	2.51
ANO10	30.44	28.54	32.75	30.45	30.67	29.39
ANO2	0.01	0.05	0.04	0	0.05	0.03
ANO3	0.46	0.31	0.45	0.26	0.16	0.26
ANO4	17.29	14.73	18.19	16.49	15.54	16.13
ANO5	0	0	0	0	0	0
ANO6	15.75	14.87	14.65	15.47	14.92	15.84
ANO7	0.23	0.2	0.15	0.17	0.11	0.14
ANO8	2.81	2.61	2.96	3.1	2.82	3.33
ANO9	0	0.01	0	0.02	0	0.02
ANOS1	0.09	0.1	0.08	0.05	0.03	0.04
ANP32A	39.15	36.99	38.92	36.23	38.15	36.84
ANP32B	90.58	86.9	94.96	87.55	98.71	88.11
ANP32C	0	0	0	0	0	0
ANP32D	0	0	0	0	0	0
ANP32E	18.47	15.28	13.8	18.29	13.15	21.22
ANPEP	23.75	20.57	21.34	30.21	31.11	27.75
ANTXR1	58.06	39.22	65.86	38.85	38.79	43.6
ANTXR2	24.28	20.52	23.57	27.21	27.46	25.7
ANTXRL	0.01	0.02	0	0.02	0	0.02
ANXA1	286.27	361.38	230.4	261.29	171.37	249.89
ANXA10	0.06	0.06	0.24	0.04	0.11	0.04
ANXA11	99.25	107.37	97.65	99.07	99.59	94.33
ANXA13	0	0	0	0	0	0
ANXA2	1986.97	2002.76	2033.67	1720.72	1795.62	1615.45
ANXA2R	2.02	1.42	1.79	1.61	1.38	1.67
ANXA3	3.69	5.52	3.25	3.31	2.43	3.34
ANXA4	25.47	27.14	26.5	19.83	22.31	18.77
ANXA5	1163.06	1139.55	1313.78	956.77	1008.03	951.18
ANXA6	241.1	226.66	248.11	224.13	233.11	218.91
ANXA7	52.06	51.79	54.19	55.63	58.5	53.65
ANXA8	0.38	0.22	0.43	0.31	0.47	0.2
ANXA8L1	0	0	0	0.13	0.09	0
ANXA9	0.19	0.25	0.27	0.2	0.19	0.17
AOAH	0.01	0	0.01	0	0	0
AOC1	0	0.02	0	0	0	0
AOC2	0.33	0.26	0.28	1.76	1.47	1.95
AOC3	0.13	0.12	0.05	1.1	0.91	1.05
AOX1	9.05	12.18	8.13	12.84	13.38	12.83
AP1AR	2.54	3.53	1.82	3.29	1.84	4.01
AP1B1	32.79	30.66	32.81	33.5	34.18	32.87
AP1G1	16.45	14.52	16.43	16.91	17.62	18.34
AP1G2	3.05	3.01	2.79	2.98	2.95	3.07
AP1M1	54.36	52.43	54.34	59.9	59.07	61.65
AP1M2	0.15	0.22	0.08	0.21	0.23	0.33
AP1S1	94.73	97.9	98.16	91.7	90.96	86.43
AP1S2	22.38	29.2	19.45	21.67	18.01	22.85
AP1S3	0.77	0.92	0.8	0.91	1.12	1.32
AP2A1	73.96	72.45	71.49	68.45	66.57	72.82
AP2A2	22.99	21.2	23.24	26.27	25.99	25.08
AP2B1	56.56	53.06	59.89	50.04	52.94	49.2
AP2M1	476.96	442.36	472.29	473.24	490.27	461.68
AP2S1	230.12	235.93	235.64	183.1	169.21	177.89
AP3B1	22.48	20.37	22.89	23.12	22.98	25.4
AP3B2	0.01	0.02	0.02	0	0	0.03
AP3D1	45.94	41.08	44.98	57.18	59.17	56.82
AP3M1	12.39	13.26	11.77	9.72	9.16	11.25
AP3M2	9.08	8.73	8.68	10.81	11.54	10.59
AP3S1	73.03	85.78	74.65	73.77	71.28	76.89
AP3S2	6.26	6.27	7.03	7.48	7.74	7.52
AP4B1	4.55	3.97	4.64	8.18	8.35	8.15
AP4E1	2.84	3.17	2.62	4.71	3.82	5.49
AP4M1	11.12	10.72	10.26	9.27	9.19	8.81
AP4S1	2.07	2.46	2.45	2.98	2.38	2.66
AP5B1	3.03	2.46	3.37	3.61	3.72	3.5
AP5M1	6.34	6.91	6.37	7.05	6.06	7.79
AP5S1	9.05	8.67	8.12	8.83	8.21	8.58
AP5Z1	8.62	7.87	8.28	10.38	9.03	10.35
APAF1	6.32	5.1	5.92	7.38	7.53	8.36
APBA1	2.1	1.96	1.92	2.66	2.76	2.48
APBA2	11.88	12.32	11.71	12.61	13.5	13.16
APBA3	5.06	5.38	5.61	5.61	5.24	5.46
APBB1	24.43	25.56	25.44	27.12	25.68	24.75
APBB1IP	0.14	0.06	0.11	0.11	0.09	0.13
APBB2	5.42	6.27	5.36	7.08	6.92	7.11
APBB3	5.15	3.93	4.81	5.03	5.08	5
APC	2.56	3.01	1.78	3.35	1.52	3.68
APC2	0.1	0.11	0.09	0.14	0.13	0.18
APCDD1	0.23	0.26	0.37	0.28	0.51	0.24
APCDD1L	29.18	16.52	26.51	28.73	29.3	28.07
APCS	0	0	0	0	0	0
APEH	36.17	32.05	36.69	34.75	35.32	35.98
APELA	0	0	0	0	0	0
APEX1	112.59	102.07	116.28	97.44	101.03	89.11
APEX2	10.8	8.97	11.02	13.6	14.37	12.52
APH1A	57.11	53.83	60.31	57.46	57.13	55.37
APH1B	4.4	4.52	4.61	4.73	4.51	5.12
API5	30.83	29.6	30.17	34.24	34.32	38.23
APIP	21.92	21.24	22.35	22.79	21.55	21.23
APITD1	8.35	7.18	8.05	9.46	8.53	9.17
APITD1-CORT	0.63	0.49	0.57	0.85	0.97	0.93
APLF	0.65	0.94	0.54	0.77	0.49	0.72
APLN	0.36	0.23	0.31	0.42	0.27	0.2
APLNR	0.01	0	0.01	0.03	0.03	0
APLP1	7.47	7.22	7.1	7.11	7.96	7.7
APLP2	133.11	121.03	133.6	108.99	113.43	102.5
APMAP	104.22	93.45	107.25	102.92	107.51	103.34
APOA1	0	0.04	0.17	0	0.26	0.07
APOA1BP	46.84	48.93	46.67	43.69	43.29	45.27
APOA2	0	0	0	0	0	0
APOA4	0	0.02	0	0	0	0.04
APOA5	0	0.02	0	0	0.03	0.03
APOB	0	0	0.01	0	0	0
APOBEC1	0	0	0	0	0	0
APOBEC2	0.02	0	0	0.03	0	0
APOBEC3A	0	0	0	0	0	0
APOBEC3A_B	0	0	0	0	0	0
APOBEC3B	18.16	11.14	18.22	19.45	21.08	17.51
APOBEC3C	53.31	46.15	53.75	46.41	50.34	46.08
APOBEC3D	0.17	0.31	0.2	0.27	0.19	0.41
APOBEC3F	3.87	5.07	3.86	2.35	3.18	3.12
APOBEC3G	3.17	3.17	4.12	2.61	2.89	2.72
APOBEC3H	0.09	0	0.07	0.11	0.12	0.11
APOBEC4	0.01	0	0	0	0	0.02
APOBR	0.01	0	0.01	0.03	0.02	0
APOC1	1.66	2.32	1.87	0.52	1.17	0.9
APOC2	0	0	0	0	0	0
APOC3	0	0	0	0	0	0
APOC4	0	0	0	0	0	0
APOD	0.14	0.11	0.03	0.05	0.05	0
APOE	4.84	4.21	5.17	2.24	2.44	2.72
APOF	0	0	0	0.03	0.03	0
APOH	0.03	0	0	0	0	0.05
APOL1	0.91	1.25	0.83	0.68	0.79	0.56
APOL2	9.38	11.27	10.48	9.89	9.66	9.06
APOL3	0.9	1.39	0.89	0.65	1.08	0.84
APOL4	0	0	0	0.06	0.03	0.04
APOL5	0.02	0.04	0.12	0.08	0.11	0.19
APOL6	2.09	2.44	2.12	1.58	1.61	1.73
APOLD1	1.77	1.7	1.86	1.59	1.84	1.71
APOM	3.15	2.62	2.25	2.04	1.82	1.27
APOO	8.37	8.47	10.68	9.09	8.91	8.96
APOOL	2.86	2.91	2.47	2.72	2.09	3.11
APOPT1	28.81	32.08	33.08	25.8	27.83	33.55
APP	214.16	203.14	212.56	158.03	166.05	151.31
APPBP2	7.51	7.82	7.13	9.47	8.87	10.34
APPL1	5.4	5.02	4.48	5.47	4.35	6.63
APPL2	28.66	29.73	29.69	36.11	38.33	33.53
APRT	143.01	168.87	158.12	128.63	114.91	126.04
APTX	18.62	18.23	19.97	22.47	23.19	22.05
AQP1	0.6	0.66	0.7	0.76	0.75	0.37
AQP10	0	0	0	0.06	0	0.03
AQP11	1	1.03	0.96	1.19	1.42	1.27
AQP12A	0	0	0	0	0	0
AQP12B	0	0	0	0	0	0
AQP2	0	0	0	0.02	0	0
AQP3	2.22	1.65	2.22	1.92	2.3	2.19
AQP4	0	0	0	0.01	0	0
AQP5	0	0	0	0	0	0.03
AQP6	0.01	0.01	0.01	0	0.02	0
AQP7	0	0.02	0	0	0.04	0.09
AQP8	0	0.02	0	0.13	0.08	0.17
AQP9	0	0	0	0	0	0
AQR	8.65	7.39	8.41	9.55	8.75	11.05
AR	2.04	1.68	2	2.26	2.39	2.49
ARAF	26.83	27.48	27.45	27.08	27.45	25.94
ARAP1	16.61	15.16	16.55	18.37	18.51	17.66
ARAP2	0	0.01	0.02	0.02	0.01	0
ARAP3	4.45	4.12	4.72	4.98	5.35	5.24
ARC	0.06	0.04	0.08	0.08	0.11	0.1
ARCN1	91.65	79.08	93.18	84.89	87.56	83.1
AREG	5.15	0.5	5.04	0.86	0.91	1.31
AREL1	12.83	10.93	13.07	15.35	17.62	14.39
ARF1	334.7	315.72	343.65	333.57	345.4	328.68
ARF3	70.02	61.18	67.83	62.49	64.95	62.9
ARF4	360.02	327.14	354.98	276.01	294.03	274.48
ARF5	109.89	117.83	118.08	93.69	94.41	96.79
ARF6	26.03	28.25	24.8	29	28.39	32.57
ARFGAP1	54.66	46.4	54.18	64.88	63.87	65.77
ARFGAP2	22.13	20.25	23.95	30.53	31.68	29.14
ARFGAP3	33.52	29.88	35.2	32.34	35.74	32.59
ARFGEF1	7.05	7.44	6.03	7.49	5.65	8.49
ARFGEF2	6.17	5.17	5.52	7.72	7.6	8.38
ARFGEF3	0	0.01	0.01	0.01	0.01	0.01
ARFIP1	9.89	9.82	8.31	7.85	6.36	8.99
ARFIP2	16.09	16.02	16.54	16.67	16.34	16.64
ARFRP1	15.45	16.5	16.92	18.86	18.35	19.2
ARG1	0	0	0	0	0	0
ARG2	2.87	3.82	3.21	3.63	3.29	3.28
ARGFX	0	0	0	0	0	0
ARGLU1	42.72	41.79	41.67	46.69	41.21	45.46
ARHGAP1	48.48	48.42	44.94	44.48	47.53	44.82
ARHGAP10	12.52	12.99	13.51	17.78	18.93	16.91
ARHGAP11A	9.82	6.88	8.04	10.78	7.15	11.67
ARHGAP11B	1.19	0.83	0.96	1.44	1.47	1.35
ARHGAP12	4.6	5.87	3.67	6.2	3.31	6.81
ARHGAP15	0.02	0	0	0	0	0
ARHGAP17	31.15	28.2	30.12	40.79	44.1	40.33
ARHGAP18	8.8	11.46	7.45	10.71	6.91	11.55
ARHGAP19	4.06	2.73	3.68	5.73	5.99	5.9
ARHGAP20	1.7	1.3	1.64	1.64	1.44	1.98
ARHGAP21	13.36	13.95	11.68	15.17	12.26	15.98
ARHGAP22	15.74	16.18	13.39	17.96	18.49	18.12
ARHGAP23	29.11	30.48	27.99	36.65	39.32	36.53
ARHGAP24	3.23	2.58	2.84	3.43	3.55	3.95
ARHGAP25	0.1	0.16	0.08	0.05	0.11	0.11
ARHGAP26	0.11	0.19	0.18	0.29	0.26	0.24
ARHGAP27	0.27	0.34	0.16	0.48	0.66	0.95
ARHGAP28	1.44	1.26	1.48	1	0.49	1.12
ARHGAP29	3.6	4.75	2.88	5.29	3.14	5.71
ARHGAP30	0.09	0.06	0.18	0.1	0.16	0.14
ARHGAP31	4.04	2.69	3.72	4.37	4.6	4.32
ARHGAP32	1.13	1.04	1.18	1.84	1.77	1.75
ARHGAP33	3.02	1.92	2.69	3.79	2.96	3.49
ARHGAP35	10.74	9.41	10.43	15.19	16.51	14.6
ARHGAP36	0	0	0	0	0	0
ARHGAP39	1.41	1.26	1.42	2.58	1.98	2.46
ARHGAP4	0.23	0.2	0.23	0.37	0.35	0.32
ARHGAP40	0.01	0.01	0	0	0	0
ARHGAP42	1.39	0.89	1.06	1.92	1.55	2.07
ARHGAP44	0.7	0.51	0.82	0.92	0.91	0.83
ARHGAP5	3.94	5.02	3.16	5.2	2.51	5.8
ARHGAP6	1.15	1.15	1.21	1.81	1.43	1.96
ARHGAP8	0.09	0.25	0.04	0.14	0.13	0
ARHGAP9	0.06	0.14	0.13	0.14	0.22	0.17
ARHGDIA	398.03	356.53	370.91	422.63	393.16	431.87
ARHGDIB	5.45	4.48	6.12	5.49	4.22	5.08
ARHGDIG	0.38	0.55	0.43	0.12	0.42	0.51
ARHGEF1	27.31	24.31	26.57	27.73	26.91	26.19
ARHGEF10	13.3	12.31	13.01	17.68	18.23	16.62
ARHGEF10L	5.69	5.91	5.44	7.94	8.92	8.76
ARHGEF11	6.91	5.82	7.01	8.26	9.4	8.37
ARHGEF12	20.99	19.07	19.74	22.7	23.21	24.02
ARHGEF15	0.01	0	0	0	0	0
ARHGEF16	0	0.04	0.03	0.03	0	0.02
ARHGEF17	19.49	17.78	19.13	23.97	25.81	23.2
ARHGEF18	9.45	8.46	9.55	12.39	12.61	13.09
ARHGEF19	2.95	2.7	3.25	2.87	3.01	3.36
ARHGEF2	30	38.7	29.24	43.7	46.32	43.68
ARHGEF25	12.74	11.55	13.4	13.53	13.85	11.83
ARHGEF26	0.61	0.35	0.53	1.11	1.11	1.2
ARHGEF28	6.54	8.18	6.64	9.92	10.29	10.5
ARHGEF3	1.19	1.06	1.2	1.5	1.75	1.49
ARHGEF33	0.07	0.07	0.06	0.1	0.1	0.09
ARHGEF35	0.18	0.13	0.21	0.2	0.25	0.26
ARHGEF37	0.38	0.31	0.37	0.55	0.71	0.7
ARHGEF38	0	0	0	0.01	0	0
ARHGEF39	1.33	0.99	1.25	1.28	1.47	1.39
ARHGEF4	1.08	1.15	1.21	1.48	1.54	1.16
ARHGEF40	15.24	14.18	15.52	17.26	18.79	18.57
ARHGEF5	0.35	0.44	0.34	0.54	0.48	0.4
ARHGEF6	1.96	2.04	1.88	1.72	1.63	1.72
ARHGEF7	13.06	12.52	12.67	15.97	17.79	16.06
ARHGEF9	2.8	2.3	2.6	2.77	3.24	3.2
ARID1A	11.12	9.02	10.61	17.55	18.56	16.63
ARID1B	5.26	4.08	5.2	6.59	6.4	6.24
ARID2	2.18	1.84	1.89	2.88	2.16	3.15
ARID3A	6.51	5.55	5.67	6.66	6.46	7.22
ARID3B	2.11	1.48	2.01	2.8	3.2	2.69
ARID3C	0.02	0	0.03	0	0.04	0.05
ARID4A	1.99	2.46	1.58	2.54	1.09	2.81
ARID4B	4.78	5.71	3.95	6.24	3.57	7.42
ARID5A	3.88	4.93	3.7	5.53	5.67	5.14
ARID5B	36.63	42.58	37.05	33.45	31.33	34.85
ARIH1	12.85	11.77	13.1	15.96	16.37	16.83
ARIH2	19.65	18.39	20.12	24.26	25.77	24.41
ARIH2OS	0.71	0.48	0.61	0.37	0.38	0.4
ARL1	29.84	36.07	30.88	26.68	25.22	28.68
ARL10	2.44	1.79	2.84	2.11	2.62	2.11
ARL11	0.01	0.01	0	0	0	0
ARL13A	0.06	0	0	0	0.1	0
ARL13B	1.6	1.74	1.38	2.08	1.07	1.91
ARL14	0.05	0.05	0	0	0.08	0.17
ARL14EP	7.57	9.67	6.37	9.41	6.9	10.1
ARL14EPL	0.06	0	0	0.52	0.3	0.32
ARL15	3.12	3.21	2.81	2.53	1.96	2.63
ARL16	29.52	29.94	29.73	27.81	29.03	27.09
ARL17A	4.13	3.92	4.17	4.6	3.53	4.77
ARL17B	2.27	2.31	3.31	2.86	3.37	1.49
ARL2	80.26	88.79	82.85	82.18	83.82	73.13
ARL2BP	38.17	36.01	39.8	34.61	40.23	39.92
ARL3	13.99	12.26	14.1	12.85	13.6	12.01
ARL4A	7.71	7.84	7.34	10.4	9.01	11.08
ARL4C	5.82	9.2	5.17	10.89	11.73	10.66
ARL4D	18.64	23.26	20.07	29.52	30.49	30.08
ARL5A	6.84	7.89	6.03	9.56	5.76	8.46
ARL5B	2.91	2.81	2.58	5.06	2.69	6.07
ARL5C	0	0	0	0	0	0
ARL6	1.46	1.58	1.73	1.41	0.91	1.69
ARL6IP1	73.61	53.18	68.79	91.56	84.17	92.69
ARL6IP4	119.99	119.25	117.98	110	107.95	107.15
ARL6IP5	74.71	79.49	78.67	88.87	90.34	87.7
ARL6IP6	7.27	6.53	6.94	6.74	7.25	7.48
ARL8A	22.46	22.83	23.63	27.2	30.5	24.54
ARL8B	28.33	30.49	29.53	28.61	27.95	30.04
ARL9	0.32	0.32	0.37	0.29	0.28	0.67
ARMC1	16.14	13.9	15.45	13.71	13.63	13.46
ARMC10	10.42	11.22	10.67	8.25	9.64	8.84
ARMC12	0.14	0.27	0.4	0.23	0.24	0.28
ARMC2	0.49	0.45	0.42	0.59	0.55	0.61
ARMC3	0	0	0	0	0	0
ARMC4	0.72	0.67	0.59	0.66	0.56	0.9
ARMC5	3.26	2.85	3.28	2.81	2.64	3.63
ARMC6	16.68	15.84	17.81	15.55	17.66	16.45
ARMC7	5.29	4.68	4.91	6.14	5.69	5.91
ARMC8	7.05	7.77	6.95	8.6	7.45	9
ARMC9	13.01	14.36	15	14.72	16.62	15.76
ARMCX1	15.1	13.8	14.56	13.83	13.7	13.9
ARMCX2	34.27	31.57	34.93	32.8	35.9	35.47
ARMCX3	30.77	31.3	26.63	22.57	21.26	23.75
ARMCX4	3.09	2.64	2.86	3.79	3.51	3.71
ARMCX5	3.94	3.5	4.19	5.34	4.73	5.74
ARMCX5-GPRASP2	0.7	0.78	0.47	1.17	0.23	0.78
ARMCX6	46.54	45.91	50.21	44.23	43.78	45.07
ARMS2	0	0.04	0	0.08	0.15	0.23
ARMT1	13.52	15.95	11.41	14.18	9.09	15.08
ARNT	9.38	8.09	10.09	12.17	12	11.13
ARNT2	9.67	11.83	10.16	11.8	12.67	11.46
ARNTL	4.14	3.29	4.25	6.87	6.51	6.83
ARNTL2	6.26	5.86	5.97	7.45	7.63	7.96
ARPC1A	141.25	146.35	149.2	128.11	140.67	134.26
ARPC1B	190.71	186.49	188.68	192.77	182.89	185.65
ARPC2	438.82	421.56	459.45	512.42	524.93	474.65
ARPC3	343.05	370.1	385.87	275.76	282.88	284.42
ARPC4	134.52	139.52	139.75	123.66	128.26	124.28
ARPC4-TTLL3	2.86	3.27	2.92	3.38	3.1	3.43
ARPC5	189.87	178.35	201.33	178.42	186.47	181.44
ARPC5L	53	56.91	58.82	74.8	75.66	77.25
ARPIN	4.64	3.91	5.01	4.49	4.57	4.49
ARPP19	19.86	19.82	18.09	19.21	17.4	21.35
ARPP21	0	0	0	0	0	0
ARR3	0	0	0	0	0	0
ARRB1	1.76	2.09	1.88	1.79	1.74	1.7
ARRB2	4.98	5.05	4.54	5.34	5.64	5.54
ARRDC1	10.18	10.82	10.51	9.15	9.02	12.45
ARRDC2	2.36	2.51	2.75	2.83	2.9	3.12
ARRDC3	7.17	6.88	6.78	7.3	6.98	9.76
ARRDC4	3.09	3.53	3.13	5.63	5.66	6.17
ARRDC5	0	0.02	0	0.03	0.06	0
ARSA	10.36	10.06	10.23	9.2	8.28	8.42
ARSB	8.47	7.68	8.89	7.38	8.21	7.57
ARSD	3.34	3.28	3.52	2.72	3.12	2.87
ARSE	0.85	0.57	0.82	0.86	0.79	0.9
ARSF	0	0	0	0	0	0
ARSG	1.18	1.19	1.32	1.22	1.17	1.34
ARSH	0	0	0	0	0	0
ARSI	6.36	4.23	6.19	6.71	6.26	6.73
ARSJ	40.12	44.12	38.87	45.6	47.33	46.51
ARSK	8.77	10.84	8.01	9.56	8.16	9.21
ART1	0	0	0	0	0	0
ART3	0.06	0.13	0.07	0.07	0	0
ART4	0	0	0	0	0	0
ART5	0.4	0.26	0.37	0.18	0.48	0.17
ARTN	0.07	0.09	0.07	0.38	0.31	0.17
ARV1	9.51	10.07	8.99	10.46	8.51	9.35
ARVCF	1.99	2.57	1.75	2.42	2.47	2.1
ARX	0	0	0	0	0	0
AS3MT	2.17	1.86	2.13	1.79	2.2	1.78
ASAH1	21.68	23.79	18.79	17.37	14.95	18.77
ASAH2	0.41	0.28	0.3	0.4	0.29	0.39
ASAH2B	1.75	1.91	1.81	2.43	1.79	2.23
ASAP1	21.57	24.35	19.33	32.75	31.18	32.74
ASAP2	9.89	11.12	8.94	12.72	13.24	13.36
ASAP3	6.61	5.93	7.25	9.19	9.27	8.98
ASB1	11.26	11.18	11.55	13.25	14.15	13.37
ASB10	0	0	0	0	0	0
ASB11	0	0.01	0	0	0.02	0
ASB12	0	0	0	0	0	0
ASB13	3.06	3	3.3	3.88	3.54	3.4
ASB14	0.03	0.09	0.1	0.1	0.07	0.09
ASB15	0	0	0	0.02	0.02	0
ASB16	0.63	0.72	0.88	0.6	0.83	0.56
ASB17	0	0	0	0	0	0
ASB18	0	0	0	0	0	0
ASB2	0.61	0.5	0.88	0.76	0.47	0.74
ASB3	8.68	8.61	9.94	11.08	11.22	11.31
ASB4	0	0	0	0	0	0
ASB5	0.11	0.18	0.07	0.12	0.1	0.1
ASB6	10.29	9.52	10.63	15.85	16.38	16.64
ASB7	3.27	2.7	3.42	4.82	4.46	4.69
ASB8	10.25	9.63	11.21	12.05	12.32	12.57
ASB9	0.05	0.08	0.08	0.03	0.06	0
ASCC1	8.56	8.19	9.72	8.08	7.19	7.65
ASCC2	28.26	25.11	26.63	32.06	30.65	30.59
ASCC3	13.13	13.19	11.33	12.4	8.5	14.55
ASCL1	0	0	0	0	0	0
ASCL2	0	0	0	0	0	0
ASCL3	0	0	0	0	0	0
ASCL4	0	0	0	0	0.02	0
ASCL5	0.02	0	0.02	0	0	0
ASF1A	9.97	9.65	9.46	10.64	6.68	11.07
ASF1B	11.08	7.29	11.16	11.34	11.4	10.88
ASGR1	1.26	1.29	1.05	1.92	2.06	1.84
ASGR2	0	0	0	0	0.04	0
ASH1L	4.83	4.29	4.07	7.91	5.71	8.32
ASH2L	18.03	15.48	17.9	17.14	18.89	17.05
ASIC1	4.91	5.35	5.22	4.46	4.29	4.39
ASIC2	0.24	0.21	0.29	0.28	0.37	0.23
ASIC3	0.14	0.15	0.08	0.34	0.23	0.33
ASIC4	0	0	0.01	0.12	0.08	0.14
ASIC5	0	0	0	0	0	0
ASIP	0	0	0	0	0	0
ASL	22.42	23.59	23.77	18.99	19.85	17.96
ASMT	0.07	0.03	0.04	0.29	0.22	0.12
ASMTL	22.19	23.38	22.03	23.18	23.42	22.14
ASNA1	69.87	67.71	67.5	51.53	54.63	47.37
ASNS	80	111.43	86.39	65.63	77.82	68.79
ASNSD1	18.33	19.7	15.82	18.73	12.93	19.58
ASPA	0.02	0.02	0.02	0.04	0.12	0.04
ASPDH	0.12	0	0	0	0	0.07
ASPG	0	0	0	0	0	0
ASPH	166.95	173.73	143.44	154.01	126.52	167.58
ASPHD1	9.18	10.06	11.42	10.08	9.69	8.19
ASPHD2	1.34	1.23	1.07	1.78	1.77	1.91
ASPM	3.7	3.41	2.92	3.48	1.44	3.57
ASPN	0.05	0.14	0.06	0.28	0.09	0.26
ASPRV1	0.09	0.13	0.19	0.14	0.25	0.14
ASPSCR1	12.72	12.1	12.21	12.6	11.46	13.23
ASRGL1	0.2	0.19	0.18	0.21	0.27	0.15
ASS1	19.49	30.16	21.57	16.6	16.72	14.82
ASTE1	2.04	1.68	2.29	2.39	2.79	2.48
ASTL	0	0	0	0.08	0.04	0.04
ASTN1	0.02	0.01	0.02	0.01	0.01	0
ASTN2	2.5	2.35	2.47	2.52	2.69	2.01
ASUN	9.87	9.72	8.82	9.22	6.93	9.51
ASXL1	13.5	11.74	13.52	18.19	18.97	18.51
ASXL2	3.51	2.89	2.93	4.53	4.18	4.85
ASXL3	0.02	0.02	0.02	0.03	0.02	0.03
ASZ1	0	0.03	0	0.03	0	0
ATAD1	11.42	12.69	11.16	10.96	10.2	12.24
ATAD2	8.1	5.82	6.76	8.8	6	10.21
ATAD2B	1.26	1.2	0.94	1.92	1.46	2.34
ATAD3A	32.11	26.98	32.65	38.88	36.1	35.94
ATAD3B	10.12	8.59	10.15	12.6	12.48	11.74
ATAD3C	0	0.01	0	0	0	0.03
ATAD5	0.72	0.68	0.51	0.83	0.4	1.09
ATAT1	6.82	5.92	6.21	7.26	6.41	6.67
ATCAY	0.1	0.03	0.09	0.09	0.08	0.15
ATE1	3.77	3.72	3.98	4.69	4.5	5.24
ATF1	6.52	7.82	5.32	7.26	5.27	7.39
ATF2	6.08	7.62	4.68	8.43	4.66	8.89
ATF3	4.94	8.49	5.04	8.52	8.9	8.65
ATF4	343.86	448.31	355.13	370.37	395.7	363.29
ATF5	18.64	18.34	18.72	16.29	15.44	14.78
ATF6	9.73	9.45	9.89	9.47	9.5	8.99
ATF6B	40.34	37.09	38.73	40.59	44.33	38.47
ATF7	9.44	8.49	8.69	12.22	12.46	10.17
ATF7IP	5.13	4.75	4.35	7.26	6.17	7.91
ATF7IP2	0.17	0.15	0.23	0.34	0.46	0.56
ATG10	1.92	1.81	1.96	1.79	2.04	1.66
ATG101	51.2	49.79	54.2	47.07	50.44	48.18
ATG12	13.16	14.36	12.85	10.28	9.19	10.8
ATG13	12.02	12.34	13.25	12.54	13.41	12.55
ATG14	4.45	4.32	4.78	4.07	5.01	4.15
ATG16L1	10.32	8.7	10.22	12.02	13.08	12.12
ATG16L2	1.69	2.16	2.06	3.02	2.26	2.41
ATG2A	4.61	3.9	4.23	4.55	4.27	4.81
ATG2B	3.45	3.2	3.2	3.32	2.85	3.48
ATG3	30.63	27.38	30.28	31.95	29.84	31.27
ATG4A	5.5	5.32	6.1	6.41	6.17	6.5
ATG4B	19.57	19.81	19.95	18.42	19.17	17.2
ATG4C	2.61	3.29	1.92	2.46	2.07	3.41
ATG4D	8.2	8.88	8.49	10.98	10.05	10.27
ATG5	9.6	10.27	8.87	12.31	9.26	13.23
ATG7	8.76	9.06	8.73	9.24	10.47	9.37
ATG9A	22.14	17.85	22.52	22.92	23.04	23.18
ATG9B	0.04	0.03	0.05	0.04	0.02	0.04
ATHL1	6.8	6.85	7.12	8.02	6.44	7.43
ATIC	44.03	41.37	48.41	47.51	53.06	48.4
ATL1	3.23	3.25	3.47	2.68	3.03	3.28
ATL2	6.37	6.15	5.79	7.45	6.26	8.5
ATL3	13.45	13.19	12.79	11.84	11.82	13.5
ATM	4.13	4.56	3.31	3.56	1.83	3.88
ATMIN	9.66	9.02	9.99	13.14	12.17	12.96
ATN1	58.18	46.39	51.24	68.52	65.1	63.82
ATOH1	0	0	0	0	0	0
ATOH7	0.02	0.04	0.07	0	0	0
ATOH8	4.96	2.16	5.43	5.55	5.09	5.57
ATOX1	143.58	184.99	174.87	108.16	122.32	119.12
ATP10A	8.76	7.36	8.41	11.88	13.65	11.5
ATP10B	0	0	0	0	0	0
ATP10D	10.86	10.87	9.67	15.66	17.25	15.27
ATP11A	5.45	4.72	5.22	5.57	5.82	5.78
ATP11AUN	0	0	0	0	0	0
ATP11B	4.96	6.08	3.99	5.95	4.07	6.48
ATP11C	6.93	7.77	5.67	7.19	4.27	8.26
ATP12A	0	0	0	0	0.01	0
ATP13A1	17.55	15.65	15.36	23.32	23.42	23.07
ATP13A2	7.27	6.95	6.78	6.68	6.65	6.77
ATP13A3	20.81	24.18	17.51	26.54	18.81	29.44
ATP13A4	0	0	0.01	0.01	0	0
ATP13A5	0	0	0	0	0	0
ATP1A1	72.4	56.67	72.92	83.69	90.73	82.37
ATP1A2	0.74	2.09	0.92	0.63	0.86	0.7
ATP1A3	0.12	0.17	0.12	0.07	0.19	0.07
ATP1A4	0	0	0	0	0	0.01
ATP1B1	18.65	15.49	17.74	20.86	19.25	22.25
ATP1B2	0.05	0.03	0.01	0.06	0.04	0.03
ATP1B3	81.91	69.39	89.29	64.48	65.17	61.04
ATP1B4	0	0	0	0.03	0	0
ATP2A1	0.19	0.24	0.29	0.67	0.62	0.63
ATP2A2	61.66	49.42	59.7	69.61	76.12	69.97
ATP2A3	0.26	0.24	0.31	0.3	0.34	0.24
ATP2B1	7.4	7.88	6.61	7.81	4.57	8.83
ATP2B2	0	0	0.01	0.02	0	0.01
ATP2B3	0.01	0.01	0.01	0.07	0.06	0.07
ATP2B4	75.84	72.78	65.44	78	85.72	73
ATP2C1	28.08	25.52	27.27	35.13	33	36.48
ATP2C2	0.04	0.02	0.04	0.05	0.03	0.1
ATP4A	0.01	0	0	0.03	0	0
ATP4B	0	0	0	0.04	0	0
ATP5A1	299.2	287.26	318.38	250.36	268.17	248.62
ATP5B	472.41	436.97	507.16	341.18	332.02	340.45
ATP5C1	183.28	195.03	209.7	173.86	189.91	177.1
ATP5D	95.07	109.18	106.15	49.72	48.32	69.47
ATP5E	814.41	1045.3	869.38	607.24	626.19	610.82
ATP5F1	83.9	92.57	87.05	70.63	64.84	74.68
ATP5G1	136.59	140.14	147.92	133.87	136.07	130.93
ATP5G2	239.27	265.52	260.06	188.28	190.44	177.2
ATP5G3	81.38	88.16	89.08	68.55	68.69	65.46
ATP5H	347.04	381.77	363.88	294.99	301.18	284.02
ATP5I	430.32	505.84	454.08	338.43	359.47	356.22
ATP5J	103.55	114.95	120.28	117.46	107.64	113.12
ATP5J2	382.93	455.21	410.42	349.53	364.33	329.63
ATP5J2-PTCD1	0.23	0.17	0.32	0	0.79	0
ATP5L	134.36	168.65	147.43	114.32	115.56	108.16
ATP5L2	0	0	0	0	0	0.08
ATP5O	194.95	221.76	216.69	165.11	184.11	182.74
ATP5S	2.35	2.45	3.04	2.21	2.94	3.11
ATP5SL	33.28	32.1	35.53	37.02	37.09	37.23
ATP6AP1	59.75	52.56	60.84	66.42	65.56	63.99
ATP6AP1L	0.7	0.57	0.63	0.65	0.94	0.59
ATP6AP2	87.47	88.9	90.44	74.46	76.37	79.61
ATP6V0A1	8.48	7.87	8.45	9.71	10.57	9.42
ATP6V0A2	3.23	2.79	3.35	4.62	5.58	5.31
ATP6V0A4	0.02	0.01	0.05	0.18	0.06	0.07
ATP6V0B	60.32	59.06	62.5	64.16	57.76	75.34
ATP6V0C	146.69	144.94	140.52	158.85	164.66	140.13
ATP6V0D1	70.85	73.18	71.91	64.03	64.29	60.7
ATP6V0D2	0	0	0	0	0	0
ATP6V0E1	254.15	265.22	267.09	195.97	209.28	206.48
ATP6V0E2	12.37	12.25	12.31	10.39	10.95	10.48
ATP6V1A	16.9	16.94	16.72	15.92	15.41	17.03
ATP6V1B1	0.48	0.55	0.49	0.46	0.49	0.59
ATP6V1B2	36.87	34.6	38.94	36.09	37.3	37.98
ATP6V1C1	9.04	9.85	8.5	10.41	8.79	11.42
ATP6V1C2	0.65	0.56	0.55	0.67	0.71	0.58
ATP6V1D	56.33	59.1	55.51	42.8	44.91	43.79
ATP6V1E1	122.45	132.52	128.64	114.23	113.24	112.78
ATP6V1E2	0.45	0.3	0.53	0.6	0.7	0.82
ATP6V1F	167.34	186.36	171.5	142.8	139.54	127.33
ATP6V1G1	51.05	52.96	53.65	51.13	48.51	49.68
ATP6V1G2	2.33	2.42	2.48	2.71	2.57	2.9
ATP6V1G3	0.06	0.06	0.07	0	0	0
ATP6V1H	26.44	27.95	30.42	25.18	26.16	25.96
ATP7A	3.55	2.6	3.13	3.2	2.49	4.11
ATP7B	0.77	0.75	0.84	0.92	1.03	0.9
ATP8A1	0.06	0.03	0.03	0.06	0.04	0.06
ATP8A2	0.03	0.02	0.02	0	0.02	0.03
ATP8B1	18.26	29.8	15.63	26.89	26.69	28.69
ATP8B2	22.11	21	21.42	26.05	28.54	24.86
ATP8B3	0.97	0.65	0.9	0.84	1.01	0.85
ATP8B4	0.17	0.12	0.19	0.1	0.06	0.19
ATP9A	8.58	9.1	8.36	9.09	10.74	8.83
ATP9B	3.57	3.16	3.38	4.21	4.72	4.68
ATPAF1	22.07	22.26	24.28	23.34	25.58	25.57
ATPAF2	8.01	9.17	8.54	7.64	7.25	8.71
ATPIF1	274.06	276.6	269.17	188.04	148.36	196.41
ATR	2.85	3.28	2.18	3.28	1.94	3.64
ATRAID	102.85	106.07	109.73	94.49	96.72	98.14
ATRIP	4.03	3.02	3.62	4.69	5.12	4.17
ATRN	14.38	12.85	15.58	15.68	17.07	16.08
ATRNL1	0.16	0.08	0.13	0.02	0.14	0.11
ATRX	4.24	5.6	2.84	3.71	1.47	3.96
ATXN1	2.57	1.89	2.55	2.6	2.63	2.72
ATXN10	48.61	50.78	52.67	41.98	41.01	43.69
ATXN1L	5.19	4.26	5.23	8.14	8.79	7.99
ATXN2	14.56	12.63	13.38	24.04	24.99	24.28
ATXN2L	38.29	36.82	33.38	54.34	55.4	51.71
ATXN3	1.45	1.71	1.25	1.25	1.23	1.78
ATXN3L	0	0	0	0	0	0
ATXN7	3.14	2.81	3.09	4.92	4.53	4.75
ATXN7L1	2.29	1.94	2.11	2.73	3.03	2.71
ATXN7L2	1.58	1.42	1.7	2.75	2.96	2.92
ATXN7L3	21.69	18.09	21.72	26.12	27.03	25.81
ATXN7L3B	21.85	20.27	21.82	21.8	23.83	21.23
AUH	4.35	4.57	4.23	3.95	3.96	3.68
AUNIP	1.61	0.95	1.4	1.9	2.18	1.94
AUP1	53.8	51.56	50.77	57.81	57.26	56.49
AURKA	38.85	31.39	39.87	33.63	34.67	32.83
AURKAIP1	114.18	115.69	117.54	101.38	96.44	98.27
AURKB	27.91	16.84	26.09	32.52	31.76	29.39
AURKC	0.6	0.23	0.23	0.67	0.54	0.62
AUTS2	1.25	0.81	0.98	1.63	1.7	1.23
AVEN	21.83	23.57	24.13	24.39	23.15	22.95
AVIL	0.25	0.18	0.36	2.01	2.22	2.3
AVL9	6.35	6.08	6.39	8.5	8.7	9.23
AVP	0	0	0	0	0	0
AVPI1	35	24.84	40.69	25	19.72	30.99
AVPR1A	0	0	0	0	0	0
AVPR1B	0	0	0	0	0	0
AVPR2	0	0	0	0.1	0.13	0
AWAT1	0	0	0	0	0	0
AWAT2	0.01	0.01	0.05	0	0	0.02
AXDND1	0.01	0	0.01	0.14	0.21	0.2
AXIN1	8.36	8.39	7.9	11.93	11.54	11.33
AXIN2	0.56	0.54	0.64	0.84	1.02	1.13
AXL	159.16	137.48	148.82	202.04	225.65	199.54
AZGP1	0	0	0	0	0	0
AZI2	17.45	22.61	17.62	13.8	11.18	16.22
AZIN1	47.41	44.37	47.08	62.95	66.24	65.18
AZIN2	3.27	2.78	4.11	2.79	3.3	4.15
AZU1	0.11	0.14	0.33	0.2	0.19	0.53
B2M	1351.57	1520.28	1430.95	875.43	905.96	854.59
B3GALNT1	1.83	2.04	1.62	1.49	1.29	1.93
B3GALNT2	5.24	4.77	5.32	6.8	6.85	7.69
B3GALT1	0.07	0.1	0.16	0.12	0.14	0.19
B3GALT2	1.4	3.33	1.37	1.25	0.63	1.13
B3GALT4	0.91	0.92	0.77	0.63	0.45	0.6
B3GALT5	0.09	0.02	0.02	0.15	0.17	0.16
B3GALT6	13.24	12.37	13.84	14.58	14.62	15.43
B3GAT1	0.08	0.13	0.14	0.14	0.07	0.14
B3GAT2	0	0	0	0	0	0
B3GAT3	30.89	29.38	30.66	32.94	33.1	29.36
B3GLCT	2.53	1.87	2.36	2.66	2.99	3.47
B3GNT2	4.07	3.82	3.46	6.05	5.38	5.54
B3GNT3	0	0	0	0	0	0
B3GNT4	0.16	0.02	0.05	0.18	0.17	0.29
B3GNT5	0.52	0.64	0.48	0.58	0.25	0.76
B3GNT6	0	0	0	0	0	0
B3GNT7	0.08	0.04	0.03	0.1	0.07	0.04
B3GNT8	0.46	0.48	0.63	0.44	0.51	0.56
B3GNT9	9.61	8.55	9.75	9.56	9.49	9.72
B3GNTL1	6.04	5.24	5.06	6.13	5.36	5.36
B4GALNT1	0.62	0.46	0.75	0.75	0.43	0.54
B4GALNT2	0.05	0.17	0.13	0.03	0.31	0.2
B4GALNT3	0	0	0	0	0.01	0.09
B4GALNT4	7.01	7.31	7.79	7.82	6.57	7.58
B4GALT1	23.48	21	24.82	23.41	25.4	23.81
B4GALT2	46.83	45.92	48.35	51.46	50.69	50.05
B4GALT3	12.93	12.21	12.17	13.96	14.49	13.44
B4GALT4	31.92	26.72	34.96	24.23	22.91	24.64
B4GALT5	10.54	8.69	10.12	14.09	15.12	13.48
B4GALT6	0.39	0.38	0.31	0.43	0.23	0.53
B4GALT7	23.65	24.44	24.78	26.6	23.57	25.22
B4GAT1	15.03	14.07	16.12	15.12	14.97	14.35
B9D1	12.94	14.05	13.85	11.3	11.18	10.08
B9D2	4.79	4.85	5.88	3.96	4.02	4.01
BAALC	19.35	20.61	20.29	21.52	23.55	20.82
BAAT	0.02	0	0	0.23	0.28	0.29
BABAM1	62.52	60.76	66.04	58.06	60.51	58.54
BACE1	25.23	19.3	24.33	24.95	26.62	23.71
BACE2	4.06	3.26	4.06	3.57	4	3.75
BACH1	6.23	9.56	5.33	8.29	5.61	8.64
BACH2	0.25	0.21	0.19	0.24	0.25	0.16
BAD	59.08	60.75	58.54	43	32.2	51.61
BAG1	4.99	4.83	5.77	5.75	5.72	6.57
BAG2	33.68	41.09	34.58	35.3	29.49	36.47
BAG3	48.25	42.28	44.33	258.29	262.57	255.31
BAG4	4.69	5.45	4.93	6.39	5.81	7.37
BAG5	7.62	7.84	7.8	9.84	9.81	10.16
BAG6	59.79	53.04	55.21	60.3	61.41	60.43
BAGE	0	0	0	0	0	0
BAGE2	0	0	0	0	0	0
BAGE3	0	0	0	0	0	0
BAGE4	0	0	0	0	0	0
BAGE5	0	0	0	0	0	0
BAHCC1	3.28	2.29	2.9	3.28	3.03	3.73
BAHD1	9.49	8.03	8.65	13.94	14.11	13.19
BAIAP2	8.24	7.58	7.87	9.94	10.38	11.11
BAIAP2L1	4.67	4.31	4.56	5.95	6.25	5.77
BAIAP2L2	0.2	0.28	0.18	0.24	0.21	0.41
BAIAP3	0.35	0.26	0.36	0.27	0.32	0.36
BAK1	13.91	13.58	15.21	17.06	17.43	17.93
BAMBI	12.42	10.79	13.49	17.53	18.74	19.3
BANF1	154.2	138.75	150.42	143.85	147.67	128.63
BANF2	0.15	0	0	0	0	0
BANK1	0.2	0.22	0.09	0.11	0.12	0.13
BANP	6.32	6.87	6.74	8.43	9.5	8.66
BAP1	21.24	18.33	21.58	26.75	27.01	25.47
BARD1	1.96	1.48	1.78	2.68	2.47	3.11
BARHL1	0	0	0	0	0.03	0
BARHL2	0	0	0	0	0	0
BARX1	0	0	0.07	0	0	0
BARX2	0	0.02	0	0.03	0	0
BASP1	131.95	120.42	134.37	131.99	128.33	138.3
BATF	0	0	0	0	0	0
BATF2	0.33	0.48	0.44	0.58	0.57	0.29
BATF3	1.89	2.53	2.36	1.96	2.34	2.17
BAX	179.11	176.28	173.47	178.95	181.11	165.4
BAZ1A	7.6	7.87	6.18	8.65	6.31	10.67
BAZ1B	20.62	16.42	19.55	27.5	27.54	28.3
BAZ2A	10.06	8.75	9.63	16.36	17.34	15.99
BAZ2B	1.75	1.67	1.33	2.04	0.96	2.48
BBC3	5.35	7.75	4.9	3.87	3.93	3.1
BBIP1	6.03	7.02	5.7	5.42	4.26	5.13
BBOX1	0	0	0	0	0	0
BBS1	5.12	4.98	5.2	5.28	5.3	4.36
BBS10	4.07	4.76	3.29	4.07	2.65	4.45
BBS12	1.19	1.11	0.88	1.19	0.94	1.49
BBS2	11.67	11.43	12.54	9.7	9.68	9.69
BBS4	8.2	7.88	9.03	8.69	9.82	8.76
BBS5	3.7	3.41	3.99	4.32	4.38	4.89
BBS7	7.76	8.12	6.72	7.16	5.22	9.07
BBS9	3.31	3.14	3.05	3.46	2.99	3.12
BBX	4.87	6	4.28	5.19	3.21	5.91
BCAM	34.41	42.11	34.14	24.07	23.05	26.16
BCAN	0.03	0.02	0.06	0.04	0.05	0.02
BCAP29	4.94	6.37	4.14	5.2	3.6	5.72
BCAP31	123.51	113.88	117.33	117.9	119.37	111.85
BCAR1	61.48	58.2	58.42	74.81	65.95	87.63
BCAR3	20.38	18.45	18.41	38.5	40.84	37.79
BCAS1	0	0	0.01	0	0.01	0
BCAS2	23.37	30.53	20.73	20.55	15.21	22.17
BCAS3	4.23	3.75	3.98	4.28	4.3	3.69
BCAS4	16.93	23.03	18.65	13.19	13.92	14.7
BCAT1	24.81	29.75	19.87	18.9	14.14	23.84
BCAT2	22.5	27.73	24.37	23.59	23.14	22.71
BCCIP	48.3	52.91	45.68	49.79	46.6	57.2
BCDIN3D	2.24	1.98	2.37	3.17	3.14	3.18
BCHE	0.58	0.64	0.5	0.58	0.32	0.61
BCKDHA	18.19	17.51	17.99	15.17	16.61	16.24
BCKDHB	5.9	6.24	6.48	6.13	4.97	5.49
BCKDK	33.31	33.54	33.54	35.67	33.55	32.81
BCL10	7.11	8.24	6.55	9.02	8.02	10.03
BCL11A	0.18	0.11	0.22	0.25	0.26	0.27
BCL11B	0	0	0	0.01	0	0
BCL2	0.36	0.32	0.34	0.45	0.31	0.38
BCL2A1	0.3	0.26	0.6	0.34	0.65	0.27
BCL2L1	33.52	37.68	33.05	45.33	43.83	39.99
BCL2L10	0	0.05	0.06	0.09	0.04	0.18
BCL2L11	0.47	0.41	0.46	0.48	0.44	0.47
BCL2L12	13.66	10.32	13.41	13.76	13.65	13.07
BCL2L13	15.14	16.91	16.27	17.82	19	17.04
BCL2L14	0	0	0.02	0	0	0.03
BCL2L15	0.01	0.01	0.03	0.03	0.06	0.07
BCL2L2	19.37	17.35	20.07	19.69	20.97	18.87
BCL2L2-PABPN1	40.22	36.92	42.33	46.42	47.59	44.17
BCL3	14.67	14.6	15.13	19.67	18.86	18.86
BCL6	9.15	8.69	9.09	11.91	11.86	11.35
BCL6B	0.01	0	0	0.01	0.03	0
BCL7A	2.97	3.52	2.8	4.65	4.65	3.97
BCL7B	26.4	26.09	25.88	40.38	40.03	36.6
BCL7C	44.37	40.23	47.04	41.69	40.76	41.81
BCL9	4.7	3.93	4.42	6.4	6.83	6.48
BCL9L	21.1	17.04	19.54	33.72	33.6	32.58
BCLAF1	16	18.42	12.16	14.3	7.11	15.78
BCO1	0.01	0	0	0	0	0.02
BCO2	0.19	0.13	0.13	0.37	0.14	0.19
BCOR	3.62	2.67	3.34	6.46	7.29	6.29
BCORL1	1.76	1.38	1.54	2.5	2.29	2.22
BCR	7.83	7.1	7.93	9.81	10.72	10.13
BCS1L	19.03	16.61	17.35	19.96	19.34	19.38
BDH1	0.96	0.99	0.85	0.9	0.98	0.76
BDH2	9.15	10.43	9.35	8.31	7.46	9
BDKRB1	102.73	84.48	111.26	101.2	96.92	96.39
BDKRB2	26.07	20.65	30.74	19.21	18.26	21.6
BDNF	75.7	73.7	75.57	80.4	76.29	83.82
BDP1	2.41	2.75	1.48	3.01	1.22	2.9
BEAN1	0.07	0.01	0.02	0	0.02	0.02
BECN1	37.24	38.95	37.85	41.9	46.06	40.74
BECN2	0	0	0	0	0	0.04
BEGAIN	0.16	0.11	0.15	0.02	0.11	0.15
BEND2	0	0	0	0	0	0
BEND3	0.56	0.5	0.57	0.74	0.83	0.78
BEND4	0	0	0	0.04	0.02	0.03
BEND5	0.43	0.34	0.43	0.3	0.25	0.74
BEND6	2.45	2.97	2.02	2.82	1.89	2.68
BEND7	1.58	1.76	1.96	2.67	2.96	3.18
BEST1	0.93	0.91	1.02	1.46	0.99	0.87
BEST2	0	0.02	0.02	0.08	0.03	0
BEST3	0.01	0.02	0.01	0.23	0.26	0.14
BEST4	0.03	0.05	0.05	0.1	0.07	0
BET1	9.75	10.31	10.1	8.28	7.01	9.34
BET1L	33.57	29.87	32.95	33.6	33.92	32.32
BEX1	0.62	0.39	0.13	0.21	0.2	0.35
BEX2	0.12	0.04	0.08	0.3	0.28	0.07
BEX4	8.8	10.51	9.12	6	6.39	6.72
BEX5	0	0	0	0	0	0
BFAR	24.45	23.25	26.37	24.4	27.78	24.29
BFSP1	0.77	0.66	1.06	1.04	1.16	0.84
BFSP2	0	0	0	0	0	0
BGLAP	0	0	0	0	0.12	0.12
BGN	138.81	136.01	132.95	100.35	100.98	92.81
BHLHA15	0	0.15	0.17	0.09	0	0
BHLHA9	0	0	0	0	0	0
BHLHB9	1.75	1.56	1.89	2.48	2.22	2.09
BHLHE22	0	0	0	0	0	0
BHLHE23	0	0	0	0	0	0
BHLHE40	9.16	7.9	8.23	23.77	25.3	23.23
BHLHE41	0.91	0.66	0.83	2.03	2.06	1.9
BHMG1	0	0	0	0	0	0.02
BHMT	0	0	0	0.02	0	0
BHMT2	0.34	0.26	0.31	0.44	0.4	0.36
BICC1	8.48	8.35	8.62	8.35	7.03	9.5
BICD1	4.91	3.95	4.14	5.92	6.27	6.4
BICD2	16.97	14.4	17.27	24.72	26.23	24.16
BID	32.79	38.27	34.94	36.93	38.07	37.34
BIK	0.07	0	0.04	0.06	0.18	0.06
BIN1	18.72	18.13	17.58	16.07	15.83	17.37
BIN2	0	0	0	0	0	0.05
BIN3	16.71	17.9	16.84	21.25	23.19	21.16
BIRC2	29.2	25.94	21.95	34.55	21.22	35.82
BIRC3	0.7	1.24	0.6	2.38	1.15	2.69
BIRC5	38.74	23.66	41.9	41.77	42.61	41.16
BIRC6	5.69	5.41	5.13	7.02	5.81	7.94
BIRC7	0	0	0	0.08	0	0.04
BIRC8	0	0	0	0	0	0
BIVM	9.05	9.82	8.4	8.03	6.87	8.37
BIVM-ERCC5	0	0.29	1.28	0	1.17	1.29
BLCAP	34.49	34.46	34.29	30.8	31.26	31.1
BLID	0.12	0.12	0.04	0.14	0	0.07
BLK	0.05	0.03	0.02	0.02	0.04	0.02
BLM	1.32	1.12	1.2	1.89	1.35	2.06
BLMH	17.14	14.1	18.14	18.46	18.54	18.02
BLNK	0	0.02	0	0	0.03	0
BLOC1S1	114.32	140.05	125.85	95.62	93.61	89.16
BLOC1S2	17.2	20.71	16.68	18.95	16.26	20.78
BLOC1S3	3.9	4.2	3.82	4.62	4.63	4.94
BLOC1S4	10.38	10.74	10.94	8.15	8.17	9.9
BLOC1S5	5.46	4.85	5.14	5.95	5.78	5.75
BLOC1S6	16.84	17.22	14.48	13.58	10.61	16.44
BLVRA	47.71	50.7	48.92	44.1	41.95	41.54
BLVRB	55.2	60.41	58.96	36.56	38.14	38.32
BLZF1	6.15	7.94	5.25	7.13	4.58	7.82
BMF	0.89	0.65	0.85	1.11	1.13	1.01
BMI1	6.95	6.01	3.74	6.03	3.85	5.7
BMP1	37.41	34.89	36.61	39.96	39.87	41.46
BMP10	0	0	0	0.07	0	0
BMP15	0	0	0	0	0	0
BMP2	1.49	0.95	1.61	1.45	1.29	1.41
BMP2K	4.25	4.97	4	6.79	5.68	7.25
BMP3	0.06	0.05	0.03	0.05	0.06	0.06
BMP4	13.94	14.62	17.31	13.2	13.37	14.47
BMP5	0.03	0.05	0.07	0.05	0	0
BMP6	0.24	0.12	0.18	0.13	0.11	0.18
BMP7	0.01	0	0.01	0	0.01	0
BMP8A	0.31	0.29	0.26	0.58	0.55	0.56
BMP8B	0.02	0.01	0.01	0.03	0.1	0.1
BMPER	2.77	4.59	2.79	2.9	3.45	3.17
BMPR1A	9.76	8.85	9	11.43	10.78	12.42
BMPR1B	0.38	0.4	0.41	0.56	0.52	0.88
BMPR2	7.31	6.99	6.06	7.05	5.5	7.84
BMS1	8.6	7.53	7.78	8.72	8.16	9.45
BMX	0	0	0	0	0	0
BNC1	0.19	0.25	0.23	0.41	0.46	0.29
BNC2	3.41	3.55	3.01	4.3	3.67	4.44
BNIP1	13.89	13.76	13.47	15.94	17.96	16.22
BNIP2	16.8	19.92	13.73	15.18	11.55	17.89
BNIP3	116.07	125.72	123.82	102.43	97.57	101.53
BNIP3L	38.79	54.66	36.18	25.58	21.8	30.12
BNIPL	0.06	0.07	0.02	0.17	0.23	0.14
BOC	5.67	5.32	5.66	5.9	6.55	6.05
BOD1	31.34	32.32	32.09	35.96	37.51	34.82
BOD1L1	3.57	4.25	2.94	3.6	1.74	4.05
BOD1L2	0	0	0	0.01	0	0
BOK	23.53	26.83	24.56	22	23.39	21.46
BOLA1	8.99	8.47	9.46	7.75	6.9	7.37
BOLA2	24.75	26.32	27.2	20.53	21.17	20.54
BOLA2B	24.75	26.32	27.2	20.53	21.17	20.54
BOLA3	68.87	73.79	71.12	63.87	62.6	59.07
BOLL	0	0	0	0	0.02	0.04
BOP1	35.88	30.29	35.27	38.14	35.63	39.78
BORA	2.41	1.77	1.93	3.03	2.02	3.16
BPGM	16.54	17.1	17.36	16.35	16.27	15.91
BPHL	8.36	7.49	8.04	7.47	7.56	7.28
BPI	0	0.02	0	0	0.03	0
BPIFA1	0	0	0	0	0	0
BPIFA2	0	0	0	0	0	0
BPIFA3	0	0	0	0	0	0
BPIFB1	0	0	0	0	0	0
BPIFB2	0	0	0	0	0	0
BPIFB3	0	0	0	0	0	0
BPIFB4	0	0	0	0	0	0
BPIFB6	0	0	0	0	0	0
BPIFC	0	0	0	0.03	0	0
BPNT1	11.44	10.29	12.1	9.67	12.1	10.07
BPTF	4.94	4.59	4.16	6.35	4.46	7
BPY2	0	0	0	0	0	0
BPY2B	0	0	0	0	0	0
BPY2C	0	0	0	0	0	0
BRAF	1.82	1.81	1.87	2.75	2.61	2.94
BRAP	5.64	5.79	5.93	8.89	9.07	9.78
BRAT1	9.96	9.95	10.71	9.81	9.32	11.65
BRCA1	2.49	1.87	1.98	2.47	2.13	2.62
BRCA2	0.4	0.37	0.29	0.53	0.17	0.54
BRCC3	7.3	7.45	6.64	5.9	4.95	7.04
BRD1	10.69	9.35	10.52	17.47	16.99	18.1
BRD2	49.14	40.77	48.3	86.63	88.38	84.05
BRD3	8.06	7.19	8	8.65	8.7	8.56
BRD4	15.11	13.43	13.19	25.26	25.34	24.23
BRD7	22.44	24.5	22.69	24.31	23.64	24.87
BRD8	18.51	14.14	18.33	20.45	22.15	20.1
BRD9	18.12	16.97	19.6	20.94	23.5	19.66
BRDT	0	0	0	0	0	0
BRE	15.36	17.51	15.3	15.7	15.63	13.74
BRF1	10.61	9.56	9.78	13.66	14.22	12.88
BRF2	9.79	8.44	9.14	18.21	19.39	20.09
BRI3	121.9	137.08	128.49	127.16	129.32	123.52
BRI3BP	2.83	1.99	2.46	3.6	3.37	3.15
BRICD5	1.44	1.15	1.73	2.69	1.55	1.42
BRINP1	0	0.01	0.02	0.02	0.01	0.02
BRINP2	0	0	0.01	0	0	0.04
BRINP3	0.04	0.03	0.05	0.09	0.07	0.07
BRIP1	2.29	1.88	1.8	2.88	1.61	3.21
BRIX1	39.93	44.46	48.01	53.3	48.78	57.44
BRK1	203.44	210.76	210.83	146.48	153.9	137.04
BRMS1	46.34	41.88	49.56	49.3	51.83	48.51
BRMS1L	3.16	3.67	3.1	3.19	2.41	3.8
BROX	8.84	9.68	7.45	8.38	6.75	9.22
BRPF1	5.22	4.17	4.81	10.74	10.91	10.35
BRPF3	8.56	7.18	7.87	13.34	13.44	12.85
BRS3	0	0	0	0	0	0
BRSK1	4.74	4.14	4.95	8.71	8.58	9.28
BRSK2	0.13	0.21	0.13	0.11	0.14	0.14
BRWD1	4.29	5.21	4.01	5.03	4.8	5.1
BRWD3	1.35	1.42	1.02	1.65	1.15	1.8
BSCL2	23.54	21.67	24.38	21.82	20.99	22.85
BSDC1	26.37	25.04	26.1	22.57	23.81	23.22
BSG	478.24	458.28	465.41	544.4	563.99	522.6
BSN	0.03	0.02	0.03	0.04	0.05	0.04
BSND	0	0	0	0	0	0
BSPH1	0	0	0	0	0	0
BSPRY	0	0	0	0	0	0.04
BST1	11.72	14.83	13.75	10.35	12.09	10.27
BST2	0.44	1.07	0.57	0.74	1.03	0.63
BSX	0	0	0	0	0	0
BTAF1	7.9	7.55	6.77	9.62	7.64	9.99
BTBD1	28.63	30.19	26.83	30.96	30	34.74
BTBD10	19.19	19.68	17.9	25.5	21.58	24.86
BTBD11	0.53	0.35	0.5	0.75	0.87	0.81
BTBD16	0	0	0	0	0	0
BTBD17	0	0	0	0	0	0
BTBD18	0.01	0.03	0.01	0.02	0.05	0
BTBD19	2.78	2.27	2.4	3.49	2.97	3.21
BTBD2	52.99	53.58	52.9	57.53	55.96	56.28
BTBD3	11.53	13.57	10.73	16.38	17.39	16.65
BTBD6	31.04	30.05	32.52	36.42	38.38	36.83
BTBD7	6.82	5.47	6.32	9.08	8.44	9.51
BTBD8	0.39	0.43	0.28	0.37	0.18	0.34
BTBD9	2.14	1.94	2.07	2.72	2.78	2.59
BTC	0.02	0	0.03	0	0	0
BTD	9.38	8.35	9.85	7.46	7.48	6.82
BTF3	479.35	583.37	511.61	403.5	401.84	402.1
BTF3L4	13.41	15.06	13.89	12.7	13.03	13.44
BTG1	12.95	10.24	13.4	9.1	9.79	9.68
BTG2	6.87	8.75	8.44	6.25	6.75	6.76
BTG3	27.33	29.55	31.28	34.85	35.41	33.45
BTG4	0.06	0.03	0	0	0	0.12
BTK	0	0	0	0.02	0.02	0
BTLA	0	0	0	0	0	0.05
BTN1A1	0.02	0.01	0	0	0.02	0
BTN2A1	19.27	15.5	19.27	19.95	20.41	20.28
BTN2A2	4.94	4.14	4.79	6.74	7.34	6.62
BTN3A1	6.4	5.08	5.97	4.94	5.11	5.16
BTN3A2	6.7	5.95	7.52	5.56	5.67	4.94
BTN3A3	7.31	5.74	6.95	4.79	5.82	4.97
BTNL10	0	0.04	0	0	0	0
BTNL2	0	0	0	0	0	0
BTNL3	0	0	0	0.04	0	0
BTNL8	0	0	0	0	0	0
BTNL9	0	0	0	0	0	0
BTRC	5.91	4.97	5.98	7.71	7.69	7.39
BUB1	12.13	6.73	12.05	13.74	13.78	14.71
BUB1B	9.91	6.38	9.61	12.34	12.09	12.08
BUB3	75.94	68.16	76.2	80.01	74.32	75.77
BUD13	7.18	6.52	7.43	10.68	10.77	9.54
BUD31	94.8	103	99.08	92.51	95.08	90.72
BVES	2.74	2.92	2.91	2.83	3.4	3.14
BYSL	19.31	17.87	20.24	21.72	24.05	23.51
BZRAP1	0.47	0.32	0.43	0.42	0.44	0.35
BZW1	107.3	114.41	96.52	81.3	69.01	96.19
BZW2	41.88	37.53	43.64	35.57	39.07	36.69
C10orf10	6.86	12.58	5.54	5.76	6.84	5.17
C10orf105	0.01	0.02	0	0	0.01	0.02
C10orf107	0.59	0.32	0.36	0.57	0.51	0.54
C10orf11	0.2	0.12	0.18	0	0.07	0
C10orf111	0.15	0.15	0.1	0.37	0.59	0.43
C10orf113	0	0	0	0	0	0
C10orf12	1.14	1.24	0.95	2.08	1.86	2.34
C10orf120	0	0	0	0	0	0
C10orf126	0.01	0	0	0	0	0.02
C10orf128	0.04	0	0.04	0.04	0	0.04
C10orf131	0.03	0.05	0.06	0	0	0
C10orf142	0	0	0	0	0	0
C10orf2	4.41	4.06	4.56	7.96	7.23	6.84
C10orf25	0.67	0.45	0.62	0.58	0.6	0.43
C10orf32	6.02	6.88	5.92	5.45	5.46	6.21
C10orf35	0.3	0.41	0.43	0.16	0.25	0.16
C10orf53	0	0	0	0	0	0
C10orf54	3.18	4.95	3.81	4.38	3.94	4.19
C10orf55	1.03	1.01	0.99	1.07	1.11	1.04
C10orf62	0	0	0	0	0	0.05
C10orf67	0.14	0.13	0.14	0.07	0.13	0.1
C10orf71	0	0.01	0	0.03	0	0
C10orf76	8.11	6.72	8.17	9.17	10.1	9.29
C10orf82	0.07	0	0.07	0	0	0
C10orf88	5.86	6.16	5.46	8.3	8	9.19
C10orf90	0.05	0.01	0.12	0.06	0.08	0.02
C10orf91	0.05	0	0	0	0	0
C10orf95	0.04	0.02	0.02	0.04	0	0.07
C10orf99	0	0	0	0	0	0
C11orf1	5.77	6.26	6.64	3.38	4.09	4.91
C11orf16	0	0.01	0	0.05	0	0.03
C11orf21	0	0	0.03	0	0	0
C11orf24	56.72	51.08	56.57	60.09	61.25	58.93
C11orf30	2.83	2.45	2.49	3.59	2.95	3.71
C11orf31	60.94	62.1	60.56	48.33	36.54	46.81
C11orf40	0	0	0	0	0	0
C11orf42	0.05	0.08	0	0	0.05	0.05
C11orf44	0.02	0.01	0.03	0.01	0	0.01
C11orf45	0.48	0.54	0.35	0.63	0.49	0.45
C11orf49	17.35	16.46	16.29	16.14	16.73	15.56
C11orf52	1.18	0.68	0.97	1.14	1.38	1.5
C11orf53	0	0	0	0	0	0
C11orf54	4	4.77	3.96	3.08	3	3.37
C11orf57	8.35	8.1	9.59	10.56	10.8	11.4
C11orf58	42.03	44.91	37.61	38.2	36.43	38.99
C11orf63	0.86	0.64	0.93	0.92	1.08	1.27
C11orf65	0.19	0.12	0.18	0.17	0.11	0.17
C11orf68	62.39	58.82	60.6	81.94	78.44	78.19
C11orf70	0.8	1.12	0.94	1.03	0.78	0.7
C11orf71	2.53	3.44	2.55	2.77	2.14	3.05
C11orf73	41.91	44.6	48.18	39.09	41.32	39.07
C11orf74	15.48	19.17	14.28	12.64	9.64	11.64
C11orf80	2.69	2.69	3	3.04	3.05	3.98
C11orf84	22.98	20.28	22.42	40.56	42.43	37.54
C11orf85	0.03	0.06	0	0	0	0.05
C11orf86	0	0	0.03	0.09	0	0
C11orf87	0.92	1.14	1.13	1	0.87	0.96
C11orf88	0.22	0.15	0.23	0.27	0.26	0.18
C11orf91	0.62	0.22	0.58	0.66	0.25	0.47
C11orf94	0	0	0	0	0	0
C11orf95	7.05	5.6	6.87	8.66	9.88	9.02
C11orf96	0.69	0.23	0.73	0.41	0.2	0.46
C11orf97	0	0	0	0	0	0
C11orf98	93.86	94.68	101.78	84.28	89.26	85.14
C12orf10	40.59	37.41	40.65	42.78	38.92	41.44
C12orf29	5.18	7.04	5.53	7.92	5.72	7.88
C12orf4	6.09	6.64	6.06	8.38	6.19	8.45
C12orf40	0	0	0	0	0	0
C12orf42	0	0	0	0.06	0	0
C12orf43	7.56	7.55	8.32	7.43	7.83	7.52
C12orf45	17.27	17.4	18.07	19.32	20.81	16.51
C12orf49	8.3	7.77	8.97	9.52	11.19	10.02
C12orf50	0	0	0	0.06	0.03	0
C12orf54	0	0	0	0	0	0
C12orf56	0.04	0	0	0.07	0.03	0.03
C12orf57	112.52	128.75	123.57	85.77	79.09	85.59
C12orf60	0.53	0.83	0.66	1.2	0.53	1.27
C12orf65	9.11	9.23	10.05	10.8	11.11	9.76
C12orf66	1.43	1.19	1.41	2.39	2.61	2.57
C12orf71	0.07	0.03	0	0.06	0	0.06
C12orf73	2.6	2.47	3.27	3.21	3	2.83
C12orf74	0	0	0	0.03	0	0
C12orf75	297.04	319.97	298.97	329.17	299.57	307.28
C12orf76	1.25	1.82	2.17	1.71	1.69	2.15
C12orf77	0	0	0	0	0	0
C12orf79	0.05	0.04	0.04	0.05	0.02	0.05
C12orf80	0	0	0	0.04	0	0
C14orf1	16.44	19.01	19.56	16.1	18.99	15.86
C14orf105	0	0	0	0	0	0
C14orf119	28.88	30.2	32.42	26.59	27.65	27.74
C14orf132	9.5	7.97	10.87	6.59	7.34	7.06
C14orf142	6.63	5.24	5.74	4.85	4.75	6.11
C14orf159	5.45	5.07	5.33	6.33	6.04	5.46
C14orf166	142.36	152.7	145.59	118.78	104.59	120.19
C14orf169	5.29	4.76	4.96	6.89	5.87	6.91
C14orf177	0	0	0	0	0	0
C14orf178	0	0.06	0	0.32	0	0.11
C14orf180	0	0	0.02	0	0	0
C14orf2	161.78	189.33	189.71	133.32	136.39	136.12
C14orf28	1.62	2.09	1.51	1.45	1.67	1.28
C14orf37	2.97	2.45	2.86	2.33	2.48	2.38
C14orf39	0.1	0.16	0.05	0.16	0.07	0.16
C14orf79	2.26	2.64	2.66	3.17	3.29	3.86
C14orf80	3.75	3.19	4.22	4.42	3.59	3.83
C14orf93	2.3	2.04	2.34	2.67	2.57	2.93
C15orf26	0.02	0.02	0.02	0.03	0.03	0.03
C15orf27	0.13	0.01	0.15	0.08	0.14	0.15
C15orf32	0	0	0	0	0	0
C15orf38-AP3S2	2.53	2.3	2.02	1.5	2.23	1.84
C15orf39	3.41	3.3	3.38	4.99	4.65	4.87
C15orf40	11.17	10.99	9.99	9.33	11.31	9.18
C15orf41	7.13	6.86	6.3	7.77	8.27	7.79
C15orf43	0	0	0	0	0	0
C15orf48	2.74	2.7	4.31	2.32	2.06	3.06
C15orf52	19.26	18.94	17.74	22.29	23.07	19.83
C15orf53	0	0	0	0	0	0
C15orf54	0.01	0	0	0	0	0.03
C15orf56	0	0	0	0	0	0
C15orf57	9.46	9.25	10.46	7.11	9.69	7.17
C15orf59	0.15	0.14	0.14	0.12	0.16	0.22
C15orf61	2.97	3.87	3.69	3.18	3.05	3.12
C15orf62	0.68	0.69	0.69	0.85	0.84	0.57
C15orf65	1.03	1.07	0.95	0.42	0.64	0.26
C16orf13	52.8	60.92	56.36	42.53	41.09	46.72
C16orf45	14.66	14.31	16	17.45	17.57	16.74
C16orf46	0.47	0.44	0.62	0.32	0.66	0.77
C16orf47	0	0	0	0	0.04	0.04
C16orf52	3.74	3.52	3.3	5.14	4.37	5.4
C16orf54	0	0	0	0	0.02	0
C16orf58	36.12	33.35	36.94	33.82	37.84	34
C16orf59	3.83	2.78	3.89	5.05	3.85	4.47
C16orf62	16.42	15.61	16.95	16.35	16.35	15.59
C16orf70	6.84	6.18	7.09	9.55	9.85	9.48
C16orf71	0.21	0.21	0.33	0.24	0.18	0.22
C16orf72	13.33	13.19	13.32	24.78	24.81	27.3
C16orf74	6.44	6.95	7.63	6.65	7.59	6.94
C16orf78	0	0	0	0	0	0
C16orf82	0	0	0	0	0	0
C16orf86	0.36	0.43	0.47	0.3	0.29	0.48
C16orf87	15.11	16.5	13.8	18.9	12.05	21.34
C16orf89	0.33	0.39	0.51	0.14	0.35	0.17
C16orf90	0	0	0	0	0	0
C16orf91	12.08	11.62	12.18	11.68	9.16	11.59
C16orf92	0	0	0	0.08	0	0
C16orf93	1.04	0.58	1.02	0.56	0.6	0.53
C16orf95	3.65	2.57	3.29	1.68	1.93	3.36
C16orf96	0	0	0	0.01	0	0
C16orf97	0	0	0	0	0	0
C17orf100	1.96	1.82	1.69	1.27	1.18	1.35
C17orf102	0.01	0	0	0	0	0
C17orf104	0.08	0.1	0.08	0.16	0.07	0.13
C17orf105	0	0	0	0	0.07	0.07
C17orf107	0.33	0.45	0.28	0.44	0.44	0.42
C17orf112	0	0	0	0	0	0
C17orf47	0.01	0.01	0	0.1	0	0.02
C17orf49	44.61	47.47	46.39	35.88	34.76	36.91
C17orf50	0	0	0	0.06	0.05	0
C17orf51	6.74	6.56	6.77	7.8	8.18	7.21
C17orf53	1.77	1.21	1.64	2.21	2.29	2.36
C17orf58	3.69	4.85	4.43	3.85	3.85	4.38
C17orf59	3.53	3.63	4.12	3.4	3	4.16
C17orf62	30.63	27.52	30.84	28.81	28.96	27.66
C17orf64	0	0	0.04	0	0	0
C17orf67	0.74	0.8	0.99	2.08	2.3	1.92
C17orf74	0	0.02	0	0.1	0	0.1
C17orf75	3.49	3.13	3.74	4.36	4	4.35
C17orf77	0	0	0	0	0	0
C17orf78	0	0	0	0	0.03	0.03
C17orf80	8.95	7.81	8.48	11.15	10.18	10.82
C17orf82	0.37	0.27	0.4	0.1	0.2	0.32
C17orf85	6.73	5.85	6.34	8.25	8.12	7.91
C17orf89	51.19	57.14	50.72	42.63	43.63	45.93
C17orf96	0.46	0.38	0.28	0.42	0.36	0.33
C17orf97	3.02	2.45	3.48	4.2	4.29	3.55
C17orf98	0	0	0	0	0	0
C17orf99	0	0	0	0	0	0
C18orf21	12.98	13.18	12.13	15	13.58	15.88
C18orf25	5.15	4.68	4.79	9.41	8.71	9.74
C18orf32	18.66	20.99	20.98	18.84	17.95	19.25
C18orf42	0	0	0	0	0	0
C18orf54	1.02	1.07	0.77	1.31	0.73	1.47
C18orf63	0	0.01	0	0	0	0
C18orf65	0.25	0.21	0.36	0.12	0.26	0.13
C18orf8	9.76	9.37	10.89	12.3	11.42	10.58
C19orf12	7.85	7.69	8.29	9.58	9.32	9.02
C19orf18	0.22	0.32	0.16	0.91	0.87	1.31
C19orf24	36.09	33.95	37.24	36.25	32.51	32.79
C19orf25	13.91	14.13	15.8	14.24	13.81	13.77
C19orf26	3.31	3.03	3.12	3.65	2.92	3.85
C19orf33	0.1	0.1	0.44	0.17	0	0
C19orf35	0.09	0.11	0.06	0.1	0.02	0.04
C19orf38	0.03	0.17	0.1	0.21	0.15	0.37
C19orf43	123.16	128.84	130.95	139.56	128	126.98
C19orf44	1.86	1.8	1.63	2.59	3.1	2.72
C19orf45	0	0	0.02	0	0.03	0.03
C19orf47	7.12	5.37	6.36	9.22	9.15	8.98
C19orf48	32.87	30.33	35.64	46.4	47.54	45.41
C19orf52	9.72	9.09	10.21	11.41	11.98	12.05
C19orf53	155.19	164.91	164.77	137.28	129.87	123.78
C19orf54	2.65	2.6	2.6	2.81	2.85	2.94
C19orf57	0.16	0.13	0.13	0.21	0.16	0.08
C19orf60	16.32	17.01	18.88	7.92	5.94	10.27
C19orf66	13.22	14.7	13.13	14.12	14.77	13.54
C19orf67	0	0.04	0.02	0	0	0
C19orf68	3.31	2.89	2.82	3.98	4.07	3.75
C19orf70	68.46	75.41	71.53	57.67	50.32	49.56
C19orf71	0.49	0.81	1.05	0.98	1.22	0.7
C19orf73	0.43	0.52	0.8	0.42	0.33	0.52
C19orf80	0.08	0	0	0	0.13	0
C19orf81	0	0	0	0	0	0
C19orf84	0	0	0	0.04	0.04	0
C1D	14.11	13.96	13.29	12.94	15.2	12.25
C1GALT1	3.19	3.74	2.54	4.38	2.72	4.31
C1GALT1C1	12.95	12.69	12.91	11.59	11.56	13.17
C1GALT1C1L	0.19	0.61	0.24	0.38	0.18	0.34
C1QA	0	0	0	0	0	0
C1QB	0	0	0	0	0	0
C1QBP	104.52	107.7	119.18	99.47	107.08	97.92
C1QC	0	0	0	0	0	0
C1QL1	0.62	0.5	0.45	0.57	0.52	0.43
C1QL2	0	0.01	0	0	0	0
C1QL3	0.06	0.08	0.04	0.04	0.02	0.06
C1QL4	0.11	0.12	0.11	0.12	0.14	0.2
C1QTNF1	8.06	10.82	9.4	6.27	7.43	7.3
C1QTNF2	1.25	0.87	1.45	1.51	1.49	1.79
C1QTNF3	0.08	0.14	0.1	0.22	0.22	0.15
C1QTNF4	0.02	0.02	0.05	0	0.07	0
C1QTNF5	13.78	10.78	13.4	10.81	10.58	11.08
C1QTNF6	5.66	3.94	5.07	5.73	5.39	4.94
C1QTNF7	0.05	0.05	0.16	0.12	0.08	0.1
C1QTNF8	0	0	0	0	0	0
C1QTNF9	0.21	0.08	0.15	0.1	0.09	0.23
C1QTNF9B	0.55	0.27	0.62	0.39	0.37	0.51
C1QTNF9B-AS1	1.41	1.56	2.12	1.14	1.42	0.88
C1R	95.83	106.21	105.24	83.24	86	76.66
C1RL	11.9	11.98	13.79	9.21	9	9.28
C1S	89.88	95.76	102.9	58.92	63.52	61.33
C1orf100	0	0	0	0	0	0
C1orf101	0.14	0.07	0.1	0.15	0.06	0.13
C1orf105	0	0	0.04	0	0.06	0
C1orf106	0.05	0.04	0.04	0.11	0.09	0.06
C1orf109	5.72	5.87	6.23	10.66	10.53	9.02
C1orf110	0	0	0	0.07	0	0
C1orf111	0	0	0	0	0	0
C1orf112	2.6	1.51	2.49	3.11	3.05	3.32
C1orf115	0.33	0.3	0.19	0.15	0.15	0.14
C1orf116	0.02	0.01	0.01	0.11	0.09	0.07
C1orf122	34.58	39.29	38.07	23.51	22.71	27.33
C1orf123	43.46	48.57	46.95	42.01	42.51	39.14
C1orf127	0.02	0	0	0	0	0
C1orf131	6.67	7.15	6.57	10.1	9.6	10.68
C1orf137	0	0	0	0	0	0
C1orf141	0	0	0	0	0	0
C1orf146	0	0	0	0	0.08	0
C1orf158	0	0	0	0	0	0
C1orf159	5.19	5.22	4.61	5.65	5.41	6.31
C1orf162	0.11	0.24	0.16	1.58	1.55	1.8
C1orf167	0.01	0.04	0.03	0.01	0.02	0.01
C1orf168	0.02	0	0.01	0.01	0	0.03
C1orf174	13.46	12.46	14.04	14.66	15.02	13.22
C1orf177	0	0	0	0	0	0
C1orf185	0	0	0	0	0	0
C1orf186	0	0	0	0	0	0
C1orf189	0	0	0	0.37	0.44	0.56
C1orf194	0	0	0	0	0	0
C1orf195	0	0	0	0	0	0
C1orf198	39.63	54.88	44.22	47.11	52.67	45.2
C1orf204	0.48	0.46	0.48	0.31	0.51	0.34
C1orf21	2.53	2.9	2.71	3.03	3.28	3.02
C1orf210	0	0	0	0	0	0
C1orf216	9.12	8.87	8.99	8.88	8.43	8.83
C1orf226	0.14	0.14	0.11	0.15	0.21	0.16
C1orf228	0.16	0.07	0.06	0.03	0.06	0.06
C1orf229	0.13	0.18	0.16	0.07	0.11	0.18
C1orf233	5.66	5.27	5.47	4.73	4.72	4.3
C1orf234	0	0	0	0.15	0	0
C1orf27	3.95	4.31	3.49	4.58	2.54	5.23
C1orf35	9.74	8.6	8.23	10.6	9.28	11.57
C1orf43	93.4	97.26	100.61	86.34	92.96	85.98
C1orf50	9.42	9.89	9.39	9.82	8.87	10.25
C1orf52	5.95	6.38	6.28	11.21	10.04	9.75
C1orf53	4.84	6.93	5.78	4.11	3.94	3.7
[truncated: 17,249 more rows]

## Sheet: SARS vs MOCK_MRC5 cell
	Mock1	Mock2	Mock3	SARS1	SARS2	SARS3
A1BG	5.83	6.75	6.44	5.45	4.12	4.45
A1CF	0	0	0	0	0	0
A2M	4.67	4.04	4.95	4.51	4.56	3.87
A2ML1	0.01	0	0	0	0	0
A3GALT2	0	0	0	0	0	0
A4GALT	9.18	7.25	9.15	7.99	7.36	6.2
A4GNT	0.02	0	0.02	0	0	0
AAAS	27.14	22.47	26.8	26.52	24.19	26.08
AACS	12.36	11.17	13.02	12.88	10.43	10.41
AADAC	0.07	0.07	0.06	0.03	0.16	0.15
AADACL2	0	0	0	0	0	0
AADACL3	0	0	0	0	0	0
AADACL4	0	0	0	0	0	0
AADAT	4.08	3.37	3.9	4.22	4.42	4.03
AAED1	6.54	5.7	6.95	6.39	7.21	7.47
AAGAB	16.49	16.08	17.59	16.35	17.42	16.82
AAK1	3.42	3.09	3.35	3.78	4.18	3.99
AAMDC	33.99	36.43	38.14	38.42	32.94	32.34
AAMP	63.19	60.72	62.02	56.42	50.85	51.9
AANAT	0.03	0.03	0.05	0.05	0.11	0
AAR2	17.43	15.65	17.67	15.62	14.52	15.65
AARD	0.05	0.05	0.07	0.05	0.08	0.05
AARS	70.03	79.83	66.78	74.7	67.86	65.5
AARS2	5.76	4.55	5.17	5.97	5.11	4.83
AARSD1	24.2	22.16	22.21	22.13	17.67	18.65
AASDH	2.8	2.8	2.79	2.88	3.26	2.83
AASDHPPT	16.19	17.15	13.77	15.94	23.64	23.34
AASS	3.42	4.04	3.2	3.52	4.58	4.51
AATF	25.86	24.23	26.83	26.36	24.11	23.75
AATK	0.13	0.07	0.08	0.06	0.07	0.06
ABAT	3.2	4.55	2.96	2.85	2.85	2.57
ABCA1	2.67	2.53	2.48	2.31	3.23	2.86
ABCA10	0	0	0	0	0.01	0.01
ABCA12	0.01	0.01	0	0.02	0.02	0.01
ABCA13	0.01	0	0	0	0.02	0
ABCA2	6.65	6.8	6.46	7.3	6.28	5.82
ABCA3	0.15	0.24	0.14	0.11	0.11	0.12
ABCA4	0.03	0.03	0.02	0.02	0.07	0.03
ABCA5	0.12	0.21	0.1	0.15	0.22	0.19
ABCA6	0	0.01	0	0	0	0
ABCA7	0.59	0.6	0.54	0.69	0.54	0.42
ABCA8	0.1	0.05	0.06	0.04	0.05	0.06
ABCA9	0	0	0	0	0	0
ABCB1	0.31	0.25	0.25	0.43	0.56	0.47
ABCB10	4.97	4.82	4.26	5.06	7.45	7.73
ABCB11	0	0	0	0	0	0
ABCB4	0.01	0.01	0.02	0.03	0.02	0.01
ABCB5	0	0	0	0	0	0
ABCB6	6.28	5.71	7.2	5.8	5.1	5.23
ABCB7	5.76	5.25	5.58	6.1	6.61	6.23
ABCB8	6.67	5.86	6.4	6.28	6.17	6.39
ABCB9	2.68	2.12	2.38	2.22	2.21	2.03
ABCC1	53.83	43.46	56.02	46.87	44.52	42.53
ABCC10	6.94	6.21	6.5	7.43	6.38	5.67
ABCC11	0.01	0.03	0.03	0.01	0.05	0
ABCC12	0	0.01	0	0	0.01	0
ABCC2	0.13	0.07	0.14	0.12	0.08	0.06
ABCC3	5.48	5.23	5.6	5.38	4.38	4.6
ABCC4	13.78	13.15	14.23	13.42	15.02	13.87
ABCC5	10.06	8.67	9.24	10.38	9.93	8.75
ABCC6	0.79	0.6	0.71	0.14	0.35	0.07
ABCC8	0	0	0	0	0	0
ABCC9	0.6	0.64	0.53	0.82	1.04	1.16
ABCD1	5.42	5.01	5.22	5.09	4.74	4.57
ABCD2	0	0.01	0.01	0	0.01	0.01
ABCD3	14.62	15.04	12.46	18.22	21.39	22.3
ABCD4	4.66	4.41	5.19	5.15	4.58	4.36
ABCE1	20.53	23.15	16.66	26.37	35.09	34.89
ABCF1	29.08	25.84	29.23	29.39	27.69	27.01
ABCF2	33.42	30.36	35.35	32.48	31.04	32.42
ABCF3	22.91	20.27	22.01	22.02	19.43	19.72
ABCG1	0.38	0.33	0.5	0.22	0.2	0.28
ABCG2	0.76	0.57	0.86	0.74	0.68	0.66
ABCG4	0.2	0.13	0.22	0.14	0.14	0.21
ABCG5	0	0	0	0	0	0
ABCG8	0	0	0	0	0	0
ABHD1	0.02	0.02	0	0.03	0	0
ABHD10	11.07	9.72	11.32	10.92	14.41	14.91
ABHD11	8.75	7.16	8.61	9.47	8.19	8.65
ABHD12	57.26	59.35	58.03	56.81	56.12	56.55
ABHD12B	0.02	0.06	0.02	0.06	0.14	0.1
ABHD13	2.76	3.09	2.51	2.68	4.66	4.07
ABHD14A	6.52	7.36	7.13	6.21	5.18	6.63
ABHD14B	15.11	13.96	15.02	13.38	12.9	13.46
ABHD15	3.57	3.59	4.14	3.57	3.6	3.51
ABHD16A	17.33	16.02	18.5	16.92	14.02	13.85
ABHD16B	2.29	1.8	1.66	2.29	2.16	2.37
ABHD17A	33.47	34.59	35.35	30.65	29.39	30.1
ABHD17B	3.79	3.41	3.93	3.59	4.36	4.59
ABHD17C	11.92	12.59	13.69	9.38	10.37	10.52
ABHD2	10.47	7.84	10.34	10.98	11.28	10.26
ABHD3	2.02	1.81	2.13	2.58	3.29	3.59
ABHD4	12.86	16.21	14.15	12.27	10.83	11.46
ABHD5	5.56	5.95	5.76	5.57	6.58	6.41
ABHD6	3.56	3.13	3.76	3.54	3.29	3.52
ABHD8	5.92	7.64	6.24	5.57	4.45	5.19
ABI1	15.7	16.31	14.31	16.38	18.67	18.31
ABI2	11.98	11.24	12.02	12.54	14.28	14.13
ABI3	0.67	0.52	0.48	0.75	0.67	0.54
ABI3BP	0.56	0.89	0.5	0.53	0.7	0.88
ABL1	37.21	33.71	37.45	35.41	32.03	31.02
ABL2	5.95	5.55	5.27	7.78	8.46	7.69
ABLIM1	1.77	1.99	1.73	2.19	2.16	2.39
ABLIM2	0.02	0	0.03	0.06	0	0
ABLIM3	27.56	19.57	27.47	25.86	25.9	25.18
ABO	0	0.02	0	0	0	0
ABR	26.48	27.03	26.09	28.67	24.73	25.12
ABRA	0	0	0.02	0	0	0
ABRACL	30.75	33.89	31.81	27.91	35.08	36
ABT1	13.68	13.3	14.6	14.44	11.93	12.44
ABTB1	8.32	8.4	8.18	7.28	6.62	5.95
ABTB2	0.96	0.77	0.9	0.93	1.03	1
ACAA1	26.5	24.44	27.73	23.55	22.2	23.18
ACAA2	31.81	28.44	32.24	28.56	27.33	26.68
ACACA	6.84	6.51	6.81	7.74	7.23	6.87
ACACB	0.49	0.28	0.47	0.4	0.31	0.34
ACAD10	4.79	4.23	4.42	4.5	4.87	4.12
ACAD11	9.83	10.16	9.34	11.47	10.85	10.4
ACAD8	10.38	9.44	10.33	9.74	8.76	9.91
ACAD9	18.66	18.68	20.09	18.35	17.22	17.26
ACADL	0	0.01	0	0	0	0
ACADM	7.73	9.48	6.47	10.36	13.66	14.06
ACADS	4.48	4.43	5.09	4.49	3.62	4.2
ACADSB	2.96	3.68	2.64	3.46	4.12	4.13
ACADVL	137.96	124.77	137.66	140.05	126.62	120.64
ACAN	0.09	0.07	0.09	0.12	0.12	0.07
ACAP1	0.12	0.11	0.13	0.11	0.08	0.09
ACAP2	5.85	6.46	4.69	6.82	10.79	10.39
ACAP3	18.45	15.04	17.34	20.33	17.39	17.78
ACAT1	32.11	32.59	34.23	36.01	34.67	34.85
ACAT2	25.42	23.17	26.24	24.35	22.23	23.87
ACBD3	21.48	21.94	19.08	21.91	29.56	29
ACBD4	3.76	4.32	4.4	3.37	3.86	3.49
ACBD5	5.55	5.34	5.57	6.55	8.01	7.31
ACBD6	34.82	36.14	36.9	33.84	30.45	33.24
ACBD7	0.32	0.28	0.36	0.31	0.41	0.29
ACCS	1.59	1.8	1.69	2.17	1.58	1.21
ACCSL	0	0	0	0	0	0
ACD	11	9.97	11.04	10.17	8.67	9.3
ACE	0.6	0.72	0.46	0.64	0.61	0.48
ACE2	0	0	0	0	0	0
ACER1	0	0	0	0.05	0	0
ACER2	0.32	0.2	0.38	0.42	0.23	0.33
ACER3	1.76	1.73	1.74	1.74	2.43	2.62
ACHE	0.17	0.18	0.17	0.14	0.09	0.21
ACIN1	55.4	52.16	58.54	62.27	55.49	55.01
ACKR1	0	0	0.02	0	0	0
ACKR2	0	0.01	0	0	0	0
ACKR3	0.18	0.15	0.14	0.04	0.05	0.09
ACKR4	0.15	0.25	0.12	0.2	0.17	0.19
ACLY	97.61	79.34	95.85	98.61	91.24	88.48
ACMSD	0	0	0	0	0	0
ACO1	75.07	71.87	88.06	62.89	59.87	57.52
ACO2	39.65	35.44	38.39	33.45	33.27	34.71
ACOT1	2.68	2.6	2.89	2.34	1.92	1.93
ACOT11	0.93	0.54	0.84	1.05	0.77	0.87
ACOT12	0.07	0.06	0.08	0	0.1	0.05
ACOT13	6.63	7.17	7.51	6.07	5.74	6.14
ACOT2	13.41	14.2	15.31	13.82	10.96	10.56
ACOT4	0.14	0.18	0.27	0.09	0.12	0.11
ACOT6	0	0	0	0	0	0
ACOT7	82.02	77.78	80.44	73.92	68	73.62
ACOT8	20.86	22.6	19.6	18.89	17.06	17.65
ACOT9	35.45	33.88	37.38	38.98	34.61	34.37
ACOX1	4.68	4	4.86	4.78	4.67	4.57
ACOX2	6.44	6.09	5.49	5.59	5.73	5.43
ACOX3	8.45	8.01	8.67	8.97	7.96	8.56
ACOXL	0.01	0	0	0	0	0.02
ACP1	67.86	72.35	71.15	70.87	72.06	75.21
ACP2	16.9	14.15	16.22	13.45	14	13.93
ACP5	0.65	0.55	0.76	0.61	0.42	0.55
ACP6	4.02	4.3	5.16	4.09	3.3	3.36
ACPP	0.83	1.01	1.09	0.88	1.13	0.89
ACPT	0	0	0	0	0	0
ACR	0.02	0.02	0	0	0.04	0
ACRBP	0.06	0.02	0.05	0.02	0	0
ACRC	0.43	0.52	0.37	0.32	0.46	0.4
ACRV1	0.06	0.1	0.12	0.25	0.06	0
ACSBG1	0.17	0.23	0.16	0.1	0.11	0.18
ACSBG2	0	0	0.01	0.02	0.06	0
ACSF2	9.43	12.45	11.02	9.97	8.38	7.73
ACSF3	4.21	4.22	4.49	4.72	4.06	4.33
ACSL1	10.63	9.53	10.16	9.61	11	10.78
ACSL3	15.22	15.1	14.18	15.84	19.86	18.79
ACSL4	21.42	23.97	16.81	25.11	37.43	36.29
ACSL5	0.26	0.67	0.4	0.46	0.52	0.4
ACSL6	0	0	0.01	0	0.01	0
ACSM1	0	0	0	0	0	0
ACSM2A	0	0	0	0	0	0
ACSM2B	0	0.01	0	0	0	0
ACSM3	0.09	0.04	0.13	0.14	0	0.07
ACSM4	0	0	0	0	0	0
ACSM5	0	0.02	0	0	0.02	0
ACSM6	0	0	0	0	0	0
ACSS1	0.37	0.33	0.29	0.31	0.3	0.33
ACSS2	12.97	13.3	13.45	12.76	11.68	11.1
ACSS3	0.78	0.79	0.95	1.02	0.94	0.92
ACTA1	0.02	0	0	0	0.03	0
ACTA2	980.52	807.39	1037.76	866.94	787.09	861.72
ACTB	6704.49	6181.74	6447.68	6283.52	6588.21	7220.26
ACTBL2	0.04	0.06	0.01	0.03	0.05	0.1
ACTC1	1.04	0.09	1.71	0.6	0.61	0.54
ACTG1	4462.36	3996.16	4421.14	4122.12	3693.44	3946.64
ACTG2	606.01	537.32	612.54	535.59	458.49	483.24
ACTL10	0.24	0.27	0.29	0.25	0.12	0.31
ACTL6A	29.05	25.74	30.23	32.43	32.49	33.26
ACTL6B	0	0	0	0	0	0
ACTL7A	0.02	0	0	0	0	0
ACTL7B	0	0	0.05	0	0	0
ACTL8	0.03	0.02	0.07	0.07	0.05	0.05
ACTL9	0	0	0	0	0	0
ACTN1	459.23	442.74	435.37	437.34	415.6	409.6
ACTN2	0	0	0	0.02	0	0
ACTN3	0.04	0.02	0.03	0.02	0.02	0.05
ACTN4	285.1	242.91	268.71	268.52	245.7	245.14
ACTR10	31.99	32.84	34.8	32.29	33.6	34.13
ACTR1A	85.09	75.26	87.3	84.24	78.86	82.54
ACTR1B	31.34	36.3	32.52	30.96	28.38	28
ACTR2	133.53	126.05	120.3	138.64	196.72	184.34
ACTR3	79.19	71.94	76.45	81.49	102.74	101.01
ACTR3B	2.56	2.58	2.36	2.53	2.69	2.59
ACTR3C	0	0	0	0	0	0
ACTR5	2.62	2.55	2.83	2.62	2.23	2.63
ACTR6	8.65	10.62	7.82	9.21	12.06	11.54
ACTR8	8.05	7.64	7.61	8.08	8.32	7.92
ACTRT1	0	0	0	0	0	0
ACTRT2	0	0	0	0.03	0	0
ACTRT3	1.08	1.14	0.93	1.32	0.96	1.14
ACVR1	19.77	17.55	19.6	17.96	19.96	20.06
ACVR1B	7.49	6.6	7.59	6.8	6.64	6.63
ACVR1C	0.02	0.02	0.01	0.02	0.03	0.03
ACVR2A	0.83	0.81	0.92	1.2	1.21	1.18
ACVR2B	0.22	0.19	0.16	0.3	0.31	0.27
ACVRL1	3.32	2.69	3.63	3.11	2.63	2.89
ACY1	10.78	11.56	10.96	9.7	9.71	9.23
ACY3	0	0.02	0	0	0	0
ACYP1	7.01	7.93	7.45	8.12	7.74	8.48
ACYP2	2.89	3.3	3.27	3.24	3.57	3.55
ADA	6.09	6.58	5.91	6.07	5.27	6.02
ADAD1	0	0	0	0	0	0
ADAD2	0	0	0	0	0.02	0
ADAL	2.35	1.96	2.06	2.07	1.93	2.19
ADAM10	29.22	38.35	23.73	34.27	44.66	41.87
ADAM11	0.2	0.19	0.14	0.19	0.22	0.18
ADAM12	2.85	1.78	2.63	2.7	2.62	2.73
ADAM15	25.77	25.92	26.07	25.47	23.14	24.18
ADAM17	6.68	6.84	6.81	7.19	7.82	7.56
ADAM18	0	0	0	0	0	0
ADAM19	27.53	19.4	25.71	30.67	28.93	28.21
ADAM2	0	0	0	0	0	0
ADAM20	0.02	0.01	0	0	0	0.03
ADAM21	0.17	0.14	0.19	0.2	0.11	0.15
ADAM22	0.04	0.03	0.04	0.02	0.05	0.03
ADAM23	7.53	7.38	7.8	8.22	7.96	7.82
ADAM28	0.02	0.01	0.02	0.01	0.01	0
ADAM29	0	0	0	0	0	0
ADAM30	0	0	0	0	0	0
ADAM32	0.24	0.18	0.08	0.24	0.25	0.11
ADAM33	10.12	10.97	11.01	11.74	9.4	8.13
ADAM7	0	0	0	0	0	0
ADAM8	0.44	0.32	0.33	0.52	0.47	0.43
ADAM9	142.61	175.15	110.33	167.23	217.61	205.57
ADAMDEC1	0	0	0	0.02	0	0
ADAMTS1	111.37	102.37	116.71	113.4	112.87	104.92
ADAMTS10	2	1.73	1.77	2.01	1.58	1.54
ADAMTS12	6.81	7.35	6.42	8.41	8	7.07
ADAMTS13	0.6	0.76	0.76	0.51	0.35	0.6
ADAMTS14	1.37	1.64	1.42	1.15	0.97	0.9
ADAMTS15	2.74	2.28	3.1	1.84	1.79	1.92
ADAMTS16	0	0.01	0	0	0.01	0.01
ADAMTS17	0.01	0	0	0.01	0.01	0.02
ADAMTS18	0	0	0	0	0	0
ADAMTS19	0.55	0.41	0.55	0.36	0.48	0.43
ADAMTS2	39.7	32.3	40.09	40.64	39.28	38.54
ADAMTS20	0	0	0	0	0	0
ADAMTS3	0.27	0.21	0.39	0.4	0.41	0.36
ADAMTS4	0.18	0.13	0.22	0.24	0.2	0.22
ADAMTS5	2.16	1.61	2.18	1.54	2.24	2.23
ADAMTS6	2.03	2.04	1.69	2.27	2.67	2.62
ADAMTS7	14.96	14.66	14.36	12.88	10.8	10.83
ADAMTS8	2.25	3.45	2.55	1.09	0.94	0.98
ADAMTS9	0.94	0.52	1	0.45	0.48	0.38
ADAMTSL1	5.48	4.69	5.02	7.35	7.22	6.59
ADAMTSL2	0.01	0	0.02	0	0	0
ADAMTSL3	0.01	0	0	0.01	0.01	0.01
ADAMTSL4	7.06	8.16	6.58	7.03	6	6.16
ADAMTSL5	4.51	4.95	4.46	5.33	4.27	4.6
ADAP1	1.38	1.2	1.51	0.96	0.99	1.25
ADAP2	1.02	1.03	0.94	1.05	1.08	1.31
ADAR	37.85	30.67	37.29	38.38	37.59	35.87
ADARB1	12.84	10.69	13.89	8.82	8.76	8.39
ADARB2	0	0	0	0	0	0
ADAT1	5.2	4.29	5.09	5.67	5.53	5.02
ADAT2	1.13	1.09	1.04	1.26	1.38	1.23
ADAT3	0.93	0.83	0.82	0.66	0.9	0.92
ADCK1	2.97	3.47	3.24	2.88	2.18	2.52
ADCK2	5.1	5.1	5.28	5.24	4.64	4.56
ADCK3	1.96	1.98	2.35	2.01	1.77	1.84
ADCK4	7.82	8.5	7.74	7.59	6.21	6.35
ADCK5	5.56	5.54	5.58	6.5	3.88	4.86
ADCY1	0.2	0.07	0.16	0.05	0.12	0.13
ADCY10	0.02	0.01	0.03	0.02	0.02	0.03
ADCY2	0	0	0	0	0	0
ADCY3	9.74	8.84	10.13	9.51	9.56	8.8
ADCY4	0	0.01	0.03	0	0	0.01
ADCY5	0.11	0.04	0.08	0.09	0.14	0.09
ADCY6	15.35	14.57	15.08	16.23	14.32	12.63
ADCY7	6.3	4.45	6.69	6.6	6.79	5.82
ADCY8	0	0.01	0	0	0.01	0
ADCY9	9.61	8.43	9.54	9.31	8.93	8.22
ADCYAP1	0	0	0	0	0	0
ADCYAP1R1	0	0	0	0	0	0
ADD1	93.21	88.99	91.37	91.88	91.91	92.19
ADD2	0	0	0	0	0.01	0.01
ADD3	19.85	20.8	17.37	23.42	28.67	27.36
ADGB	0	0	0.01	0	0	0
ADGRA1	0	0	0	0	0	0
ADGRA2	38.56	40.46	39.23	39.07	36.15	34.83
ADGRA3	10.31	7.85	11.05	10.64	11.32	10.73
ADGRB1	0.01	0	0.01	0	0	0.01
ADGRB2	5.17	5.06	5.29	5.28	4.64	4.54
ADGRB3	0	0	0	0	0	0.01
ADGRD1	0.04	0.13	0.07	0.03	0.03	0.06
ADGRE1	0	0	0	0	0	0
ADGRE2	0	0	0	0	0	0
ADGRE3	0	0	0	0	0	0
ADGRE5	21.16	19.34	20.66	20.49	19.34	19.28
ADGRF1	0	0	0	0	0	0
ADGRF2	0	0.01	0	0	0	0
ADGRF3	0.04	0.06	0.05	0.09	0.09	0.07
ADGRF4	0.04	0.02	0.04	0.01	0.01	0.01
ADGRF5	0	0	0	0	0	0
ADGRG1	4.4	3.69	3.77	3.81	4.29	4.03
ADGRG2	0.02	0.02	0.04	0.03	0.03	0.03
ADGRG3	0	0	0	0	0	0
ADGRG4	0	0	0	0	0	0
ADGRG5	0.01	0	0.01	0.01	0	0
ADGRG6	6.12	5.89	6.62	6	7.06	6.64
ADGRG7	0	0	0	0	0	0
ADGRL1	0.83	0.71	0.9	0.83	0.72	0.69
ADGRL2	2.75	1.79	2.71	2.69	3.08	2.95
ADGRL3	0.3	0.16	0.31	0.31	0.15	0.17
ADGRL4	3.7	2.92	2.77	4.36	5.98	6.14
ADGRV1	0	0	0	0	0.01	0
ADH1A	0	0	0	0	0	0
ADH1B	0.38	0.66	0.78	0.3	0.14	0.18
ADH1C	0.03	0.03	0.06	0.03	0	0
ADH4	0	0	0	0	0	0
ADH5	100.12	95.46	109.75	90.18	87.93	88.49
ADH6	0.01	0.02	0.05	0	0	0.03
ADH7	0	0	0	0	0	0
ADHFE1	2.42	2.63	2.2	1.74	1.88	2.06
ADI1	58.64	68.38	66.24	57.48	59.77	60.35
ADIG	0	0	0	0	0	0
ADIPOQ	0.01	0	0	0	0	0
ADIPOR1	44.07	44.12	47.34	43.07	43.45	44.92
ADIPOR2	17.27	15.05	17.39	17.11	17.18	17.46
ADIRF	9.42	10.87	9.11	9.36	6.99	7.8
ADK	16.59	16.66	16.4	17.62	20.52	22.12
ADM	104.42	149.06	114.46	97.68	92.22	97.11
ADM2	4.97	6.99	4.66	4.67	4.68	4.07
ADM5	0.3	0.19	0.29	0.45	0.46	0.3
ADNP	13.68	11.78	14.25	15.3	15.8	15.64
ADNP2	4.66	3.68	4.88	4.42	5.03	4.77
ADO	6.7	5.98	7.44	6.2	8.07	7.32
ADORA1	0.57	0.66	0.91	0.67	0.44	0.48
ADORA2A	0.17	0.32	0.36	0.26	0.23	0.28
ADORA2B	4.16	5.66	4.4	3.63	4.04	3.63
ADORA3	0.02	0	0	0	0	0
ADPGK	31.04	28.09	34.97	30.67	28.79	28.3
ADPRH	0.16	0.17	0.08	0.19	0.13	0.17
ADPRHL1	0.42	0.42	0.45	0.47	0.29	0.34
ADPRHL2	21.23	22.3	21.98	19.82	17.26	19
ADPRM	4.7	6.14	4.44	4.64	5.42	5
ADRA1A	0	0	0	0	0	0
ADRA1B	1.14	1.97	1.28	1.18	1.01	1.1
ADRA1D	0.34	0.27	0.29	0.28	0.4	0.48
ADRA2A	0	0	0	0.01	0	0
ADRA2B	0	0	0	0	0	0
ADRA2C	0.18	0.19	0.18	0.26	0.15	0.12
ADRB1	0	0	0	0	0	0
ADRB2	2.01	1.99	2.25	2.5	1.97	1.87
ADRB3	0	0.01	0	0	0	0
ADRBK1	19.08	16.45	19.12	18.98	15.83	16.58
ADRBK2	0.92	0.82	0.96	1.24	1.27	1.23
ADRM1	111.95	102.47	109.8	109.23	91.66	97.43
ADSL	47.57	48.53	51.5	46.01	42.78	44.15
ADSS	22.27	23.71	20.61	26.83	30.87	28.58
ADSSL1	2.76	3.34	2.75	1.86	2.28	2.05
ADTRP	0.19	0.1	0.28	0.49	0.33	0.26
AEBP1	44.78	44.93	40.03	40.25	35.82	34.68
AEBP2	3.74	4.66	3.31	4.1	7.09	6.75
AEN	27.75	26.02	26.16	28.34	26.43	25.31
AES	231.9	235.69	228.16	204.27	195.17	213.88
AFAP1	21.45	22.35	21.55	21.68	23.03	22.21
AFAP1L1	3.31	3.05	3.25	3.32	3.38	3.31
AFAP1L2	0.02	0.03	0.01	0.01	0.01	0.01
AFF1	5.24	4.98	4.92	5.68	6.84	5.96
AFF2	0.09	0.06	0.1	0.12	0.17	0.09
AFF3	6.72	6.43	6.58	6.76	7.39	7.06
AFF4	15.32	13.88	13.6	16.28	21.78	20.1
AFG3L2	17.68	16.76	19.2	17.99	19.07	16.26
AFM	0	0	0	0.02	0	0
AFMID	7.39	9.03	8.31	7.24	6.71	8.09
AFP	0.25	0.25	0.32	0.31	0.43	0.2
AFTPH	4.31	4.11	4.37	4.55	5.66	5.27
AGA	18.89	18.93	18.98	18.34	19.35	19.56
AGAP1	3.07	2.52	2.97	3.03	2.78	2.76
AGAP11	0.2	0.18	0.29	0.31	0.14	0.26
AGAP2	0.26	0.31	0.26	0.3	0.26	0.28
AGAP3	23.59	22.09	23.64	23.52	20.13	20.19
AGAP4	2.62	2.52	2.74	3.19	3.01	2.57
AGAP5	2.41	2	2.13	2.6	2.4	2.16
AGAP6	5.37	5.75	5.82	6.19	5.72	5.84
AGAP9	8.75	8.47	8.01	10.05	9.65	8.03
AGBL1	0	0	0	0	0	0
AGBL2	0.09	0.1	0.03	0.05	0.08	0.06
AGBL3	0.01	0.05	0.03	0.02	0.03	0.04
AGBL4	0	0	0	0	0	0
AGBL5	10.87	9.9	10.41	10.91	9.24	9.88
AGER	2.27	1.28	1.8	2.05	1.66	2
AGFG1	8.32	7.7	8.25	8.26	10.63	10.6
AGFG2	1.76	1.9	1.84	2.09	1.94	1.7
AGGF1	5.67	5.86	5.51	6.27	7.28	6.92
AGK	10.84	10.79	11.25	11.9	12.72	11.97
AGL	1.82	2.12	1.4	2.31	3.16	3.23
AGMAT	0.24	0.3	0.35	0.38	0.21	0.18
AGMO	0	0.01	0	0	0	0
AGO1	5.6	4.63	5.75	5.74	6.01	5.24
AGO2	5.95	4.57	5.24	6.94	6.4	6.24
AGO3	2.4	2.17	2.58	2.88	2.99	2.92
AGO4	2.56	2.59	2.61	3.04	2.97	3.16
AGPAT1	59.46	53.7	58.86	51.92	50.26	50.29
AGPAT2	27.76	30.06	31.17	27.83	23.77	24.51
AGPAT3	17.94	18.68	19.05	19.01	18.56	18.16
AGPAT4	1.61	1.21	1.67	1.52	1.59	1.26
AGPAT5	3.68	3.05	3.73	3.81	5.29	5.28
AGPAT6	15.85	13.76	16.09	15.95	15.4	14.71
AGPAT9	1.61	1.95	1.55	1.36	1.46	1.45
AGPS	5.27	4.73	5.02	5.91	7.97	7.35
AGR2	0	0	0	0	0	0
AGR3	0	0	0	0	0	0
AGRN	59.47	58.93	55.83	58.92	50.39	49.12
AGRP	0	0	0	0	0	0
AGT	0.21	0.17	0.31	0.16	0.2	0.1
AGTPBP1	1.81	1.73	1.54	1.84	2.28	2.18
AGTR1	0.66	0.57	0.64	0.65	0.7	0.65
AGTR2	0	0	0	0	0	0
AGTRAP	25.69	27.41	26.68	24.46	18.04	21.29
AGXT	0	0	0	0	0	0
AGXT2	0	0	0	0	0.02	0.02
AHCTF1	5.23	5.26	4.29	7.84	8.64	8.27
AHCY	65.03	65.96	66.66	63.03	52.2	57.73
AHCYL1	35.84	31.25	38.83	35.56	36.96	35.93
AHCYL2	3.26	2.57	2.83	2.78	3.11	2.82
AHDC1	5.33	5.22	4.89	5.53	5.43	5.35
AHI1	2.9	3.07	2.58	4.28	4.55	4.11
AHNAK	118.97	102.59	108.02	143.28	138.72	125.61
AHNAK2	2.06	1.87	1.89	2.68	2.4	2.22
AHR	3.83	3.34	3.78	4.03	6.69	6.37
AHRR	13.22	11.79	13.37	14.18	12.92	12.01
AHSA1	89.9	83.64	91.67	89.13	77.92	85.33
AHSA2	16.32	13.93	15.43	17.01	15.73	14.14
AHSG	0.04	0.02	0.04	0.06	0.03	0
AHSP	0	0	0	0	0	0
AICDA	0	0	0	0	0	0
AIDA	38.39	38.38	37.57	42.94	51.46	51.45
AIF1	0	0.08	0	0.03	0	0.03
AIF1L	0.57	0.41	0.47	0.43	0.44	0.31
AIFM1	19.08	16.81	19.41	18.26	16.88	16.21
AIFM2	7.83	8.2	8.99	7.98	6.66	6.78
AIFM3	0.04	0.05	0.07	0.02	0.08	0.06
AIG1	14.08	15.34	14.35	11.59	11.39	12.75
AIM1	1.66	1.99	1.54	2.32	2.45	2.18
AIM1L	0	0.01	0.01	0.02	0	0
AIM2	0	0	0	0.03	0	0
AIMP1	17.17	19.24	14.28	20.29	25.5	24.27
AIMP2	31.96	32.4	32.27	29.13	27.35	28.47
AIP	44.36	45.02	45.97	41.61	34.37	34.4
AIPL1	0	0	0	0	0	0
AIRE	0.11	0.01	0.01	0.06	0.04	0.04
AJAP1	0	0	0	0	0	0
AJUBA	25.27	26.37	25	23.87	24.68	25.03
AK1	38.01	38.76	36.4	36.96	29.64	31.15
AK2	44.3	41.37	47.13	41.42	41.93	41.5
AK3	13.59	16.24	14.18	11.95	18.8	17.89
AK4	1.54	1.41	1.41	1.34	1.48	1.49
AK5	23.04	23.33	20.72	24.82	25.67	25.89
AK6	23.19	32.95	21.74	26.74	36.52	33.04
AK7	0.02	0.01	0.03	0.01	0	0.01
AK8	0.04	0.08	0.06	0.02	0.09	0.06
AK9	0.64	0.74	0.61	0.85	1.04	0.75
AKAP1	4.51	3.79	4.25	4.5	4.26	4.13
AKAP10	7.33	6.97	8.17	8.46	8.3	8.14
AKAP11	4.63	4.96	3.6	5.9	8.54	7.69
AKAP12	7.9	8.16	6.99	7.71	9.31	8.24
AKAP13	4.12	3.79	3.93	4.82	4.63	3.85
AKAP14	0	0	0	0	0	0
AKAP17A	11.62	10.36	11.53	11.8	11.34	10.95
AKAP2	48.11	53.01	46.23	52.16	58.29	54.53
AKAP3	0.04	0.07	0.14	0.04	0.07	0.12
AKAP4	0.01	0	0	0	0	0
AKAP5	0.21	0.17	0.2	0.3	0.4	0.35
AKAP6	0.13	0.15	0.13	0.18	0.23	0.21
AKAP7	1.05	1.25	0.99	1.04	1.72	1.6
AKAP8	9.42	8.9	10.65	10.12	9.03	9.41
AKAP8L	19.57	16.87	19.06	19.36	18.69	18.65
AKAP9	1.78	2.53	1.47	3.79	4.53	3.61
AKIP1	26.41	29.26	26.08	26.74	23.35	23.74
AKIRIN1	35.18	34.49	37.16	35.14	39.35	39.03
AKIRIN2	22.03	20.82	24.82	22.53	22.69	24.08
AKNA	2.94	2.74	2.74	2.63	2.28	2.18
AKNAD1	0	0.01	0.02	0.02	0.05	0.03
AKR1A1	44.9	43	49.3	41.48	35.48	36.89
AKR1B1	118.35	117.48	124.86	106.31	88.42	96.07
AKR1B10	0.24	0.17	0.36	0.21	0.09	0.15
AKR1B15	0	0	0	0	0	0
AKR1C1	22.14	16.96	28.95	14.54	11.12	12.24
AKR1C2	0.71	0.75	0.84	0.65	0.83	0.75
AKR1C3	1.01	0.65	0.92	0.92	0.39	0.71
AKR1C4	0	0	0	0	0	0
AKR1D1	0	0	0	0	0	0
AKR1E2	0.7	0.88	0.87	1.14	0.69	0.54
AKR7A2	19.73	19.31	20.77	19.52	18.35	20.46
AKR7A3	0.22	0.27	0.37	0.24	0.38	0.35
AKT1	106.04	97.69	104.29	103.16	87.81	91.08
AKT1S1	52.79	49.43	49.07	47.13	41.22	45.39
AKT2	26.95	24.03	26.8	25.27	23.48	23.86
AKT3	7.4	6.8	7.45	9.71	12.05	10.11
AKTIP	7.12	7.44	7	7.15	10.21	9.68
ALAD	13.67	11.98	14.47	11.91	11.73	12.2
ALAS1	21.3	18.6	21.73	19.33	18.66	18.28
ALAS2	0	0	0	0	0	0
ALB	0	0.03	0.03	0.02	0	0
ALCAM	68.84	76.95	59.17	80.52	115.23	107.99
ALDH16A1	5.91	4.68	5.56	5.41	5.17	4.93
ALDH18A1	48.38	38.67	51.09	45.41	44.76	42.01
ALDH1A1	0.06	0.08	0.04	0.08	0.14	0.06
ALDH1A2	0	0.01	0	0	0	0
ALDH1A3	0.69	0.85	0.6	0.84	0.7	0.68
ALDH1B1	18.86	18.17	20.1	17.03	16.12	16.1
ALDH1L1	0	0	0	0	0	0
ALDH1L2	16.46	18.64	15.69	18.54	22.18	19.85
ALDH2	43.47	45.24	46.12	36.34	34.4	32.89
ALDH3A1	0.02	0	0	0	0	0
ALDH3A2	1.68	1.55	1.85	1.49	1.46	1.53
ALDH3B1	15.82	15.92	17.73	13.33	12.38	12.82
ALDH3B2	0	0	0	0	0	0
ALDH4A1	6.29	6.35	6.37	6.24	5.52	5.25
ALDH5A1	0.21	0.27	0.2	0.18	0.4	0.26
ALDH6A1	2.6	2.98	3	2.67	2.69	2.64
ALDH7A1	10.45	8.19	11.31	9.61	9.4	9.09
ALDH8A1	0.12	0.05	0.01	0.11	0.14	0.13
ALDH9A1	39.88	37.95	40.3	37.99	39.37	38.42
ALDOA	1187.39	1319.6	1175.02	1052.02	935.14	974.93
ALDOB	0	0	0	0	0	0
ALDOC	18.42	22.06	20.22	15.47	14.45	14.73
ALG1	12.09	10.27	12.3	11.32	10.5	10.5
ALG10	0.81	0.58	0.7	0.71	1.33	1.25
ALG10B	0.51	0.43	0.52	0.57	0.97	1.02
ALG11	4.48	3.4	4.14	3.99	4.65	5.02
ALG12	12.26	11.24	11.56	10.03	9.7	9.55
ALG13	6.77	7.29	6.11	7.04	8.47	8.95
ALG14	14.42	12.59	14.38	12.02	12.8	12.99
ALG1L	0.25	0.38	0.16	0.27	0.21	0.2
ALG1L2	0	0.03	0	0	0.06	0
ALG2	13.56	12.18	14.96	11.77	14.02	14.86
ALG3	26.18	22.14	25.28	22.68	22.48	23.89
ALG5	22.17	23.46	23.71	23.8	22.53	22.93
ALG6	2.55	2.29	2.45	2.64	2.89	3.38
ALG8	20.15	15.55	21.77	19.03	19.5	19.31
ALG9	4.58	3.5	4.64	4.58	4.7	4.59
ALK	0.01	0	0	0	0	0
ALKBH1	5.14	4.43	5.52	4.86	4.86	4.79
ALKBH2	11.18	10.03	12.31	9.53	9.11	7.98
ALKBH3	12.51	10.46	11.7	11.98	10.63	11.5
ALKBH4	6.87	6.41	7.6	7.76	5.74	5.86
ALKBH5	20.76	19.71	21.17	20.6	19.31	19.64
ALKBH6	9.5	10.53	11.15	10.77	9.28	9.37
ALKBH7	15.77	18.05	16.92	13.76	11.06	13.31
ALKBH8	2.47	2.34	2.21	3.27	3.34	3.66
ALLC	0	0	0	0	0	0
ALMS1	1.03	0.94	0.78	1.62	1.63	1.61
ALOX12	0.02	0.07	0.11	0.1	0.02	0.08
ALOX12B	0	0	0	0	0	0
ALOX15	0	0	0	0	0	0
ALOX15B	0	0.01	0	0	0	0
ALOX5	0	0	0	0	0	0
ALOX5AP	0.11	0.04	0.17	0.06	0.19	0.11
ALOXE3	0.03	0.02	0.03	0.03	0.07	0.12
ALPI	0.01	0	0	0	0	0
ALPK1	1.83	1.63	1.78	1.79	2.12	1.75
ALPK2	20.15	25.49	19.25	22.07	21.62	20.78
ALPK3	0.04	0.04	0.06	0.08	0.06	0.05
ALPL	2.47	3.79	2.51	2.28	2.02	1.85
ALPP	0	0	0	0	0	0
ALPPL2	0	0	0	0	0	0
ALS2	8.24	8.03	8.01	9.01	10.59	8.96
ALS2CL	0.51	0.46	0.53	0.58	0.38	0.58
ALS2CR11	0.35	0.27	0.28	0.26	0.47	0.16
ALS2CR12	0.02	0.08	0.06	0.26	0.17	0.05
ALX1	0	0	0	0	0	0
ALX3	0.47	0.83	0.74	0.71	0.59	0.48
ALX4	0	0	0.01	0.01	0	0.01
ALYREF	81.52	70.31	84.87	79.8	71.82	72.22
AMACR	3.3	3.23	3.37	3.37	3.76	3.65
AMBN	0	0	0	0	0	0
AMBP	0.06	0.06	0.14	0.03	0.04	0.07
AMBRA1	5.48	4.36	5.38	5.56	5.35	5.03
AMD1	24.82	25.18	21.82	26.94	36.77	34.36
AMDHD1	0.04	0.01	0	0	0	0.04
AMDHD2	6.89	5.39	6.61	6.55	5.95	6.4
AMELX	0	0	0	0	0	0
AMELY	0	0	0	0	0	0
AMER1	0.86	0.65	0.87	1.04	0.91	0.85
AMER2	0	0	0	0	0	0
AMER3	0	0	0	0	0	0
AMFR	26.73	25.19	28.21	27.06	26.15	26.06
AMH	0.19	0.16	0.1	0.11	0.07	0.09
AMHR2	0	0	0	0	0	0
AMICA1	0	0	0	0	0	0
AMIGO1	1.15	1.3	1.31	1.41	1.07	1.1
AMIGO2	8.36	5.3	6.82	10.95	12.3	12.69
AMIGO3	2	1.62	2.05	2.14	1.89	1.68
AMMECR1	4.2	3.76	3.92	3.72	4.97	4.78
AMMECR1L	8.96	7.93	8.95	8.99	9.25	9.09
AMN	0.1	0.08	0.02	0	0	0
AMN1	1.78	2.01	1.71	2.06	2.07	1.9
AMOT	1.99	1.48	1.87	2.23	1.99	2.04
AMOTL1	13.13	12.23	13.82	13.18	13.72	12.83
AMOTL2	64.81	57.69	62.48	60.47	61.25	57.88
AMPD1	0	0	0	0	0	0
AMPD2	32.88	28.32	32.12	32.52	28.11	28.16
AMPD3	4.02	4.67	3.67	4.38	4.38	4.16
AMPH	4.97	4.88	5.21	4.57	4.66	5.1
AMT	2.72	2.49	2.95	2.74	2.01	2.59
AMTN	0	0	0	0	0	0
AMY1A	0	0	0	0	0	0
AMY1B	0	0	0	0	0	0
AMY1C	0	0	0	0	0	0
AMY2A	0.02	0	0	0	0	0
AMY2B	0.29	0.32	0.4	0.38	0.5	0.48
AMZ1	0.55	0.49	0.46	0.54	0.51	0.58
AMZ2	48.4	43.92	51.84	44.07	41.3	41.66
ANAPC1	8.29	6.82	8.45	8.63	8.82	8.53
ANAPC10	5.19	6.13	5.55	4.83	5.5	6.49
ANAPC11	132.45	144.42	132.88	117.06	85.81	91.04
ANAPC13	58.07	70.85	54.68	67.74	73.21	74.99
ANAPC15	55.68	42.7	58.79	52.34	41.27	50.84
ANAPC16	13.11	14.69	14.12	12.79	12.83	12.77
ANAPC2	15.48	12.99	14.5	15.04	12.42	11.63
ANAPC4	7.95	7.22	6.99	8.63	11.14	9.43
ANAPC5	53.65	48.66	59.1	56.31	52.27	49.43
ANAPC7	21.07	19.31	23.12	23.08	22.09	21.92
ANG	2.91	3.13	4.16	3	1.97	2.23
ANGEL1	3.71	3.26	3.45	3.39	3.19	2.87
ANGEL2	4.5	4.67	4.3	5.08	6.43	6.19
ANGPT1	14.27	19.03	12.43	13.42	20.82	20.28
ANGPT2	0.03	0.04	0.03	0.05	0.03	0.03
ANGPT4	0.03	0.01	0.03	0	0	0
ANGPTL1	0.02	0.05	0.04	0.01	0.01	0.04
ANGPTL2	30.44	29.06	31.44	25.37	24.06	24.05
ANGPTL3	0.01	0.01	0	0	0.02	0.04
ANGPTL4	7.06	4.51	7.2	8.46	6.22	6.23
ANGPTL5	0	0.01	0	0.02	0.04	0
ANGPTL6	0.13	0.07	0.2	0.08	0.06	0.08
ANGPTL7	0	0.01	0	0	0	0
ANHX	0	0.02	0	0	0	0
ANK1	0.39	0.38	0.32	0.41	0.38	0.44
ANK2	0.57	0.53	0.52	0.51	0.63	0.6
ANK3	0.08	0.06	0.06	0.1	0.14	0.1
ANKAR	0.18	0.16	0.22	0.12	0.27	0.22
ANKDD1A	1.36	1.27	1.55	1.22	1.46	1.17
ANKDD1B	0	0.02	0.05	0.07	0.04	0.03
ANKEF1	0.68	0.47	0.63	0.65	0.7	0.74
ANKFN1	0	0.03	0.03	0	0	0.06
ANKFY1	11.7	9.7	11.65	11.4	11.96	11.02
ANKH	4.11	3.89	4.31	4	4.02	4.16
ANKHD1	5.73	4.5	5.93	7.04	6.68	6.38
ANKHD1-EIF4EBP3	2.33	2.65	1.95	3.02	3.17	2.15
ANKIB1	7.85	7.54	7.27	8.82	10.94	9.99
ANKK1	0	0	0	0	0	0.02
ANKLE1	0.47	0.45	0.49	0.54	0.44	0.44
ANKLE2	22.37	21.09	22.18	24.86	25.33	23.8
ANKMY1	0.76	0.79	0.92	0.96	1.12	0.82
ANKMY2	7.74	7.75	7.07	9.46	9.42	8.99
ANKRA2	6.64	6.57	6.81	6.64	7	7.44
ANKRD1	2.06	1.92	1.49	1.99	2.94	2.15
ANKRD10	12.81	12.32	12.84	13.93	15.83	13.7
ANKRD11	22.26	22.07	21.59	25.12	24.88	23.49
ANKRD12	1.62	2.22	1.22	2.87	4.11	3.39
ANKRD13A	80.69	89.45	81.06	87.78	93.82	90.8
ANKRD13B	2.28	2.23	2.46	1.77	1.98	1.92
ANKRD13C	4.63	4.82	3.87	5.43	6.58	6.39
ANKRD13D	11.05	11.12	10.65	10.43	9.9	9.4
ANKRD16	2.15	2.16	2.22	2.05	2	2.69
ANKRD17	12.1	9.81	10.56	11.98	13.91	12.81
ANKRD18A	0.01	0	0	0	0	0
ANKRD18B	1.08	0.73	0.97	0.96	1.57	1.37
ANKRD2	0.53	0.41	0.31	0.22	0.24	0.19
ANKRD20A1	0.01	0.01	0.02	0.04	0	0
ANKRD20A2	0	0	0.01	0	0	0
ANKRD20A3	0	0	0	0	0	0.04
ANKRD20A4	0.01	0.01	0	0	0	0.02
ANKRD22	0	0.01	0	0	0	0
ANKRD23	0.61	0.52	0.67	0.52	0.52	0.66
ANKRD24	0.2	0.15	0.15	0.18	0.12	0.17
ANKRD26	1.5	1.86	1.06	2.54	2.86	2.82
ANKRD27	7.49	7.05	7.21	8.13	8.39	7.63
ANKRD28	12.18	12.98	10.88	13.72	16.4	15.89
ANKRD29	0.27	0.22	0.22	0.22	0.35	0.12
ANKRD30A	0	0	0	0	0	0
ANKRD30B	0	0	0	0	0	0
ANKRD31	0.01	0.01	0	0	0.02	0.02
ANKRD32	1.7	1.45	1.34	2.67	3.2	2.87
ANKRD33	0.02	0	0.02	0.03	0	0
ANKRD33B	2.29	2.67	2.38	2.53	2.53	2.6
ANKRD34A	1.54	1.92	1.31	1.74	1.73	1.61
ANKRD34B	0	0	0	0	0	0
ANKRD34C	0	0	0	0	0	0
ANKRD35	2.51	2.69	2.9	2.08	2.08	1.57
ANKRD36	0.34	0.46	0.34	0.64	0.77	0.69
ANKRD36B	0.8	1.06	0.63	1.33	1.33	1.16
ANKRD36C	0.32	0.19	0.21	0.43	0.51	0.41
ANKRD37	3.46	3.68	2.83	2.44	1.59	3.15
ANKRD39	10.13	12.53	13.31	13.61	9.53	10.96
ANKRD40	14.68	13.95	14.03	17.42	17.34	17.38
ANKRD42	4.38	4.28	4.16	4.4	4.95	5.33
ANKRD44	1.1	0.76	0.7	1.39	1.69	1.45
ANKRD45	0.06	0.03	0.08	0.02	0.04	0.1
ANKRD46	2.41	2.39	2.12	2.52	2.86	3.36
ANKRD49	3.68	3.98	4.09	3.78	6.04	5.24
ANKRD50	4.59	3.88	4.07	4.91	6.69	6
ANKRD52	20.95	16.86	19.39	23.58	22.08	20.61
ANKRD53	0.46	0.5	0.55	0.45	0.37	0.5
ANKRD54	12.29	11.43	13.07	12.85	12.79	12.21
ANKRD55	0.01	0.02	0	0.05	0	0.04
ANKRD6	0.05	0.03	0.05	0.07	0.07	0.08
ANKRD60	0	0	0	0	0	0
ANKRD61	0.28	0.15	0.36	0.3	0.72	0.2
ANKRD62	0	0	0	0	0	0
ANKRD63	0	0	0	0	0	0
ANKRD65	0.09	0.07	0.25	0.17	0.18	0.11
ANKRD66	0	0	0	0	0	0
ANKRD7	0.07	0.11	0.1	0	0.11	0.11
ANKRD9	1.44	1.55	1.34	1.75	1.73	2.1
ANKS1A	4.54	3.96	4.78	4.66	4.3	4.21
ANKS1B	0.02	0.01	0.02	0	0	0.01
ANKS3	6.71	7.61	7.84	6.77	5.89	5.86
ANKS4B	0	0	0	0	0	0
ANKS6	3.62	3.38	3.84	4.02	3.47	3.38
ANKUB1	0.01	0	0.03	0	0.02	0.02
ANKZF1	9.1	7.44	9.03	7.74	7.35	7.48
ANLN	38.91	25.24	30.89	55.85	65.58	64.29
ANO1	2.32	4.58	1.76	3.37	2.91	3.05
ANO10	30.44	28.54	32.75	30.61	28.84	28.02
ANO2	0.01	0.05	0.04	0.01	0.03	0.01
ANO3	0.46	0.31	0.45	0.33	0.33	0.35
ANO4	17.29	14.73	18.19	16.14	17.87	15.37
ANO5	0	0	0	0	0.01	0
ANO6	15.75	14.87	14.65	17.01	19.85	18.84
ANO7	0.23	0.2	0.15	0.22	0.14	0.17
ANO8	2.81	2.61	2.96	3.24	2.95	2.2
ANO9	0	0.01	0	0	0	0
ANOS1	0.09	0.1	0.08	0.07	0.19	0.15
ANP32A	39.15	36.99	38.92	37.74	42.65	39.85
ANP32B	90.58	86.9	94.96	83.96	86.98	90.09
ANP32C	0	0	0	0	0	0
ANP32D	0	0	0	0	0	0
ANP32E	18.47	15.28	13.8	19.69	31.07	28.56
ANPEP	23.75	20.57	21.34	23.39	22.78	22.57
ANTXR1	58.06	39.22	65.86	45.76	46.36	44.98
ANTXR2	24.28	20.52	23.57	30.33	30.13	26.29
ANTXRL	0.01	0.02	0	0	0	0
ANXA1	286.27	361.38	230.4	390.48	374.42	393.03
ANXA10	0.06	0.06	0.24	0.13	0.07	0
ANXA11	99.25	107.37	97.65	97.09	88.33	93.37
ANXA13	0	0	0	0	0	0
ANXA2	1986.97	2002.76	2033.67	2071.4	1923.74	2003.2
ANXA2R	2.02	1.42	1.79	1.81	1.78	1.64
ANXA3	3.69	5.52	3.25	4.08	4.51	5.11
ANXA4	25.47	27.14	26.5	24.1	28.18	26.55
ANXA5	1163.06	1139.55	1313.78	1076.03	1102.81	1120.05
ANXA6	241.1	226.66	248.11	237.22	210.56	211.46
ANXA7	52.06	51.79	54.19	51.18	52.19	52.95
ANXA8	0.38	0.22	0.43	0.52	0.23	0.33
ANXA8L1	0	0	0	0.09	0.14	0
ANXA9	0.19	0.25	0.27	0.13	0.24	0.15
AOAH	0.01	0	0.01	0	0.02	0.02
AOC1	0	0.02	0	0	0	0
AOC2	0.33	0.26	0.28	0.38	0.32	0.26
AOC3	0.13	0.12	0.05	0.04	0.09	0.08
AOX1	9.05	12.18	8.13	10.52	11.55	10.99
AP1AR	2.54	3.53	1.82	3.35	5.49	4.48
AP1B1	32.79	30.66	32.81	34.23	31.32	30.47
AP1G1	16.45	14.52	16.43	17.94	18.86	17.59
AP1G2	3.05	3.01	2.79	2.83	2.92	2.5
AP1M1	54.36	52.43	54.34	53.98	52.35	51.01
AP1M2	0.15	0.22	0.08	0.03	0.14	0.34
AP1S1	94.73	97.9	98.16	95.23	86.84	91.22
AP1S2	22.38	29.2	19.45	25.63	37.05	38.77
AP1S3	0.77	0.92	0.8	0.86	1.06	1.11
AP2A1	73.96	72.45	71.49	74.17	65.3	68.83
AP2A2	22.99	21.2	23.24	23.93	22.11	22.1
AP2B1	56.56	53.06	59.89	57.81	58.14	56.96
AP2M1	476.96	442.36	472.29	466.5	393.93	418.89
AP2S1	230.12	235.93	235.64	223.62	175.69	189.53
AP3B1	22.48	20.37	22.89	26.11	26.27	27.02
AP3B2	0.01	0.02	0.02	0	0	0.01
AP3D1	45.94	41.08	44.98	47.65	43.83	43.36
AP3M1	12.39	13.26	11.77	14.48	15.1	15.37
AP3M2	9.08	8.73	8.68	10.26	10.77	10.48
AP3S1	73.03	85.78	74.65	70.32	95.19	105.59
AP3S2	6.26	6.27	7.03	7.04	5.8	6.43
AP4B1	4.55	3.97	4.64	5.05	5.21	4.23
AP4E1	2.84	3.17	2.62	4.12	5.15	4.59
AP4M1	11.12	10.72	10.26	10.03	8.4	8.54
AP4S1	2.07	2.46	2.45	2.68	2.57	2.61
AP5B1	3.03	2.46	3.37	3.44	3.04	2.71
AP5M1	6.34	6.91	6.37	6.89	9.62	9.21
AP5S1	9.05	8.67	8.12	8.16	7.3	7.17
AP5Z1	8.62	7.87	8.28	8.4	7.06	7.07
APAF1	6.32	5.1	5.92	6.07	7.7	7.42
APBA1	2.1	1.96	1.92	2.87	2.35	2.32
APBA2	11.88	12.32	11.71	11.65	10.99	11.74
APBA3	5.06	5.38	5.61	5.48	4.65	5.01
APBB1	24.43	25.56	25.44	23.22	21.95	21.13
APBB1IP	0.14	0.06	0.11	0.14	0.16	0.12
APBB2	5.42	6.27	5.36	6.04	7.18	6.35
APBB3	5.15	3.93	4.81	4.44	3.63	4.26
APC	2.56	3.01	1.78	4.97	5.74	5.03
APC2	0.1	0.11	0.09	0.15	0.1	0.12
APCDD1	0.23	0.26	0.37	0.23	0.22	0.26
APCDD1L	29.18	16.52	26.51	28.92	27.57	29.88
APCS	0	0	0	0	0	0
APEH	36.17	32.05	36.69	34.62	29.04	31.19
APELA	0	0	0	0	0	0
APEX1	112.59	102.07	116.28	109.39	94.9	100.77
APEX2	10.8	8.97	11.02	10.63	9.56	10.47
APH1A	57.11	53.83	60.31	54.29	47.91	50.85
APH1B	4.4	4.52	4.61	4.61	4.86	4.54
API5	30.83	29.6	30.17	32.6	39.91	37.73
APIP	21.92	21.24	22.35	23.47	23.98	25.11
APITD1	8.35	7.18	8.05	9.49	7.28	8.5
APITD1-CORT	0.63	0.49	0.57	0.33	0.53	0.63
APLF	0.65	0.94	0.54	0.72	0.97	1.16
APLN	0.36	0.23	0.31	0.18	0.26	0.19
APLNR	0.01	0	0.01	0	0.03	0.05
APLP1	7.47	7.22	7.1	6.07	6.32	6.38
APLP2	133.11	121.03	133.6	127.18	127.34	124.02
APMAP	104.22	93.45	107.25	100.42	91.25	86.78
APOA1	0	0.04	0.17	0	0	0.06
APOA1BP	46.84	48.93	46.67	44.58	38.4	41.34
APOA2	0	0	0	0	0.16	0
APOA4	0	0.02	0	0	0	0
APOA5	0	0.02	0	0	0	0
APOB	0	0	0.01	0	0.01	0
APOBEC1	0	0	0	0	0	0
APOBEC2	0.02	0	0	0	0.03	0
APOBEC3A	0	0	0	0	0	0
APOBEC3A_B	0	0	0	0	0	0
APOBEC3B	18.16	11.14	18.22	18	18.47	18.16
APOBEC3C	53.31	46.15	53.75	53.26	53	50.25
APOBEC3D	0.17	0.31	0.2	0.28	0.31	0.25
APOBEC3F	3.87	5.07	3.86	4.7	3.53	3.8
APOBEC3G	3.17	3.17	4.12	3.26	2.67	2.5
APOBEC3H	0.09	0	0.07	0	0.05	0.18
APOBEC4	0.01	0	0	0	0	0
APOBR	0.01	0	0.01	0	0.01	0
APOC1	1.66	2.32	1.87	1.22	1.14	0.75
APOC2	0	0	0	0	0	0
APOC3	0	0	0	0	0	0
APOC4	0	0	0	0	0	0
APOD	0.14	0.11	0.03	0.13	0.05	0.04
APOE	4.84	4.21	5.17	3.64	3.79	3.13
APOF	0	0	0	0	0	0
APOH	0.03	0	0	0	0	0
APOL1	0.91	1.25	0.83	0.71	0.72	0.51
APOL2	9.38	11.27	10.48	11.01	9.54	9.52
APOL3	0.9	1.39	0.89	1.05	0.76	0.76
APOL4	0	0	0	0.01	0	0
APOL5	0.02	0.04	0.12	0	0.04	0.1
APOL6	2.09	2.44	2.12	2.2	2.6	2.56
APOLD1	1.77	1.7	1.86	2.11	2.51	2.09
APOM	3.15	2.62	2.25	1.57	1.44	2.66
APOO	8.37	8.47	10.68	10.81	10.08	9.61
APOOL	2.86	2.91	2.47	3.23	4.3	3.81
APOPT1	28.81	32.08	33.08	33.54	27.84	28.38
APP	214.16	203.14	212.56	193.76	202.42	187.59
APPBP2	7.51	7.82	7.13	7.7	10.33	9.54
APPL1	5.4	5.02	4.48	6.06	7.88	7.45
APPL2	28.66	29.73	29.69	32.66	35.88	35.33
APRT	143.01	168.87	158.12	143.63	130.1	144.68
APTX	18.62	18.23	19.97	18.87	17.92	17.89
AQP1	0.6	0.66	0.7	0.46	0.82	0.58
AQP10	0	0	0	0	0	0
AQP11	1	1.03	0.96	0.95	1.09	0.69
AQP12A	0	0	0	0	0	0
AQP12B	0	0	0	0	0	0
AQP2	0	0	0	0	0	0
AQP3	2.22	1.65	2.22	2.38	1.9	1.64
AQP4	0	0	0	0	0	0
AQP5	0	0	0	0.03	0	0
AQP6	0.01	0.01	0.01	0	0	0
AQP7	0	0.02	0	0	0	0.04
AQP8	0	0.02	0	0	0.04	0
AQP9	0	0	0	0	0	0
AQR	8.65	7.39	8.41	10.72	11.28	10.34
AR	2.04	1.68	2	1.97	2.12	2.26
ARAF	26.83	27.48	27.45	25.74	24.62	24.83
ARAP1	16.61	15.16	16.55	16.1	14.44	14.49
ARAP2	0	0.01	0.02	0	0.03	0.01
ARAP3	4.45	4.12	4.72	4.7	4.39	4.43
ARC	0.06	0.04	0.08	0.07	0.1	0.07
ARCN1	91.65	79.08	93.18	92.48	96.21	93.79
AREG	5.15	0.5	5.04	0.38	0.78	0.8
AREL1	12.83	10.93	13.07	14.45	13.47	13.74
ARF1	334.7	315.72	343.65	314.33	313.44	327.43
ARF3	70.02	61.18	67.83	65.82	56.76	58.2
ARF4	360.02	327.14	354.98	293.42	356.62	369.86
ARF5	109.89	117.83	118.08	101.11	94.98	101.48
ARF6	26.03	28.25	24.8	26.91	34.02	31.94
ARFGAP1	54.66	46.4	54.18	53.09	45.52	45.55
ARFGAP2	22.13	20.25	23.95	22.35	19.39	18.76
ARFGAP3	33.52	29.88	35.2	34.31	37.36	35.51
ARFGEF1	7.05	7.44	6.03	8.94	9.95	9.53
ARFGEF2	6.17	5.17	5.52	6.87	7.81	7.43
ARFGEF3	0	0.01	0.01	0.03	0.02	0.01
ARFIP1	9.89	9.82	8.31	11.65	14.6	14.52
ARFIP2	16.09	16.02	16.54	15.32	14.56	13.99
ARFRP1	15.45	16.5	16.92	17.03	15.12	14.29
ARG1	0	0	0	0	0	0
ARG2	2.87	3.82	3.21	3.36	3.83	3.5
ARGFX	0	0	0	0	0	0
ARGLU1	42.72	41.79	41.67	47.11	46.07	44.87
ARHGAP1	48.48	48.42	44.94	46.99	43.69	44.56
ARHGAP10	12.52	12.99	13.51	12.78	12.59	12.93
ARHGAP11A	9.82	6.88	8.04	13.65	15.24	14.58
ARHGAP11B	1.19	0.83	0.96	1.96	1.08	0.84
ARHGAP12	4.6	5.87	3.67	6.28	7.92	8.13
ARHGAP15	0.02	0	0	0	0	0
ARHGAP17	31.15	28.2	30.12	30.5	30.97	32.24
ARHGAP18	8.8	11.46	7.45	13.74	16.88	17.35
ARHGAP19	4.06	2.73	3.68	3.43	3.98	4.09
ARHGAP20	1.7	1.3	1.64	1.62	1.83	1.73
ARHGAP21	13.36	13.95	11.68	16.67	17.15	16.45
ARHGAP22	15.74	16.18	13.39	20.42	18.25	18.79
ARHGAP23	29.11	30.48	27.99	32.25	29.85	30.07
ARHGAP24	3.23	2.58	2.84	3.76	4.33	3.82
ARHGAP25	0.1	0.16	0.08	0.08	0.03	0.08
ARHGAP26	0.11	0.19	0.18	0.18	0.14	0.15
ARHGAP27	0.27	0.34	0.16	0.25	0.32	0.4
ARHGAP28	1.44	1.26	1.48	1.07	1.44	1.24
ARHGAP29	3.6	4.75	2.88	5.69	6.92	6.55
ARHGAP30	0.09	0.06	0.18	0.14	0.12	0.1
ARHGAP31	4.04	2.69	3.72	4.19	3.8	3.74
ARHGAP32	1.13	1.04	1.18	1.35	1.3	1.43
ARHGAP33	3.02	1.92	2.69	3.65	3.42	3.09
ARHGAP35	10.74	9.41	10.43	11.1	12.21	10.81
ARHGAP36	0	0	0	0	0	0
ARHGAP39	1.41	1.26	1.42	1.37	1.34	1.36
ARHGAP4	0.23	0.2	0.23	0.2	0.28	0.26
ARHGAP40	0.01	0.01	0	0	0	0.02
ARHGAP42	1.39	0.89	1.06	1.56	2.02	1.78
ARHGAP44	0.7	0.51	0.82	0.68	0.56	0.63
ARHGAP5	3.94	5.02	3.16	5.82	8.78	8.71
ARHGAP6	1.15	1.15	1.21	0.89	1.14	1.27
ARHGAP8	0.09	0.25	0.04	0.12	0	0.26
ARHGAP9	0.06	0.14	0.13	0.15	0.04	0.13
ARHGDIA	398.03	356.53	370.91	362.09	309	331.53
ARHGDIB	5.45	4.48	6.12	4.75	4.85	4.33
ARHGDIG	0.38	0.55	0.43	0.22	0.53	0.16
ARHGEF1	27.31	24.31	26.57	27.44	23.91	22.68
ARHGEF10	13.3	12.31	13.01	15.13	14.35	13.35
ARHGEF10L	5.69	5.91	5.44	5.82	5.47	5.2
ARHGEF11	6.91	5.82	7.01	6.78	6.09	6.32
ARHGEF12	20.99	19.07	19.74	23.52	27.2	25.24
ARHGEF15	0.01	0	0	0	0	0
ARHGEF16	0	0.04	0.03	0.03	0	0
ARHGEF17	19.49	17.78	19.13	22.71	20.23	18.67
ARHGEF18	9.45	8.46	9.55	9.6	8.47	8.08
ARHGEF19	2.95	2.7	3.25	2.89	2.73	2.71
ARHGEF2	30	38.7	29.24	29.46	29.08	29.69
ARHGEF25	12.74	11.55	13.4	12.97	10.84	10.17
ARHGEF26	0.61	0.35	0.53	0.65	0.87	0.8
ARHGEF28	6.54	8.18	6.64	8.19	8.17	7.28
ARHGEF3	1.19	1.06	1.2	1.11	1.32	1.2
ARHGEF33	0.07	0.07	0.06	0.08	0.12	0.14
ARHGEF35	0.18	0.13	0.21	0.12	0.25	0.14
ARHGEF37	0.38	0.31	0.37	0.28	0.23	0.27
ARHGEF38	0	0	0	0	0	0
ARHGEF39	1.33	0.99	1.25	1.33	1.54	1.31
ARHGEF4	1.08	1.15	1.21	1.08	0.98	1
ARHGEF40	15.24	14.18	15.52	15.74	14.58	14.01
ARHGEF5	0.35	0.44	0.34	0.48	0.41	0.35
ARHGEF6	1.96	2.04	1.88	2.17	2.08	2.12
ARHGEF7	13.06	12.52	12.67	13.37	13.81	12.89
ARHGEF9	2.8	2.3	2.6	2.9	2.71	2.59
ARID1A	11.12	9.02	10.61	11.98	12.06	11.25
ARID1B	5.26	4.08	5.2	4.96	5.6	4.89
ARID2	2.18	1.84	1.89	2.29	2.88	2.69
ARID3A	6.51	5.55	5.67	5.69	5.87	5.86
ARID3B	2.11	1.48	2.01	1.97	1.85	1.73
ARID3C	0.02	0	0.03	0.08	0.04	0.04
ARID4A	1.99	2.46	1.58	3.2	3.77	3.31
ARID4B	4.78	5.71	3.95	6.33	8.34	7.23
ARID5A	3.88	4.93	3.7	3.83	3.15	3.97
ARID5B	36.63	42.58	37.05	41.61	45.52	43.69
ARIH1	12.85	11.77	13.1	12.42	13.79	13.42
ARIH2	19.65	18.39	20.12	20.45	18.56	18.11
ARIH2OS	0.71	0.48	0.61	0.62	0.73	0.53
ARL1	29.84	36.07	30.88	32.14	39.27	39.69
ARL10	2.44	1.79	2.84	2.82	2.95	2.27
ARL11	0.01	0.01	0	0	0	0
ARL13A	0.06	0	0	0	0	0.06
ARL13B	1.6	1.74	1.38	2.39	2.89	2.91
ARL14	0.05	0.05	0	0.04	0.08	0.07
ARL14EP	7.57	9.67	6.37	8.7	10.14	9.94
ARL14EPL	0.06	0	0	0	0	0
ARL15	3.12	3.21	2.81	2.18	4.47	4.8
ARL16	29.52	29.94	29.73	28.45	23.06	23.14
ARL17A	4.13	3.92	4.17	4.99	5.87	4.64
ARL17B	2.27	2.31	3.31	2.72	1.73	2.97
ARL2	80.26	88.79	82.85	80.53	62.54	66.03
ARL2BP	38.17	36.01	39.8	33.17	36.41	37.63
ARL3	13.99	12.26	14.1	12.75	12.06	12.61
ARL4A	7.71	7.84	7.34	7.98	9.62	9.67
ARL4C	5.82	9.2	5.17	7.76	8.33	7.88
ARL4D	18.64	23.26	20.07	18.24	17.23	16.48
ARL5A	6.84	7.89	6.03	6.64	14.24	14.46
ARL5B	2.91	2.81	2.58	3.26	6.66	4.84
ARL5C	0	0	0	0	0	0
ARL6	1.46	1.58	1.73	1.92	2.02	1.96
ARL6IP1	73.61	53.18	68.79	75.3	83.72	83.71
ARL6IP4	119.99	119.25	117.98	104.57	84.98	88.9
ARL6IP5	74.71	79.49	78.67	61.32	80.04	79.37
ARL6IP6	7.27	6.53	6.94	7.01	9.46	10.28
ARL8A	22.46	22.83	23.63	22.09	19.89	21.17
ARL8B	28.33	30.49	29.53	26.68	36.65	35.25
ARL9	0.32	0.32	0.37	0.7	0.34	0.38
ARMC1	16.14	13.9	15.45	12.48	19.63	19.78
ARMC10	10.42	11.22	10.67	9.24	11.63	10.31
ARMC12	0.14	0.27	0.4	0.39	0.14	0.51
ARMC2	0.49	0.45	0.42	0.52	0.55	0.48
ARMC3	0	0	0	0	0	0
ARMC4	0.72	0.67	0.59	0.77	0.97	0.71
ARMC5	3.26	2.85	3.28	3.29	2.63	2.82
ARMC6	16.68	15.84	17.81	17.17	14.74	14.7
ARMC7	5.29	4.68	4.91	5.53	3.38	4.37
ARMC8	7.05	7.77	6.95	8.75	9.42	10.12
ARMC9	13.01	14.36	15	14.54	14.7	12.85
ARMCX1	15.1	13.8	14.56	12.58	13.57	13.4
ARMCX2	34.27	31.57	34.93	31.33	30.56	30.27
ARMCX3	30.77	31.3	26.63	28.88	35.07	33.3
ARMCX4	3.09	2.64	2.86	3.42	3.46	2.71
ARMCX5	3.94	3.5	4.19	3.98	3.74	4.73
ARMCX5-GPRASP2	0.7	0.78	0.47	0.96	0.79	0.62
ARMCX6	46.54	45.91	50.21	44.94	41.69	43.93
ARMS2	0	0.04	0	0	0	0
ARMT1	13.52	15.95	11.41	15.16	22.99	21.87
ARNT	9.38	8.09	10.09	9.21	9.08	8.91
ARNT2	9.67	11.83	10.16	10.86	9.78	10.19
ARNTL	4.14	3.29	4.25	4.31	4.38	3.79
ARNTL2	6.26	5.86	5.97	8.29	9.87	8.95
ARPC1A	141.25	146.35	149.2	139.78	139.22	152.99
ARPC1B	190.71	186.49	188.68	192.44	159.63	168.47
ARPC2	438.82	421.56	459.45	445.52	425.47	449.45
ARPC3	343.05	370.1	385.87	347.99	341.29	362.45
ARPC4	134.52	139.52	139.75	140.96	132.28	135.97
ARPC4-TTLL3	2.86	3.27	2.92	3.39	2.97	3.11
ARPC5	189.87	178.35	201.33	176.68	189.24	187.56
ARPC5L	53	56.91	58.82	62.58	55.56	60.19
ARPIN	4.64	3.91	5.01	4.94	4.65	4.64
ARPP19	19.86	19.82	18.09	20.75	29.81	29.87
ARPP21	0	0	0	0	0	0
ARR3	0	0	0	0.04	0	0
ARRB1	1.76	2.09	1.88	1.63	1.39	1.41
ARRB2	4.98	5.05	4.54	4.24	4.01	4.52
ARRDC1	10.18	10.82	10.51	9.62	8.9	9.48
ARRDC2	2.36	2.51	2.75	2.34	2.17	2.56
ARRDC3	7.17	6.88	6.78	6.81	11.37	10.51
ARRDC4	3.09	3.53	3.13	3.12	3.71	4.18
ARRDC5	0	0.02	0	0	0	0
ARSA	10.36	10.06	10.23	10.05	8.79	8.38
ARSB	8.47	7.68	8.89	9.28	8.54	8.27
ARSD	3.34	3.28	3.52	3.42	2.77	2.84
ARSE	0.85	0.57	0.82	0.86	0.72	0.57
ARSF	0	0	0	0	0	0
ARSG	1.18	1.19	1.32	1.24	1	1.08
ARSH	0	0	0	0	0	0
ARSI	6.36	4.23	6.19	5.35	4.66	4.9
ARSJ	40.12	44.12	38.87	47.15	52.5	49.71
ARSK	8.77	10.84	8.01	10.71	12.22	12.82
ART1	0	0	0	0	0	0
ART3	0.06	0.13	0.07	0.06	0.07	0.12
ART4	0	0	0	0	0	0
ART5	0.4	0.26	0.37	0.23	0.22	0.25
ARTN	0.07	0.09	0.07	0.03	0.03	0.05
ARV1	9.51	10.07	8.99	11.1	11.22	10.83
ARVCF	1.99	2.57	1.75	2.18	2.02	2.02
ARX	0	0	0	0	0	0
AS3MT	2.17	1.86	2.13	2.49	2.68	1.85
ASAH1	21.68	23.79	18.79	21.9	22.41	23.57
ASAH2	0.41	0.28	0.3	0.22	0.34	0.56
ASAH2B	1.75	1.91	1.81	3.91	3.24	2.83
ASAP1	21.57	24.35	19.33	25.25	28.15	28.41
ASAP2	9.89	11.12	8.94	11.49	13.19	12.6
ASAP3	6.61	5.93	7.25	6.58	5.96	5.88
ASB1	11.26	11.18	11.55	12.25	11.8	11.4
ASB10	0	0	0	0	0	0
ASB11	0	0.01	0	0	0	0
ASB12	0	0	0	0	0	0
ASB13	3.06	3	3.3	3.17	2.57	2.77
ASB14	0.03	0.09	0.1	0.06	0.22	0.21
ASB15	0	0	0	0	0	0
ASB16	0.63	0.72	0.88	0.89	1.14	0.85
ASB17	0	0	0	0	0	0
ASB18	0	0	0	0	0	0
ASB2	0.61	0.5	0.88	0.75	0.58	0.61
ASB3	8.68	8.61	9.94	9.29	10.46	9.17
ASB4	0	0	0	0	0	0
ASB5	0.11	0.18	0.07	0.09	0.22	0.16
ASB6	10.29	9.52	10.63	10.68	9.51	9.82
ASB7	3.27	2.7	3.42	3.04	3.3	3.38
ASB8	10.25	9.63	11.21	10.65	10.85	9.52
ASB9	0.05	0.08	0.08	0.05	0	0.08
ASCC1	8.56	8.19	9.72	7.94	7.86	7.49
ASCC2	28.26	25.11	26.63	25.52	24.06	23.38
ASCC3	13.13	13.19	11.33	17.58	20.3	19.16
ASCL1	0	0	0	0	0	0
ASCL2	0	0	0	0	0	0
ASCL3	0	0	0	0	0	0
ASCL4	0	0	0	0	0	0
ASCL5	0.02	0	0.02	0.03	0.11	0.03
ASF1A	9.97	9.65	9.46	11.35	13.58	14.09
ASF1B	11.08	7.29	11.16	10.64	9.86	9.85
ASGR1	1.26	1.29	1.05	1.19	0.64	0.83
ASGR2	0	0	0	0	0	0
ASH1L	4.83	4.29	4.07	6.23	6.9	6.17
ASH2L	18.03	15.48	17.9	17.81	17.33	16.82
ASIC1	4.91	5.35	5.22	4.9	4.72	4.48
ASIC2	0.24	0.21	0.29	0.3	0.12	0.19
ASIC3	0.14	0.15	0.08	0.22	0.13	0.1
ASIC4	0	0	0.01	0.03	0.02	0.02
ASIC5	0	0	0	0	0	0
ASIP	0	0	0	0.11	0	0
ASL	22.42	23.59	23.77	19.9	18.01	17.25
ASMT	0.07	0.03	0.04	0	0.11	0
ASMTL	22.19	23.38	22.03	18.79	17.97	17.56
ASNA1	69.87	67.71	67.5	66.46	53.47	59.93
ASNS	80	111.43	86.39	89.92	91.69	93.13
ASNSD1	18.33	19.7	15.82	21.94	23.71	23.67
ASPA	0.02	0.02	0.02	0	0.08	0.04
ASPDH	0.12	0	0	0	0	0
ASPG	0	0	0	0	0	0
ASPH	166.95	173.73	143.44	180.54	241.11	231.31
ASPHD1	9.18	10.06	11.42	7.8	8.31	8.28
ASPHD2	1.34	1.23	1.07	1.03	1.2	1.16
ASPM	3.7	3.41	2.92	8.6	9.24	9.37
ASPN	0.05	0.14	0.06	0.12	0.15	0.06
ASPRV1	0.09	0.13	0.19	0.1	0.07	0.23
ASPSCR1	12.72	12.1	12.21	13.06	11.2	11.25
ASRGL1	0.2	0.19	0.18	0.17	0.14	0.27
ASS1	19.49	30.16	21.57	16.77	15.82	15.55
ASTE1	2.04	1.68	2.29	2.07	1.9	1.9
ASTL	0	0	0	0	0	0
ASTN1	0.02	0.01	0.02	0.01	0.01	0
ASTN2	2.5	2.35	2.47	2.46	2.18	2.21
ASUN	9.87	9.72	8.82	11.67	13.06	12.84
ASXL1	13.5	11.74	13.52	14.47	14.01	12.68
ASXL2	3.51	2.89	2.93	4.14	4.35	4.73
ASXL3	0.02	0.02	0.02	0	0	0.02
ASZ1	0	0.03	0	0	0	0.03
ATAD1	11.42	12.69	11.16	12.72	17.48	15.73
ATAD2	8.1	5.82	6.76	12.03	13.99	13.19
ATAD2B	1.26	1.2	0.94	1.37	1.73	1.63
ATAD3A	32.11	26.98	32.65	32.38	26.91	27.52
ATAD3B	10.12	8.59	10.15	10.86	8.48	9.15
ATAD3C	0	0.01	0	0	0	0
ATAD5	0.72	0.68	0.51	1.22	1.49	1.32
ATAT1	6.82	5.92	6.21	7.6	6.51	6.46
ATCAY	0.1	0.03	0.09	0.11	0.13	0.13
ATE1	3.77	3.72	3.98	3.95	5.01	4.52
ATF1	6.52	7.82	5.32	8.46	10.91	11.97
ATF2	6.08	7.62	4.68	7.87	10.13	9.89
ATF3	4.94	8.49	5.04	5.38	5.69	5.11
ATF4	343.86	448.31	355.13	350.03	322.41	322.71
ATF5	18.64	18.34	18.72	16.58	14.21	15.77
ATF6	9.73	9.45	9.89	10.96	11.1	10.83
ATF6B	40.34	37.09	38.73	37.32	34.55	35.02
ATF7	9.44	8.49	8.69	10.72	11.41	9.78
ATF7IP	5.13	4.75	4.35	5.91	7.39	7.22
ATF7IP2	0.17	0.15	0.23	0.17	0.23	0.19
ATG10	1.92	1.81	1.96	1.36	1.95	1.86
ATG101	51.2	49.79	54.2	48.84	38.68	41.12
ATG12	13.16	14.36	12.85	13.49	18.35	17.81
ATG13	12.02	12.34	13.25	12.56	12.04	12.19
ATG14	4.45	4.32	4.78	4.78	5.46	5
ATG16L1	10.32	8.7	10.22	9.52	9.3	9.23
ATG16L2	1.69	2.16	2.06	2.43	2.27	2.07
ATG2A	4.61	3.9	4.23	4.32	3.87	3.94
ATG2B	3.45	3.2	3.2	4.14	4.47	4.35
ATG3	30.63	27.38	30.28	30.23	32.76	31.93
ATG4A	5.5	5.32	6.1	6.03	5.4	5.91
ATG4B	19.57	19.81	19.95	18.27	18.1	18.38
ATG4C	2.61	3.29	1.92	3.17	4.66	4.39
ATG4D	8.2	8.88	8.49	8.48	7.65	8.2
ATG5	9.6	10.27	8.87	10.24	11.86	12.32
ATG7	8.76	9.06	8.73	8.46	8.14	7.69
ATG9A	22.14	17.85	22.52	21.28	20.08	21.17
ATG9B	0.04	0.03	0.05	0.06	0.01	0.01
ATHL1	6.8	6.85	7.12	7.1	6.79	5.94
ATIC	44.03	41.37	48.41	46.58	46.31	46.62
ATL1	3.23	3.25	3.47	3.74	3.66	3.89
ATL2	6.37	6.15	5.79	6.6	8.9	8.41
ATL3	13.45	13.19	12.79	15.35	20.09	20.01
ATM	4.13	4.56	3.31	5.97	6.67	6.1
ATMIN	9.66	9.02	9.99	9.28	10.62	10.11
ATN1	58.18	46.39	51.24	52.8	46.9	47.27
ATOH1	0	0	0	0	0	0
ATOH7	0.02	0.04	0.07	0.03	0.07	0
ATOH8	4.96	2.16	5.43	4.37	3.93	4.09
ATOX1	143.58	184.99	174.87	158.09	147.9	150.1
ATP10A	8.76	7.36	8.41	11.29	10.55	10.23
ATP10B	0	0	0	0	0.01	0
ATP10D	10.86	10.87	9.67	12.96	14.24	14.17
ATP11A	5.45	4.72	5.22	5.18	5.73	5.42
ATP11AUN	0	0	0	0	0	0
ATP11B	4.96	6.08	3.99	6.25	8.86	7.44
ATP11C	6.93	7.77	5.67	8.93	12.67	12.12
ATP12A	0	0	0	0	0	0
ATP13A1	17.55	15.65	15.36	17.66	15.16	15.03
ATP13A2	7.27	6.95	6.78	6.38	6.62	6.15
ATP13A3	20.81	24.18	17.51	22.68	33.97	32.01
ATP13A4	0	0	0.01	0	0	0
ATP13A5	0	0	0	0	0	0
ATP1A1	72.4	56.67	72.92	73.9	68.36	67.13
ATP1A2	0.74	2.09	0.92	0.72	0.73	0.7
ATP1A3	0.12	0.17	0.12	0.05	0.16	0.2
ATP1A4	0	0	0	0	0	0
ATP1B1	18.65	15.49	17.74	19.43	23.12	23.04
ATP1B2	0.05	0.03	0.01	0.03	0	0.05
ATP1B3	81.91	69.39	89.29	87.93	85.96	84.59
ATP1B4	0	0	0	0	0	0
ATP2A1	0.19	0.24	0.29	0.37	0.33	0.28
ATP2A2	61.66	49.42	59.7	60.79	61.68	57.42
ATP2A3	0.26	0.24	0.31	0.17	0.25	0.1
ATP2B1	7.4	7.88	6.61	9.1	11.74	10.16
ATP2B2	0	0	0.01	0	0.01	0
ATP2B3	0.01	0.01	0.01	0.01	0.01	0.01
ATP2B4	75.84	72.78	65.44	96.3	104.59	96.61
ATP2C1	28.08	25.52	27.27	31.25	32.37	31.09
ATP2C2	0.04	0.02	0.04	0.03	0.02	0.06
ATP4A	0.01	0	0	0.01	0	0
ATP4B	0	0	0	0	0	0
ATP5A1	299.2	287.26	318.38	284.23	257.1	255.63
ATP5B	472.41	436.97	507.16	445	400.18	418.07
ATP5C1	183.28	195.03	209.7	197.49	182.41	194.78
ATP5D	95.07	109.18	106.15	94.46	91.1	105.26
ATP5E	814.41	1045.3	869.38	841.5	771.15	850.62
ATP5F1	83.9	92.57	87.05	89.35	88.13	93.48
ATP5G1	136.59	140.14	147.92	137.09	103.6	116.11
ATP5G2	239.27	265.52	260.06	228.09	191.6	212.98
ATP5G3	81.38	88.16	89.08	77.11	68.7	73.26
ATP5H	347.04	381.77	363.88	315.67	275.58	307.18
ATP5I	430.32	505.84	454.08	414.94	308.62	352.84
ATP5J	103.55	114.95	120.28	106.38	106.91	113.17
ATP5J2	382.93	455.21	410.42	393.45	324.23	363.83
ATP5J2-PTCD1	0.23	0.17	0.32	0.16	0	0
ATP5L	134.36	168.65	147.43	131.18	111.95	123.43
ATP5L2	0	0	0	0.07	0	0.07
ATP5O	194.95	221.76	216.69	190.79	177.4	191.71
ATP5S	2.35	2.45	3.04	2.36	2.76	2.2
ATP5SL	33.28	32.1	35.53	31.57	30.15	29.11
ATP6AP1	59.75	52.56	60.84	57.83	52.89	51.19
ATP6AP1L	0.7	0.57	0.63	0.67	0.54	0.61
ATP6AP2	87.47	88.9	90.44	76.01	108.76	102.89
ATP6V0A1	8.48	7.87	8.45	8.77	8.39	7.89
ATP6V0A2	3.23	2.79	3.35	3.28	3.48	3.37
ATP6V0A4	0.02	0.01	0.05	0.06	0.08	0.06
ATP6V0B	60.32	59.06	62.5	59.68	47.98	50.28
ATP6V0C	146.69	144.94	140.52	134.41	107.79	129.36
ATP6V0D1	70.85	73.18	71.91	67.08	59.55	62.89
ATP6V0D2	0	0	0	0	0	0
ATP6V0E1	254.15	265.22	267.09	238.64	193.25	211.1
ATP6V0E2	12.37	12.25	12.31	10.96	9.95	9.55
ATP6V1A	16.9	16.94	16.72	15.4	18.94	18.13
ATP6V1B1	0.48	0.55	0.49	0.68	0.38	0.31
ATP6V1B2	36.87	34.6	38.94	34.6	32.7	33.28
ATP6V1C1	9.04	9.85	8.5	10.67	12.02	11.58
ATP6V1C2	0.65	0.56	0.55	0.54	0.48	0.48
ATP6V1D	56.33	59.1	55.51	61.94	62.36	64.71
ATP6V1E1	122.45	132.52	128.64	119.49	112.78	121.56
ATP6V1E2	0.45	0.3	0.53	0.32	0.5	0.39
ATP6V1F	167.34	186.36	171.5	151.48	111.91	124.03
ATP6V1G1	51.05	52.96	53.65	48.84	53.29	55.4
ATP6V1G2	2.33	2.42	2.48	2.02	1.76	1.95
ATP6V1G3	0.06	0.06	0.07	0	0	0
ATP6V1H	26.44	27.95	30.42	28.48	28.87	28.8
ATP7A	3.55	2.6	3.13	3.61	4.66	4
ATP7B	0.77	0.75	0.84	0.88	0.75	0.8
ATP8A1	0.06	0.03	0.03	0.06	0.08	0.08
ATP8A2	0.03	0.02	0.02	0.01	0	0.01
ATP8B1	18.26	29.8	15.63	25.48	30.21	28.45
ATP8B2	22.11	21	21.42	23.23	22.38	20.85
ATP8B3	0.97	0.65	0.9	1	0.7	0.79
ATP8B4	0.17	0.12	0.19	0.13	0.13	0.1
ATP9A	8.58	9.1	8.36	9.47	9.51	8.82
ATP9B	3.57	3.16	3.38	3.03	3.09	3.13
ATPAF1	22.07	22.26	24.28	24.04	22.33	24.71
ATPAF2	8.01	9.17	8.54	7.52	6.53	6.66
ATPIF1	274.06	276.6	269.17	235.36	191.81	194.29
ATR	2.85	3.28	2.18	4.36	4.85	4.3
ATRAID	102.85	106.07	109.73	93.86	89.7	90.1
ATRIP	4.03	3.02	3.62	4.87	4.06	4.36
ATRN	14.38	12.85	15.58	14.14	15.87	14.04
ATRNL1	0.16	0.08	0.13	0.23	0.14	0.05
ATRX	4.24	5.6	2.84	7.12	9.17	8.29
ATXN1	2.57	1.89	2.55	2.3	2.83	2.8
ATXN10	48.61	50.78	52.67	48.22	51.42	53.66
ATXN1L	5.19	4.26	5.23	5.35	5.72	4.94
ATXN2	14.56	12.63	13.38	14.43	15.25	14.04
ATXN2L	38.29	36.82	33.38	36.35	35.77	34.86
ATXN3	1.45	1.71	1.25	1.7	2.4	2.25
ATXN3L	0	0	0	0	0	0
ATXN7	3.14	2.81	3.09	3.49	4.23	3.79
ATXN7L1	2.29	1.94	2.11	1.96	2.11	1.84
ATXN7L2	1.58	1.42	1.7	1.81	1.6	1.54
ATXN7L3	21.69	18.09	21.72	20.88	18.94	18.94
ATXN7L3B	21.85	20.27	21.82	19.39	22.24	19.59
AUH	4.35	4.57	4.23	3.82	4.64	4.6
AUNIP	1.61	0.95	1.4	1.68	1.96	1.81
AUP1	53.8	51.56	50.77	52.28	48.52	49.37
AURKA	38.85	31.39	39.87	37.77	34.22	33.92
AURKAIP1	114.18	115.69	117.54	109.22	97.18	105.11
AURKB	27.91	16.84	26.09	27.94	22.95	25.43
AURKC	0.6	0.23	0.23	0.4	0.29	0.4
AUTS2	1.25	0.81	0.98	1.31	1.28	1.16
AVEN	21.83	23.57	24.13	20.06	19.88	19.57
AVIL	0.25	0.18	0.36	0.24	0.22	0.34
AVL9	6.35	6.08	6.39	6.84	8.13	7.18
AVP	0	0	0	0	0	0
AVPI1	35	24.84	40.69	17.4	16.41	17.44
AVPR1A	0	0	0	0.01	0	0
AVPR1B	0	0	0	0	0	0
AVPR2	0	0	0	0	0	0
AWAT1	0	0	0	0	0	0
AWAT2	0.01	0.01	0.05	0	0	0
AXDND1	0.01	0	0.01	0	0.04	0
AXIN1	8.36	8.39	7.9	7.82	6.6	6.85
AXIN2	0.56	0.54	0.64	0.65	0.57	0.6
AXL	159.16	137.48	148.82	173.16	159.43	156.04
AZGP1	0	0	0	0	0	0
AZI2	17.45	22.61	17.62	23.39	22.21	20.35
AZIN1	47.41	44.37	47.08	47.49	59.63	56.48
AZIN2	3.27	2.78	4.11	2.26	1.82	2.29
AZU1	0.11	0.14	0.33	0.11	0.18	0.4
B2M	1351.57	1520.28	1430.95	1277.42	1304.22	1353.43
B3GALNT1	1.83	2.04	1.62	1.86	2.2	2.64
B3GALNT2	5.24	4.77	5.32	5.26	6.18	5.54
B3GALT1	0.07	0.1	0.16	0.17	0.22	0.21
B3GALT2	1.4	3.33	1.37	1.77	2.89	2.51
B3GALT4	0.91	0.92	0.77	0.61	0.74	0.83
B3GALT5	0.09	0.02	0.02	0.03	0.07	0
B3GALT6	13.24	12.37	13.84	13.11	12.55	12.68
B3GAT1	0.08	0.13	0.14	0.06	0.04	0.11
B3GAT2	0	0	0	0	0	0
B3GAT3	30.89	29.38	30.66	29.95	26.26	27.23
B3GLCT	2.53	1.87	2.36	3.12	3.41	2.94
B3GNT2	4.07	3.82	3.46	3.79	5.16	4.32
B3GNT3	0	0	0	0	0	0
B3GNT4	0.16	0.02	0.05	0.16	0	0.03
B3GNT5	0.52	0.64	0.48	0.54	1.02	0.79
B3GNT6	0	0	0	0	0	0
B3GNT7	0.08	0.04	0.03	0.05	0.05	0.11
B3GNT8	0.46	0.48	0.63	0.54	0.61	0.29
B3GNT9	9.61	8.55	9.75	8.73	8.51	7.74
B3GNTL1	6.04	5.24	5.06	4.99	4.73	4.49
B4GALNT1	0.62	0.46	0.75	0.62	0.89	0.71
B4GALNT2	0.05	0.17	0.13	0.13	0.08	0.11
B4GALNT3	0	0	0	0	0	0.01
B4GALNT4	7.01	7.31	7.79	7.17	6.24	6.25
B4GALT1	23.48	21	24.82	22.15	24.65	24.85
B4GALT2	46.83	45.92	48.35	43.5	39.91	40.14
B4GALT3	12.93	12.21	12.17	13.32	12.32	11.59
B4GALT4	31.92	26.72	34.96	22.28	24.92	24.11
B4GALT5	10.54	8.69	10.12	9.82	10.95	10.13
B4GALT6	0.39	0.38	0.31	0.4	0.74	0.59
B4GALT7	23.65	24.44	24.78	23.55	21.6	22.64
B4GAT1	15.03	14.07	16.12	13.51	11.3	12.84
B9D1	12.94	14.05	13.85	12.21	11.39	10.09
B9D2	4.79	4.85	5.88	4.52	3.27	3.62
BAALC	19.35	20.61	20.29	19.5	19.67	19.99
BAAT	0.02	0	0	0	0.03	0.04
BABAM1	62.52	60.76	66.04	60.48	50.77	51.98
BACE1	25.23	19.3	24.33	25.21	25.79	25.87
BACE2	4.06	3.26	4.06	3.37	3.68	3.6
BACH1	6.23	9.56	5.33	8.78	11.41	11.38
BACH2	0.25	0.21	0.19	0.23	0.21	0.2
BAD	59.08	60.75	58.54	53.96	42.36	49.12
BAG1	4.99	4.83	5.77	4.35	4.75	4.13
BAG2	33.68	41.09	34.58	31.19	40.83	39.57
BAG3	48.25	42.28	44.33	42.41	41.09	43.9
BAG4	4.69	5.45	4.93	5.73	7.61	7.58
BAG5	7.62	7.84	7.8	7.76	9.15	8.73
BAG6	59.79	53.04	55.21	54.01	49.56	52.41
BAGE	0	0	0	0	0	0.05
BAGE2	0	0	0	0	0	0
BAGE3	0	0	0	0	0	0
BAGE4	0	0	0	0	0	0
BAGE5	0	0	0	0	0	0
BAHCC1	3.28	2.29	2.9	3.08	3.06	3.03
BAHD1	9.49	8.03	8.65	8.34	8.48	8.74
BAIAP2	8.24	7.58	7.87	8.28	7.78	8.46
BAIAP2L1	4.67	4.31	4.56	4.3	4.44	4.42
BAIAP2L2	0.2	0.28	0.18	0.21	0.11	0.17
BAIAP3	0.35	0.26	0.36	0.28	0.46	0.42
BAK1	13.91	13.58	15.21	13.84	13.54	12.55
BAMBI	12.42	10.79	13.49	9.91	11.07	9.65
BANF1	154.2	138.75	150.42	136.62	122.78	127.77
BANF2	0.15	0	0	0	0	0
BANK1	0.2	0.22	0.09	0.32	0.32	0.29
BANP	6.32	6.87	6.74	6.7	6.76	6.23
BAP1	21.24	18.33	21.58	21.18	19.89	19.69
BARD1	1.96	1.48	1.78	2.44	3.62	3.13
BARHL1	0	0	0	0	0	0.07
BARHL2	0	0	0	0	0	0
BARX1	0	0	0.07	0	0	0
BARX2	0	0.02	0	0	0	0
BASP1	131.95	120.42	134.37	105	115.35	115.83
BATF	0	0	0	0	0	0
BATF2	0.33	0.48	0.44	0.34	0.32	0.21
BATF3	1.89	2.53	2.36	2.35	2.19	2.65
BAX	179.11	176.28	173.47	175.62	132.01	129.42
BAZ1A	7.6	7.87	6.18	10.15	11.1	10.7
BAZ1B	20.62	16.42	19.55	22.12	23.48	22.22
BAZ2A	10.06	8.75	9.63	11.23	10.99	10.44
BAZ2B	1.75	1.67	1.33	2.4	2.54	2.23
BBC3	5.35	7.75	4.9	4.48	5.61	5.47
BBIP1	6.03	7.02	5.7	5.3	7.76	8.33
BBOX1	0	0	0	0.02	0	0
BBS1	5.12	4.98	5.2	4.8	4.49	4.87
BBS10	4.07	4.76	3.29	5.32	6.75	6.25
BBS12	1.19	1.11	0.88	1.41	1.44	1.49
BBS2	11.67	11.43	12.54	11.57	11.46	11.28
BBS4	8.2	7.88	9.03	7.53	7.41	7.84
BBS5	3.7	3.41	3.99	4.03	4.02	4.04
BBS7	7.76	8.12	6.72	9.83	10.46	10.99
BBS9	3.31	3.14	3.05	3.22	3.27	3.02
BBX	4.87	6	4.28	6.36	8.52	8.14
BCAM	34.41	42.11	34.14	30.47	27.66	28.9
BCAN	0.03	0.02	0.06	0.05	0	0.01
BCAP29	4.94	6.37	4.14	5.95	9.59	9.42
BCAP31	123.51	113.88	117.33	111.64	97.11	101.65
BCAR1	61.48	58.2	58.42	60.94	54.51	55.24
BCAR3	20.38	18.45	18.41	22.28	20.09	21.03
BCAS1	0	0	0.01	0	0	0.01
BCAS2	23.37	30.53	20.73	26.41	28.71	32.87
BCAS3	4.23	3.75	3.98	3.89	4.32	4.09
BCAS4	16.93	23.03	18.65	15.49	15.24	15.53
BCAT1	24.81	29.75	19.87	28.56	43.81	41.39
BCAT2	22.5	27.73	24.37	21.77	18.59	17.98
BCCIP	48.3	52.91	45.68	59.81	61.71	59.96
BCDIN3D	2.24	1.98	2.37	2.11	1.64	1.92
BCHE	0.58	0.64	0.5	0.84	1.08	0.97
BCKDHA	18.19	17.51	17.99	14.5	13.81	14.37
BCKDHB	5.9	6.24	6.48	6.43	7.59	7.54
BCKDK	33.31	33.54	33.54	31.75	28.75	30.31
BCL10	7.11	8.24	6.55	8.22	11.68	12.1
BCL11A	0.18	0.11	0.22	0.16	0.3	0.23
BCL11B	0	0	0	0	0.01	0
BCL2	0.36	0.32	0.34	0.26	0.3	0.33
BCL2A1	0.3	0.26	0.6	0.45	0.45	0.47
BCL2L1	33.52	37.68	33.05	38.27	31.07	33.6
BCL2L10	0	0.05	0.06	0.04	0	0.08
BCL2L11	0.47	0.41	0.46	0.31	0.48	0.42
BCL2L12	13.66	10.32	13.41	13.83	10.92	10.9
BCL2L13	15.14	16.91	16.27	15.98	16.12	16.19
BCL2L14	0	0	0.02	0	0	0
BCL2L15	0.01	0.01	0.03	0.02	0.04	0.01
BCL2L2	19.37	17.35	20.07	21.48	19.89	19.51
BCL2L2-PABPN1	40.22	36.92	42.33	42.17	51.8	47.35
BCL3	14.67	14.6	15.13	11.1	11.21	12.05
BCL6	9.15	8.69	9.09	8.03	9.74	9.76
BCL6B	0.01	0	0	0	0.01	0
BCL7A	2.97	3.52	2.8	3.66	3.21	3.28
BCL7B	26.4	26.09	25.88	24.81	25.4	25.55
BCL7C	44.37	40.23	47.04	42.67	41.68	45.67
BCL9	4.7	3.93	4.42	4.19	4.32	3.96
BCL9L	21.1	17.04	19.54	19.97	19.51	19.49
BCLAF1	16	18.42	12.16	21.97	27.95	26.89
BCO1	0.01	0	0	0	0	0.02
BCO2	0.19	0.13	0.13	0.15	0.11	0.16
BCOR	3.62	2.67	3.34	3.59	3.99	3.92
BCORL1	1.76	1.38	1.54	1.49	1.48	1.46
BCR	7.83	7.1	7.93	8.09	7.32	7.16
BCS1L	19.03	16.61	17.35	17.86	14.84	16
BDH1	0.96	0.99	0.85	0.92	0.64	0.76
BDH2	9.15	10.43	9.35	9.02	9.22	9.67
BDKRB1	102.73	84.48	111.26	88.16	80.89	85.52
BDKRB2	26.07	20.65	30.74	16.53	15.54	14.37
BDNF	75.7	73.7	75.57	66.23	74.35	73.75
BDP1	2.41	2.75	1.48	4.05	5.27	4.71
BEAN1	0.07	0.01	0.02	0	0.03	0
BECN1	37.24	38.95	37.85	36	41.31	38.26
BECN2	0	0	0	0	0	0
BEGAIN	0.16	0.11	0.15	0.06	0.16	0.25
BEND2	0	0	0	0	0	0
BEND3	0.56	0.5	0.57	0.55	0.65	0.58
BEND4	0	0	0	0	0	0
BEND5	0.43	0.34	0.43	0.36	0.23	0.3
BEND6	2.45	2.97	2.02	2.45	4.01	3.59
BEND7	1.58	1.76	1.96	2.13	2.02	2.12
BEST1	0.93	0.91	1.02	0.87	0.75	0.63
BEST2	0	0.02	0.02	0	0	0
BEST3	0.01	0.02	0.01	0.05	0	0.06
BEST4	0.03	0.05	0.05	0.07	0.05	0.04
BET1	9.75	10.31	10.1	7.18	11.48	11.77
BET1L	33.57	29.87	32.95	27.37	25.84	26.91
BEX1	0.62	0.39	0.13	0.31	0.46	0.31
BEX2	0.12	0.04	0.08	0.17	0.07	0
BEX4	8.8	10.51	9.12	7.32	8.87	8.66
BEX5	0	0	0	0	0	0
BFAR	24.45	23.25	26.37	26.39	22.96	23.86
BFSP1	0.77	0.66	1.06	0.82	0.84	0.85
BFSP2	0	0	0	0	0	0
BGLAP	0	0	0	0	0	0
BGN	138.81	136.01	132.95	128.13	120.21	124.77
BHLHA15	0	0.15	0.17	0.08	0.26	0
BHLHA9	0	0	0	0	0	0
BHLHB9	1.75	1.56	1.89	1.7	2.03	1.89
BHLHE22	0	0	0	0	0	0
BHLHE23	0	0	0	0	0	0
BHLHE40	9.16	7.9	8.23	7.7	8.43	7.26
BHLHE41	0.91	0.66	0.83	0.71	1.12	0.97
BHMG1	0	0	0	0	0	0
BHMT	0	0	0	0	0.02	0.02
BHMT2	0.34	0.26	0.31	0.3	0.27	0.18
BICC1	8.48	8.35	8.62	8.36	10.47	10.1
BICD1	4.91	3.95	4.14	5.03	5.55	5.37
BICD2	16.97	14.4	17.27	16.18	17.41	16.48
BID	32.79	38.27	34.94	32.69	30.73	32
BIK	0.07	0	0.04	0	0	0
BIN1	18.72	18.13	17.58	14.8	13.61	13.68
BIN2	0	0	0	0	0	0
BIN3	16.71	17.9	16.84	17.28	15.67	16.45
BIRC2	29.2	25.94	21.95	37.21	44.51	44.2
BIRC3	0.7	1.24	0.6	1.31	1.37	1.46
BIRC5	38.74	23.66	41.9	41.12	38.97	39.36
BIRC6	5.69	5.41	5.13	7.7	8.26	7.6
BIRC7	0	0	0	0.11	0	0
BIRC8	0	0	0	0	0	0
BIVM	9.05	9.82	8.4	10.24	11.83	11.86
BIVM-ERCC5	0	0.29	1.28	2.19	0.31	1.42
BLCAP	34.49	34.46	34.29	35.05	30.12	31.44
BLID	0.12	0.12	0.04	0.12	0.13	0.12
BLK	0.05	0.03	0.02	0.02	0	0.03
BLM	1.32	1.12	1.2	1.87	2.21	2.03
BLMH	17.14	14.1	18.14	16.89	15.59	15.27
BLNK	0	0.02	0	0	0	0
BLOC1S1	114.32	140.05	125.85	109.76	89.82	96.2
BLOC1S2	17.2	20.71	16.68	17.98	20.13	21.56
BLOC1S3	3.9	4.2	3.82	4.01	4.04	3.53
BLOC1S4	10.38	10.74	10.94	8.99	8.68	9.75
BLOC1S5	5.46	4.85	5.14	5.73	6.03	6.26
BLOC1S6	16.84	17.22	14.48	17	23.66	23.4
BLVRA	47.71	50.7	48.92	46.08	39.88	40.13
BLVRB	55.2	60.41	58.96	55.21	39.17	40.28
BLZF1	6.15	7.94	5.25	10.39	9.77	9.51
BMF	0.89	0.65	0.85	1.27	1.01	0.93
BMI1	6.95	6.01	3.74	6.79	8.61	6.92
BMP1	37.41	34.89	36.61	36.27	33.99	33.75
BMP10	0	0	0	0	0	0
BMP15	0	0	0	0	0	0
BMP2	1.49	0.95	1.61	1.31	1.34	1.3
BMP2K	4.25	4.97	4	5.49	6.06	5.86
BMP3	0.06	0.05	0.03	0.04	0.1	0.04
BMP4	13.94	14.62	17.31	7.97	7.28	7.39
BMP5	0.03	0.05	0.07	0.04	0	0
BMP6	0.24	0.12	0.18	0.11	0.12	0.11
BMP7	0.01	0	0.01	0	0.01	0
BMP8A	0.31	0.29	0.26	0.27	0.21	0.34
BMP8B	0.02	0.01	0.01	0.01	0.01	0.01
BMPER	2.77	4.59	2.79	2.9	2.51	2.75
BMPR1A	9.76	8.85	9	11.43	14.18	12.96
BMPR1B	0.38	0.4	0.41	0.45	0.53	0.48
BMPR2	7.31	6.99	6.06	8.22	12.69	12.05
BMS1	8.6	7.53	7.78	9.91	9.77	9.73
BMX	0	0	0	0	0	0
BNC1	0.19	0.25	0.23	0.13	0.23	0.22
BNC2	3.41	3.55	3.01	3.83	4.43	4.06
BNIP1	13.89	13.76	13.47	12.64	13	13.31
BNIP2	16.8	19.92	13.73	19.91	27.44	27.48
BNIP3	116.07	125.72	123.82	100.92	129.11	135.25
BNIP3L	38.79	54.66	36.18	38.96	54.99	53.71
BNIPL	0.06	0.07	0.02	0.06	0.07	0.06
BOC	5.67	5.32	5.66	5.41	5.09	4.99
BOD1	31.34	32.32	32.09	30.18	29.64	30.41
BOD1L1	3.57	4.25	2.94	5.73	6.38	6.11
BOD1L2	0	0	0	0	0	0
BOK	23.53	26.83	24.56	22.89	20.25	21.27
BOLA1	8.99	8.47	9.46	7.57	6.92	5.78
BOLA2	24.75	26.32	27.2	24.79	20.27	22.38
BOLA2B	24.75	26.32	27.2	24.79	20.27	22.38
BOLA3	68.87	73.79	71.12	76.28	66.79	70.87
BOLL	0	0	0	0	0	0
BOP1	35.88	30.29	35.27	36.35	28.92	31.04
BORA	2.41	1.77	1.93	2.91	4.01	3.6
BPGM	16.54	17.1	17.36	17.21	15.46	15.89
BPHL	8.36	7.49	8.04	7.27	7.85	6.85
BPI	0	0.02	0	0	0	0
BPIFA1	0	0	0	0	0	0
BPIFA2	0	0	0	0	0	0
BPIFA3	0	0	0	0	0	0
BPIFB1	0	0	0	0	0	0
BPIFB2	0	0	0	0	0	0
BPIFB3	0	0	0	0	0	0
BPIFB4	0	0	0	0	0	0
BPIFB6	0	0	0	0	0	0
BPIFC	0	0	0	0	0	0
BPNT1	11.44	10.29	12.1	11.3	11.15	11.57
BPTF	4.94	4.59	4.16	6.29	6.82	6.4
BPY2	0	0	0	0	0	0
BPY2B	0	0	0	0	0	0
BPY2C	0	0	0	0	0	0
BRAF	1.82	1.81	1.87	2.7	2.55	2.74
BRAP	5.64	5.79	5.93	5.55	6.33	6.11
BRAT1	9.96	9.95	10.71	11.59	10.02	10.43
BRCA1	2.49	1.87	1.98	3.24	3.59	3.37
BRCA2	0.4	0.37	0.29	0.84	1.03	0.94
BRCC3	7.3	7.45	6.64	8.36	9.2	9.28
BRD1	10.69	9.35	10.52	10.8	10.51	10.24
BRD2	49.14	40.77	48.3	49.72	49.15	46.55
BRD3	8.06	7.19	8	7.37	7.44	7.49
BRD4	15.11	13.43	13.19	14.78	13.99	14.91
BRD7	22.44	24.5	22.69	26.38	26.28	25.5
BRD8	18.51	14.14	18.33	17.85	16.96	17.67
BRD9	18.12	16.97	19.6	20.11	19.56	18.59
BRDT	0	0	0	0.01	0	0
BRE	15.36	17.51	15.3	15.09	14.51	14.94
BRF1	10.61	9.56	9.78	10.17	8.34	8.47
BRF2	9.79	8.44	9.14	9.58	8.3	7.93
BRI3	121.9	137.08	128.49	118.74	110.68	121.92
BRI3BP	2.83	1.99	2.46	2.86	2.22	2.24
BRICD5	1.44	1.15	1.73	1.18	0.8	0.69
BRINP1	0	0.01	0.02	0	0	0
BRINP2	0	0	0.01	0.01	0	0.01
BRINP3	0.04	0.03	0.05	0.08	0.02	0
BRIP1	2.29	1.88	1.8	3.04	4.13	3.77
BRIX1	39.93	44.46	48.01	42.62	49.71	48.46
BRK1	203.44	210.76	210.83	190.82	166.34	177.32
BRMS1	46.34	41.88	49.56	43.32	39.25	43.07
BRMS1L	3.16	3.67	3.1	3.71	5.22	4.88
BROX	8.84	9.68	7.45	9.55	13.81	12.74
BRPF1	5.22	4.17	4.81	5.41	5.07	5.36
BRPF3	8.56	7.18	7.87	7.91	8.21	7.74
BRS3	0	0	0	0	0	0
BRSK1	4.74	4.14	4.95	4.77	4.34	4.54
BRSK2	0.13	0.21	0.13	0.13	0.14	0.16
BRWD1	4.29	5.21	4.01	4.73	6.86	5.7
BRWD3	1.35	1.42	1.02	1.7	2.09	2.11
BSCL2	23.54	21.67	24.38	22.26	19.04	22.55
BSDC1	26.37	25.04	26.1	26.93	24.23	23.47
BSG	478.24	458.28	465.41	440.18	349.48	352.15
BSN	0.03	0.02	0.03	0.02	0.04	0.03
BSND	0	0	0	0	0	0
BSPH1	0	0	0	0	0	0
BSPRY	0	0	0	0	0	0
BST1	11.72	14.83	13.75	10.63	11.06	12.26
BST2	0.44	1.07	0.57	0.6	0.43	0.1
BSX	0	0	0	0	0	0
BTAF1	7.9	7.55	6.77	9.18	11.23	10.34
BTBD1	28.63	30.19	26.83	29.62	43.23	43.83
BTBD10	19.19	19.68	17.9	21.47	23.3	23.88
BTBD11	0.53	0.35	0.5	0.52	0.52	0.48
BTBD16	0	0	0	0	0	0
BTBD17	0	0	0	0	0	0
BTBD18	0.01	0.03	0.01	0.01	0.02	0
BTBD19	2.78	2.27	2.4	4.3	3.22	2.77
BTBD2	52.99	53.58	52.9	50.07	41.93	46.23
BTBD3	11.53	13.57	10.73	11.95	13.44	14.1
BTBD6	31.04	30.05	32.52	31.01	26.97	29.31
BTBD7	6.82	5.47	6.32	7.07	8.57	8.05
BTBD8	0.39	0.43	0.28	0.85	0.39	0.46
BTBD9	2.14	1.94	2.07	2.4	2.23	2.03
BTC	0.02	0	0.03	0.04	0	0
BTD	9.38	8.35	9.85	8.88	8.58	8.79
BTF3	479.35	583.37	511.61	473.64	506.3	537.9
BTF3L4	13.41	15.06	13.89	12.3	14.81	15.5
BTG1	12.95	10.24	13.4	10.7	13.02	13.26
BTG2	6.87	8.75	8.44	7.01	7.36	7.88
BTG3	27.33	29.55	31.28	26.59	32.93	34.05
BTG4	0.06	0.03	0	0	0	0
BTK	0	0	0	0	0	0
BTLA	0	0	0	0	0	0.01
BTN1A1	0.02	0.01	0	0.03	0	0.02
BTN2A1	19.27	15.5	19.27	20.08	18.2	17.09
BTN2A2	4.94	4.14	4.79	4.87	4.45	4.76
BTN3A1	6.4	5.08	5.97	5.21	5.09	5
BTN3A2	6.7	5.95	7.52	6.73	6.39	5.97
BTN3A3	7.31	5.74	6.95	6.36	5.46	5.87
BTNL10	0	0.04	0	0	0	0
BTNL2	0	0	0	0	0	0
BTNL3	0	0	0	0	0	0.02
BTNL8	0	0	0	0	0	0.03
BTNL9	0	0	0	0	0	0
BTRC	5.91	4.97	5.98	5.66	5.62	5.8
BUB1	12.13	6.73	12.05	14.47	15.29	16.13
BUB1B	9.91	6.38	9.61	12.88	13.06	12.53
BUB3	75.94	68.16	76.2	86.22	77.45	83.33
BUD13	7.18	6.52	7.43	7.74	7.41	6.06
BUD31	94.8	103	99.08	85.45	84.46	95.25
BVES	2.74	2.92	2.91	3.52	3.97	3.76
BYSL	19.31	17.87	20.24	19.6	17.93	17.35
BZRAP1	0.47	0.32	0.43	0.36	0.27	0.33
BZW1	107.3	114.41	96.52	127.55	160.35	161.28
BZW2	41.88	37.53	43.64	42.71	41.42	42.78
C10orf10	6.86	12.58	5.54	7.2	6.37	6.51
C10orf105	0.01	0.02	0	0.05	0.02	0.02
C10orf107	0.59	0.32	0.36	0.39	0.63	0.43
C10orf11	0.2	0.12	0.18	0.06	0	0.12
C10orf111	0.15	0.15	0.1	0.22	0.09	0.11
C10orf113	0	0	0	0	0	0
C10orf12	1.14	1.24	0.95	1.63	1.75	1.59
C10orf120	0	0	0	0	0	0
C10orf126	0.01	0	0	0	0	0
C10orf128	0.04	0	0.04	0	0	0.12
C10orf131	0.03	0.05	0.06	0	0	0.04
C10orf142	0	0	0	0	0	0
C10orf2	4.41	4.06	4.56	5.2	3.91	3.73
C10orf25	0.67	0.45	0.62	0.4	0.53	0.72
C10orf32	6.02	6.88	5.92	5.3	7.63	6.69
C10orf35	0.3	0.41	0.43	0.33	0.25	0.32
C10orf53	0	0	0	0	0	0
C10orf54	3.18	4.95	3.81	3.51	3.06	2.88
C10orf55	1.03	1.01	0.99	0.91	0.68	0.93
C10orf62	0	0	0	0	0	0
C10orf67	0.14	0.13	0.14	0.14	0.06	0.11
C10orf71	0	0.01	0	0	0	0
C10orf76	8.11	6.72	8.17	8.07	7.6	7.43
C10orf82	0.07	0	0.07	0	0	0.05
C10orf88	5.86	6.16	5.46	6.74	7.37	7.21
C10orf90	0.05	0.01	0.12	0.06	0.03	0.04
C10orf91	0.05	0	0	0	0	0
C10orf95	0.04	0.02	0.02	0.03	0	0.06
C10orf99	0	0	0	0	0	0
C11orf1	5.77	6.26	6.64	5.74	5.7	5.75
C11orf16	0	0.01	0	0	0	0.02
C11orf21	0	0	0.03	0	0	0
C11orf24	56.72	51.08	56.57	51.98	48.57	51.83
C11orf30	2.83	2.45	2.49	3.25	3.36	3.82
C11orf31	60.94	62.1	60.56	50.8	40.84	46.42
C11orf40	0	0	0	0	0	0
C11orf42	0.05	0.08	0	0.04	0.14	0.04
C11orf44	0.02	0.01	0.03	0.01	0.01	0
C11orf45	0.48	0.54	0.35	0.48	0.44	0.42
C11orf49	17.35	16.46	16.29	14.5	15.22	14.64
C11orf52	1.18	0.68	0.97	0.44	0.89	0.78
C11orf53	0	0	0	0	0	0
C11orf54	4	4.77	3.96	3.98	4.55	4.55
C11orf57	8.35	8.1	9.59	9.15	9.52	8.94
C11orf58	42.03	44.91	37.61	39.88	47.44	47.57
C11orf63	0.86	0.64	0.93	0.88	0.87	1.04
C11orf65	0.19	0.12	0.18	0.1	0.42	0.15
C11orf68	62.39	58.82	60.6	65.72	51.85	56.47
C11orf70	0.8	1.12	0.94	1.81	1.58	2.92
C11orf71	2.53	3.44	2.55	2.13	2.07	1.87
C11orf73	41.91	44.6	48.18	37.4	36.26	37.84
C11orf74	15.48	19.17	14.28	16.53	17.81	18.08
C11orf80	2.69	2.69	3	3.07	2.94	2.98
C11orf84	22.98	20.28	22.42	22.11	19.27	19.53
C11orf85	0.03	0.06	0	0.05	0	0.09
C11orf86	0	0	0.03	0	0	0
C11orf87	0.92	1.14	1.13	0.67	0.67	0.74
C11orf88	0.22	0.15	0.23	0.32	0.76	0.31
C11orf91	0.62	0.22	0.58	1.04	0.37	0.69
C11orf94	0	0	0	0	0	0
C11orf95	7.05	5.6	6.87	7.27	7.34	6.97
C11orf96	0.69	0.23	0.73	0.15	0.08	0.25
C11orf97	0	0	0	0	0	0
C11orf98	93.86	94.68	101.78	88.25	69.24	66.81
C12orf10	40.59	37.41	40.65	37.7	32.8	34.36
C12orf29	5.18	7.04	5.53	6.62	9.64	9.72
C12orf4	6.09	6.64	6.06	7.36	8.79	7.94
C12orf40	0	0	0	0	0	0
C12orf42	0	0	0	0	0	0
C12orf43	7.56	7.55	8.32	7.25	6.18	7.45
C12orf45	17.27	17.4	18.07	16.49	11.58	17.1
C12orf49	8.3	7.77	8.97	8.01	8.44	8.77
C12orf50	0	0	0	0	0	0
C12orf54	0	0	0	0	0	0
C12orf56	0.04	0	0	0.03	0.03	0.02
C12orf57	112.52	128.75	123.57	107.14	87.76	99.07
C12orf60	0.53	0.83	0.66	0.79	0.47	0.75
C12orf65	9.11	9.23	10.05	9.08	9.88	8.72
C12orf66	1.43	1.19	1.41	1.51	1.43	1.22
C12orf71	0.07	0.03	0	0	0	0.05
C12orf73	2.6	2.47	3.27	2.8	3.7	3.59
C12orf74	0	0	0	0	0	0
C12orf75	297.04	319.97	298.97	336.94	347.03	379.99
C12orf76	1.25	1.82	2.17	1.65	1.44	1.67
C12orf77	0	0	0	0	0	0
C12orf79	0.05	0.04	0.04	0.09	0.07	0.1
C12orf80	0	0	0	0	0	0
C14orf1	16.44	19.01	19.56	15.82	15.01	16.27
C14orf105	0	0	0	0	0	0
C14orf119	28.88	30.2	32.42	28.1	26.86	27.48
C14orf132	9.5	7.97	10.87	9.56	8.95	9.94
C14orf142	6.63	5.24	5.74	6.29	5.95	7.43
C14orf159	5.45	5.07	5.33	5.14	4.84	5.26
C14orf166	142.36	152.7	145.59	156.29	159.85	164.03
C14orf169	5.29	4.76	4.96	5.19	4.8	5
C14orf177	0	0	0	0	0	0
C14orf178	0	0.06	0	0.09	0	0
C14orf180	0	0	0.02	0	0	0
C14orf2	161.78	189.33	189.71	167.43	138.02	142.98
C14orf28	1.62	2.09	1.51	1.7	2.52	2.69
C14orf37	2.97	2.45	2.86	3.71	3.71	3.28
C14orf39	0.1	0.16	0.05	0.21	0.28	0.21
C14orf79	2.26	2.64	2.66	2.19	2.48	2.33
C14orf80	3.75	3.19	4.22	3.96	3.33	3.71
C14orf93	2.3	2.04	2.34	2.21	1.87	2.15
C15orf26	0.02	0.02	0.02	0	0	0
C15orf27	0.13	0.01	0.15	0.06	0.18	0.06
C15orf32	0	0	0	0	0	0
C15orf38-AP3S2	2.53	2.3	2.02	1.71	2.18	2.21
C15orf39	3.41	3.3	3.38	3.19	2.93	3.35
C15orf40	11.17	10.99	9.99	10.27	8.09	8.37
C15orf41	7.13	6.86	6.3	7.36	7.51	7.92
C15orf43	0	0	0	0	0	0
C15orf48	2.74	2.7	4.31	1.51	1.03	0.76
C15orf52	19.26	18.94	17.74	25.32	21.41	19.82
C15orf53	0	0	0	0	0	0
C15orf54	0.01	0	0	0	0	0
C15orf56	0	0	0	0	0	0
C15orf57	9.46	9.25	10.46	9.11	7.48	8.67
C15orf59	0.15	0.14	0.14	0.13	0.1	0.09
C15orf61	2.97	3.87	3.69	3.14	2.37	3.2
C15orf62	0.68	0.69	0.69	0.92	0.99	0.7
C15orf65	1.03	1.07	0.95	1.03	1.1	0.73
C16orf13	52.8	60.92	56.36	49.41	42.13	53.24
C16orf45	14.66	14.31	16	13.56	11.68	12.11
C16orf46	0.47	0.44	0.62	0.49	0.31	0.53
C16orf47	0	0	0	0	0	0
C16orf52	3.74	3.52	3.3	3.34	5.95	6.18
C16orf54	0	0	0	0.02	0	0
C16orf58	36.12	33.35	36.94	33.53	30.44	30.71
C16orf59	3.83	2.78	3.89	4.05	3.55	3.5
C16orf62	16.42	15.61	16.95	17.19	15.89	16.52
C16orf70	6.84	6.18	7.09	7.27	7.81	6.6
C16orf71	0.21	0.21	0.33	0.11	0.27	0.2
C16orf72	13.33	13.19	13.32	13.76	17.59	17.89
C16orf74	6.44	6.95	7.63	7.02	5.9	6.1
C16orf78	0	0	0	0	0	0
C16orf82	0	0	0	0	0	0
C16orf86	0.36	0.43	0.47	0.46	0.49	0.27
C16orf87	15.11	16.5	13.8	17.66	19.63	20.47
C16orf89	0.33	0.39	0.51	0.27	0.38	0.15
C16orf90	0	0	0	0	0	0
C16orf91	12.08	11.62	12.18	12.44	10.03	9.9
C16orf92	0	0	0	0	0	0
C16orf93	1.04	0.58	1.02	0.87	0.61	0.59
C16orf95	3.65	2.57	3.29	4.27	2.21	3.04
C16orf96	0	0	0	0.03	0.03	0
C16orf97	0	0	0	0	0	0
C17orf100	1.96	1.82	1.69	1.84	1.72	1.6
C17orf102	0.01	0	0	0	0	0
C17orf104	0.08	0.1	0.08	0.11	0.16	0.26
C17orf105	0	0	0	0	0	0
C17orf107	0.33	0.45	0.28	0.53	0.26	0.37
C17orf112	0	0	0	0	0	0
C17orf47	0.01	0.01	0	0	0	0.04
C17orf49	44.61	47.47	46.39	40.56	36.52	39.15
C17orf50	0	0	0	0	0	0
C17orf51	6.74	6.56	6.77	7.12	6.79	6.32
C17orf53	1.77	1.21	1.64	1.99	1.69	1.88
C17orf58	3.69	4.85	4.43	3.03	3.73	3.51
C17orf59	3.53	3.63	4.12	3.59	3.35	3.66
C17orf62	30.63	27.52	30.84	28.38	25.11	24.1
C17orf64	0	0	0.04	0	0	0
C17orf67	0.74	0.8	0.99	1.04	0.73	0.93
C17orf74	0	0.02	0	0	0	0
C17orf75	3.49	3.13	3.74	3.68	3.8	4.07
C17orf77	0	0	0	0	0	0.02
C17orf78	0	0	0	0.02	0	0
C17orf80	8.95	7.81	8.48	9.73	8.98	9.02
C17orf82	0.37	0.27	0.4	0.34	0.46	0.25
C17orf85	6.73	5.85	6.34	7.46	7.77	7.39
C17orf89	51.19	57.14	50.72	52.74	42.21	49.87
C17orf96	0.46	0.38	0.28	0.38	0.47	0.43
C17orf97	3.02	2.45	3.48	3.18	2.88	2.75
C17orf98	0	0	0	0.11	0.12	0
C17orf99	0	0	0	0	0	0
C18orf21	12.98	13.18	12.13	13.89	15.59	14.42
C18orf25	5.15	4.68	4.79	5.67	6.52	6.55
C18orf32	18.66	20.99	20.98	14.43	20.64	20.94
C18orf42	0	0	0	0	0	0
C18orf54	1.02	1.07	0.77	1.29	2.08	1.62
C18orf63	0	0.01	0	0.01	0	0
C18orf65	0.25	0.21	0.36	0.22	0.24	0.37
C18orf8	9.76	9.37	10.89	9.57	9.72	10.08
C19orf12	7.85	7.69	8.29	7.02	7.3	6.86
C19orf18	0.22	0.32	0.16	0.23	0.12	0.17
C19orf24	36.09	33.95	37.24	31.68	22.41	27.3
C19orf25	13.91	14.13	15.8	12.91	11.29	12.62
C19orf26	3.31	3.03	3.12	3.62	3.41	3.01
C19orf33	0.1	0.1	0.44	0.61	0.16	0.15
C19orf35	0.09	0.11	0.06	0.05	0.07	0.09
C19orf38	0.03	0.17	0.1	0.14	0.05	0.09
C19orf43	123.16	128.84	130.95	124.06	111.43	123.2
C19orf44	1.86	1.8	1.63	1.65	1.43	1.71
C19orf45	0	0	0.02	0.03	0	0.03
C19orf47	7.12	5.37	6.36	7.31	6.05	6.3
C19orf48	32.87	30.33	35.64	32.51	27.34	30
C19orf52	9.72	9.09	10.21	10.29	10.17	9.49
C19orf53	155.19	164.91	164.77	144.71	120.84	140.84
C19orf54	2.65	2.6	2.6	2.29	2.24	2.19
C19orf57	0.16	0.13	0.13	0.04	0.08	0.04
C19orf60	16.32	17.01	18.88	15.45	16.57	17.89
C19orf66	13.22	14.7	13.13	12.73	12.5	12.19
C19orf67	0	0.04	0.02	0.03	0	0.03
C19orf68	3.31	2.89	2.82	3.38	3.1	2.71
C19orf70	68.46	75.41	71.53	66.12	44.76	49.8
C19orf71	0.49	0.81	1.05	1.12	0.92	1.27
C19orf73	0.43	0.52	0.8	0.82	0.56	0.3
C19orf80	0.08	0	0	0	0.07	0.06
C19orf81	0	0	0	0	0	0
C19orf84	0	0	0	0	0	0
C1D	14.11	13.96	13.29	12.4	19.79	20.74
C1GALT1	3.19	3.74	2.54	3.73	5.28	5.48
C1GALT1C1	12.95	12.69	12.91	13.9	16.57	15.35
C1GALT1C1L	0.19	0.61	0.24	0.3	0.32	0.34
C1QA	0	0	0	0	0	0
C1QB	0	0	0	0	0	0
C1QBP	104.52	107.7	119.18	103.34	106.68	113.2
C1QC	0	0	0	0	0	0
C1QL1	0.62	0.5	0.45	0.35	0.2	0.44
C1QL2	0	0.01	0	0	0	0.04
C1QL3	0.06	0.08	0.04	0.05	0.12	0.09
C1QL4	0.11	0.12	0.11	0.15	0.12	0.2
C1QTNF1	8.06	10.82	9.4	7.36	6.32	6.78
C1QTNF2	1.25	0.87	1.45	1.24	1.41	1.33
C1QTNF3	0.08	0.14	0.1	0.24	0.23	0.18
C1QTNF4	0.02	0.02	0.05	0.03	0.04	0.1
C1QTNF5	13.78	10.78	13.4	14.46	11.83	12.55
C1QTNF6	5.66	3.94	5.07	4.56	4.51	4.2
C1QTNF7	0.05	0.05	0.16	0.12	0.14	0.07
C1QTNF8	0	0	0	0	0	0
C1QTNF9	0.21	0.08	0.15	0.1	0.13	0.18
C1QTNF9B	0.55	0.27	0.62	0.65	0.15	0.89
C1QTNF9B-AS1	1.41	1.56	2.12	2.11	1.39	1.4
C1R	95.83	106.21	105.24	71.76	70.14	68.02
C1RL	11.9	11.98	13.79	10.93	9.46	9.14
C1S	89.88	95.76	102.9	76.21	71.42	67.3
C1orf100	0	0	0	0	0	0
C1orf101	0.14	0.07	0.1	0.07	0.05	0.04
C1orf105	0	0	0.04	0	0	0
C1orf106	0.05	0.04	0.04	0.06	0.05	0.09
C1orf109	5.72	5.87	6.23	6.27	7.07	6.53
C1orf110	0	0	0	0	0.03	0
C1orf111	0	0	0	0	0	0
C1orf112	2.6	1.51	2.49	2.56	2.75	2.83
C1orf115	0.33	0.3	0.19	0.16	0.1	0.12
C1orf116	0.02	0.01	0.01	0.01	0.01	0.01
C1orf122	34.58	39.29	38.07	32.54	23.65	26.42
C1orf123	43.46	48.57	46.95	43.01	38.14	35.57
C1orf127	0.02	0	0	0	0	0
C1orf131	6.67	7.15	6.57	7.72	7.13	7.27
C1orf137	0	0	0	0	0	0
C1orf141	0	0	0	0	0	0
C1orf146	0	0	0	0	0	0
C1orf158	0	0	0	0	0	0
C1orf159	5.19	5.22	4.61	5.89	4.67	4.01
C1orf162	0.11	0.24	0.16	0.06	0	0
C1orf167	0.01	0.04	0.03	0.05	0.01	0
C1orf168	0.02	0	0.01	0.01	0	0.03
C1orf174	13.46	12.46	14.04	14.16	12.59	12.99
C1orf177	0	0	0	0	0	0
C1orf185	0	0	0	0	0	0
C1orf186	0	0	0	0	0	0.03
C1orf189	0	0	0	0.24	0	0
C1orf194	0	0	0	0	0	0
C1orf195	0	0	0	0	0	0
C1orf198	39.63	54.88	44.22	38.56	41.26	39.38
C1orf204	0.48	0.46	0.48	0.56	0.36	0.45
C1orf21	2.53	2.9	2.71	2.97	3.04	2.96
C1orf210	0	0	0	0	0	0
C1orf216	9.12	8.87	8.99	9.35	8.04	8.25
C1orf226	0.14	0.14	0.11	0.18	0.08	0.1
C1orf228	0.16	0.07	0.06	0.11	0.12	0.06
C1orf229	0.13	0.18	0.16	0.1	0.15	0.18
C1orf233	5.66	5.27	5.47	5.24	4.4	5.32
C1orf234	0	0	0	0.26	0	0
C1orf27	3.95	4.31	3.49	5.07	5.8	5.78
C1orf35	9.74	8.6	8.23	8.96	8.92	10.45
C1orf43	93.4	97.26	100.61	87.84	81.04	85.29
C1orf50	9.42	9.89	9.39	9.88	7.56	8.67
C1orf52	5.95	6.38	6.28	4.86	6.7	6.7
C1orf53	4.84	6.93	5.78	5.71	4.13	7.05
[truncated: 17,249 more rows]

## Sheet: SARS-CoV2 vs MOCK_A549 cell
	Mock1	Mock2	Mock3	SARS-CoV2-1	SARS-CoV2-2	SARS-CoV2-3
A1BG	3.03	3.08	2.52	2.64	3.15	2.52
A1CF	0.13	0.07	0.15	0.03	0.09	0.05
A2M	0	0	0	0	0	0
A2ML1	0	0	0	0	0	0
A3GALT2	0	0	0	0	0	0
A4GALT	7.58	6.99	7.21	4.02	5.34	5.1
A4GNT	0.4	0.47	0.27	0.68	0.96	0.76
AAAS	59.01	61.61	55.5	38.16	33.97	40.7
AACS	21.39	19.2	20.15	11.77	13.16	11.66
AADAC	14.57	12.34	13.96	24.4	24.23	28.21
AADACL2	0	0	0	0	0	0
AADACL3	0	0	0	0	0	0
AADACL4	0	0	0	0	0	0
AADAT	5.82	6.88	7.81	5.47	5.95	7.14
AAED1	9.22	10.02	8.66	19.02	15.64	14.66
AAGAB	35.55	33.4	32.89	43.29	31.57	36.28
AAK1	1.52	1.57	1.64	1.55	2.24	1.83
AAMDC	31.04	25.36	21.28	23.16	30.56	28
AAMP	86.99	78.15	81.02	67.84	56.97	60.61
AANAT	0.33	0.2	0.29	0.19	0.4	0.23
AAR2	23.94	24.3	22.35	23.21	19.38	18.2
AARD	0	0.04	0.04	0	0	0.04
AARS	102.36	106.48	100.45	206.26	149.37	187.35
AARS2	4.7	4.63	5.44	2.59	2.23	2.2
AARSD1	31.97	28.67	30.73	33.43	28.93	32.59
AASDH	3.25	2.89	3.55	5.11	4.8	4.01
AASDHPPT	15.21	16.18	15.22	21.46	20.01	18.47
AASS	0.07	0.02	0.06	0.05	0.05	0.08
AATF	77.78	75.24	87.45	79.8	70.22	84.65
AATK	0.19	0.2	0.23	0.21	0.29	0.22
ABAT	0.38	0.41	0.46	0.49	0.73	0.42
ABCA1	1.31	1.2	1.25	5.06	6.48	4.5
ABCA10	0.06	0.06	0.05	0.2	0.25	0.27
ABCA12	0.72	0.64	0.57	0.29	0.19	0.29
ABCA13	0	0	0	0	0	0
ABCA2	8.22	8.58	8.43	5.72	8.66	7.31
ABCA3	12.06	14.08	13.69	16.6	16.55	16.74
ABCA4	0.02	0.03	0.06	0.05	0.01	0.02
ABCA5	0.85	1.04	0.99	1.64	2.55	2.38
ABCA6	0.01	0	0.05	0	0	0.01
ABCA7	3.79	4.07	3.43	2.73	2.99	2.88
ABCA8	0.14	0.08	0.02	0.11	0.06	0.03
ABCA9	0.01	0.01	0	0	0	0
ABCB1	0.01	0.04	0.06	0.04	0.02	0.01
ABCB10	7.97	7.54	7.89	6.71	6.72	5.5
ABCB11	0	0	0	0	0	0
ABCB4	0.01	0.02	0.05	0	0	0
ABCB5	0.04	0.06	0.03	0	0	0.01
ABCB6	24.38	23.19	23.09	13.22	12.32	14.78
ABCB7	12.98	13.17	11.33	14.89	16.3	14.75
ABCB8	14.34	13.85	14.75	8.05	7.07	7.55
ABCB9	2.57	2.28	2.26	1.13	1.23	0.93
ABCC1	55.21	55.3	51.7	57.43	41.6	43.74
ABCC10	3.16	3.37	3.26	2.95	2.87	2.71
ABCC11	0.05	0.01	0.04	0.19	0.05	0.08
ABCC12	0	0.02	0	0.01	0.01	0.01
ABCC2	112.54	111.66	100.34	74.03	54.62	62.42
ABCC3	155.74	167.23	163.09	204.5	196.49	207.68
ABCC4	18.8	19.77	20.47	19.43	20.09	17.7
ABCC5	9.57	9.33	9.14	10.7	9.71	10.05
ABCC6	3.82	3.6	2.33	1.69	3.15	1.72
ABCC8	1.28	1.32	1.33	2.09	2.26	2.35
ABCC9	0	0	0	0.01	0.02	0
ABCD1	2.14	2.44	1.93	1.32	1.57	1.57
ABCD2	0	0	0	0	0	0.01
ABCD3	15.71	17.1	18.67	12.77	11.61	12.86
ABCD4	11.32	12.68	9.68	12.87	12.38	13.41
ABCE1	24.29	27.13	29.22	31.24	28.88	29.32
ABCF1	24.74	25.56	27.02	18.75	16.28	18.63
ABCF2	47.58	48.27	49.16	38.73	27.99	36.45
ABCF3	19.18	17.37	15.92	11.72	9.78	11.93
ABCG1	2.38	2.02	2.13	4.89	6.01	4.21
ABCG2	14.6	13.03	13.39	9.68	8.29	7.28
ABCG4	0.36	0.34	0.37	0.23	0.26	0.18
ABCG5	0	0	0	0	0	0
ABCG8	0	0	0.03	0	0.04	0
ABHD1	1.8	1.64	1.03	0.98	1.24	1.51
ABHD10	12.07	13.03	13.05	14.19	13.43	14.1
ABHD11	8.16	9.76	6.84	6.42	5.36	7.35
ABHD12	63.88	64.29	60.33	46.96	45.53	45.41
ABHD12B	0.1	0.18	0.14	0.23	0.54	0.07
ABHD13	2.48	2.87	3.34	3.18	3.64	3.37
ABHD14A	8.74	9.31	9.5	3.8	5.63	5.07
ABHD14B	20.44	18.98	18.37	18.24	18.91	19.99
ABHD15	16.86	15.92	16.01	12.81	10.98	11.98
ABHD16A	14.77	14.72	14.48	12.14	10.44	11.15
ABHD16B	2.38	2.33	2.5	0.75	1.06	0.83
ABHD17A	25.81	23.71	23.95	8.52	10.02	9.23
ABHD17B	10.28	9.24	10.15	8.12	8.18	7.02
ABHD17C	10.35	12.06	11.16	10.9	15.31	12.83
ABHD2	26.33	27.61	26.9	25.51	23.94	20.47
ABHD3	15.35	15.81	15.25	17.85	14.63	14.87
ABHD4	67.92	68.68	62.67	60.97	52.18	57.66
ABHD5	2.81	2.74	2.69	2.61	2.95	2.92
ABHD6	5.6	5.45	4.69	2.88	3.19	3.3
ABHD8	6.13	6.14	5.84	3.71	3.71	4.12
ABI1	20.16	20.34	22.34	22.77	26.52	25.92
ABI2	10.28	12.49	10.56	14.64	16.14	14.92
ABI3	0	0.03	0	0.03	0	0
ABI3BP	0.2	0.1	0.22	0.85	0.69	0.93
ABL1	28.08	30.39	28.77	34.6	32.52	32.26
ABL2	3.32	3.16	3.72	6.53	6.9	6.03
ABLIM1	13.96	14.6	14.03	15.01	15.17	14.13
ABLIM2	0.23	0.38	0.37	0.44	0.37	0.32
ABLIM3	5.79	5.88	6.43	18.48	18.02	20.94
ABO	0	0	0	0	0	0
ABR	47.23	50.02	49.92	51.34	51.39	52.87
ABRA	0	0	0	0	0	0
ABRACL	36.58	32.28	29.49	39.58	41.3	42.68
ABT1	14.29	12.36	10.94	6.26	7.56	7.22
ABTB1	11.22	9.93	11.52	7.23	9.14	8.12
ABTB2	11	11.77	12.28	12.48	11.79	11.54
ACAA1	37.08	38.45	37.04	20.35	20.49	22.37
ACAA2	41.67	42.44	39.79	35.65	36.98	41.39
ACACA	25.12	24.41	23.33	17.6	15.17	14.28
ACACB	3.4	3.62	3.62	3.78	5.11	4.02
ACAD10	8.26	7.5	6	6.97	5.81	6.98
ACAD11	4.73	4.3	4.76	13.44	11.44	11.76
ACAD8	7.77	6.36	5.9	9.48	6.87	7.54
ACAD9	18.83	18.61	17.65	11.19	10.18	12.11
ACADL	0.16	0.18	0.14	0.16	0.19	0.37
ACADM	13.28	14.61	15.57	17.72	16.74	17.65
ACADS	11.74	9.59	10.05	9.12	8.54	7.1
ACADSB	4.95	5.74	5.64	5.45	5.37	5.66
ACADVL	170.29	146.54	157.86	145.08	130.1	147.89
ACAN	0.01	0.02	0.04	0.04	0.04	0.02
ACAP1	0.19	0.3	0.16	0.13	0.33	0.38
ACAP2	2.9	3.23	3.61	5.74	7.28	5.61
ACAP3	6.74	6.68	6.6	2.07	2.87	2.97
ACAT1	40.84	42.89	44.57	35.8	35.21	36.5
ACAT2	73.3	68.16	66.49	20.49	21.02	22.15
ACBD3	13.36	17.37	15.05	14.58	18.18	16.55
ACBD4	17.13	16.48	16.32	11.35	12.03	13.47
ACBD5	16.55	15.79	17.07	14.47	17.64	15.16
ACBD6	36.13	31.21	39.55	37.68	37.01	45.05
ACBD7	0.68	1.48	1.27	0.72	1.04	0.77
ACCS	9.04	7.77	7.11	9.01	8.54	8.24
ACCSL	0	0	0	0	0	0
ACD	17.13	17.89	16.84	10.22	10.53	13.02
ACE	0.22	0.15	0.19	0.27	0.37	0.25
ACE2	0	0	0	0.02	0.1	0.01
ACER1	0	0	0	0	0	0
ACER2	1.44	1.03	1.32	1.27	1.46	1.45
ACER3	5.84	7.3	6.77	7.02	10.3	8.37
ACHE	0.15	0.11	0.24	0.35	0.79	0.7
ACIN1	53.48	53.72	57.87	35.91	32.27	41.03
ACKR1	0	0.03	0.03	0	0	0
ACKR2	0.02	0	0	0.02	0.04	0.01
ACKR3	9.48	9.03	9.6	5.22	5.23	6.21
ACKR4	0.05	0.08	0.03	0.1	0	0.12
ACLY	324.57	316.9	321.59	195.69	219.27	186.1
ACMSD	0	0	0.16	0.1	0	0.09
ACO1	36.14	37.65	38.26	48.11	44.83	45.27
ACO2	27.96	30.42	30.62	29.51	25.57	27.81
ACOT1	6.9	6.71	5.01	5.85	4.12	4.8
ACOT11	1.99	1.93	1.67	0.58	0.88	0.69
ACOT12	0.06	0.13	0.07	0.1	0.03	0.05
ACOT13	18.13	18.24	18.5	27.7	21.06	26.79
ACOT2	37.09	33.39	32.76	26.05	21.26	23.78
ACOT4	1.87	1.36	1.63	2.46	2.2	1.96
ACOT6	0.06	0	0	0	0	0.07
ACOT7	49.38	45.3	41.99	36.1	27.72	32.23
ACOT8	13.59	11.93	11.43	9.56	10.51	10.4
ACOT9	43.12	40.06	38.53	58.83	55.05	56.86
ACOX1	5.54	5.59	6.21	5.47	5.43	5.39
ACOX2	2.73	2.09	1.45	0.9	1.05	0.69
ACOX3	4.37	4.25	3.91	4.64	4.28	4.43
ACOXL	0.12	0.03	0.09	0.05	0	0
ACP1	126.17	123.97	136.44	126.21	126.1	130.01
ACP2	19.36	19.04	19.16	21.71	17.49	20.14
ACP5	0.08	0.04	0.05	0.05	0.04	0.02
ACP6	17.64	18.1	15.45	22.15	19	20.24
ACPP	0.03	0	0.04	0	0.03	0.04
ACPT	0	0.05	0.05	0	0	0
ACR	0	0	0	0.1	0	0.21
ACRBP	0.22	0.31	0.48	0.32	0.77	0.56
ACRC	0.52	0.45	0.55	0.56	0.59	0.67
ACRV1	0.2	0	0.07	0	0.13	0.11
ACSBG1	0	0.15	0.16	0	0	0.01
ACSBG2	0.07	0	0	0.05	0.05	0.03
ACSF2	15.44	12.93	13.41	15.72	15.48	16.83
ACSF3	7.26	7.26	6.87	4.74	4.74	5.39
ACSL1	8.98	8.88	8.64	11.65	12.03	10.78
ACSL3	52.1	58.15	60.44	51.15	51.43	48.35
ACSL4	17.96	18.88	19.9	30.52	41.59	36.05
ACSL5	0.07	0.1	0.04	0.19	0.11	0.25
ACSL6	0	0.01	0.02	0.03	0.01	0.02
ACSM1	0	0	0	0	0	0
ACSM2A	0	0.02	0	0	0	0
ACSM2B	0	0.03	0	0	0	0
ACSM3	9.38	9.92	8.91	9.92	8.72	8.77
ACSM4	0	0	0	0	0	0.02
ACSM5	0.05	0	0.06	0	0	0
ACSM6	0	0	0	0	0	0
ACSS1	9.27	8.17	9.23	8.06	6.66	7.4
ACSS2	15.18	15.81	14.54	11.41	13.23	14.04
ACSS3	0.06	0.04	0.02	0.06	0.08	0.02
ACTA1	0	0.18	0.05	0.09	0.04	0.02
ACTA2	8.4	7.95	8.06	8.78	9.71	11.18
ACTB	2358.94	2536.05	2206.29	1853.48	1773.56	1959.37
ACTBL2	0.02	0	0	0.09	0.11	0.02
ACTC1	0.02	0	0	0	0	0
ACTG1	2301.9	2379.38	2413.13	2918.54	3215.83	2956.37
ACTG2	0.1	0	0	0.05	0.1	0
ACTL10	0.03	0.09	0.2	0	0	0.03
ACTL6A	46.23	41.32	44.09	42.65	33.27	36.59
ACTL6B	0.04	0	0	0	0	0.09
ACTL7A	0	0	0	0	0	0
ACTL7B	0	0	0	0	0	0
ACTL8	0.41	0.24	0.26	0	0.03	0.17
ACTL9	0	0	0	0	0	0
ACTN1	134.13	137.5	133.8	160.83	141.77	152.41
ACTN2	0	0	0	0	0.01	0.01
ACTN3	0	0	0	0	0.02	0
ACTN4	578.23	649.55	649.08	260.34	254.9	274.26
ACTR10	22.51	24.18	23.06	32.89	29.57	25.39
ACTR1A	68	67.16	62.74	42.09	40.18	43.08
ACTR1B	30.51	27.78	28.34	23.17	23.47	22.72
ACTR2	98.78	106.89	113.69	127.27	131.59	125.24
ACTR3	49.05	50.3	52.51	57.92	58.93	55.69
ACTR3B	4.39	5.49	4.56	3.87	2.79	3.64
ACTR3C	0	0	0	0	0	0
ACTR5	8.84	8.26	7.33	6.58	5.72	5.89
ACTR6	10.9	12.11	14.09	15.21	19.81	14.95
ACTR8	6.03	6.13	6.63	6.04	6.49	5.98
ACTRT1	0	0	0	0	0	0
ACTRT2	0	0	0	0	0	0
ACTRT3	2.24	1.38	1.2	1.05	1.58	1.14
ACVR1	10.48	10.52	10.22	19.06	17.72	18.5
ACVR1B	9.69	10.49	9.97	10.24	9.44	9.81
ACVR1C	0.01	0	0	0.01	0.01	0
ACVR2A	1.07	1.22	0.97	1.84	1.87	1.94
ACVR2B	0.82	0.92	0.88	1.24	1.69	1.52
ACVRL1	0.03	0.03	0.02	0.07	0.07	0.03
ACY1	18.34	17.42	14.91	14.41	13.14	14.04
ACY3	1.93	2.3	1.54	0.48	0.19	0.66
ACYP1	16.56	14.14	18.54	11.22	9.94	11.07
ACYP2	4.19	4.34	3.07	2.21	3.5	2.4
ADA	35.78	34.4	32.15	31.46	35.28	33.99
ADAD1	0	0	0	0	0	0
ADAD2	0	0	0	0	0	0.02
ADAL	2.18	2.85	2.76	4.05	3.91	4.09
ADAM10	33.55	37.92	37.4	45.33	52.08	44.9
ADAM11	1.11	1.25	1.26	0.56	0.61	0.7
ADAM12	0.78	0.87	0.87	0.75	1.66	1.07
ADAM15	34.62	33.94	34.16	22.54	21.7	20.16
ADAM17	22.97	24.97	23.73	53.24	53.36	50.18
ADAM18	0	0	0	0	0	0
ADAM19	7.49	7.99	7.96	12.57	12.93	12.7
ADAM2	0	0	0	0	0	0
ADAM20	0.02	0	0.02	0.05	0	0
ADAM21	0.07	0.05	0.03	0.1	0.02	0.03
ADAM22	0.81	0.65	1.12	0.8	0.81	0.91
ADAM23	3.56	3.66	3.79	5.53	4.89	4.33
ADAM28	0.01	0.1	0.13	0.07	0.17	0.09
ADAM29	0	0	0	0	0	0
ADAM30	0	0	0	0	0	0
ADAM32	0.13	0.07	0.25	0.09	0.13	0.11
ADAM33	0.02	0.02	0.02	0.02	0.03	0.01
ADAM7	0	0	0	0	0	0
ADAM8	2.34	2.07	2.24	0.92	0.89	0.87
ADAM9	101.11	109.46	104.98	137.95	148.29	138.01
ADAMDEC1	0	0	0	0	0	0
ADAMTS1	0.04	0.04	0	0	0.01	0.01
ADAMTS10	17.35	16.91	18.56	10.32	11.28	12.83
ADAMTS12	1.64	1.56	1.61	1.72	1.46	1.53
ADAMTS13	0.96	0.91	0.86	1.09	0.93	1.02
ADAMTS14	0.03	0.05	0	0	0.02	0.01
ADAMTS15	2.8	2.24	2.7	1.57	1.53	1.74
ADAMTS16	0.38	0.49	0.48	0.58	0.77	0.65
ADAMTS17	0.04	0	0	0.01	0.01	0.02
ADAMTS18	0.01	0.01	0.01	0	0	0.01
ADAMTS19	0	0	0	0	0	0
ADAMTS2	0.07	0.19	0.19	0.29	0.26	0.13
ADAMTS20	0	0	0	0	0	0
ADAMTS3	0.02	0	0	0	0	0
ADAMTS4	0	0	0	0.01	0	0
ADAMTS5	0	0	0	0	0	0
ADAMTS6	0.1	0.11	0.09	0.1	0.22	0.07
ADAMTS7	2.52	2.21	2.19	2.04	1.54	1.9
ADAMTS8	0.25	0.34	0.29	0.21	0.11	0.08
ADAMTS9	3.72	3.54	4.22	2.47	3.49	2.83
ADAMTSL1	0	0	0.01	0	0	0
ADAMTSL2	0	0	0	0	0	0
ADAMTSL3	0.05	0.01	0.02	0.03	0.01	0.03
ADAMTSL4	1.05	1.08	1.23	1.47	1.99	2.03
ADAMTSL5	1.31	1.56	1.53	1.13	1.35	1.76
ADAP1	1.62	1.79	1.46	2.39	1.91	2.25
ADAP2	2.15	2.08	2.13	4.09	3.2	4.06
ADAR	54.12	56.85	50.91	53.63	45.66	45.91
ADARB1	1.09	1.15	1.22	2.24	2.48	2.05
ADARB2	0	0	0	0	0	0
ADAT1	7.77	7.68	7.33	9.1	6.78	6.74
ADAT2	0.95	0.88	1.18	1.44	1	1.35
ADAT3	1.92	1.8	2.41	0.21	0.45	0.38
ADCK1	4.11	3.93	3.91	3.48	2.59	3.39
ADCK2	12.8	11.05	12.23	11.52	11	11.31
ADCK3	9.98	10.7	9.22	7.64	6.33	6.37
ADCK4	30.73	26.91	26.47	18.1	18.5	18.11
ADCK5	5.9	6.03	6.06	3.51	2.44	3.08
ADCY1	2.12	2.32	2.5	1.91	1.91	1.46
ADCY10	0.01	0	0.01	0.01	0.02	0
ADCY2	0	0	0	0	0	0
ADCY3	28.61	29.79	29.01	26.61	22.12	23.68
ADCY4	0	0	0	0	0	0
ADCY5	0.36	0.43	0.41	0.27	0.36	0.36
ADCY6	9.58	9.33	8.84	8.19	8.06	7.93
ADCY7	13.99	13.62	13.39	12.88	11.79	11.66
ADCY8	0.04	0.02	0.02	0	0.03	0
ADCY9	5.44	5.6	5.13	4	4.17	4.57
ADCYAP1	0	0	0	0	0	0
ADCYAP1R1	0	0	0	0	0.02	0
ADD1	35.9	37.61	35.68	30.99	32.76	34.72
ADD2	16.43	17.21	17.67	21.92	21.05	22.67
ADD3	10.12	10.63	10.71	11.22	13.71	10.73
ADGB	0	0	0	0	0	0.01
ADGRA1	0	0.02	0	0	0	0
ADGRA2	2.62	2.61	2.77	2.3	2.07	2.29
ADGRA3	12.71	13.27	11.85	10.36	10.13	9.92
ADGRB1	0.52	0.49	0.51	0.82	2.15	1.73
ADGRB2	3.05	3.68	3.09	2.6	2.92	2.65
ADGRB3	0	0	0	0	0	0.01
ADGRD1	0.14	0.09	0.17	0.08	0.01	0.02
ADGRE1	5.15	3.64	4.35	6.22	4.49	5.49
ADGRE2	0.32	0.27	0.18	0.85	0.85	0.66
ADGRE3	0	0	0	0	0	0
ADGRE5	20.82	20.34	19.89	23.18	27.28	25.04
ADGRF1	0	0	0	0	0	0
ADGRF2	0	0.01	0.03	0	0	0.04
ADGRF3	0.14	0.26	0.18	0.02	0.03	0.03
ADGRF4	3.87	4.78	4.24	7.83	7.56	7.93
ADGRF5	0	0	0	0	0	0
ADGRG1	40.31	42.49	41.68	24.43	23.16	24.3
ADGRG2	1.81	2.33	2.12	2.23	2.55	2.32
ADGRG3	0.04	0.1	0.08	0	0.02	0.04
ADGRG4	0	0	0	0.01	0	0
ADGRG5	0.03	0.02	0.04	0	0	0.03
ADGRG6	22.83	24.41	25.09	50.92	43.9	39.08
ADGRG7	0.02	0	0	0	0.03	0
ADGRL1	1.39	1.51	1.77	0.79	0.91	0.9
ADGRL2	3.12	3.66	3.59	2.52	3.68	3.13
ADGRL3	0	0	0	0.01	0	0.01
ADGRL4	0	0	0	0	0	0
ADGRV1	0.02	0.02	0.04	0.02	0.03	0.03
ADH1A	0	0	0	0	0	0
ADH1B	0	0	0	0	0	0
ADH1C	0.44	0.4	0.32	0	0	0
ADH4	0.06	0.03	0	0.06	0	0
ADH5	51.89	51.22	43.69	56.25	49.74	50.21
ADH6	0.81	1.03	0.74	0.15	0.09	0.08
ADH7	0	0	0	0	0	0
ADHFE1	0.69	0.58	0.47	0.77	0.79	1.01
ADI1	53.49	50.31	49.21	24.5	19.77	23.72
ADIG	0	0	0	0	0	0
ADIPOQ	0	0	0	0	0	0
ADIPOR1	63.48	67.07	65.14	58.91	56.57	58.74
ADIPOR2	37.02	36.9	34.17	34.1	30.71	31.17
ADIRF	0.92	0.76	0.69	0.3	0.94	1.51
ADK	18.52	19.08	18.13	25.93	22.9	25.3
ADM	27.3	28.27	26.85	28.73	114.94	26.71
ADM2	0.2	0.09	0.06	3.76	2.38	3.72
ADM5	3.61	3.99	3.63	1.55	2.01	1.84
ADNP	17.23	18.46	18.56	23.53	23.36	24.32
ADNP2	8.13	8.93	8.45	8.62	9.45	8.54
ADO	10.36	11.95	11.33	12.62	13.32	12.05
ADORA1	0.43	0.84	0.51	0.3	0.45	0.33
ADORA2A	1.08	0.84	1.18	2.23	2.13	2.96
ADORA2B	5.28	4.3	3.74	3.09	3.32	3.08
ADORA3	0	0	0	0	0	0
ADPGK	46.96	45.22	49.19	43.76	41.24	40.17
ADPRH	1.76	1.42	1.44	2.67	2.01	2.36
ADPRHL1	8.8	8.9	8.05	10.86	11.16	12.25
ADPRHL2	18.36	16.16	14.64	12.88	10.95	10.93
ADPRM	5.52	5.05	4.82	18.58	20.2	18.67
ADRA1A	0	0	0	0	0	0
ADRA1B	6.2	6.49	5.96	3.68	3.45	3.11
ADRA1D	2.63	2.81	2.99	0.8	0.88	1.07
ADRA2A	0.04	0.03	0.03	0	0.01	0
ADRA2B	0.09	0.09	0.02	0.04	0.03	0.02
ADRA2C	4.13	4.36	4.29	3.61	2.48	3.2
ADRB1	0.44	0.53	0.56	0.27	0.43	0.33
ADRB2	0.23	0.09	0.13	0.26	0.18	0.35
ADRB3	0	0	0	0	0	0
ADRBK1	18.37	21.05	18.35	14.43	15.46	14.13
ADRBK2	1.52	1.49	1.58	2.2	1.88	2
ADRM1	115.23	109.42	114.68	80.86	61.05	76.43
ADSL	61.16	54.35	60.17	59.68	53.24	52.54
ADSS	25.68	29.09	28.25	33.42	35.76	34.9
ADSSL1	6.33	6.6	5.82	6.98	5.49	6.45
ADTRP	0.22	0.29	0.19	0.57	0.5	0.8
AEBP1	0.01	0.02	0	0	0	0.02
AEBP2	4.46	4.81	5.45	6.13	7.3	6.1
AEN	27.99	26.18	25.02	25.49	15.96	18.95
AES	142.43	139.57	106.13	100.35	101.98	115.94
AFAP1	13.68	14.22	13.98	23.49	21.06	20.32
AFAP1L1	2.44	3.07	2.53	4.52	4.11	3.88
AFAP1L2	10.19	10.94	10.93	8.99	9.34	9.15
AFF1	6.24	6.92	6.47	6.45	8.66	6.67
AFF2	0.01	0	0	0	0	0
AFF3	0	0	0	0.05	0.03	0.02
AFF4	8	8.92	9.38	11.94	14.46	10.54
AFG3L2	24.64	22.51	22.77	24.4	20.63	24.3
AFM	0	0	0	0	0	0
AFMID	12.59	13.24	10.73	11.18	9.9	12.4
AFP	0.06	0.06	0.07	0.06	0.03	0
AFTPH	14.17	13.99	14.98	18.99	16.95	16.88
AGA	8.9	10.47	9.68	16.06	16.22	16.07
AGAP1	6.52	7.99	6.15	6.44	7.04	5.69
AGAP11	0.06	0.04	0.05	0.22	0.15	0.22
AGAP2	1.15	1.38	1.28	1.19	1.33	1.31
AGAP3	20.04	19.53	18.99	12.44	12.39	13.28
AGAP4	4.33	4.28	4.23	3.27	3.47	4.09
AGAP5	2.18	2.6	3	2.62	2.68	3.56
AGAP6	6.75	6.36	6.9	4.86	4.11	5.9
AGAP9	5.45	5.59	5.46	6	6.17	9.03
AGBL1	0	0	0	0	0	0
AGBL2	0.7	0.74	0.45	1.69	1.5	1.91
AGBL3	0.24	0.25	0.13	0.07	0.2	0.2
AGBL4	0	0	0	0	0	0
AGBL5	25.14	25.89	24.88	21.37	22.15	20.5
AGER	1.8	2.79	2.19	1.61	1.88	2.54
AGFG1	19.6	23.08	21.09	21.03	25.31	24.2
AGFG2	7.41	8.34	7.83	3.44	4.45	4.41
AGGF1	11.1	11.19	13.71	12.92	14.73	14.5
AGK	17.25	16.93	16.53	15.95	16.49	17.82
AGL	2.73	3.25	2.95	3.86	4.26	3.12
AGMAT	4.9	4.91	5.1	3.4	2.15	2.4
AGMO	1.76	1.56	1.4	2.02	1.91	1.91
AGO1	3.9	4.63	4.37	4.03	3.6	3.48
AGO2	9.52	9.42	8.89	8.96	9.46	6.66
AGO3	2.13	2.21	2.21	2.62	2.85	2.35
AGO4	1.86	1.74	1.72	3.03	3.72	3.25
AGPAT1	25.56	27.6	23.85	21.49	20.7	23.12
AGPAT2	74.6	64.54	63.35	35.79	46.75	44.43
AGPAT3	11.31	12.06	12.4	10.86	10.69	10.49
AGPAT4	1.29	1.18	1.23	1.37	1.37	1.41
AGPAT5	10.63	11.38	11.24	11.11	12.43	11.02
AGPAT6	21.26	22.02	20.96	20.18	19.14	19.93
AGPAT9	13.9	14.63	14.13	21.06	17.71	18.06
AGPS	13.38	15.13	15.25	16.03	16.02	14.73
AGR2	136.59	132.96	126.07	47.42	43.14	48.51
AGR3	0	0	0	0	0	0
AGRN	44.97	46.65	49.42	47.06	47.72	44.01
AGRP	0.09	0	0	0	0	0
AGT	0.11	0.37	0.16	0.05	0.05	0.07
AGTPBP1	6.37	6.72	6.67	13.11	15.89	13.33
AGTR1	1.23	1.77	1.53	1.61	3.07	2.02
AGTR2	0	0	0	0	0	0
AGTRAP	56.76	47.92	52.4	55.29	50.59	50.85
AGXT	0	0	0	0	0	0
AGXT2	0	0	0	0	0	0
AHCTF1	9.89	10.94	11.26	13.39	12.97	12.41
AHCY	164.77	158.91	172.45	137.47	127.88	133.1
AHCYL1	45.4	49.65	48.1	50.44	49.14	51.46
AHCYL2	6.51	6.53	6.23	7.54	6.7	6.7
AHDC1	2.18	2.61	2.47	1.53	1.95	1.52
AHI1	5.47	6.63	7.22	6.38	7.6	6.98
AHNAK	39.5	40.61	37.55	80.39	96.19	72.94
AHNAK2	27.7	29.74	27.78	31.39	39.77	29.97
AHR	4.7	4.9	5.12	6.51	5.97	6.69
AHRR	0.48	0.43	0.56	0.85	1	0.78
AHSA1	235.21	224.91	243.08	112.83	91.58	112.82
AHSA2	36.13	34.25	36.62	29.23	29.83	38.35
AHSG	0.34	0.21	0.04	0.21	0.19	0.31
AHSP	0	0	0	0	0	0
AICDA	0.06	0.11	0.02	0.14	0.27	0.24
AIDA	32.19	33.11	33.75	48.2	54.42	49.48
AIF1	0	0	0	0	0.11	0
AIF1L	1.27	1.19	1.71	0.86	0.73	0.41
AIFM1	60.59	59.61	59.07	39.56	30.58	37.18
AIFM2	29.77	27.18	27.18	26.56	20.64	24.23
AIFM3	1.37	1.28	0.9	0.92	0.56	1
AIG1	11.1	9.43	9.27	17.09	15.08	13.16
AIM1	0.16	0.2	0.24	0.87	1.03	0.77
AIM1L	0.14	0.18	0.13	0.06	0.16	0.14
AIM2	0	0	0	0	0	0
AIMP1	20.58	16.95	20.24	27.56	22.99	23.29
AIMP2	46.25	43.8	43.13	51.8	38.29	48.2
AIP	47.68	45.38	43.94	37.34	37.71	39.28
AIPL1	0	0.02	0	0	0	0
AIRE	0	0	0	0	0	0
AJAP1	0	0	0	0	0	0
AJUBA	23.98	22.48	23.98	52.19	43.36	46.48
AK1	18.65	16.1	14.96	9.6	8.39	9.3
AK2	47.22	46.64	46.63	43.06	41.8	45.22
AK3	19.14	19.43	22.51	23.86	29.99	27.69
AK4	5.44	5.76	5.81	5.67	9.51	6.04
AK5	2.29	1.87	2.21	3.23	2.61	3.24
AK6	25.68	29.42	32.52	32.92	33.86	34.86
AK7	4.15	4.04	4.48	2.87	3.85	3.32
AK8	0.78	0.55	0.68	0.87	0.85	0.95
AK9	1.87	2.09	2.02	2.01	2.1	2.85
AKAP1	30.07	31.17	32.11	28.76	24.73	27.78
AKAP10	13.05	13.81	13.19	19.96	19.48	18.24
AKAP11	3.65	3.98	4.42	5.75	6.67	5.07
AKAP12	25.16	26.39	29.09	76.55	99.88	68.35
AKAP13	12.44	13.09	12.29	11.49	13.72	12.47
AKAP14	0	0	0	0	0	0
AKAP17A	14.74	17.12	18.58	9.91	10.72	11.95
AKAP2	5.63	5.88	6.54	15.47	16.22	16.92
AKAP3	0.1	0.17	0.1	0.21	0.18	0.22
AKAP4	0	0	0	0	0	0
AKAP5	0.45	0.65	0.89	0.34	0.49	0.42
AKAP6	0.27	0.29	0.24	0.57	0.36	0.46
AKAP7	1.4	1	1.4	1.75	1.86	1.73
AKAP8	9.56	9.25	9.95	5.82	5.5	6.19
AKAP8L	19.86	18.59	20.53	20.31	16.98	19.25
AKAP9	3.32	3.46	4.38	5.92	7.08	5.72
AKIP1	28.14	24.81	22.54	29.3	22.7	27.28
AKIRIN1	19.71	19.6	19.32	22.32	21.39	20.66
AKIRIN2	16.18	18.52	17.99	15.21	16.1	19.01
AKNA	1.75	1.82	1.63	4.73	3.4	4.27
AKNAD1	0.13	0.08	0.05	0.13	0.21	0.29
AKR1A1	66.85	58.8	51.37	53.31	43.68	45.25
AKR1B1	1784.28	1555.91	1363.97	2005.11	1613.02	1713.63
AKR1B10	1915.08	1773.89	1815.56	1029.93	651.62	793.98
AKR1B15	27.98	20.75	16.12	19.81	12.7	16.64
AKR1C1	1368.94	1316.53	985.95	506.58	413.21	501.23
AKR1C2	1054.08	1011.64	990.77	689.41	656.09	668.27
AKR1C3	2511.7	2409.46	2231.25	2130.5	1693.73	1804.45
AKR1C4	1.15	0.96	1.34	0.47	0.32	0.27
AKR1D1	0	0	0	0	0.02	0.01
AKR1E2	9.2	8.96	7.67	8.87	8.15	7.07
AKR7A2	21.47	20.86	19.16	11.54	10.93	10.64
AKR7A3	0.3	0.27	0.18	0.22	0.1	0.09
AKT1	70.25	69.26	67.35	39.46	39.26	42.5
AKT1S1	55.82	57.87	65.05	34.4	30.87	34.54
AKT2	55.02	54.06	58.12	34.29	34.44	36.58
AKT3	12	14.68	15.19	33.06	36.95	31.14
AKTIP	11.93	12.73	12.33	19.48	20.03	19.33
ALAD	12.33	12.4	12.9	6.85	8.15	7.55
ALAS1	26.73	27.19	26.97	21.21	18.78	20.6
ALAS2	0	0	0	0.14	0.03	0
ALB	0.03	0.03	0	0	0.03	0.02
ALCAM	38.47	41.42	40.97	49.83	62.92	54.34
ALDH16A1	15.52	15.11	16.18	7.91	6.37	6.41
ALDH18A1	34.06	34.21	33.96	28.87	26.78	27.37
ALDH1A1	4347.52	4502.61	4137.47	3943.22	3097.76	3491.61
ALDH1A2	0	0	0	0	0.02	0.03
ALDH1A3	5.17	5.62	5.84	14.57	11.45	12.42
ALDH1B1	31.02	30.01	33.86	24.01	18.76	20.41
ALDH1L1	0.25	0.18	0.28	0.18	0.06	0.07
ALDH1L2	1.22	1.28	1.42	12.63	11.25	11.54
ALDH2	74.34	74.43	73.27	69.76	68.9	69.09
ALDH3A1	575.61	538.19	495.16	245.05	148.94	181.02
ALDH3A2	87.81	92.91	85.82	64.16	53.14	61.29
ALDH3B1	120.12	130.75	119.87	78.13	83.63	80.96
ALDH3B2	0.16	0.23	0.03	0.13	0.05	0.03
ALDH4A1	13.25	12.54	12.31	4.08	3.21	3.03
ALDH5A1	4.78	5.45	4.85	4.34	4.18	3.86
ALDH6A1	3.13	3.01	3.26	4.47	4.75	4.07
ALDH7A1	23.62	21.12	21.11	20.69	16.56	20.01
ALDH8A1	0.05	0.03	0.19	0	0.12	0.01
ALDH9A1	29.09	29.32	27.47	25.21	23.66	24.3
ALDOA	810.93	760.52	719.89	387.36	697.6	583.4
ALDOB	0.07	0	0	0	0	0.01
ALDOC	9.24	10.71	9.14	6.41	33.17	23.32
ALG1	10.83	9.87	10.2	6.86	5.64	6.17
ALG10	2.05	2.22	2.46	2.6	2.46	1.68
ALG10B	0.84	1.09	0.94	1.28	1.91	1.34
ALG11	3.95	3.89	4.86	4.94	4.43	2.55
ALG12	9.63	9.72	8.17	6.34	7.21	6.48
ALG13	8.2	9.23	9.3	11.61	13.16	13
ALG14	12.44	10.67	9.33	8.15	5.46	7.52
ALG1L	0.82	0.45	0.26	0.91	1.49	1.46
ALG1L2	0.07	0	0	0	0.07	0
ALG2	18.14	18.23	16.28	20.73	20.01	22.82
ALG3	40.93	48.04	42.48	19.28	19.45	22.1
ALG5	29.28	26.12	23.99	29.28	25.25	28.14
ALG6	3.5	3.73	3.88	5.18	4.49	5.29
ALG8	50.33	47.22	45.67	50.2	41.72	44.77
ALG9	4.06	3.45	3.66	5.4	5.51	5.67
ALK	0	0	0	0	0	0.01
ALKBH1	7.86	8.22	7.7	8.07	7.5	7.49
ALKBH2	32.47	29.55	29.3	30.01	23.03	27.81
ALKBH3	10.65	11.16	10.65	15.52	12.55	14.88
ALKBH4	7.57	6.24	5.91	4.63	3.55	4.11
ALKBH5	38.43	40.16	40.4	25.09	25.48	21.6
ALKBH6	26.43	27.01	29.85	17.8	13.02	16.8
ALKBH7	19.65	16.66	19.42	12.6	13.6	10.73
ALKBH8	2.56	2.57	2.8	4.84	5.1	5.16
ALLC	0	0	0	0	0	0
ALMS1	2.9	2.93	2.84	3.8	3.66	2.71
ALOX12	0.22	0.19	0.23	0.06	0.18	0.11
ALOX12B	0.37	0.48	0.41	0.65	0.78	0.83
ALOX15	0.06	0.02	0	0	0.42	0.14
ALOX15B	0	0.03	0.03	0	0	0
ALOX5	0.17	0.24	0.17	0.19	0.81	0.51
ALOX5AP	1.64	2.01	2.25	3.84	3.77	4.25
ALOXE3	0.34	0.19	0.37	1.01	0.74	0.96
ALPI	0	0.04	0	0	0	0
ALPK1	2.83	3.09	3.06	5.34	5.69	5.43
ALPK2	8.52	8.99	8.54	5.9	5.67	6.57
ALPK3	0.17	0.16	0.19	0.09	0.13	0.16
ALPL	0.17	0.35	0.21	0.06	0.2	0.22
ALPP	0	0	0	0	0	0
ALPPL2	0.02	0.08	0.03	0	0	0.07
ALS2	7.79	8.81	8.84	10.68	10.97	10.15
ALS2CL	1.41	1.39	1.19	1.7	1.54	2.19
ALS2CR11	0.06	0	0.04	0.03	0.14	0.13
ALS2CR12	0.03	0.07	0.25	0.04	0.2	0.22
ALX1	6.54	6.44	6.76	4.41	4.73	5.5
ALX3	0.7	0.27	0.43	0.46	0.67	0.47
ALX4	2.53	2.51	2.79	3.42	3.12	3.17
ALYREF	143.5	141.75	128.32	43.06	36.04	46.51
AMACR	9.16	8.12	8.98	7.71	7.62	7.37
AMBN	0	0	0	0	0	0
AMBP	16.16	12.42	11.67	5.73	5.04	5.25
AMBRA1	10.02	10.29	10.27	7.56	7.57	7.16
AMD1	38.02	39.61	39.9	47.36	36.97	41.56
AMDHD1	2.91	3.25	2.98	3.65	4.02	3.39
AMDHD2	9.55	8.27	9.87	2.97	3.7	4.96
AMELX	0	0	0	0	0	0
AMELY	0	0	0	0	0	0
AMER1	1.47	1.57	1.53	1.77	1.38	1.29
AMER2	0	0	0	0	0	0
AMER3	0	0	0	0	0	0
AMFR	33.84	34.19	31.59	39.34	41.14	36.81
AMH	6.39	6.22	8.07	1.79	1.72	2.28
AMHR2	0.4	0.63	0.18	0.24	0.7	0.6
AMICA1	0	0	0	0	0	0
AMIGO1	1.29	0.92	1.18	0.68	0.93	0.94
AMIGO2	256.36	252.27	237.74	431.51	422.38	407.28
AMIGO3	2.6	2.07	1.83	0.67	1.02	0.82
AMMECR1	3.16	3.67	3.54	4.15	3.9	4.25
AMMECR1L	8.4	9	9.75	17.02	15.41	15.79
AMN	0.12	0.25	0.14	0.13	0.04	0.09
AMN1	2.97	3.79	4.69	7.42	7.04	5.98
AMOT	0.05	0.11	0.12	0.09	0.16	0.04
AMOTL1	5.42	5.37	5.1	3.82	4.82	3.81
AMOTL2	13.71	14.97	13.17	23.69	21.46	22.26
AMPD1	0	0.03	0	0	0	0
AMPD2	15.57	14.88	15.02	8.04	7.65	8.01
AMPD3	1.87	2.19	2	8.34	9.94	8.25
AMPH	0.02	0	0.06	0	0.02	0
AMT	0.81	1.05	0.73	1.31	1.01	1.72
AMTN	0.06	0	0	0.07	0.32	0.4
AMY1A	0	0	0	0	0	0
AMY1B	0	0	0	0	0	0
AMY1C	0	0	0	0	0	0
AMY2A	0	0	0	0	0	0
AMY2B	0.42	0.54	0.43	0.79	1.01	1.59
AMZ1	0	0.04	0	0.06	0	0.01
AMZ2	72.36	72.68	69.35	107.81	105.67	116.87
ANAPC1	17.62	17.13	18.04	18.92	15.63	15.77
ANAPC10	5.17	5.21	6.1	7.71	8.96	8.17
ANAPC11	144.42	113.84	120.19	87.6	71.76	70.14
ANAPC13	28.54	28.91	23.56	42.81	33.84	38.01
ANAPC15	45.81	42.16	45.96	26.59	25.44	29.64
ANAPC16	26.97	26.2	24.23	41.57	42.04	39.68
ANAPC2	24.25	22.07	21.98	8.38	7.53	9
ANAPC4	9.1	8.46	9.73	8.13	8.89	9.14
ANAPC5	60.39	60.84	51.95	49.39	42.01	44.52
ANAPC7	33.4	34.15	31.88	26.38	21.71	24.87
ANG	23.1	21.42	17.57	15.2	18.64	24.54
ANGEL1	8.48	8.68	7.48	7.18	6.49	6.94
ANGEL2	6.66	7.09	6.99	10.27	10.49	9.85
ANGPT1	0.31	0.36	0.35	0.13	0.12	0.08
ANGPT2	0.02	0.04	0.01	0.04	0.01	0.03
ANGPT4	0	0	0	0	0.06	0.02
ANGPTL1	0	0	0.04	0	0	0
ANGPTL2	0	0	0.02	0.05	0.03	0.03
ANGPTL3	0	0	0	0	0	0
ANGPTL4	19.47	16	17.07	36.61	168.98	59.84
ANGPTL5	0	0	0	0	0	0
ANGPTL6	0.08	0.04	0.1	0	0.08	0.1
ANGPTL7	0	0.03	0	0	0.03	0
ANHX	0	0	0	0	0	0
ANK1	0.73	0.59	0.84	0.24	0.31	0.4
ANK2	0.42	0.38	0.49	2.31	1.99	2.24
ANK3	0.89	0.8	0.78	0.49	0.54	0.43
ANKAR	0.23	0.25	0.21	0.37	0.63	0.48
ANKDD1A	0.85	0.84	1.21	1.13	2.06	1.39
ANKDD1B	0.05	0.02	0.08	0.13	0.09	0.11
ANKEF1	6.76	7.65	7.42	7.99	8.54	8.11
ANKFN1	0	0.03	0	0.03	0	0.01
ANKFY1	18.4	19.81	19.94	15.96	15.94	15.02
ANKH	3.51	3.72	3.24	3.88	3.97	3.4
ANKHD1	11.92	12.7	13.59	16.72	17.56	13.43
ANKHD1-EIF4EBP3	8.27	8.73	7.03	6.56	6.6	8.01
ANKIB1	12.76	13.38	13.43	19.47	21.45	17.57
ANKK1	0.07	0.07	0.03	0.03	0.02	0.05
ANKLE1	0.2	0.36	0.31	0.09	0.17	0.23
ANKLE2	29.62	26.48	26.3	39.38	39.03	39.49
ANKMY1	5.97	6.2	6.8	6.47	5.48	5.44
ANKMY2	8.73	9.29	10.76	11.39	13.01	12.52
ANKRA2	5.41	5.68	6.34	11.37	12.16	10.95
ANKRD1	1.46	1.1	1.15	4.51	2.7	4.56
ANKRD10	14.08	13.08	12.29	10.61	10.71	12.01
ANKRD11	16.59	18.05	19.25	28.73	26.94	27.56
ANKRD12	1.5	1.43	2.1	2.72	3.08	2.21
ANKRD13A	7.15	6.94	6.64	9.84	11.02	10.74
ANKRD13B	7.37	8.76	7.87	4.87	4.8	6.3
ANKRD13C	2.62	3.01	3.14	3.01	3.6	3.4
ANKRD13D	12.86	12.34	9.8	7.45	7.51	11.24
ANKRD16	5.67	5.96	5.77	3.86	4.43	4.63
ANKRD17	11.23	12.97	12.3	11.35	11.52	10.34
ANKRD18A	3.15	2.96	2.78	3.92	5	5.12
ANKRD18B	1.49	1.77	2.49	2.68	2.51	2.12
ANKRD2	3	4.13	3.13	3.31	2.68	3.11
ANKRD20A1	0.15	0.41	0.12	0.12	0.32	0.55
ANKRD20A2	0	0	0	0	0	0
ANKRD20A3	0.14	0.2	0.24	0.26	0.08	0.05
ANKRD20A4	0.07	0	0.19	0.18	0.17	0.12
ANKRD22	0.31	0.22	0.18	0.59	0.64	0.58
ANKRD23	1.35	1.76	1.73	0.65	0.98	0.68
ANKRD24	0.35	0.32	0.43	0.5	0.76	0.94
ANKRD26	1.69	2.31	3.05	2.78	3.34	3.2
ANKRD27	19.34	19.99	19.14	30.57	30.55	30.31
ANKRD28	10.65	12.51	11.33	19.55	21.34	20.91
ANKRD29	3.74	4.74	4.09	6.2	8.41	9.26
ANKRD30A	0.12	0.07	0.15	0.32	0.17	0.2
ANKRD30B	0	0	0	0	0	0
ANKRD31	0.07	0.06	0.08	0.36	0.34	0.31
ANKRD32	6.21	5.69	7.43	3.77	4.37	3.95
ANKRD33	0	0	0	0	0	0
ANKRD33B	1.97	2.01	2.1	4.47	3.68	3.23
ANKRD34A	0.41	0.5	0.5	0.16	0.27	0.36
ANKRD34B	0.07	0.03	0	0.05	0.07	0
ANKRD34C	0	0	0	0	0	0
ANKRD35	0	0	0.02	0.02	0	0.01
ANKRD36	1.98	1.71	2.37	2.91	3.45	2.81
ANKRD36B	0.88	0.93	1.27	1.63	1.84	2.05
ANKRD36C	0.71	0.86	1.02	1.71	1.78	1.04
ANKRD37	1.61	1.74	1.35	1.79	4.14	1.08
ANKRD39	13.72	13.04	13.13	5.98	5.35	6.5
ANKRD40	22.94	25.72	23.55	26.8	26.32	28.59
ANKRD42	3.76	4.07	4.37	3.28	3.74	3.7
ANKRD44	0.63	1.11	0.78	1.31	1.48	1.25
ANKRD45	0.02	0.07	0.08	0.05	0.02	0.06
ANKRD46	3.15	2.66	2.88	3.51	3.59	3.92
ANKRD49	5.06	4.86	5	5.69	6.85	6.23
ANKRD50	4.05	4.25	4.57	6.61	8.04	6.29
ANKRD52	21.92	23.32	23.52	15.58	15.2	15.93
ANKRD53	0.21	0	0.03	0	0.03	0.07
ANKRD54	13.61	12.84	13.26	5.85	6.2	6.67
ANKRD55	0.07	0.05	0.03	0.1	0.02	0.04
ANKRD6	0.97	1.35	1.25	1.63	1.39	1.83
ANKRD60	0	0	0	0	0	0
ANKRD61	1.02	1.25	0.65	0.81	0.78	1.04
ANKRD62	0	0	0	0	0	0
ANKRD63	0.11	0.18	0.25	0.12	0	0
ANKRD65	0	0	0.04	0	0	0
ANKRD66	0	0	0	0	0	0
ANKRD7	0.13	0.24	0.21	0.55	0.64	0.68
ANKRD9	7.7	6.89	5.94	2.51	3.26	2.93
ANKS1A	4.32	4.66	4.36	3.99	3.39	3.38
ANKS1B	0.32	0.28	0.32	0.34	0.47	0.46
ANKS3	12.7	11.63	11.48	8.14	7.41	7.92
ANKS4B	1.49	1.77	0.95	0.16	0.06	0.13
ANKS6	7.34	7.93	8.09	6.31	6.61	6.22
ANKUB1	0	0	0	0	0	0
ANKZF1	15.26	12.68	13.13	13.61	14.47	15.72
ANLN	42.14	44.77	50.78	22.59	27.58	23.79
ANO1	0.17	0.23	0.16	0.25	0.16	0.33
ANO10	13.18	13.32	12.86	19.11	16.04	15.77
ANO2	0	0	0	0	0.02	0
ANO3	0	0	0	0	0	0
ANO4	0.01	0	0.04	0.03	0	0.04
ANO5	2.05	2.54	2.4	3.75	3.65	2.86
ANO6	21.51	22.38	24.78	35.49	48.26	35.96
ANO7	0.3	0.51	0.43	0.22	0.42	0.37
ANO8	3.14	3.44	2.62	2.77	2.95	2.89
ANO9	0.18	0.31	0.33	0.56	0.67	1.12
ANOS1	0.01	0	0.01	0.01	0.05	0
ANP32A	118.78	105.69	119.49	148.66	106.69	124.34
ANP32B	148.87	140.63	160.98	241.88	207.99	222.35
ANP32C	0	0	0	0	0	0.06
ANP32D	0	0	0	0	0	0
ANP32E	33.93	33.61	42.92	30.54	33.41	33.72
ANPEP	2.65	3.05	3.01	4.71	3.64	5.09
ANTXR1	73.49	86.86	80.46	151.99	128.49	133.05
ANTXR2	0.4	0.63	0.73	1.71	1.99	1.67
ANTXRL	0.1	0.03	0.06	0.03	0	0.03
ANXA1	791.25	783.53	765.72	574.47	542.11	546.22
ANXA10	0.75	0.86	0.44	0.61	0.85	1.19
ANXA11	100.78	104.94	100.9	67.7	67.31	75.61
ANXA13	14.45	14.92	15.35	4.75	6.4	6.48
ANXA2	3072.06	3013.38	2722.14	1882.83	2248.23	2226.96
ANXA2R	3.16	2.69	3.18	3.86	3.85	3.12
ANXA3	66.94	62.61	60.61	153.06	134.65	147.4
ANXA4	285.94	288.34	288.29	139.87	227.37	189.94
ANXA5	211.2	203.64	210.31	170.67	188.08	190.4
ANXA6	31.84	31.24	32.37	13.85	14.74	14.59
ANXA7	72.71	68.59	74.19	79.57	74.67	74.12
ANXA8	10.13	9.05	8.05	15.34	17.64	19.58
ANXA8L1	12.39	11.85	12.15	21.57	22.49	23.16
ANXA9	3.06	2.69	2.43	1.27	1.22	1.24
AOAH	0	0.05	0	0	0	0.04
AOC1	0	0	0	0	0	0.01
AOC2	2.17	2.06	2.19	1.65	1.54	1.66
AOC3	0.94	0.72	1.3	0.46	0.37	0.5
AOX1	0.49	0.41	0.37	1.82	1.88	1.45
AP1AR	5.47	6.25	7.34	8.31	10.39	9.98
AP1B1	18.09	19.08	19.19	11.12	10.02	10.9
AP1G1	22.2	24.4	23.05	22.19	22.49	20.01
AP1G2	34.78	36.25	34.99	24.13	25.79	29.08
AP1M1	31.9	28.94	30.02	20.36	19.7	19.91
AP1M2	26.35	20.7	21	7.76	7.95	7.86
AP1S1	67.71	63.88	64.95	51.77	48.1	51.92
AP1S2	6.64	8.34	7.63	8.4	12.01	10.89
AP1S3	4.72	5.37	4.83	4.89	4.97	4.58
AP2A1	45.47	45	46.67	27.34	31.17	31.31
AP2A2	23.84	23.55	23.21	20.72	18.09	22.23
AP2B1	93.11	97.64	89.4	103.97	105.47	97.99
AP2M1	177.12	171.86	166.38	127.58	120.98	132.9
AP2S1	164.54	139.89	142.38	73.1	74.04	70.36
AP3B1	23.9	24.88	27.13	27.43	25.49	26.96
AP3B2	0.09	0.14	0.09	0.18	0.12	0.18
AP3D1	27.94	29.58	29	19.19	17.98	19.85
AP3M1	16.65	19.01	19.19	22.41	19.34	19.57
AP3M2	9.48	9.26	9.62	10.58	9.63	9.45
AP3S1	34.59	43.33	44.27	44.56	65.58	60.94
AP3S2	12.82	12.87	13.24	20.73	17.02	17.8
AP4B1	4.35	4.67	4.19	3.89	3.97	4.7
AP4E1	4.05	4.57	4.86	5.35	6.17	5.46
AP4M1	11.8	10.19	9.84	8.48	7.69	8.35
AP4S1	3.78	3.66	3.87	5.77	5.27	4.96
AP5B1	7.32	7.2	7.47	4.02	4.57	4.62
AP5M1	11.86	12.14	12.37	10.76	11.23	9.84
AP5S1	12.34	11.6	13.36	7.68	6.85	7.05
AP5Z1	5.97	5.68	5.74	4.3	3.65	3.79
APAF1	4.35	5	4.4	4.13	5.92	4.45
APBA1	0.12	0.17	0.14	0.1	0.1	0.18
APBA2	12.97	12.96	12.3	9.03	9.2	8.9
APBA3	6.52	6.17	6.85	4.43	4.72	4.74
APBB1	16.63	16.07	16.76	11.8	12.18	12.98
APBB1IP	6.73	8.72	8.23	8.47	7.97	9.8
APBB2	1.68	2.14	1.83	4.9	4.66	4.67
APBB3	4.68	3.92	4.71	3.78	3.37	4.22
APC	3.17	3.33	3.37	3.26	3.97	3.45
APC2	0.32	0.33	0.43	0.17	0.31	0.21
APCDD1	0.05	0.1	0	0	0	0
APCDD1L	0.02	0	0	0	0	0
APCS	0	0	0	0	0	0
APEH	38.37	35.26	35.52	23.06	21.23	22.31
APELA	0	0	0	0	0	0
APEX1	225.32	219.18	223.49	179.76	184.65	193.23
APEX2	39.88	39.89	36.74	15.14	15.76	16.35
APH1A	84.83	80.2	78.66	72.93	64.95	61.18
APH1B	7.56	7.11	8.36	14.06	15.16	12.29
API5	36.29	41.01	41.84	37.52	37.84	38.02
APIP	22.41	23.31	19.9	23.57	25.26	26.78
APITD1	17.48	15.66	18.62	7.63	9.44	8.12
APITD1-CORT	2.71	2.8	1.8	0.96	1.05	1.53
APLF	0.98	0.9	1.45	2.25	2.6	2.94
APLN	0.32	0.19	0.5	0.18	0.18	0.17
APLNR	0.01	0	0.03	0.02	0.01	0.14
APLP1	33.24	32.98	29.23	26.31	27.94	30.49
APLP2	106.18	107.88	104.29	136.2	129.43	133.88
APMAP	126.64	116.82	119.88	89.51	79.82	80.55
APOA1	0.07	0.08	0.34	0.08	0.07	0.04
APOA1BP	90.94	85.15	83.2	85.2	70.6	75.56
APOA2	0	0	0	0	0	0
APOA4	0	0	0	0	0	0
APOA5	0	0	0	0	0	0
APOB	0	0	0	0	0	0
APOBEC1	0	0	0	0	0	0
APOBEC2	0	0.04	0.04	0.16	0.11	0.11
APOBEC3A	0	0	0.06	0	0	0
APOBEC3A_B	0	0	0	0	0.07	0
APOBEC3B	26.84	27.49	28.12	8.48	10.36	11.43
APOBEC3C	30.2	34.16	29.06	24.71	24.34	26.14
APOBEC3D	0.33	0.54	0.23	0.09	0.27	0.28
APOBEC3F	3.45	2.5	3.23	3.52	3.01	3.47
APOBEC3G	0	0	0	0	0	0.04
APOBEC3H	0.39	0.12	0.38	0.12	0.11	0.1
APOBEC4	0	0	0	0	0	0
APOBR	0.05	0.05	0.11	0.02	0.05	0.05
APOC1	141.21	105.96	103.52	96.83	87.83	94.91
APOC2	0	0	0	0	0	0
APOC3	0	0	0	0	0	0
APOC4	0	0	0	0	0	0
APOD	0.77	0.36	0.32	0.43	0.17	0.16
APOE	6.04	5.08	6.19	6.67	7.23	7.98
APOF	0.04	0.08	0.04	0	0.04	0
APOH	14.11	11.25	11.38	4.33	1.84	3.58
APOL1	3	3.66	3.42	6.03	12.81	9.27
APOL2	12.22	10.49	14.4	8.97	21.2	15.86
APOL3	0.03	0.05	0	0.06	0.05	0.11
APOL4	0	0	0	0	0	0
APOL5	0	0	0	0	0	0
APOL6	0.86	1.01	0.93	2.5	2.95	2.25
APOLD1	0.26	0.19	0.4	0.59	0.45	0.51
APOM	1.94	1.03	2.21	1.56	1.59	3.27
APOO	25.2	22.25	22.71	29.11	20.47	24.62
APOOL	2.85	3.67	3.2	4.35	4.88	4.59
APOPT1	27.47	22.09	24.48	34.65	33.46	37.59
APP	221.97	233.45	225.69	310.56	328.71	317.95
APPBP2	6.9	7.28	7.55	11.14	11.34	10.46
APPL1	5.92	7.07	7.25	7.77	9.12	7.83
APPL2	17.58	18.66	18.2	19.84	20.75	20.96
APRT	295.23	231.68	260.5	166.34	132.98	154.21
APTX	26.36	24.26	23.56	26.44	22.31	24.59
AQP1	0.33	0.29	0.25	0.37	0.21	0.22
AQP10	0	0	0	0	0	0
AQP11	1.74	1.87	1.88	0.97	1.13	0.92
AQP12A	0	0	0	0	0	0
AQP12B	0	0	0	0	0	0
AQP2	0	0	0	0	0	0
AQP3	8.14	7.26	8.5	1.13	1.61	2.46
AQP4	0	0	0	0.04	0.04	0
AQP5	0	0	0	0	0	0
AQP6	0.15	0.14	0.08	0	0.04	0.01
AQP7	0.93	0.85	0.74	0.6	0.3	0.31
AQP8	0	0	0	0	0	0
AQP9	0.02	0.04	0	0.04	0	0.07
AQR	20.25	21.93	23.3	20.72	18.89	17.68
AR	5.64	5.48	5.24	5	5.11	4.23
ARAF	27.99	27.15	27.7	20.54	19.09	21.18
ARAP1	21.01	20.15	19.83	13.05	15.14	14.95
ARAP2	0.34	0.5	0.27	0.7	0.68	0.5
ARAP3	5.11	5.36	5.29	4	3.65	4.62
ARC	0.06	0.13	0.09	0.07	0.06	0.14
ARCN1	34.07	39.03	35.49	39.94	38.27	38.69
AREG	24.35	25.47	33.97	58.76	41.25	53.1
AREL1	15.17	15.69	13.82	14.17	13.49	12.92
ARF1	208.78	202.12	189.72	158.05	153.84	149.88
ARF3	76.68	72.91	76.95	46.13	44.87	43.44
ARF4	75.84	80.3	81.74	91.4	93.53	98.02
ARF5	137.14	126.57	129.59	91.2	92.34	97.49
ARF6	31.98	34.56	36.81	37.57	46.33	43.18
ARFGAP1	41.8	41.12	41.31	28.18	28.04	32.48
ARFGAP2	17.89	18.27	18.12	16.48	13.18	16.12
ARFGAP3	13.17	11.92	12.5	19.88	22.04	20.8
ARFGEF1	8.27	9.06	9.51	15.13	16.99	14.47
ARFGEF2	8.97	9.34	8.68	9.78	10.41	8.77
ARFGEF3	1.18	1.2	1.15	2.2	3.48	2.28
ARFIP1	9.55	10.09	9.46	12.71	11.95	11.02
ARFIP2	20.92	21.22	21.28	14.56	13.22	15.46
ARFRP1	11.01	9.51	10.61	11.87	9.4	11.19
ARG1	0	0	0	0	0	0.02
ARG2	2.56	2.51	2.23	3.38	4.48	3.52
ARGFX	0	0	0	0	0	0
ARGLU1	40.16	43.87	57.52	38.83	40.07	39.72
ARHGAP1	27.63	29.75	26.32	19.09	21.82	21.78
ARHGAP10	4.05	4.07	4.37	5.95	6.5	6.63
ARHGAP11A	29.5	30.76	42.51	25.58	26.05	22.64
ARHGAP11B	8.72	7.26	7.25	6.21	5.23	5.5
ARHGAP12	13.87	14.79	16	21.4	23.66	22.04
ARHGAP15	0	0	0	0.11	0.07	0.02
ARHGAP17	12.22	13.63	13.24	13.07	13.36	14.15
ARHGAP18	14.88	15.31	17.15	7.23	7.22	7.21
ARHGAP19	3.41	3.15	3.41	4.37	3.75	3.34
ARHGAP20	0	0	0.01	0	0	0.02
ARHGAP21	15.08	15.27	16.57	17.19	19.39	18.44
ARHGAP22	2.15	1.92	2.06	1.13	1.97	2.07
ARHGAP23	4.02	4.34	5.15	3.47	4.03	3.74
ARHGAP24	1.67	1.78	1.99	2.23	2.07	2.73
ARHGAP25	0.24	0.3	0.28	0.57	0.46	0.4
ARHGAP26	8.83	8.77	8.91	9.35	11.64	10.42
ARHGAP27	9.55	8.78	8.71	4.94	6.3	6.12
ARHGAP28	0	0	0	0	0	0
ARHGAP29	7.05	8.2	7.84	9.94	10.51	10.72
ARHGAP30	0.31	0.19	0.16	0.39	0.43	0.49
ARHGAP31	0.58	0.55	0.53	1	0.9	0.95
ARHGAP32	2.14	2.4	2.51	2.86	2.77	2.57
ARHGAP33	2.76	3.39	3.45	1.2	1.58	1.66
ARHGAP35	21.7	22	22.33	24.32	23.66	20.84
ARHGAP36	0	0	0	0	0	0
ARHGAP39	5.63	7	6.69	5.5	4.58	5.43
ARHGAP4	1.22	1.04	1.42	0.67	0.72	1.06
ARHGAP40	0	0	0	0	0	0
ARHGAP42	2.16	2.64	2.54	3.22	3.47	2.95
ARHGAP44	2.84	3.44	2.55	2.61	2.06	2.2
ARHGAP5	7.76	9.3	9.49	16.14	21.01	16.36
ARHGAP6	0.01	0.02	0	0.04	0	0
ARHGAP8	1.89	1.1	1.68	1.82	1.34	2.48
ARHGAP9	0.09	0.02	0	0	0.09	0.1
ARHGDIA	153.34	165.3	151.71	112.69	99.73	126.75
ARHGDIB	0.86	1.05	1.25	0.57	0.26	0.68
ARHGDIG	1.77	1.18	1.67	1.91	2.5	2.13
ARHGEF1	52.16	52.76	54.07	37.65	34	37.52
ARHGEF10	12.99	12.92	14.43	16.9	17.95	16.01
ARHGEF10L	5.35	5.38	5.04	3.69	4.17	4.15
ARHGEF11	11.61	12.46	12.94	11.38	8.89	9.9
ARHGEF12	9.14	9.93	10.15	10.88	11.14	9.68
ARHGEF15	0	0.01	0	0	0	0
ARHGEF16	2.46	2.22	2.18	2.33	3.23	2.41
ARHGEF17	5.26	5.86	5.74	5.41	5.5	5.56
ARHGEF18	17.9	19.54	19.15	17.65	17.73	15.9
ARHGEF19	2.85	2.73	2.13	2.04	1.68	1.89
ARHGEF2	9.28	10.32	9.4	20.14	16.78	20.56
ARHGEF25	6.97	7.63	7.6	5.93	6.5	7.55
ARHGEF26	2.19	2.53	2.25	1.4	1.07	1.31
ARHGEF28	14.92	15.89	17.03	25.49	24.34	23.87
ARHGEF3	4.75	4.34	4.09	4.45	5.9	5.46
ARHGEF33	0.05	0.04	0	0.01	0.07	0.02
ARHGEF35	0.09	0.19	0.09	0.22	0.34	0.33
ARHGEF37	1.02	1.02	0.95	0.99	1.16	1.19
ARHGEF38	0	0	0.05	0	0	0.01
ARHGEF39	8.97	8.95	9.14	3.84	4.32	4.44
ARHGEF4	0.54	0.7	0.55	1.39	0.89	1.43
ARHGEF40	10.16	10.02	10.26	6.84	7.11	7.73
ARHGEF5	0.67	0.53	0.43	0.35	0.59	0.54
ARHGEF6	0.14	0.17	0.11	0.33	0.42	0.46
ARHGEF7	8.68	8.72	7.86	9.32	8.52	8.58
ARHGEF9	3.98	4.3	3.92	4.08	4.1	3.73
ARID1A	10.73	12.2	12.6	8.69	8.5	8.97
ARID1B	6.07	6.92	6.49	4.71	5.24	5.06
ARID2	5.2	5.6	5.86	6.71	7.24	6.63
ARID3A	2.57	2.41	2.8	2.66	3.44	2.38
ARID3B	1.86	2.01	1.97	2.27	2.52	2.45
ARID3C	0.35	0.32	0.17	0.06	0.1	0.09
ARID4A	3.13	4.04	4.44	5.5	6.67	6.05
ARID4B	5.96	6.14	7.33	8.6	8.63	8.46
ARID5A	4.01	3.66	3.44	2.76	3.96	3.89
ARID5B	0.68	0.74	0.64	0.54	0.96	1.11
ARIH1	17.88	19.62	18.14	25.45	26.03	25.48
ARIH2	18.56	18.32	19.05	16.49	13.96	16.22
ARIH2OS	0.56	0.82	0.57	1.39	1.23	0.94
ARL1	21.66	21.15	23.64	23.28	26.14	25.37
ARL10	0.02	0	0.11	0.05	0.22	0.07
ARL11	0	0	0	0	0	0
ARL13A	0.06	0.06	0.06	0.27	0.34	0.26
ARL13B	4.32	4.39	6.37	7.58	6.17	6.5
ARL14	0.86	1.19	0.95	0.91	1.26	0.83
ARL14EP	8.46	7.86	8.41	14.68	12.65	11.91
ARL14EPL	0	0.12	0	0.24	0	0.13
ARL15	3.65	4.14	4.58	2.87	3.97	3.2
ARL16	22.84	22.09	18.74	23.47	17.89	23.25
ARL17A	8.86	8.18	8.81	8.67	8.96	10.04
ARL17B	6.48	9.51	6.89	2.76	5.49	4.29
ARL2	170.66	151.78	161.42	129.2	116.27	136.58
ARL2BP	44.73	43.45	43.9	58.11	60.94	57.4
ARL3	13.27	14.32	13.65	12.47	12.02	12.51
ARL4A	13.61	12	12.57	12.57	15.57	14.27
ARL4C	60.75	63.68	60	55.85	94.05	68
ARL4D	9.02	8.36	7.65	10.81	9.67	12.37
ARL5A	8.01	9.65	9.33	5.52	12.17	8.46
ARL5B	3.65	4.8	4.62	6.4	8.83	6.83
ARL5C	0.07	0	0	0	0	0
ARL6	2.93	3.14	2.91	3.9	3.91	3.67
ARL6IP1	178.19	188.04	188.79	141.42	163.07	141.01
ARL6IP4	92.77	76.26	85.46	76.68	73.58	84.91
ARL6IP5	44.63	44.34	45.99	45.98	64.74	56.36
ARL6IP6	13.51	15.64	13.21	16.12	22.45	22.81
ARL8A	24.61	25.68	24.9	21	24.48	29.69
ARL8B	23.39	28.09	31.07	27.83	38.95	34.35
ARL9	0.08	0	0	0	0	0
ARMC1	19.34	21.01	20.34	17.42	20.84	16.98
ARMC10	18.96	17.6	15.29	25.84	25.62	24.07
ARMC12	0.93	1.01	0.45	1.02	0.61	1.04
ARMC2	0.6	0.53	0.55	0.41	0.42	0.55
ARMC3	0.05	0.03	0.08	0.05	0.02	0.04
ARMC4	0.06	0.03	0	0.02	0.06	0.04
ARMC5	4.41	4.77	5.41	2.41	2.16	2.28
ARMC6	13.09	11.57	11.57	7.03	5.79	6.62
ARMC7	9.78	8.83	10.08	5.58	5.3	6.33
ARMC8	7.28	8.02	6.92	8.61	8.18	8.56
ARMC9	7.76	8.46	8.16	4.96	6.39	4.72
ARMCX1	0.11	0.09	0.1	0.37	0.14	0.21
ARMCX2	0.06	0.02	0	0.02	0	0
ARMCX3	11.47	11	12.69	15.51	16.73	15.04
ARMCX4	0.27	0.25	0.3	0.32	0.39	0.31
ARMCX5	6.14	6.53	6.24	8.6	7.26	8.26
ARMCX5-GPRASP2	1.47	1.13	1.58	2.51	1.99	2.44
ARMCX6	35.47	32.9	29.27	48.63	42.66	48.39
ARMS2	0.16	0.09	0	0.09	0	0
ARMT1	9.63	9.13	10.42	10.82	11.4	11.61
ARNT	9.59	10.8	10.61	12.74	14.37	13.21
ARNT2	9.62	10	9.94	13.57	11.06	11.35
ARNTL	10.04	10.09	10.36	10.08	10.05	9.65
ARNTL2	6.53	7.46	7.62	16.76	17.8	17.28
ARPC1A	82.19	80.48	78.45	81.3	83.36	83.26
ARPC1B	142.33	135.22	141.24	80.46	80.81	81.47
ARPC2	235.81	235.7	229.83	262.16	239.52	281.91
ARPC3	439.1	378.98	362.3	463.08	430.62	452.35
ARPC4	116.5	96.42	95.32	89.7	83.14	82.26
ARPC4-TTLL3	1.87	1.87	1.29	1.6	1.87	2.08
ARPC5	83.93	84.61	91.39	79.55	89.31	85.28
ARPC5L	44.56	46.48	45.74	34.52	28.15	31.28
ARPIN	12.14	14.1	15.1	20.5	19.86	19.1
ARPP19	34.53	36.85	41.48	44.17	57.49	47.45
ARPP21	0.08	0.03	0.12	0.11	0.14	0.12
ARR3	0	0	0	0	0.05	0
ARRB1	3.41	2.84	3.01	0.99	1.56	1.36
ARRB2	50.31	49.76	48.05	35.87	30.77	38.42
ARRDC1	22.16	22.12	20.09	15.34	16.42	16.15
ARRDC2	18.57	17.85	16.04	14	13.21	14.25
ARRDC3	6.7	7.59	8.41	10.76	30.6	13.73
ARRDC4	0.25	0.26	0.16	2.03	1.12	1.71
ARRDC5	0	0	0	0	0	0
ARSA	7.03	6.55	6.85	5.6	5.12	5.62
ARSB	6.36	5.99	6.19	4.96	4.35	4.01
ARSD	7.66	7.51	7.14	11.21	9.99	10.37
ARSE	43.01	42.31	42.18	32	30.58	32.8
ARSF	0	0	0	0	0	0
ARSG	0.83	0.92	1.02	3.04	2.02	2.3
ARSH	0	0	0	0	0	0
ARSI	4.81	4.22	4.72	4.31	4.01	4.6
ARSJ	2.76	3.24	3.23	3.27	3.13	3.44
ARSK	2.35	2.31	2.68	3.06	4.05	3.35
ART1	0	0.15	0	0	0	0
ART3	0	0	0	0	0	0
ART4	0	0	0.05	0	0	0.05
ART5	0.59	0.43	0.41	0.21	0.27	0.28
ARTN	0.33	0.36	0.47	0.07	0.1	0.35
ARV1	23.35	25.43	23.36	25.16	23.25	24.92
ARVCF	0.89	1.1	1.04	0.61	0.83	0.6
ARX	1.69	1.81	1.76	0.63	0.45	0.8
AS3MT	6.49	6.38	6.41	4.14	4.1	4.66
ASAH1	44.77	49.18	49.73	70.14	70.28	70.45
ASAH2	0.69	0.31	0.31	0.61	0.67	0.59
ASAH2B	2.95	3.77	3.91	6.48	4.32	3.85
ASAP1	23.65	25.62	25.3	32.54	34.93	36.99
ASAP2	11.14	11.74	11.22	19.34	21.31	20.28
ASAP3	2.41	2.53	2.09	2.52	1.91	2.28
ASB1	9.26	8.39	9.28	11.05	9.22	9.42
ASB10	0	0	0	0	0	0
ASB11	0	0	0.02	0	0.04	0
ASB12	0	0	0	0.05	0	0.03
ASB13	10.19	9.4	10.42	13.42	10.69	11.97
ASB14	0.08	0.06	0.19	0.33	0.16	0.39
ASB15	0	0	0	0	0	0
ASB16	1.1	0.89	1.31	0.21	0.81	0.67
ASB17	0	0	0	0.07	0	0
ASB18	0	0	0	0	0	0
ASB2	0.02	0.02	0.02	0.12	0.09	0.06
ASB3	4.06	4.08	7.8	3.63	4.68	4.25
ASB4	1.15	1.21	1.48	0.37	0.23	0.37
ASB5	0.02	0	0	0.02	0	0
ASB6	8.71	8.74	8.43	5.75	4.84	5.79
ASB7	7.48	7.05	7.44	10.4	9.74	9.49
ASB8	7.04	6.92	7.25	6.19	7.28	7.34
ASB9	18.3	17.38	18.76	6.38	9.28	8.56
ASCC1	20.34	19.78	19.55	23.91	24.88	23.22
ASCC2	18.8	18.67	18.06	9.8	12.52	11.93
ASCC3	7.41	8.15	7.84	9.06	8.82	8.29
ASCL1	0	0	0	0	0	0
ASCL2	0.03	0.03	0.04	0	0.03	0
ASCL3	0.11	0.12	0	0.12	0	0.06
ASCL4	0	0	0	0	0	0
ASCL5	0.26	0.28	0.15	0	0.22	0.1
ASF1A	7.55	9.34	8.92	10.22	9.2	10.52
ASF1B	31.06	30.42	27.82	8.2	6.58	7.4
ASGR1	0.94	0.98	0.66	0.45	0.76	0.75
ASGR2	0.04	0.05	0	0	0	0
ASH1L	6	6.04	5.98	7.98	8.81	6.39
ASH2L	16.84	18.17	17.68	16.92	16.66	18.66
ASIC1	4.74	4.19	3.97	3.21	3.76	3.29
ASIC2	0.08	0.05	0.1	0.14	0.17	0.14
ASIC3	6.43	7.35	6.55	3.02	3.07	4.18
ASIC4	0.04	0.04	0.05	0.07	0.06	0.12
ASIC5	0	0.12	0	0.04	0.07	0.04
ASIP	0.24	0.13	0	0	0.12	0
ASL	21.68	19.65	21.63	21.53	17.85	22.25
ASMT	0	0	0	0.14	0.31	0.14
ASMTL	7.47	7.82	7.69	10.61	11.53	11.95
ASNA1	69	64.56	63.28	34.44	35.73	37.59
ASNS	23.89	21.66	21.69	245.03	164.84	197.5
ASNSD1	20.9	21.65	22.92	24.84	25.27	26.85
ASPA	0	0	0	0	0	0
ASPDH	0	0	0	0.09	0	0.13
ASPG	0.06	0	0	0.03	0.09	0.05
ASPH	188.2	207.68	207.79	303.69	320.38	296.6
ASPHD1	8.75	6.31	8.12	5.45	5.28	4.1
ASPHD2	1.52	1.71	1.31	2.09	1.9	1.86
ASPM	12.66	14.31	14.65	9.16	12.33	10.06
ASPN	0	0	0	0	0	0
ASPRV1	0.24	0.26	0.22	0.24	0.16	0.08
ASPSCR1	18.73	18.77	20.4	10.53	10.56	13.2
ASRGL1	8.14	8.12	9.32	4.57	3.38	3.74
ASS1	19.32	19.54	15.53	60.88	59.88	67.93
ASTE1	2.8	3.06	2.77	2.83	1.82	1.94
ASTL	0	0	0	0	0	0
ASTN1	0	0	0	0	0	0
ASTN2	5	4.63	5.04	3.84	3.51	3.18
ASUN	13.36	13.74	15.8	15.45	14.49	15.14
ASXL1	16.39	17.54	16.59	14.35	15.02	15.93
ASXL2	7.98	9.2	8.78	12.11	12.36	8.85
ASXL3	0	0	0	0	0	0.01
ASZ1	0	0	0	0	0	0
ATAD1	18.65	21.66	20.75	33.95	34.26	33.82
ATAD2	20.39	22.02	23.25	12.53	11.61	11.05
ATAD2B	2.66	2.46	2.98	3.44	3.25	3.39
ATAD3A	16.18	16.18	16.91	8.74	5.56	7.1
ATAD3B	1.18	0.87	1.26	0.53	0.37	0.34
ATAD3C	0.04	0	0	0.02	0	0
ATAD5	3.29	3.59	4	2.35	2.71	2.45
ATAT1	3.85	4.87	3.77	3.65	3.01	3.97
ATCAY	0	0	0	0	0	0.02
ATE1	13.12	12.97	13.09	14.35	13.2	12.92
ATF1	9.37	9.71	10.04	15.05	15.55	15.85
ATF2	9.61	11.94	11.81	14.39	15.39	13.61
ATF3	2.13	2.03	2.27	20.08	13.71	17.14
ATF4	218.69	195.2	194.36	367.21	348.95	379.27
ATF5	17.18	15.14	19.48	9.63	7.93	10.66
ATF6	8.79	8.78	9.05	13	11.14	11.32
ATF6B	32.01	32.21	33.21	19.59	19.4	21.15
ATF7	11.67	12.02	13.95	16.73	15.68	14.38
ATF7IP	4.78	5.56	5.47	4.97	5.32	4.96
ATF7IP2	1.28	1.41	1.33	1.6	1.55	1.53
ATG10	5.35	5.38	4.8	6.21	6.39	5.49
ATG101	54.9	46.31	54.44	45.82	33.94	39.46
ATG12	8.08	9.08	10.18	12.42	13.94	13.61
ATG13	18.38	18.29	16.46	22.06	20.34	20.17
ATG14	3.64	4	4.09	5.17	5.72	5.42
ATG16L1	26.76	26.59	25.26	22.03	20.6	22.21
ATG16L2	3.2	3.36	3.7	2.78	3.03	4.72
ATG2A	6.2	6.87	6.65	4.28	4.13	4.39
ATG2B	4.28	4.56	4.48	5.08	5.24	4.28
ATG3	31.74	31.81	33.89	34.2	31.85	38.53
ATG4A	5.12	5.13	5	5.67	3.77	4.83
ATG4B	16.61	15.62	17.64	13.59	12.9	14.81
ATG4C	2.86	4.83	3.97	5.75	5.49	5.15
ATG4D	5.13	5.48	5.7	4.52	4.1	4.79
ATG5	12.34	11.31	10.84	19.98	16.83	16.58
ATG7	6.62	6.27	6.17	13.96	11.4	10.74
ATG9A	31.44	31.59	27.8	22.87	21.99	22.92
ATG9B	0.04	0.07	0.07	0.07	0.09	0.18
ATHL1	11.89	11.3	11.81	10.27	8.75	11.66
ATIC	118.18	118.39	119.76	112.05	93.86	107.8
ATL1	3.42	2.55	2.85	4.11	4.79	4.09
ATL2	22.64	24.28	22.34	25.88	28.88	24.54
ATL3	8.49	8.44	9.7	13.11	14.32	13.46
ATM	3.17	3.41	3.73	5.61	6.41	5.07
ATMIN	16.35	17.95	16.29	20.17	18.74	20.78
ATN1	25.18	29.49	29.73	15.54	17.3	19.28
ATOH1	0	0	0	0	0	0
ATOH7	0.32	0	0.05	0.22	0.08	0.14
ATOH8	0.9	1.08	1.01	1.14	1.38	0.94
ATOX1	115.82	112.05	101.11	69.84	62.93	64.27
ATP10A	5.18	5.91	6.06	4.15	4.85	4.3
ATP10B	0	0	0	0	0	0
ATP10D	1.24	1.14	1.19	1.8	1.58	1.48
ATP11A	4.56	5.72	5.42	5.34	5.26	4.43
ATP11AUN	0	0	0	0	0	0
ATP11B	4.31	4.58	4.85	6.32	8.2	6.45
ATP11C	4.42	4.61	4.94	6.85	8.95	7.09
ATP12A	0	0.02	0	0.02	0	0.01
ATP13A1	13.35	14.23	13.27	6.78	6.33	7.55
ATP13A2	13.47	14.22	12.94	6.4	7.92	7.14
ATP13A3	12.63	14.6	14.59	18.98	27.79	18.49
ATP13A4	0	0.01	0	0.01	0.02	0.02
ATP13A5	0	0	0	0	0	0
ATP1A1	84.7	83.4	77.72	80.61	79.46	76.81
ATP1A2	0.01	0	0.01	0.08	0.07	0.05
ATP1A3	1.35	1.44	1.54	0.98	0.97	0.92
ATP1A4	0	0	0	0	0	0
ATP1B1	158.91	154.97	137.83	171.5	313.33	224.15
ATP1B2	0.04	0.02	0.05	0.03	0.07	0.06
ATP1B3	85.67	86.61	82.33	69.56	62.17	61.73
ATP1B4	0	0	0	0	0	0
ATP2A1	1.04	0.87	0.78	0.43	0.51	0.83
ATP2A2	143.99	150.66	144.32	145.97	136.44	123.72
ATP2A3	5.09	5.76	5.61	11.54	11.49	10.35
ATP2B1	22.63	25.17	27.29	37.01	34.12	34.42
ATP2B2	0.01	0	0.01	0	0	0
ATP2B3	0.02	0.05	0.01	0.01	0	0
ATP2B4	4.24	4.66	4.38	6.86	9.21	6.99
ATP2C1	22.73	23.18	22.68	29.85	29.21	27.4
ATP2C2	0.08	0.04	0.05	0.09	0.1	0.03
ATP4A	0.02	0	0	0	0	0.01
ATP4B	0	0	0	0	0	0
ATP5A1	230.47	212.12	205.35	175.14	156.02	152.16
ATP5B	534.36	469.64	435.97	378.75	331.29	326.46
ATP5C1	219.73	214.37	206.15	208.84	203.17	206.11
ATP5D	83.69	74.31	82.43	42.96	41.2	39.73
ATP5E	767.99	700.59	799.6	566.19	563.73	515.71
ATP5F1	64.06	64.46	59.64	58.24	60.37	57.86
ATP5G1	328.84	303.4	324.79	133.59	109.27	108.72
ATP5G2	372.8	324.4	362.63	324.87	287.51	289.01
ATP5G3	98.06	91.04	87.73	44.68	45.71	42.1
ATP5H	389.07	330.57	316.27	394.5	344.39	364.03
ATP5I	294.97	289.51	273.71	189.19	163.27	206.65
ATP5J	92.09	85.36	104.24	101.76	73.96	81.49
ATP5J2	516.14	435.37	533.62	235.95	216.1	233.7
ATP5J2-PTCD1	0	0.77	0.79	0.25	0.66	0
ATP5L	116.01	91.83	96.68	70.6	65.86	71.01
ATP5L2	0	0	0	0	0	0
ATP5O	177.24	140.23	117.66	155.19	140.79	137.53
ATP5S	3.57	3.4	3.22	4.3	4.35	3.29
ATP5SL	77.67	79.29	77.88	50.68	54.98	62.65
ATP6AP1	65.46	64.92	60.68	50.42	51.99	50.19
ATP6AP1L	0.1	0.14	0.32	0.53	0.71	0.79
ATP6AP2	71.91	72.22	69.88	81.92	90.59	83.22
ATP6V0A1	16.11	16.56	16.51	16.09	15.13	16.33
ATP6V0A2	4.7	4.51	4.44	6.44	4.5	4.83
ATP6V0A4	0.04	0.08	0.15	0	0.06	0.05
ATP6V0B	56.01	46.87	42.22	35.35	28.51	25.92
ATP6V0C	79.24	91.33	85.84	41.67	38.56	45.28
ATP6V0D1	45.67	44.51	40.83	20.26	17.73	19.84
ATP6V0D2	0.1	0.03	0.03	0.05	0.05	0.16
ATP6V0E1	211.76	204.01	197.23	162.42	165.45	164.83
ATP6V0E2	22.1	21.56	20.71	9.2	9.41	9.99
ATP6V1A	11.91	12.56	12.15	12.84	12.91	11.24
ATP6V1B1	2.07	1.92	1.99	1.4	1.76	1.38
ATP6V1B2	27.85	26.41	25.2	29.76	29.29	29.44
ATP6V1C1	12.26	13.64	13.74	14.31	13.97	14.6
ATP6V1C2	0.8	0.76	0.25	0.56	1	0.89
ATP6V1D	31.84	30.2	32.02	29.46	34.33	28.98
ATP6V1E1	71.56	65.59	58.68	67.03	58.82	60.61
ATP6V1E2	2.21	2.56	2.78	4.43	2.64	3.7
ATP6V1F	180.86	181.62	174.4	129	133.76	144.02
ATP6V1G1	51.66	51.74	54.68	46.52	51.14	53.54
ATP6V1G2	0.5	0.88	0.73	0.63	0.55	0.68
ATP6V1G3	0	0	0	0	0	0
ATP6V1H	18.26	16.35	17.27	17.16	14.72	13.68
ATP7A	4.77	4.77	5.06	4.38	6.67	4.64
ATP7B	1.86	1.99	1.92	2.47	1.81	2.05
ATP8A1	0.14	0.18	0.13	0.2	0.25	0.13
ATP8A2	0.01	0	0	0	0	0.02
ATP8B1	7.21	7.92	7.2	9.28	10.89	8.67
ATP8B2	13.8	13.84	13.8	10.5	10.1	9.78
ATP8B3	1.72	1.8	1.61	1.49	1.84	2.06
ATP8B4	0.34	0.38	0.34	0.39	0.4	0.33
ATP9A	13.55	14.29	13.48	18.5	18.77	16.82
ATP9B	6.48	6.78	5.58	5.5	5.05	5.07
ATPAF1	23.29	20.09	20.56	24.48	22.23	22.3
ATPAF2	18.38	17.02	17.75	12.62	12.5	12.95
ATPIF1	131.81	130.83	173.36	98.58	87.25	100.42
ATR	5.62	5.99	5.58	5.53	4.33	4.46
ATRAID	189.82	175.11	172.9	196.72	179.29	181.31
ATRIP	4.92	4.77	5.01	2.87	2.65	3.13
ATRN	23.68	25.19	23.82	30.85	30.52	27.3
ATRNL1	0.56	0.6	0.56	0.52	0.78	0.47
ATRX	6.92	7.85	9.36	10.91	13.35	9.87
ATXN1	1.23	1.42	1.57	2.13	3.11	2.48
ATXN10	47.84	46.65	48.89	69.51	63.47	61.24
ATXN1L	10.18	10.58	10.74	10.38	10.74	9.47
ATXN2	8.4	9.45	10.21	12.73	13.52	14.21
ATXN2L	31.84	36.92	35.79	49.57	45.02	51.8
ATXN3	2.98	3.12	2.92	5.41	5.7	5.64
ATXN3L	0	0	0	0	0	0
ATXN7	2.77	2.89	2.86	3.81	4.58	3.97
ATXN7L1	2.09	2.07	1.82	2.26	2.05	2
ATXN7L2	1.32	1.36	1.28	0.6	0.77	0.74
ATXN7L3	30.91	30.31	28.39	28.97	26.96	27.72
ATXN7L3B	27.83	27.01	27.98	29.88	27.97	25.99
AUH	11.51	10.18	10.58	10	10.9	12.56
AUNIP	5.16	5.57	5.62	4.6	3	4.37
AUP1	125.06	122.83	111.6	86.91	83.53	99.55
AURKA	81.33	81.89	80.88	38.28	34.98	40.19
AURKAIP1	111.78	87.72	92.52	40.17	34.46	40.83
AURKB	84.55	90.09	81.27	40.75	40.84	45
AURKC	0.22	0.31	0.33	0.13	0.46	0.29
AUTS2	1.88	2.28	1.97	2.28	2.23	2.25
AVEN	15.43	11.46	13.24	20.21	15.17	15.63
AVIL	0.52	0.52	0.56	0.52	0.63	0.78
AVL9	8.89	8.99	9.39	19.26	17.18	15.81
AVP	0	0	0	0	0	0
AVPI1	46.92	46.91	40.23	23.53	29.88	26.14
AVPR1A	0.04	0.05	0.1	0.04	0.01	0
AVPR1B	0	0	0	0	0	0
AVPR2	0.07	0	0	0.04	0	0.04
AWAT1	0	0	0	0	0.04	0
AWAT2	0	0	0	0	0	0
AXDND1	0.03	0	0.06	0.07	0.08	0.07
AXIN1	15.19	15.6	15.78	17.39	15.52	16.42
AXIN2	5.02	4.93	5.34	2.46	2.13	2.52
AXL	29.54	29.49	30.96	87.88	107.73	96.58
AZGP1	0	0.11	0	0	0.05	0
AZI2	18.19	18.74	16.79	29.55	32.17	29.42
AZIN1	21.67	22.96	24.05	53.75	48.53	43.92
AZIN2	0.76	1.16	1.09	0.89	0.72	1.53
AZU1	0.35	0	0.25	0.32	0.43	0.37
B2M	266.94	295.72	277.33	354.52	387.83	410.31
B3GALNT1	0.02	0.04	0	0	0.03	0.02
B3GALNT2	7.03	7.94	7.58	10.53	12.73	9.95
B3GALT1	0	0	0.03	0	0	0
B3GALT2	0	0	0	0.02	0.02	0.02
B3GALT4	0.6	0.42	0.62	0.91	0.97	1.17
B3GALT5	0.86	0.67	1.01	0.52	0.6	0.52
B3GALT6	11.84	11.02	10.62	7.83	7	7.75
B3GAT1	0	0.04	0.02	0	0	0.06
B3GAT2	0	0	0	0	0	0
B3GAT3	31.08	27.51	26.8	18.69	16.09	16.3
B3GLCT	3.41	3.59	3.63	3.33	3.44	3.25
B3GNT2	12.48	13.1	13.15	13.83	13.89	14.02
B3GNT3	5.08	5.62	5.09	3.52	4.71	4.76
B3GNT4	0.52	0.44	0.66	0.54	0.37	0.37
B3GNT5	2.04	2.47	2.4	4.22	6.89	5.4
B3GNT6	0	0	0.05	0	0	0
B3GNT7	1.01	1.11	0.85	0.86	1.09	1.23
B3GNT8	0.09	0.1	0.18	0.07	0.03	0.04
B3GNT9	7.11	8.06	7.4	5.14	6.33	6.73
B3GNTL1	5.68	5.83	5.35	3.84	4.84	4.13
B4GALNT1	24.44	25.04	25.75	15.76	12.39	14.27
B4GALNT2	0.33	0.41	0.37	1.48	1.71	2.18
B4GALNT3	0.25	0.31	0.25	0.35	0.29	0.32
B4GALNT4	6.28	7.13	6.88	3.7	5.3	4.95
B4GALT1	123.33	126.34	125.92	159.29	147.24	143.93
B4GALT2	25.27	22.95	25.67	17.21	15.06	16.17
B4GALT3	12.85	13.7	13.71	16.36	14.91	15.02
B4GALT4	66.41	61.88	53.97	70.85	69.97	67.39
B4GALT5	27.06	28.01	26.07	31.78	29.26	27.86
B4GALT6	1.92	1.99	2.15	2.87	3.02	2.88
B4GALT7	18.16	16.99	19.02	12.82	10.39	12.47
B4GAT1	14.91	13	13.46	9.81	10.57	9.95
B9D1	31.3	28.88	27.33	16.42	16.02	18.17
B9D2	13.65	13.83	11.89	5.74	6.99	6.36
BAALC	0	0	0	0	0	0
BAAT	11.62	12.51	11.21	1.87	2.08	2.82
BABAM1	46.71	43.61	42.94	29.21	26.48	30.06
BACE1	4.21	4.24	4.34	3.77	4.55	4.14
BACE2	4.35	4.93	4.02	4.4	8.59	6.83
BACH1	3.23	4.29	3.62	8.74	12.51	8.17
BACH2	0.02	0.03	0.01	0.08	0.07	0.07
BAD	61.5	52.62	57.17	38.38	39.15	38.3
BAG1	27.16	26.61	24.17	11.28	12.58	12.91
BAG2	18.29	19.26	20.61	15.54	13.61	13.51
BAG3	33.21	37.79	38.6	15.67	17.05	21.03
BAG4	3.48	4.21	4.61	4.21	4.71	4.1
BAG5	10.69	10.64	12.01	11.67	9.82	10.55
BAG6	40.05	41.13	44.32	34.1	31.87	34.3
BAGE	0	0	0	0	0	0
BAGE2	0	0	0	0	0	0
BAGE3	0	0	0	0	0	0
BAGE4	0	0	0	0	0	0
BAGE5	0	0	0	0.04	0	0
BAHCC1	4.67	5.49	5.13	3.73	3.61	3.46
BAHD1	4.75	4.38	5.35	3.36	3.46	3.21
BAIAP2	6.03	6.18	6.77	3.97	4.69	5.02
BAIAP2L1	38.38	38.1	36.04	59.07	55.67	58.51
BAIAP2L2	4.4	4.4	4.34	2.38	2.78	2.93
BAIAP3	0.32	0.42	0.39	0.57	0.92	0.78
BAK1	12.18	13.15	13.37	12.83	9.55	10.53
BAMBI	32.26	32.02	34.96	22.51	18.14	24.94
BANF1	286.23	244.45	247.25	176.17	141.75	156.74
BANF2	0	0	0	0	0	0
BANK1	0.71	1.46	1.26	1.03	1.1	1
BANP	6.6	6.98	5.74	4.4	4.08	4.94
BAP1	18.71	18.53	18.99	10.77	10.36	11.01
BARD1	3.8	4.08	3.64	2.5	2.83	2.4
BARHL1	0	0	0	0	0.03	0
BARHL2	0	0	0	0	0	0
BARX1	5.91	5.98	5.29	3.38	6.68	5.44
BARX2	0	0	0	0	0	0.04
BASP1	303.61	324.55	315.61	196.05	234.27	231.25
BATF	0	0	0	0	0	0
BATF2	0.51	0.5	0.59	0.92	0.85	1.01
BATF3	11.09	13.52	9.56	10.7	10.78	14.29
BAX	192.24	165.93	192.82	118.3	96.06	104.87
BAZ1A	10.67	12	13.5	13.03	13.44	12.52
BAZ1B	29.1	29.52	34.04	25.64	24.29	24.71
BAZ2A	15.15	15.47	16.38	15.41	16.14	15.66
BAZ2B	4.49	5.5	6.08	6.62	6.18	5.55
BBC3	11.23	9.47	11.33	17.93	16.01	16.2
BBIP1	11.25	11.82	12.57	16.06	18.54	19.29
BBOX1	0	0	0	0	0	0
BBS1	5.75	5.43	5.67	4.9	5.06	5.14
BBS10	3.37	5.29	4.24	7.14	6.9	6.8
BBS12	1.42	1.83	1.65	3.44	2.91	2.79
BBS2	21.1	20.95	21.52	28.95	29.87	29.92
BBS4	17.71	19.64	16.76	19.81	18.95	19.54
BBS5	1.91	2.18	2.27	2.54	3.09	2.82
BBS7	5.49	5.31	6.15	8.46	8.27	7.06
BBS9	3.14	3.83	3.32	4.36	5.13	4.59
BBX	8.39	9.51	9.87	12.75	15.26	12.03
BCAM	35.47	40.5	41.06	33.98	33.79	33.4
BCAN	1.2	1.12	1.37	0.57	0.64	0.51
BCAP29	5.35	5.72	7.35	7.56	10.04	8.85
BCAP31	213.14	192.46	168.62	170.67	151.66	157.47
BCAR1	23.41	26.02	24.84	12.68	15.81	14.19
BCAR3	17.42	17.16	17.68	24.49	22.62	24.35
BCAS1	1.28	1.47	1.48	0.13	0.15	0.23
BCAS2	21.28	23.33	23.78	21.89	19.75	23.21
BCAS3	12.94	13.07	12.69	17.62	16.23	17.72
BCAS4	18.75	16.84	18.92	17.26	17.84	16.13
BCAT1	1.02	1.24	1.47	6.69	6.53	6.93
BCAT2	51.42	49.27	46.78	38.75	38.3	40.96
BCCIP	65.97	65.21	83.93	64.3	57.72	62.36
BCDIN3D	3.9	3.65	3.07	5.32	3.96	4.45
BCHE	0.29	0.13	0.17	0.13	0.14	0.15
BCKDHA	69.77	69.28	71.87	59.66	71.07	72.93
BCKDHB	5.97	6.5	8.02	6.9	6.03	6
BCKDK	23.67	25.19	23.06	16.72	21.28	21.13
BCL10	3.74	3.65	4.02	5.15	6.19	6.46
BCL11A	0	0.02	0.02	0.02	0.02	0.03
BCL11B	0.65	0.78	0.65	0.18	0.21	0.3
BCL2	0.41	0.82	0.34	0.61	0.8	0.21
BCL2A1	10.28	9.9	11.16	46.95	43.41	49.72
BCL2L1	85.71	83.33	79.53	130.92	109.17	122.08
BCL2L10	0.25	0.11	0	0.17	0	0.09
BCL2L11	9.35	10.22	10.11	6.85	7.11	6.76
BCL2L12	30	25.39	28.07	13.5	11.96	12.75
BCL2L13	13.04	13.94	14.14	16.71	14.07	15.29
BCL2L14	0.06	0	0	0	0	0.02
BCL2L15	0.32	0.35	0.41	0.16	0.21	0.25
BCL2L2	9.42	9.39	11.9	12.42	12.62	11.64
BCL2L2-PABPN1	13.92	7.81	3.8	31.56	19.18	26.45
BCL3	40.34	47.05	39.07	32.05	37.8	40.54
BCL6	5.09	5.19	4.77	3.68	3.93	4.49
BCL6B	0.03	0.02	0.02	0.02	0.07	0.08
BCL7A	5.12	5.34	6.24	6.93	5.77	5.44
BCL7B	39.68	39.65	36.91	32.01	29.64	35.73
BCL7C	40.01	36.19	31.92	24.07	21.63	25.13
BCL9	4.18	4.43	4.07	3.82	3.83	4.39
BCL9L	21.28	24.75	24.72	20.93	20.71	21.22
BCLAF1	20.34	23.18	26.97	22.43	22.19	22.36
BCO1	4.51	4.12	4.87	1.47	1.07	1.71
BCO2	0.36	0.4	0.58	0.22	0.21	0.16
BCOR	8.45	10.36	9.55	11.03	9.96	9.91
BCORL1	3.9	4.1	4.69	4.67	5.42	5.33
BCR	6.81	6.88	6.48	4.61	4.17	4.47
BCS1L	20.87	21.36	18.92	13.98	13.72	15.31
BDH1	1.43	1.28	1.38	0.6	0.79	1.09
BDH2	5.92	5.99	4.79	5.16	4.75	5.34
BDKRB1	3.67	3.17	3.14	3.06	2.64	4.15
BDKRB2	13.44	13.18	11.63	14.35	12.53	14.54
BDNF	6.53	6.58	6.26	7.42	4.71	6.85
BDP1	3.79	3.98	5.03	5.89	6.61	5.04
BEAN1	2.32	2.72	2.54	6.47	6.55	6.61
BECN1	49.57	48.42	52.36	50.96	48.98	58.58
BECN2	0	0	0	0	0	0
BEGAIN	1.09	1.51	1.16	1.87	2.99	2.35
BEND2	0	0	0	0	0	0
BEND3	1.05	1.32	1.45	1.16	0.79	0.99
BEND4	0	0	0	0.01	0.01	0
BEND5	0.03	0	0	0.08	0	0
BEND6	0.43	0.61	0.68	0.48	0.28	0.35
BEND7	4.01	2.69	3.06	6.63	4.57	5.11
BEST1	0.25	0.24	0.18	0.48	0.8	0.54
BEST2	0.03	0.03	0	0	0.03	0
BEST3	0.28	0.77	0.31	0.31	0.61	0.5
BEST4	0.14	0.06	0.13	0.16	0.23	0.05
BET1	7.93	9.26	9.77	11.69	14.6	12.81
BET1L	21.51	22.08	21.19	20.42	20.99	21.67
BEX1	0	0	0	0	0	0
BEX2	1.87	1.66	1.71	19.05	10.29	13.11
BEX4	1.2	0.83	1.25	3.65	4.04	2.78
BEX5	0	0	0	0	0	0
BFAR	35.67	35.28	35.9	41.25	45.24	38.5
BFSP1	4.36	4.67	4.4	4.56	3.95	5.09
BFSP2	0	0	0	0	0	0
BGLAP	0.3	0.15	0	0	0	0
BGN	0	0	0.03	0	0	0
BHLHA15	0.1	0	0.45	0.65	0.1	0.5
BHLHA9	0	0	0	0	0	0
BHLHB9	2.56	3.13	2.6	2.94	2.99	2.9
BHLHE22	0	0.02	0	0	0	0
BHLHE23	0	0	0	0	0	0
BHLHE40	102.23	109.43	107.94	152.45	242.24	164.52
BHLHE41	0.17	0.16	0.14	0.49	0.4	0.49
BHMG1	0.02	0	0.07	0.02	0	0
BHMT	0	0	0	0	0.02	0
BHMT2	0	0	0	0	0	0
BICC1	30.15	35.49	34	33.72	40.48	37.3
BICD1	4.21	4.56	4.25	4.18	3.63	3.74
BICD2	13.34	14.67	13.72	9.18	11.09	10.23
BID	34.06	32.11	29.96	26.77	25.53	26.1
BIK	1.14	0.87	1.02	2.71	1.71	1.83
BIN1	17.77	16.09	15.33	8.12	8.24	8.65
BIN2	0.08	0.09	0.16	0.09	0.08	0.02
BIN3	18.55	16.54	17.57	12.88	11.32	12.26
BIRC2	9.78	10.29	10.31	16.29	20.56	18.27
BIRC3	6.52	6.79	6.52	23.18	26.35	24.27
BIRC5	75.51	70.23	79.26	28.52	30.32	30.86
BIRC6	8.5	8.95	8.96	11.41	12.92	9.1
BIRC7	5.97	5.09	4.26	3.7	7.14	6.5
BIRC8	0	0	0	0	0	0
BIVM	1.74	2.35	1.88	3.81	3.92	3.91
BIVM-ERCC5	6.48	6.85	5.62	8.68	7.59	8.29
BLCAP	22.47	24.15	21.89	22.45	18.8	20.95
BLID	0	0	0	0	0.23	0.04
BLK	0	0.02	0	0	0	0.01
BLM	9.59	10.69	10.28	6.73	5.74	6.02
BLMH	30.65	30.68	30.81	36.51	31.6	32.86
BLNK	0	0	0	0	0	0
BLOC1S1	132.77	114.39	108.23	78.54	74.04	81.19
BLOC1S2	23.03	21.96	21.76	29.59	30.54	28.38
BLOC1S3	7.65	7.25	7.02	6.15	5.66	6.58
BLOC1S4	10.86	10.62	11.78	8.76	7.72	7.15
BLOC1S5	4.93	4.84	5.23	6.64	7.89	6.52
BLOC1S6	6.79	7.37	8.46	11.51	12.85	11.1
BLVRA	69.75	61.87	61.34	70.08	66.7	66.58
BLVRB	328.28	282.27	264.32	313.96	289.7	314.04
BLZF1	7.84	7.73	6.94	13.01	11.45	11.34
BMF	1.92	1.96	2.05	3.66	4.75	4.48
BMI1	5.67	8.11	6.46	11.94	11.13	10.16
BMP1	32.97	30.85	31.17	29.76	32.81	32.3
BMP10	0	0	0	0	0	0
BMP15	0	0	0	0	0	0
BMP2	0.95	0.99	0.81	1.71	1.26	1.99
BMP2K	4.41	4.86	4.57	6.09	6.03	5.11
BMP3	0	0	0	0	0	0.01
BMP4	9.4	8.91	9.16	4.95	3.59	4.46
BMP5	0.03	0	0	0	0	0
BMP6	11.52	11.6	9.76	8.62	13.35	10.44
BMP7	0.24	0.28	0.21	0.28	0.2	0.19
BMP8A	0.85	0.88	0.88	0.63	0.52	0.71
BMP8B	4.38	4.1	4.02	3.46	3.42	3.66
BMPER	0.94	0.93	1	6.34	4.82	5.14
BMPR1A	12.45	13.71	11.83	13.61	14.34	12.62
BMPR1B	4.02	4.76	4.94	5.05	4.98	5.52
BMPR2	5.72	6.25	6.45	8.12	11.95	8.96
BMS1	13.25	13.08	15.77	14.34	12.27	13.55
BMX	0	0	0	0	0	0
BNC1	0	0.04	0.03	0.11	0.11	0.14
BNC2	0.82	0.8	0.77	1.55	2.26	1.78
BNIP1	11.18	12.32	9.95	18.81	14.99	16.53
BNIP2	20.02	23.11	25.95	33.05	36.57	34.72
BNIP3	52.3	46.32	45.65	45.63	85.19	64.28
BNIP3L	31.13	33.11	36.03	42.61	100.94	68.01
BNIPL	0.11	0.09	0.17	0.03	0.08	0.17
BOC	2.01	2.02	2.14	1.67	1.57	2.1
BOD1	40.67	40.81	39.42	58.87	44.27	55.83
BOD1L1	7.55	7.85	9.13	8.36	8.61	6.91
BOD1L2	0	0	0	0	0	0
BOK	12.02	11.28	11.51	10.54	12.16	10.58
BOLA1	27.1	20.2	16.55	17.84	16.43	16.21
BOLA2	48.02	36.99	42.86	23.72	17.59	23.77
BOLA2B	48.02	36.99	42.86	23.72	17.59	23.77
BOLA3	110.5	109.67	120.72	62.48	61.61	65.26
BOLL	0	0	0	0	0	0
BOP1	62.23	55.93	56.49	23.55	19.96	22.36
BORA	4.66	5.41	5.45	4.88	5.41	5.53
BPGM	14.59	15.87	14.29	21.76	18.99	20.07
BPHL	11.33	11.18	12.22	13.98	13.92	13.23
BPI	0	0	0	0	0	0
BPIFA1	0	0	0	0	0	0
BPIFA2	0	0	0	0	0	0
BPIFA3	0	0	0	0	0	0
BPIFB1	0.07	0.04	0.16	0	0	0.04
BPIFB2	0	0	0	0	0	0
BPIFB3	0	0	0	0	0	0
BPIFB4	0	0	0	0	0	0
BPIFB6	0	0	0	0	0	0
BPIFC	0	0	0	0	0	0
BPNT1	11.21	10.88	10.97	11.71	9.67	10.74
BPTF	8.35	9.01	9.83	9.31	11.51	9.49
BPY2	0	0	0	0	0	0
BPY2B	0	0	0	0	0	0
BPY2C	0	0	0	0	0	0
BRAF	2.64	2.7	2.65	3.89	4.37	3.63
BRAP	7.14	7.07	7.3	8.04	7.33	8.23
BRAT1	22.19	20.15	21.32	9.11	8.98	8.96
BRCA1	13.64	14.53	14.85	11.05	10.35	10.01
BRCA2	1.35	1.52	1.47	1.29	1.53	0.99
BRCC3	15.88	16.16	19.21	12.94	13.79	14.27
BRD1	6.67	6.14	6.71	6.36	6.05	6.53
BRD2	44.72	45.86	47.92	34.65	31.65	43.17
BRD3	10.48	10.52	9.22	12.59	11.07	10.7
BRD4	8.8	10.6	9.6	8.46	7.21	7.86
BRD7	39.21	39.72	45.38	45.91	40.51	44.04
BRD8	35.27	35.73	33.31	25.78	21.36	25.96
BRD9	12.75	12.9	11.54	14.69	12.36	12.94
BRDT	0	0	0	0	0	0
BRE	57.13	55.74	51.37	79.06	67.51	78.66
BRF1	14.16	13.47	13.26	7.1	7.37	7.38
BRF2	7.37	6.79	5.95	7.31	6.47	6.59
BRI3	61.12	61.14	41.92	88.92	87.96	84.65
BRI3BP	12.36	13.22	12.81	4.38	4.42	3.02
BRICD5	5.03	4.71	4.99	2.69	1.35	2.06
BRINP1	0.11	0.08	0.06	0.08	0.07	0.05
BRINP2	0.02	0	0	0	0	0
BRINP3	0.02	0	0	0.04	0	0.02
BRIP1	3.18	3.61	3.85	1.92	2.47	2.01
BRIX1	44.05	46.5	51.32	40.81	33.89	43.64
BRK1	162.44	158.3	147.98	145.35	162.24	146.33
BRMS1	67.41	58.92	62.97	36.26	29.53	34.13
BRMS1L	6.98	8.25	9.9	6.12	7.21	6.74
BROX	7.88	9.9	10.32	12.51	15.62	14.5
BRPF1	7.91	7.44	8.31	4.94	4.69	5.42
BRPF3	5.68	6.57	5.86	5.13	5.25	5.47
BRS3	0	0	0	0	0	0
BRSK1	1.59	1.81	1.52	3.38	3.24	3.68
BRSK2	3.11	3.7	3.38	2.3	2.44	2.4
BRWD1	4.26	4.34	4.4	6.52	9.02	7.13
BRWD3	2.25	2.36	2.52	3.51	4.43	3.28
BSCL2	46.84	50.52	44.95	29.76	26.46	28.7
BSDC1	14.15	13.16	14.21	14.29	14.53	14.28
BSG	375.68	353.37	341.3	203.15	268.6	234.71
BSN	0.09	0.11	0.09	0.09	0.07	0.09
BSND	0	0	0	0	0	0
BSPH1	0	0	0	0	0	0
BSPRY	0.12	0.05	0.06	0.25	0.2	0.13
BST1	7.68	7.28	7.16	8.73	7.31	8.41
BST2	0.19	0.13	0.36	0.07	0	0.14
BSX	0	0	0	0	0	0
BTAF1	8.62	9.83	9.53	12.48	14.17	11.44
BTBD1	25.74	31.67	28.25	26.07	31.47	31.43
BTBD10	18.79	19.49	18.82	28.49	28.1	28.78
BTBD11	27.04	29.78	26.98	20.65	20.58	22.46
BTBD16	0.51	0.63	0.49	0.54	0.72	0.43
BTBD17	0	0	0	0	0	0
BTBD18	0.08	0.04	0	0.02	0.1	0.04
BTBD19	2.75	3.41	2.54	1.15	0.97	1.37
BTBD2	35.75	38.54	34.82	21.04	27.06	26.47
BTBD3	9.21	9.49	10.52	9.09	10.1	9.48
BTBD6	21.42	20.64	20.61	15.33	12.88	15.05
BTBD7	5.23	5.65	5.75	5.06	5.88	5.18
BTBD8	0.42	0.27	0.59	1.03	1.28	0.56
BTBD9	1.67	1.61	1.71	2.1	1.79	1.96
BTC	1.11	0.85	1.19	2.85	1.6	1.98
BTD	10.52	10.47	8.96	7.62	8.59	7.31
BTF3	626.54	603.96	687.32	686.4	763.86	831.75
BTF3L4	8.21	8.92	9.49	18.23	17.34	18.1
BTG1	23.1	23.81	22.91	53.33	76.63	53.58
BTG2	5.32	5.34	6.1	4.93	4.92	4.5
BTG3	12.18	12.37	14.49	24.79	22.6	24.03
BTG4	0.06	0.07	0.15	0.42	0.38	0.36
BTK	0	0.07	0.05	0.05	0.05	0.02
BTLA	0.02	0	0	0	0	0
BTN1A1	0.02	0.02	0	0.02	0	0
BTN2A1	10.73	9.39	11.65	12.22	10.93	12.57
BTN2A2	5.19	4.01	5.17	5.11	5.6	6.72
BTN3A1	4.54	4.4	4.45	7.41	5.74	6.92
BTN3A2	4.97	4.72	4.73	5.15	5.17	6.36
BTN3A3	1.33	1.16	1.42	1.59	1.58	2.01
BTNL10	0	0	0	0	0	0
BTNL2	0	0	0	0	0	0
BTNL3	0	0	0	0	0	0
BTNL8	0	0	0	0	0	0
BTNL9	0.67	0.91	1.13	0.64	0.88	1.28
BTRC	5.49	5.43	5.67	6.68	6.27	6.12
BUB1	34.52	36.95	39.67	21.37	21.19	21.62
BUB1B	25.35	28.04	26.79	16.62	15.74	15.7
BUB3	102.94	112.99	88.19	76.04	79.27	76.55
BUD13	10.33	10.53	10.81	8.49	6.5	9.17
BUD31	81.15	77.4	80.33	106.54	77.88	102.89
BVES	2.06	2.07	2.36	3.05	3.52	2.48
BYSL	15.94	15.85	15.53	11.69	7.83	8.38
BZRAP1	0	0	0.01	0	0	0
BZW1	183.85	183.31	188.83	230.33	249.41	202.76
BZW2	53.43	52.46	51.45	66.64	62.95	61.25
C10orf10	1.43	0.87	1.13	0.48	1.25	1.14
C10orf105	0.04	0.13	0.17	0.07	0.08	0.12
C10orf107	0.1	0.11	0.23	0.55	0.4	0.31
C10orf11	3.77	4.18	3.43	15.06	11.08	13.22
C10orf111	0.21	0.26	0.2	0.08	0.07	0.22
C10orf113	0	0	0	0	0	0
C10orf12	2.05	2.32	2.09	2.63	2.51	2.18
C10orf120	0	0	0	0	0	0
C10orf126	0	0	0.03	0.03	0.03	0.02
C10orf128	0	0	0	0	0	0
C10orf131	0	0	0.06	0.12	0	0.15
C10orf142	0	0	0	0	0	0
C10orf2	12.51	13.69	14.73	16.87	10.81	14.56
C10orf25	0.02	0.19	0.02	0.04	0.1	0
C10orf32	7.42	7.8	8	10.23	9.9	9.99
C10orf35	19.3	14.51	16.85	22.18	18.42	17.42
C10orf53	0	0	0	0	0	0
C10orf54	6.11	5.08	5.64	5.95	4.91	4.92
C10orf55	0.42	0.81	0.94	0.56	0.74	0.52
C10orf62	0.2	0.05	0.12	0	0	0.14
C10orf67	0.06	0	0.02	0.04	0.04	0.11
C10orf71	0	0	0	0	0	0
C10orf76	7.2	7.3	7.73	6.72	7	7.44
C10orf82	0.06	0	0.07	0	0	0
C10orf88	4.3	4.19	4	7.32	6.73	6.55
C10orf90	0.17	0.26	0.37	0.21	0.23	0.18
C10orf91	1.54	2.47	3.09	1.02	0.56	0.58
C10orf95	0.45	0.58	1.11	0.55	0.42	0.53
C10orf99	0	0	0	0	0	0
C11orf1	17.97	16.23	17.95	27.74	26.71	25.58
C11orf16	0.03	0.03	0	0	0	0
C11orf21	0	0	0	0	0	0
C11orf24	25.97	24.77	25.71	14.91	12.58	16.18
C11orf30	4.01	4.92	5.04	3.75	3.93	3.45
C11orf31	45.43	38.82	43.14	49.36	42.1	39.8
C11orf40	0	0	0	0	0	0
C11orf42	0.05	0.3	0.25	0.12	0.11	0.06
C11orf44	0.05	0	0.02	0	0	0
C11orf45	1.89	2.43	1.75	2.35	2.95	2.63
C11orf49	21.22	20.15	22.95	18.23	16.48	16.69
C11orf52	0.05	0	0.06	0	0	0
C11orf53	0	0	0	0	0	0
C11orf54	7.18	8.32	7.51	15.64	14.38	13.96
C11orf57	7.05	7.94	9.16	13.23	12.28	11.09
C11orf58	43.33	42.96	53.96	57.91	60.21	62.42
C11orf63	2.33	2.4	2.56	3.69	2.66	3.54
C11orf65	0.06	0.27	0.43	0.41	0.5	0.96
C11orf68	17.82	17.44	16.44	23.4	20.67	21.82
C11orf70	3.8	3.48	4.6	6.34	6.11	4.79
C11orf71	7.34	6.32	4.98	3.9	4.3	4.27
C11orf73	30.41	27.48	33.48	54.78	39.77	36.66
C11orf74	19.79	18.31	17.59	26.72	30.04	26.67
C11orf80	7.13	6.11	6.72	8.29	9.64	8.3
C11orf84	27.35	26.72	25.14	13.14	12.5	14.75
C11orf85	0.1	0.06	0.2	0.32	0.06	0.21
C11orf86	20.12	15.05	16.75	3.93	18.58	7.18
C11orf87	0.02	0	0.01	0	0.01	0.01
C11orf88	0	0	0	0	0	0
C11orf91	0.29	0.39	0.17	0.64	0.36	0.21
C11orf94	0.23	0	0.28	0	0	0
C11orf95	3.54	3.46	3.41	2.98	3.26	3.31
C11orf96	0	0.05	0.05	0.26	0.33	0.48
C11orf97	0	0	0	0	0	0
C11orf98	103.45	96.98	98.02	86.52	62.4	85.17
C12orf10	57.48	58.27	47.84	44.55	42.29	45.54
C12orf29	6.72	8.9	9.08	8.64	8.43	9.94
C12orf4	5.14	5.47	5.13	7.18	6.7	6.55
C12orf40	0	0	0	0	0	0
C12orf42	0	0	0	0	0	0.05
C12orf43	10.52	10.1	9.15	7.88	6.89	7.56
C12orf45	28.18	23.66	29.18	31.21	26.35	30.96
C12orf49	9.25	9.53	9.06	9.95	10.28	9.2
C12orf50	0	0	0.08	0	0	0
C12orf54	0	0	0	0	0	0
C12orf56	0.04	0.04	0.07	0.08	0.06	0
C12orf57	193.95	188.86	163.48	146.32	136.5	130.54
C12orf60	2.16	1.81	2.07	4.78	5.25	3.76
C12orf65	10.31	10.34	11.57	16.13	11.42	15.26
C12orf66	5.84	5.82	5.9	9.6	7.31	7.7
C12orf71	0	0	0	0	0	0.11
C12orf73	5.11	5.33	4.9	5.64	5.59	7.28
C12orf74	0	0.03	0	0	0	0
C12orf75	102.47	105.15	101.13	82.18	86.17	93.14
C12orf76	2.21	2.37	1.81	4.44	4.93	3.6
C12orf77	0	0	0	0	0	0
C12orf79	0.08	0.06	0.22	0.47	0.86	0.69
C12orf80	0.24	0.15	0.39	0.64	0.58	0.74
C14orf1	60.84	55.88	53.8	28.66	27.92	29.83
C14orf105	5.44	5.77	4.94	2.97	3.54	3.31
C14orf119	32.15	29.67	29.36	29.37	28.15	28.34
C14orf132	6.89	5.83	6.27	5.74	6.8	5.05
C14orf142	11.97	12.66	13.07	9.81	11.92	11.8
C14orf159	7.76	7.93	7.58	6.47	7.74	7.56
C14orf166	181.65	172.91	193.09	168.76	158.06	172.64
C14orf169	14.62	13.07	14.33	6.79	5.84	7.82
C14orf177	0	0	0	0	0	0
C14orf178	0.22	0	0	0	0	0.06
C14orf180	0	0	0	0	0	0
C14orf2	217.48	190.52	208.96	172.08	146.62	154.98
C14orf28	1.13	1.45	1.2	2.77	3.71	4.23
C14orf37	0.13	0.16	0.11	0.12	0.09	0.02
C14orf39	0	0.02	0	0	0	0
C14orf79	5.79	5.96	6.1	7.6	6.56	6.5
C14orf80	26.87	21.71	26.78	7.81	7.64	7.94
C14orf93	4.54	3.99	3.57	7.64	9.3	9.09
C15orf26	0.04	0	0	0	0	0
C15orf27	0.07	0.16	0.06	0.08	0.12	0.07
C15orf32	0	0	0	0	0	0
C15orf38-AP3S2	7.02	7.94	6.29	2.96	1.9	3.32
C15orf39	13.74	15.02	14.94	8.52	8.71	10.41
C15orf40	14.93	10.85	13.7	12.49	12.23	11.9
C15orf41	7.66	7.97	7.38	9.11	6.31	6.69
C15orf43	0	0	0	0	0	0
C15orf48	67.53	53.47	62.86	483.85	473.79	441.06
C15orf52	6.58	6.94	7.27	6.96	7.67	8.7
C15orf53	0	0	0	0	0	0
C15orf54	0	0	0	0	0	0
C15orf56	0	0	0	0	0	0
C15orf57	5.6	5.89	5.53	6.07	6.27	5.84
C15orf59	0.11	0.08	0.15	0.09	0.08	0.03
C15orf61	9.69	9.19	9.5	7.3	6.64	6.63
C15orf62	0.47	0.46	0.46	0.26	0.19	0.43
C15orf65	3.19	5.88	4.37	6.9	7.08	5.87
C16orf13	70.05	65.59	75.11	47.15	61.79	59.29
C16orf45	31.71	33.21	32.41	39.06	39.83	42.83
C16orf46	0.86	1.39	0.78	0.76	1.31	1.46
C16orf47	0	0	0	0	0	0
C16orf52	2.13	2.51	2.29	3.93	4.24	4.11
C16orf54	0	0	0	0	0	0
C16orf58	40.73	40.13	38.87	34.61	31.82	32.75
C16orf59	14.46	14.32	14.4	4.61	4.27	4.35
C16orf62	21.82	24.33	19.95	26.33	20.73	23.19
C16orf70	15.3	15.45	15.53	12.73	10.99	12.66
C16orf71	0.6	0.49	0.4	0.14	0.15	0.07
C16orf72	9.52	10.49	10.16	12.93	16.5	15.29
C16orf74	9.06	10.08	6.83	5.42	10.65	7.72
C16orf78	0	0	0	0	0	0
C16orf82	0	0	0	0	0	0
C16orf86	0.39	0.26	0.28	0	0.35	0
C16orf87	5.72	5.83	6.94	6.95	7.61	9.98
C16orf89	0	0.07	0	0.07	0	0
C16orf90	0	0	0	0	0	0
C16orf91	22.05	17.6	19.27	17.02	14.13	16.11
C16orf92	0	0	0	0	0	0
C16orf93	2.12	2.34	1.78	0.54	0.36	0.84
C16orf95	3.18	4.09	3.2	3.11	2.74	3.34
C16orf96	0	0	0	0	0	0.05
C16orf97	0	0	0	0	0	0
C17orf100	3.24	3.77	2.97	4.83	4.47	4.83
C17orf102	0	0	0	0	0	0
C17orf104	2.68	3.49	3.72	4.48	5.17	4.67
C17orf105	0	0	0	0	0	0.05
C17orf107	0.25	0.2	0.17	0.12	0.21	0.16
C17orf112	0	0	0	0	0	0
C17orf47	0	0	0.06	0	0	0
C17orf49	75.45	59.82	60.43	67.78	60.87	70.76
C17orf50	0.24	0.4	0.57	0.14	0.06	0.18
C17orf51	3.73	3.49	3.83	3.37	2.77	3.03
C17orf53	4.91	5.31	5.53	3.01	3.35	3.09
C17orf58	7.81	7.92	7.75	10.46	9.8	10.6
C17orf59	10.66	8.56	9.37	3.76	5.9	4.71
C17orf62	43.09	37.85	38.76	24.4	22.41	25.18
C17orf64	0.07	0.07	0	0.22	0.07	0.39
C17orf67	2.2	2.01	2.53	1.9	1.46	1.61
C17orf74	0.04	0	0	0	0	0
C17orf75	5.91	6.05	6.28	9.15	7.87	9.05
C17orf77	0	0	0	0	0	0
C17orf78	0	0	0	0	0	0.04
C17orf80	12.4	13.58	14.01	16.86	13.61	15.28
C17orf82	0.2	0.3	0.32	0.04	0.12	0.21
C17orf85	8.46	9.1	9.5	10.22	9.3	9.75
C17orf89	119.51	110.25	89.15	59.82	49.73	53
C17orf96	9.35	9.45	11.25	7.58	7	6.25
C17orf97	4.42	3.08	4.07	1.37	1.93	2.24
C17orf98	0	0	0	0.14	0	0
C17orf99	0	0	0	0	0.06	0
C18orf21	13.26	14.54	14.5	17.22	22.29	22.03
C18orf25	4.01	3.83	3.86	5.63	5.41	5.78
C18orf32	10.42	8.21	13.78	15.51	16.36	23.36
C18orf42	0.03	0	0	0	0	0
C18orf54	0.92	1.37	1.22	1.57	1.94	1.87
C18orf63	0	0.01	0	0	0	0
C18orf65	0.17	0.06	0.17	0.16	0.26	0.21
C18orf8	7.64	9.29	6.79	9.86	8.09	10.18
C19orf12	10.3	10.05	9.1	12.28	13.32	12.18
C19orf18	0	0.08	0	0	0.07	0.04
C19orf24	26.83	23.59	25.94	16.13	16.42	16.24
C19orf25	3.91	3.66	3.11	2.32	2	2.63
C19orf26	0.41	0.52	0.37	0.78	0.48	0.5
C19orf33	380.96	278.52	274.3	297.38	294.58	327.53
C19orf35	0.05	0	0	0	0	0.07
C19orf38	0.17	0.19	0.07	0.32	0.47	0.43
C19orf43	182.78	162.48	199.46	90.38	94.71	114.66
C19orf44	2.64	2.38	2.04	3.17	2.25	2.42
C19orf45	0.14	0.08	0.08	0.12	0.18	0.23
C19orf47	15.9	16.08	16	7.83	6.56	7.55
C19orf48	107.71	98.75	111.29	80.76	73.71	79.23
C19orf52	9.91	7.95	9.68	6.67	5.78	4.92
C19orf53	101.85	96.73	84.13	45.37	49	53.05
C19orf54	10.99	10.57	11	13.6	13.78	16.33
C19orf57	0.22	0.08	0.36	0.03	0.02	0.18
C19orf60	36.52	34.3	32.65	21.75	15.46	19.01
C19orf66	10.48	9.87	9.26	9.51	9	9.51
C19orf67	0	0	0	0	0	0.02
C19orf68	5.35	4.49	9.17	4.05	3.54	3.27
C19orf70	41.93	36.39	35.39	27.3	21.28	22.35
C19orf71	1.43	1.77	2.04	0.69	1.25	1.19
C19orf73	2.61	2.83	1.79	1.52	1.01	2.03
C19orf80	0	0	0	0	0	0
C19orf81	5.82	5.29	6.53	5.29	2.84	2.67
C19orf84	0	0	0	0	0	0
C1D	12.28	13.59	12.87	16.95	17.29	16.03
C1GALT1	4.92	5.87	6.2	6.97	9.07	7.59
C1GALT1C1	24.88	25.55	23.4	23.02	23.86	23.4
C1GALT1C1L	4.03	2.02	2.29	4.7	3.67	4.03
C1QA	0	0	0	0	0	0
C1QB	0	0	0	0	0	0
C1QBP	303.52	285.74	282	270.69	205.11	250.09
C1QC	0	0	0	0	0	0
C1QL1	12.47	12.9	11.47	4.14	8.88	8
C1QL2	0	0	0	0	0.32	0.02
C1QL3	0.33	0.48	0.6	0.52	0.5	0.36
C1QL4	3.67	4.21	3.16	3.18	3.94	4.41
C1QTNF1	24.97	25.49	27.17	66.16	58.63	59.46
C1QTNF2	0.02	0.08	0.03	0	0	0.01
C1QTNF3	0.06	0	0.09	0.12	0.05	0.06
C1QTNF4	0.04	0	0.05	0	0	0.07
C1QTNF5	0	0	0	0	0	0
C1QTNF6	21	19.16	20.9	5.72	6.46	6.46
C1QTNF7	0	0	0	0	0	0
C1QTNF8	0.02	0	0.04	0	0.02	0
C1QTNF9	0	0	0	0	0	0
C1QTNF9B	0.11	0	0	0	0.08	0
C1QTNF9B-AS1	0.91	0.62	1.19	0.46	0.55	0.62
C1R	33.39	34.75	33.65	89.66	102.03	105.87
C1RL	13.91	13.69	16.26	15.03	19.94	20.11
C1S	40.92	41.07	40.4	120.71	120.65	124.69
C1orf100	0	0	0	0	0	0
C1orf101	0.07	0.04	0.04	0.08	0.12	0.22
C1orf105	0.29	0.08	0.43	0.16	0.07	0.21
C1orf106	29.5	32.81	28.85	27.24	27.8	28.87
C1orf109	6.8	6.57	8.35	10.18	6.25	6.98
C1orf110	0	0	0	0	0	0
C1orf111	0	0	0	0	0	0
C1orf112	7.79	8.04	7.11	5.27	5.66	4.79
C1orf115	9.73	9.1	10.44	8.96	8.44	8.42
C1orf116	1.99	2.03	2.41	0.71	0.72	0.81
C1orf122	32.17	27.41	28.22	18.1	13.77	15.63
C1orf123	33.03	35.07	27.53	32.26	33.1	36.11
C1orf127	0	0	0	0	0	0
C1orf131	14.32	13.64	16.58	14.61	11.15	13.8
C1orf137	0	0	0	0	0	0
C1orf141	0	0	0	0	0	0
C1orf146	0	0	0	0	0	0
C1orf158	0	0	0	0	0	0
C1orf159	7.54	6.37	7.26	2.46	2.5	2.48
C1orf162	0.2	0.27	0.07	0.15	0.07	0.24
C1orf167	0.01	0	0	0.03	0	0
C1orf168	0	0	0	0	0	0.01
C1orf174	12.78	14.12	13.62	10	10.15	12.55
C1orf177	0	0	0	0	0.03	0.02
C1orf185	0	0	0	0	0	0
C1orf186	0	0	0	0	0	0
C1orf189	0.1	0.1	0.11	0	0	0.17
C1orf194	0	0	0	0	0	0
C1orf195	0.17	0	0.2	0.22	0.18	0.1
C1orf198	12.32	13.61	13.1	13.41	11.58	11.54
C1orf204	0.34	0.35	0.39	0.47	0.47	0.26
C1orf21	0.75	0.75	0.81	1.01	1.01	0.92
C1orf210	0	0	0	0	0	0.02
C1orf216	11.38	9.98	10.15	8.12	6	7.03
C1orf226	0.63	0.79	0.42	0.44	0.38	0.41
C1orf228	0.6	0.62	0.62	0.67	0.76	0.86
C1orf229	0	0	0	0.03	0	0.03
C1orf233	3.4	3.82	4.6	1.73	1.77	2.28
C1orf234	0.15	0	0	0	0	0
C1orf27	7.85	8.94	9.24	11.32	10.98	10.29
C1orf35	20.71	20.54	21.34	15.43	11.26	13.17
C1orf43	114.7	105.5	101.07	181.55	163.29	163.19
C1orf50	6.7	5.79	5.76	6.51	8.31	7.07
C1orf52	3.55	3.42	3.58	3.76	4.01	4.33
C1orf53	4.59	4.45	4.34	2.7	3.17	1.51
[truncated: 17,249 more rows]

## Sheet: SARS-CoV2 vs MOCK_Calu3 cell
	Mock1	Mock2	Mock3	SARS-CoV2-1	SARS-CoV2-2	SARS-CoV2-3
A1BG	0	0.05	0	0.04	0.08	0.08
A1CF	0	0.01	0.02	0.02	0.01	0.01
A2M	0.03	0.03	0.06	0.03	0.06	0.03
A2ML1	0.04	0.06	0.06	0.07	0.2	0.1
A3GALT2	0	0	0	0	0	0
A4GALT	4.96	6.86	6.96	9.66	8.42	9.73
A4GNT	0.09	0	0.04	0.08	0	0.04
AAAS	14.16	18.7	16.56	12.32	12.07	12.8
AACS	14.1	18.01	17.61	11.29	9.04	12.51
AADAC	0.1	0.21	0.21	0.05	0.08	0.27
AADACL2	0	0	0	0	0	0
AADACL3	0	0	0	0	0	0
AADACL4	0	0	0	0	0	0
AADAT	4.8	3.68	4.14	1.76	1.37	1.51
AAED1	7.59	5.94	6.59	8.61	7.8	7.96
AAGAB	26.92	25.66	26.56	24.23	22.6	20.83
AAK1	1.02	0.76	1.06	1.7	1.81	1.42
AAMDC	27.02	25.94	23.19	18	22.89	18.17
AAMP	110.89	119.28	116.53	83.34	81.79	87.78
AANAT	0.08	0.1	0.02	0.84	0.14	0.78
AAR2	21.53	24.95	25.2	27.59	28.22	29.18
AARD	0.6	0.29	0.25	0.37	0.15	0.36
AARS	91.74	88.98	92.58	137.5	122.56	136.14
AARS2	10.8	10.23	10.63	9.4	7.78	9.97
AARSD1	29.12	35.4	34.64	27.65	25.2	28.2
AASDH	1.9	1.94	2.41	2.84	3.59	2.54
AASDHPPT	9.78	5.64	9.75	10.2	11.03	8.95
AASS	2.88	1.89	2.12	2.92	3.37	2.62
AATF	106.29	119.85	106.74	100.14	101.9	93.54
AATK	0	0.13	0.08	0.08	0.03	0.11
ABAT	2.33	2.09	2.56	1.92	1.67	1.46
ABCA1	0.15	0.07	0.05	0.21	0.25	0.18
ABCA10	0.14	0	0.02	0.1	0	0.04
ABCA12	1.2	1.09	1.21	2.74	2.53	2.9
ABCA13	0.52	0.38	0.61	0.52	0.85	0.51
ABCA2	9.04	9.66	10.73	6.78	7.04	8.07
ABCA3	3.78	3.49	4.01	3.47	3.15	3.69
ABCA4	0	0.03	0.03	0.01	0.02	0.05
ABCA5	0.67	0.57	0.46	0.75	0.83	0.56
ABCA6	0.08	0	0	0	0.05	0.01
ABCA7	2.26	3.09	2.85	2.04	1.85	2.25
ABCA8	0	0	0	0	0	0
ABCA9	0	0	0	0.01	0	0
ABCB1	1.9	0.95	1.29	1.46	1.28	1
ABCB10	6.17	3.92	6.17	3.74	4.02	3.98
ABCB11	0.15	0.1	0.21	0.42	0.3	0.38
ABCB4	0.12	0	0.01	0.02	0	0.04
ABCB5	0	0	0.02	0	0.12	0
ABCB6	4.9	6.44	5.32	3.04	3.55	3.28
ABCB7	11.27	8.52	9.96	10.4	10.51	10.88
ABCB8	5.64	7.9	6.8	3.37	2.94	3.69
ABCB9	3.9	5.86	5.09	5.4	4.77	6.04
ABCC1	9.23	8.44	11.39	12.24	10.76	12.69
ABCC10	4.69	5	5.45	3.89	3.87	4.64
ABCC11	0	0	0.04	0.01	0.11	0.01
ABCC12	0	0	0	0	0	0.01
ABCC2	0.56	0.58	0.83	0.44	0.35	0.41
ABCC3	15.17	16.07	17.43	12.49	12.22	13.17
ABCC4	2.62	2.13	2.66	1.98	1.94	2.06
ABCC5	10.8	10.74	11.49	8.75	7.2	7.87
ABCC6	2.59	4.27	3.18	1.73	1.11	2.11
ABCC8	0	0.03	0	0	0.05	0.01
ABCC9	0	0	0	0	0	0.01
ABCD1	6.83	7.16	7.67	12.07	11.27	13.81
ABCD2	0	0	0	0	0	0
ABCD3	22.61	16	20.93	17.4	20.21	14.01
ABCD4	6.2	6.45	5.67	4.72	4.87	5.94
ABCE1	23.12	13.28	17.63	20.11	21.78	16.91
ABCF1	37.58	37.04	34.75	38.12	37.38	40.28
ABCF2	22.53	24.03	25.3	19.67	16.09	18.28
ABCF3	24.35	27.76	28.66	22.27	20.22	23.08
ABCG1	0.05	0.03	0.13	0.29	0.17	0.39
ABCG2	0.07	0.06	0.12	0.03	0.12	0.05
ABCG4	0	0	0	0.04	0.04	0.02
ABCG5	0.38	0.18	0.31	0	0.05	0
ABCG8	0.11	0.22	0.15	0.03	0	0.15
ABHD1	0.65	0	0.21	0.1	0.1	0.1
ABHD10	10.84	9.59	8.16	8.81	8	8.04
ABHD11	24.55	24.2	20.54	20.04	22.14	21.46
ABHD12	15.61	18.51	15.91	11.57	13	12.47
ABHD12B	0.21	0	0	0.1	0	0.12
ABHD13	2.04	0.76	1.31	1.62	1.95	1.62
ABHD14A	9.96	8.28	8.92	5.03	3.6	5.29
ABHD14B	27.53	26.94	25.74	22.89	20.39	26.34
ABHD15	5.89	6.82	6.49	2.68	4.38	3.16
ABHD16A	38.06	46.77	43.63	33.9	31.87	39.77
ABHD16B	7.47	13.28	9.68	6.13	7.23	9.02
ABHD17A	45.74	57.29	47.07	13.7	18.02	23.75
ABHD17B	5.27	4.63	5.61	5.46	6.1	5.09
ABHD17C	27.11	24.41	24.03	26.44	32.08	26.36
ABHD2	32.5	28.61	35.53	43.37	38.78	38.44
ABHD3	29.66	21.9	26.29	17.14	19.15	17.07
ABHD4	5.23	6.15	6.24	10.61	9.98	11.05
ABHD5	5.44	3.83	4.15	3.45	2.89	2.88
ABHD6	3.41	1.99	2.28	2.79	1.71	2.95
ABHD8	6.71	7.15	7.18	4.15	4.98	6.44
ABI1	22.93	16.39	21.85	24.58	24.05	22.5
ABI2	10.28	8.73	9.41	7.53	9.33	7.67
ABI3	0	0	0.02	0	0	0
ABI3BP	0.43	0.36	0.67	0.99	0.55	0.83
ABL1	6.21	5.91	6.74	7.5	6.61	8.4
ABL2	2.91	2.63	3.25	8.23	8.02	7.21
ABLIM1	11.61	9.89	12.87	12.44	12.13	10.91
ABLIM2	0.15	0.2	0.18	0.37	0.94	0.24
ABLIM3	20.55	20.29	22.39	37.44	34.89	37.83
ABO	0.69	0.55	0.77	0.51	0.35	0.77
ABR	16.64	18.96	19.88	23.94	19.11	25.48
ABRA	0	0.03	0	0	0	0
ABRACL	61.43	56.54	58.35	56.37	61.42	49.85
ABT1	18.5	26.27	23.57	17.63	15.07	18.73
ABTB1	11.21	14.83	12.85	13.41	13.52	15.54
ABTB2	9.51	10.56	10.93	23.3	20.47	24.88
ACAA1	33.51	38.21	34.06	18.59	19.9	20.55
ACAA2	86.25	82.43	74.55	48.01	50.38	45.8
ACACA	33.65	30.73	36.84	18.67	17.98	18.57
ACACB	0.72	0.66	0.76	0.51	0.64	0.69
ACAD10	3.99	4.29	4.28	3.56	2.67	3.61
ACAD11	5.09	4.08	4.99	4.56	5.58	5.05
ACAD8	7.39	8.29	8.72	4.38	5.25	4.77
ACAD9	36.33	40.55	38.31	22.21	22.04	22.36
ACADL	0.42	0.37	0.47	0.26	0.37	0.25
ACADM	12.64	7.83	10.97	10.62	9.51	10.19
ACADS	9.92	16.08	13.53	6.84	7.44	8.79
ACADSB	1.87	1.35	1.74	0.97	1.18	0.71
ACADVL	153.16	178.95	160.34	111.13	105.82	119.32
ACAN	0	0	0	0.01	0.06	0
ACAP1	0.18	0.33	0.18	0.08	0.16	0.14
ACAP2	7.5	3.6	5.69	6.38	7.53	5.31
ACAP3	6.3	10.91	9.33	4.42	4.47	5.64
ACAT1	36.31	35.86	34.36	25.04	25.6	23.27
ACAT2	188.61	185.4	172.03	49.7	55.66	49.72
ACBD3	16.72	10.1	13.81	20.61	20.65	17.86
ACBD4	9.05	9.71	10.07	7.49	8.27	6.95
ACBD5	10.5	7.33	10.21	9.12	9.81	7.98
ACBD6	37.74	37.81	33.45	32.49	34.24	30.79
ACBD7	2.69	1.95	2.49	1.88	2	2.34
ACCS	1.19	2.17	1.59	1.38	0.5	1.5
ACCSL	0	0	0	0	0	0
ACD	24.45	30.96	24.66	17.8	17.13	20.08
ACE	2.49	2.2	2.64	1.73	1.91	1.97
ACE2	13.54	9.79	10.68	9.48	9.54	7.72
ACER1	0	0	0	0	0	0
ACER2	1.26	0.87	1.97	1.43	1.01	1.32
ACER3	3.17	2.48	2.89	2.53	3.55	2.27
ACHE	0.99	1.96	1.42	3.53	2.92	4.04
ACIN1	32.87	34.09	31.14	31.97	26.99	30.41
ACKR1	0	0	0	0	0	0
ACKR2	0	0	0.05	0.14	0.13	0.05
ACKR3	6.97	5.79	6.12	9.96	8.45	10.39
ACKR4	1.03	0.72	0.87	8.57	9.17	7.63
ACLY	121.96	104.7	130.94	68.59	63.79	69.75
ACMSD	0	0.57	0.22	0.06	0	0.11
ACO1	20.56	20.75	19.9	15.92	14.8	16.79
ACO2	66.91	74.47	70.98	56.34	51.66	57.64
ACOT1	2.17	4.3	2.38	2.9	2.39	1.68
ACOT11	2.96	3.91	4.77	3.15	3.27	3.58
ACOT12	0.15	0	0.09	0	0.07	0
ACOT13	36.45	39.79	35.75	31.26	34.54	29.97
ACOT2	10.45	14.11	13.49	12.55	11.9	13.7
ACOT4	1.81	1.69	1.77	1.21	1.75	1.44
ACOT6	0	0.09	0.12	0.08	0	0
ACOT7	50.87	58.26	52.54	30.82	23.77	32.88
ACOT8	31.97	38.53	33.65	24.07	19.87	26.96
ACOT9	23.06	26.9	24.11	33.3	35.24	31.72
ACOX1	6.65	5.45	5.8	6.82	6.39	6.06
ACOX2	0	0.22	0.29	0	0.06	0.12
ACOX3	2.74	2.81	2.86	2.13	1.68	2.41
ACOXL	0.25	0.21	0.12	0.15	0.56	0.23
ACP1	96.96	91.3	94.13	79.24	79.82	73.92
ACP2	11.64	15.25	13.38	12.77	11.31	13.09
ACP5	0.96	1.17	1.13	0.47	0.56	0.76
ACP6	71.09	73.49	70.65	41.86	43.28	41.84
ACPP	3.04	3.01	2.88	4.27	6.13	4.51
ACPT	0	0	0	0	0	0
ACR	0	0.06	0	0.38	0	0
ACRBP	0.08	0.14	0.1	0.23	0.21	0.3
ACRC	0.7	1.43	1.16	1.54	2.05	1.48
ACRV1	0	0.08	0.04	0	0	0.08
ACSBG1	0.05	0.14	0.16	0.02	0	0.14
ACSBG2	0	0	0.03	0.03	0.11	0
ACSF2	37.17	41.57	38.55	26.1	24.86	24.69
ACSF3	4.01	5.14	4.6	4.07	3.16	4.24
ACSL1	12.76	8.84	11.39	20.19	17.12	17.29
ACSL3	41.81	33.23	40.26	38.08	42.49	34.46
ACSL4	20.28	9.8	16.12	19.02	21.1	15.76
ACSL5	23.88	19.69	21.62	26.2	23.32	24.22
ACSL6	0.05	0.1	0.06	0.05	0.12	0.1
ACSM1	0.82	1.2	0.4	1.08	0.85	1.26
ACSM2A	0	0	0	0	0	0
ACSM2B	0	0	0	0	0	0
ACSM3	13.36	8.99	12.08	10.98	9.5	10.7
ACSM4	0	0	0	0	0	0
ACSM5	0	0.1	0	0	0	0
ACSM6	0	0	0.07	0	0	0
ACSS1	0.77	0.53	0.7	0.62	0.46	0.59
ACSS2	27.73	26.76	27.71	11.58	12.23	13.05
ACSS3	0	0	0	0	0	0
ACTA1	0	0	0.1	0.1	0.18	0
ACTA2	0.88	1.34	1.2	2.02	2.08	2.05
ACTB	2733.48	3194.25	3002.35	2315.2	2039.63	2324.84
ACTBL2	0.27	0.24	0.35	1.71	0.66	1.55
ACTC1	0	0	0	0	0	0
ACTG1	831.95	983.81	899.93	1028.95	930.66	1071.38
ACTG2	0	0	0	0	0	0
ACTL10	1.36	3.09	2.28	0.96	1.78	2.07
ACTL6A	130.25	117.65	124.12	90.65	87.34	80.99
ACTL6B	0	0	0	0	0	0
ACTL7A	0	0	0	0	0	0
ACTL7B	0	0	0	0.05	0	0
ACTL8	0.08	0.05	0.08	0.04	0	0
ACTL9	0	0	0	0	0	0
ACTN1	93.34	94.84	100.93	101.38	98.01	108.34
ACTN2	0	0.03	0.05	0.41	0.68	0.63
ACTN3	0	0	0.01	0	0	0
ACTN4	449.5	482.23	504.2	315.95	278.85	342.98
ACTR10	16.39	16.78	16.81	19.29	18.4	15.79
ACTR1A	32.4	33.51	33.67	18.7	19.13	20.47
ACTR1B	21.9	26.44	24.05	22.38	19.1	22.37
ACTR2	92.99	52.07	75.15	75.24	79.27	62.74
ACTR3	50.85	37.82	46.65	53.63	55.03	46.69
ACTR3B	3.59	2.89	2.65	2.96	2.15	3.2
ACTR3C	5.85	6.55	5.74	2.65	2.9	3.35
ACTR5	7.67	8.18	8.57	6.2	6.12	7.15
ACTR6	16.38	10.25	12.46	14.94	11.27	10.51
ACTR8	5.23	3.44	4.29	3.87	3.36	4
ACTRT1	0	0	0	0	0	0
ACTRT2	0	0	0	0	0	0
ACTRT3	1.6	1.39	1.92	2.01	1.94	2.41
ACVR1	19.91	16.17	19.92	23.18	26.6	23.64
ACVR1B	5.01	3.66	4.9	6.23	5.85	6.36
ACVR1C	0.12	0.09	0.08	0.09	0.17	0.08
ACVR2A	1.17	1.11	1.31	2.35	2.4	2.23
ACVR2B	0.28	0.32	0.38	0.56	0.64	0.51
ACVRL1	0	0	0.04	0.13	0.03	0.1
ACY1	25.51	33.86	30.95	20.66	19.59	22.2
ACY3	0.73	1.02	1.05	0.58	0.64	1.12
ACYP1	17.34	22.15	19.82	17.12	12.6	17.54
ACYP2	4.98	6.1	5.23	3.64	4.03	4.14
ADA	7.96	9.78	8.26	7.44	8.49	8.26
ADAD1	0	0	0	0	0	0
ADAD2	0	0	0	0	0	0
ADAL	1.18	0.84	1	0.62	0.73	0.71
ADAM10	86.13	51.29	71.78	61.61	64.82	54.71
ADAM11	0.17	0.18	0.18	0.24	0.35	0.23
ADAM12	0	0	0	0.01	0	0.01
ADAM15	68.61	79.31	74.8	47.22	48.99	54.35
ADAM17	17.03	11.8	16.23	21.25	22.54	19.38
ADAM18	0	0	0	0.1	0	0
ADAM19	10.24	9.83	11.59	14.01	12.47	13.68
ADAM2	0	0	0	0	0	0
ADAM20	0	0	0	0	0	0.02
ADAM21	0.28	0.16	0.22	0.19	0.1	0.21
ADAM22	0.47	0.59	0.73	0.18	0.65	0.11
ADAM23	2.15	1.31	1.45	0.73	1.37	1.01
ADAM28	9.43	8.83	11.97	15.81	15.9	13.69
ADAM29	0	0	0.05	0	0	0
ADAM30	0	0	0	0.02	0	0
ADAM32	0.06	0.12	0.07	0.03	0.05	0.05
ADAM33	0	0	0	0	0	0
ADAM7	0	0	0	0	0	0
ADAM8	17.03	24.67	22.33	43.62	42.91	51.32
ADAM9	265.84	159.74	248.87	268.72	267.2	235.24
ADAMDEC1	0	0	0	0	0	0
ADAMTS1	1.23	0.94	1.26	2.45	1.82	1.98
ADAMTS10	0.14	0.23	0.08	0.17	0.06	0.11
ADAMTS12	0.24	0.26	0.4	0.49	0.16	0.2
ADAMTS13	0.36	0.48	0.56	0.57	0.55	0.73
ADAMTS14	0	0.02	0.02	0.03	0.1	0
ADAMTS15	0.64	1.04	0.72	0.97	0.81	0.98
ADAMTS16	0	0	0	0	0	0
ADAMTS17	0.12	0.1	0.11	0.14	0.14	0.07
ADAMTS18	0	0	0.01	0.03	0	0.02
ADAMTS19	0	0	0	0	0	0
ADAMTS2	0	0	0	0	0	0
ADAMTS20	0	0	0	0	0	0
ADAMTS3	0.23	0.03	0.07	0.01	0.15	0.06
ADAMTS4	0	0.02	0.01	0.06	0.12	0.11
ADAMTS5	0	0	0	0	0	0
ADAMTS6	0	0.1	0.06	0.33	0.33	0.41
ADAMTS7	0.24	0.19	0.29	0.39	0.35	0.4
ADAMTS8	0.04	0.04	0.02	0	0	0.04
ADAMTS9	5.37	4.52	5.94	11.75	9.48	10.98
ADAMTSL1	0	0	0	0	0	0
ADAMTSL2	0	0.09	0.02	0.11	0.06	0.13
ADAMTSL3	0.54	0.15	0.22	0.2	0.23	0.07
ADAMTSL4	0.73	0.55	0.72	1.23	1.72	1.31
ADAMTSL5	1.21	1.65	1.62	1.03	1.65	1.17
ADAP1	56.93	78.28	65.16	51.84	55.54	63.8
ADAP2	0.11	0.15	0.05	0.31	0.14	0.22
ADAR	42.27	34.48	44.22	120.72	108.82	112.82
ADARB1	0.22	0.2	0.31	0.29	0.2	0.17
ADARB2	0	0	0	0	0	0
ADAT1	5.4	3.52	5.53	4.89	4.96	5.54
ADAT2	1.06	0.72	0.85	1	0.84	0.88
ADAT3	1.72	2.28	2.08	0.4	1.26	0.7
ADCK1	1.83	3.01	2.55	2.04	2.22	2.38
ADCK2	7.23	11.23	9.44	6.97	6.72	8.4
ADCK3	7.82	9.03	9.18	7.35	9.3	8.47
ADCK4	16.84	20.22	19.99	10.81	10.77	12.04
ADCK5	12.85	16.87	12.26	5.06	4.78	6.58
ADCY1	1.04	1.22	1.04	0.89	0.98	1.01
ADCY10	0.03	0.06	0.02	0.03	0.05	0.01
ADCY2	0	0	0	0	0	0
ADCY3	19.9	19.48	22.41	13.1	13.8	14.67
ADCY4	0.3	0.13	0.12	0.73	0.35	0.5
ADCY5	0.17	0.17	0.28	0.23	0.25	0.12
ADCY6	10.21	9.82	10.87	7.82	6.89	7.78
ADCY7	14.75	10.99	16.69	15.23	12.31	16.27
ADCY8	0	0	0	0	0	0
ADCY9	1.86	1.5	1.76	2.92	1.99	2.43
ADCYAP1	0	0	0	0	0	0
ADCYAP1R1	0	0.01	0	0.01	0	0
ADD1	24.72	23.75	25.61	19.56	18.58	19.98
ADD2	0	0.07	0.03	0.11	0.11	0.05
ADD3	20.71	10.35	17.77	20.22	21.16	17.07
ADGB	0	0	0	0	0	0
ADGRA1	0	0	0	0.03	0	0
ADGRA2	0.51	0.29	0.45	1.26	0.78	1.25
ADGRA3	18.47	15.37	18.43	13.76	12.63	13.91
ADGRB1	0.11	0	0.02	0.04	0.02	0.11
ADGRB2	1.49	1.14	1.48	0.82	0.87	1.19
ADGRB3	0	0	0	0.01	0	0.02
ADGRD1	0	0	0	0.01	0	0
ADGRE1	0	0	0	0	0	0
ADGRE2	0.05	0.03	0.02	0	0.04	0.08
ADGRE3	0	0	0	0	0	0
ADGRE5	32.73	35.7	36.8	30.4	28.88	30.74
ADGRF1	50.35	42.33	47.61	71.52	67.7	63.39
ADGRF2	0.8	0.7	1.09	1.49	1.8	1.29
ADGRF3	0.11	0.3	0.19	0.14	0.03	0.17
ADGRF4	6.22	6.52	5.97	12	9.93	9.79
ADGRF5	0.03	0	0.04	0.21	0.22	0.06
ADGRG1	90.07	100.25	104.04	104.47	93.98	110.61
ADGRG2	0.03	0.05	0.13	0.09	0.14	0.17
ADGRG3	0	0.07	0.03	0.05	0	0.08
ADGRG4	0	0	0	0	0	0
ADGRG5	0.55	0.76	0.54	0.25	0.44	0.53
ADGRG6	17.92	12.05	18.71	19.6	18.12	15.67
ADGRG7	0.27	0.18	0.22	0.29	0.11	0.24
ADGRL1	3.96	4.78	4.52	2.64	2.52	3.06
ADGRL2	15.94	11.1	15	10.65	13.27	10.23
ADGRL3	0.12	0.07	0.06	0.04	0.17	0.12
ADGRL4	0	0	0.02	0	0	0
ADGRV1	0.06	0.04	0.07	0.06	0.07	0.05
ADH1A	0	0	0	0	0	0
ADH1B	0	0	0	0	0	0
ADH1C	1.23	0.63	0.43	0.29	0.23	0.44
ADH4	0	0	0	0	0	0
ADH5	47.84	45.19	49.27	33.31	33.37	33.12
ADH6	0.6	0.49	0.43	0.2	0.05	0.15
ADH7	0	0	0	0	0	0
ADHFE1	0	0	0.02	0.08	0	0.04
ADI1	29.49	31.58	29.42	10.46	12.32	9.39
ADIG	0	0	0	0	0	0
ADIPOQ	0	0	0	0	0	0
ADIPOR1	108.32	108.39	111.39	101.15	94.53	104.52
ADIPOR2	41.15	36.5	39.32	31.99	32.81	30
ADIRF	0	1.32	1.1	0.87	1.15	1.09
ADK	34.91	30.3	32.3	25.38	27.74	22.64
ADM	2.84	4.02	4.09	11.38	18.37	12.33
ADM2	2.85	3.62	2.52	11.66	10.62	13.17
ADM5	2.89	3.83	2.78	2.3	2.08	1.88
ADNP	15.07	13.65	14.42	21.26	23.46	20.54
ADNP2	3.26	2.59	3.12	4.95	3.96	4.57
ADO	19.24	14.5	18.38	14.73	19.42	16.38
ADORA1	0.22	0.12	0.51	0.08	0.09	0.07
ADORA2A	0.24	0.8	0.75	2.21	2.43	2.43
ADORA2B	7.09	7.94	8.94	8.62	10.49	8.35
ADORA3	0.07	0	0	0	0	0
ADPGK	43.52	39.54	41.69	30.01	26.1	27.56
ADPRH	0.99	0.83	0.76	1.17	1	0.94
ADPRHL1	0.82	1.22	0.68	0.92	0.72	1.05
ADPRHL2	27.59	26.49	28.35	38.37	38.04	40.62
ADPRM	0.82	1.6	1.49	5.33	5.51	4.57
ADRA1A	0	0	0	0	0	0
ADRA1B	8.95	8.2	8.3	11.45	10.31	12.78
ADRA1D	0	0	0	0	0	0
ADRA2A	0.92	0.78	0.89	0.3	0.27	0.47
ADRA2B	0.09	0.05	0.04	0.08	0	0.06
ADRA2C	1.96	1.65	1.95	0.77	0.89	1.22
ADRB1	0.26	0.23	0.14	0.22	0.37	0.17
ADRB2	12.41	9.32	11.03	60.44	58.64	59.77
ADRB3	0	0	0	0	0.05	0
ADRBK1	27.16	33.59	31.82	30.67	32.44	35.89
ADRBK2	1.36	1.5	1.36	2.4	2.25	2.28
ADRM1	219.57	301.95	259.09	210.13	172.16	217.54
ADSL	69.03	83.17	73.94	55.06	46.87	59.79
ADSS	36.53	26.75	31.53	24.27	25.54	23.86
ADSSL1	1.32	2.29	2.77	2.32	2.7	2.66
ADTRP	0.26	0.38	0.27	0.78	0.67	0.34
AEBP1	0.04	0	0.08	0.03	0.13	0.02
AEBP2	4.55	3.04	3.59	7.05	7.44	5.01
AEN	9.19	9.51	9.36	19.04	13.39	16.53
AES	113.88	145.13	129.68	83.02	85.47	102
AFAP1	4.89	5.09	6.76	11.61	10.73	11.52
AFAP1L1	3.81	3.5	4.01	6.51	5.6	5.97
AFAP1L2	0.41	0.61	0.51	0.37	0.58	0.46
AFF1	2.54	2.03	2.76	3.81	4.32	3.41
AFF2	0.05	0.03	0.04	0.02	0.02	0.05
AFF3	0	0	0	0	0	0.01
AFF4	6.98	4.32	7.03	13.99	17.38	12.68
AFG3L2	28.17	28.72	26.73	22.47	25.44	23.13
AFM	0	0.13	0	0	0	0
AFMID	7.45	9.61	8.98	6.11	6.46	7.04
AFP	0	0	0.09	0	0.13	0.03
AFTPH	13.96	10.12	13.43	14.48	14.52	13.39
AGA	12.76	10.16	10.79	11.98	11.01	10.73
AGAP1	5.22	4.58	6.08	5.9	5.51	5.75
AGAP11	0	0	0.15	0.34	0.18	0.31
AGAP2	0.28	0.3	0.32	0.26	0.15	0.25
AGAP3	15.42	17.55	15.73	9.34	10.02	12.03
AGAP4	3.43	4.19	4.15	5.99	6.33	5.84
AGAP5	1.63	1.55	1.98	2.87	3.15	3.05
AGAP6	4.52	4.46	3.85	5.24	5.87	6.04
AGAP9	2.51	3.61	3.72	5.65	6.77	4.85
AGBL1	0	0	0	0.02	0	0
AGBL2	0.04	0	0.05	0.08	0.22	0.13
AGBL3	0.08	0.12	0.13	0.16	0	0.12
AGBL4	0	0	0	0.02	0	0.02
AGBL5	13.19	11.22	12.08	7.02	7.25	8.28
AGER	2.11	2.43	1.8	2.66	1.87	2.54
AGFG1	13.71	10.62	12.79	14.17	13.66	12.51
AGFG2	11.16	13.34	15.84	5.95	5.76	6.25
AGGF1	12.82	8.3	10.64	11.81	15.53	11.07
AGK	9.51	8.26	9.75	8.16	7.29	8.33
AGL	1.82	0.94	1.66	1.57	1.54	1.46
AGMAT	1.8	1.65	1.3	0.47	0.41	0.63
AGMO	4.94	3.85	4.97	4.98	5.22	4.8
AGO1	4.64	3.84	4.92	3.63	3.78	3.8
AGO2	7.88	7.11	10.67	19.55	16.97	22.54
AGO3	1.83	1.93	2.84	2.61	2.02	2.58
AGO4	2.1	1.47	2.13	3.35	3.76	2.85
AGPAT1	91.49	104.72	103.4	79.81	76.86	82.13
AGPAT2	46.74	72.41	54.6	39.3	46.02	44.33
AGPAT3	13.49	13.41	13.86	12.78	11.52	14.55
AGPAT4	1.77	1.76	1.74	2.19	2.08	1.96
AGPAT5	16.45	11.8	13.85	8.22	9.65	8.39
AGPAT6	22.25	24.35	25.41	26.98	26.31	27.79
AGPAT9	1.36	1.17	1.44	3.29	2.22	2.92
AGPS	10.87	7.03	9.25	10.19	10.82	9.49
AGR2	264.26	223.14	217.92	118.57	141.86	120.63
AGR3	9.04	6.81	6.58	1.96	3.67	1.8
AGRN	121.24	146.89	140.94	128.96	130.9	160.97
AGRP	0	0	0	0	0	0
AGT	35.69	33.79	34.84	30.65	29.53	33.16
AGTPBP1	3.94	2.71	3.8	4.13	3.2	3.73
AGTR1	0.58	0.18	0.13	0.03	0	0.06
AGTR2	0.05	0.03	0.03	0.05	0	0
AGTRAP	38.85	50.38	48.82	34.94	30.01	43.31
AGXT	0	0	0	0	0	0
AGXT2	0	0	0	0	0	0
AHCTF1	10.54	7.68	9.35	10.55	11.54	9.06
AHCY	119.22	134.74	128.85	72.47	67.69	73.56
AHCYL1	29.32	23.69	29.3	26.08	24.82	23.58
AHCYL2	11.81	8.41	11.01	15.87	15.75	15.51
AHDC1	2.93	3.6	3.64	3.96	3.84	4.35
AHI1	1.87	1.18	1.9	1.56	1.63	1.36
AHNAK	35.62	32.25	36	35.26	35.37	35.21
AHNAK2	4.48	3.63	5.04	6.75	5.74	7.16
AHR	23.64	12.46	22.69	41.9	44.34	41.38
AHRR	0.29	0.1	0.13	0.61	0.68	0.81
AHSA1	180.01	207.91	175.44	103.68	98.39	99.15
AHSA2	6.8	5.97	6.46	5.83	4.13	4.73
AHSG	0.89	0.71	0.29	0.33	0.26	0.54
AHSP	0	0	0	0	0	0
AICDA	0	0	0.09	0.23	0	0.07
AIDA	36.91	29.07	31.07	41.19	43.09	34.41
AIF1	0	0	0	0	0	0
AIF1L	17.93	17.45	17.82	5.99	5.48	6.56
AIFM1	49.57	47.68	48.84	29.79	27.8	27.96
AIFM2	11	14.79	12.19	13.15	12.22	13.67
AIFM3	0.33	0.71	0.38	0.73	0.45	0.39
AIG1	26.87	25.18	23.37	21.16	23.02	22.23
AIM1	8.76	6.76	8.49	8.9	9.55	7.84
AIM1L	3.57	3.92	3.78	8.4	9.15	8.56
AIM2	0.21	0	0	0	0.28	0
AIMP1	26.9	21.59	23.26	25.13	26.45	22.2
AIMP2	47.15	54.27	50.63	45.83	36.1	43.14
AIP	47.86	49.93	51.48	40.78	40.81	46.24
AIPL1	0	0.06	0.04	0.03	0	0
AIRE	0	0	0	0	0	0
AJAP1	0	0	0	0	0	0
AJUBA	5.53	3.74	4.13	13.43	10.35	12.2
AK1	5.35	6.89	7.32	4.84	4.22	5.42
AK2	75.35	77.37	76.8	40.7	38.78	39.47
AK3	8.65	6.61	7.93	6.62	7.82	6.24
AK4	15.95	12.42	14.97	8.48	12.42	8.65
AK5	0	0	0.02	0.05	0	0
AK6	38.97	27.3	31.71	36.85	37.9	28.93
AK7	1.53	1.72	1.78	0.95	0.87	0.82
AK8	0.22	0.4	0.19	0.44	0.32	0.4
AK9	3.4	3.07	2.68	3.3	2.29	2.3
AKAP1	14.73	13.96	15.04	14.59	14.51	13.68
AKAP10	4.61	3.53	4.54	5.9	5.76	5.32
AKAP11	1.63	1.23	1.41	2.15	1.95	1.79
AKAP12	12.19	8.97	12.02	62.09	52.81	49.41
AKAP13	8.01	6.79	8.24	10.11	10.83	10.04
AKAP14	0	0	0	0	0	0
AKAP17A	12.56	13.56	11.9	11.32	11.91	13.1
AKAP2	2.85	2.06	3.13	6.84	6.37	6.09
AKAP3	0.18	0.1	0.15	0.4	0.35	0.39
AKAP4	0	0	0	0	0	0
AKAP5	0.52	0.32	0.36	0.46	0.59	0.46
AKAP6	0.15	0.02	0.07	0.14	0.06	0.1
AKAP7	2.18	1.48	1.64	3.13	3.32	2.18
AKAP8	8.91	8.25	8.52	8.61	9.4	8.96
AKAP8L	21.95	22.9	19.68	27.95	30.11	31.39
AKAP9	1.83	1.44	1.56	2.53	2.81	2.06
AKIP1	18.37	20.68	19.72	17.49	16.76	19.38
AKIRIN1	30.76	26.24	29.22	45.87	47.32	44.34
AKIRIN2	15.16	15.16	16.87	27.85	27.86	30.82
AKNA	0.69	0.75	0.67	1.45	1.34	1.54
AKNAD1	0	0	0	0	0	0
AKR1A1	39.52	46.81	43.84	38.7	29.41	34.57
AKR1B1	163.81	188.35	172.27	199.51	175.32	190.14
AKR1B10	21.96	25.84	22.77	23.16	20.43	20.09
AKR1B15	0.1	0.27	0.14	0.27	0.25	0
AKR1C1	26.67	31.34	27.13	25.33	26.91	27.42
AKR1C2	6.71	6.94	6.46	6.92	6.83	5.74
AKR1C3	250.37	250.11	238.9	196.43	184.59	191.64
AKR1C4	0.41	0.45	0.17	0.13	0	0.12
AKR1D1	0	0	0	0.03	0	0.05
AKR1E2	0.21	0.21	0.27	0.35	0.56	0.57
AKR7A2	15.85	20.53	16.92	7.44	9.44	10.02
AKR7A3	1.8	1.57	1.99	1.45	1.58	2.26
AKT1	55.62	57.91	55.81	40.71	35.49	41.85
AKT1S1	37.14	50.02	44.2	28.78	28.42	31.6
AKT2	32.3	31.29	34.52	23.03	22.15	24.81
AKT3	10.73	9.31	11.31	22.48	22.11	18.94
AKTIP	18.9	15.14	18.64	19.92	18.31	18.68
ALAD	9.03	10.72	11.37	4.97	4.42	5.63
ALAS1	39.26	49.2	51.4	42.5	45.82	45.44
ALAS2	0.15	0.31	0.18	0.21	0	0
ALB	0.07	0	0.07	0.03	0	0.06
ALCAM	65.26	36.01	53.55	31	37.89	30.28
ALDH16A1	13.3	18.05	16.4	5.11	4.93	4.82
ALDH18A1	20.7	17.39	20.6	13.17	13.23	12.14
ALDH1A1	12.45	11.77	10.59	9.06	8.6	7.65
ALDH1A2	58	52.64	61.56	33.74	29.24	32.27
ALDH1A3	181.2	139.92	180.74	463.08	394.98	409.98
ALDH1B1	6.61	6.86	6.97	7.35	6.5	6.6
ALDH1L1	1.83	1.61	1.17	1.54	1.35	1.39
ALDH1L2	0.64	0.44	0.61	4.74	4.78	4.17
ALDH2	93.84	95.53	91.51	72.23	78.73	82.3
ALDH3A1	0.08	0.14	0.09	0.45	0.08	0.04
ALDH3A2	11.8	10.41	11.4	6.15	6.51	6.54
ALDH3B1	18.35	19.51	19.55	15.2	19.5	17.21
ALDH3B2	0.54	1.04	1.13	0.4	0.21	0.57
ALDH4A1	9.75	10.01	10.29	5.2	4.77	6.69
ALDH5A1	5.88	5.77	6.59	5.58	4.93	5.26
ALDH6A1	3.54	2.79	3.56	1.86	2.38	2.13
ALDH7A1	26.89	26.26	26.67	17.11	18.95	17.47
ALDH8A1	0	0.07	0.09	0	0.1	0.03
ALDH9A1	43.18	33.38	37.85	29.24	24.9	23.78
ALDOA	942.42	1237.62	1119.7	620.11	680.81	769.85
ALDOB	5.6	5.51	6.48	5.97	8.39	6.38
ALDOC	0.66	0.68	0.28	0.18	0.25	0.17
ALG1	11.45	12.44	12.2	5.02	5.84	5.78
ALG10	3.39	1.77	2.58	2.35	2.04	2.44
ALG10B	0.85	0.37	0.8	1.1	1.02	0.68
ALG11	2.09	2.18	2.73	3.09	2.33	3.19
ALG12	20.58	20.96	22.8	12.27	10.15	13.09
ALG13	5.89	4.23	4.86	6.11	6.75	5.79
ALG14	8.81	10.02	8.73	4.8	5.97	4.38
ALG1L	2.11	3.4	3	2.88	2.41	2.41
ALG1L2	0.35	0.09	0.09	0.32	0.15	0.16
ALG2	9.48	9.89	11.14	10.82	10.72	10.26
ALG3	109.86	125.22	118.19	65.37	63.77	71.24
ALG5	37.17	35.32	33.23	23.81	22.27	23.65
ALG6	9.83	6.81	8.68	7.23	7.21	6.88
ALG8	49.86	49.73	47.92	33.86	31.96	31.41
ALG9	2.33	1.74	1.66	1.92	2.13	1.93
ALK	0	0.03	0	0.01	0	0.01
ALKBH1	7.1	5.48	4.79	6.97	5.04	5.97
ALKBH2	24.46	28.35	25.25	20.08	18.75	20.63
ALKBH3	8.15	9.97	8.89	10.23	8.8	8.73
ALKBH4	3.32	3.93	4.08	2.76	2.74	3.61
ALKBH5	19.55	22.43	23.52	13.43	16.11	15.95
ALKBH6	40.34	47.33	43.02	21.95	20.25	25.18
ALKBH7	21.94	30.51	21.97	5.77	8.88	12.71
ALKBH8	2.47	1.47	2.02	2.72	3.1	2.37
ALLC	0	0	0	0	0	0
ALMS1	1.28	1.07	1.33	1.05	0.93	0.85
ALOX12	0	0	0.05	0	0.06	0.06
ALOX12B	0.12	0	0.06	0.14	0.26	0.25
ALOX15	0	0	0	0	0	0
ALOX15B	0	0	0	0	0	0
ALOX5	17.99	17.06	18	23.5	21.44	25.88
ALOX5AP	0	0	0.05	0	0	0
ALOXE3	0.32	0.23	0.12	0.39	0.46	0.46
ALPI	0	0	0	0	0	0
ALPK1	2.7	1.65	2.04	3.52	4.77	3.94
ALPK2	0	0.03	0.04	0.08	0.02	0.17
ALPK3	0.94	0.75	0.94	0.58	0.52	0.54
ALPL	0.23	0.29	0.41	0.41	0.27	0.56
ALPP	0.33	0.44	0.42	0.23	0.13	0.27
ALPPL2	0.2	0.18	0	0.04	0.05	0.03
ALS2	5.81	5.31	6.23	8.73	7.75	7.05
ALS2CL	3.78	4.55	3.95	8.62	8.45	9.18
ALS2CR11	0	0	0.01	0	0	0
ALS2CR12	0	0.1	0.05	0.16	0.15	0.07
ALX1	2.46	2.25	3.43	3.7	2.37	2.93
ALX3	0.53	0.53	0.47	0.65	0	0.73
ALX4	0	0	0	0.03	0	0
ALYREF	105.07	119.73	100.4	46.61	53.45	57.01
AMACR	5.33	4.29	4.17	2.4	2.85	2.62
AMBN	0	0	0	0	0	0
AMBP	1.43	2.37	2.07	1.24	0.87	0.8
AMBRA1	8.08	7.07	7.71	12.74	13.61	14.8
AMD1	37.18	27.47	36.78	26.26	27.57	21.89
AMDHD1	0.71	0.55	0.61	0.37	0.56	0.29
AMDHD2	11.77	15.76	13.06	6.01	5.98	6.75
AMELX	0	0	0	0	0	0
AMELY	0	0	0	0	0	0
AMER1	1.17	1.1	1.5	1.43	1.41	1.67
AMER2	0	0	0	0	0	0
AMER3	0	0	0	0	0	0
AMFR	42.15	44.15	44.62	44.88	41.45	46.05
AMH	0.08	0.38	0.04	0.32	0.33	0.07
AMHR2	0.1	0	0	0	0	0.05
AMICA1	0	0.04	0	0	0	0
AMIGO1	0.55	0.61	0.86	0.77	0.53	0.5
AMIGO2	29.88	26.22	28.93	69.04	70.21	64.43
AMIGO3	1.71	2.5	1.61	0.99	1.01	1.15
AMMECR1	8.37	4.53	6.19	7.1	7.88	5.41
AMMECR1L	6.27	5.69	7.16	10.61	12.14	10.89
AMN	2.71	5.94	4.63	1.46	2.46	4.13
AMN1	5.69	7.14	6.18	15.37	12.54	13.93
AMOT	2.43	1.55	2.1	1.73	1.76	1.73
AMOTL1	5.58	4.47	6	4.97	4.17	4.75
AMOTL2	26.84	24.61	27.77	110.11	107.85	120.59
AMPD1	0	0	0.03	0	0	0.03
AMPD2	9.61	10.54	9.94	6.89	7.79	7.45
AMPD3	0.27	0.21	0.48	0.82	0.5	0.73
AMPH	0	0	0	0	0	0
AMT	7.47	7.44	7.99	5.28	4.11	5.02
AMTN	0	0	0	0	0	0
AMY1A	0	0	0	0	0	0
AMY1B	0	0	0	0	0	0
AMY1C	0	0	0	0	0	0
AMY2A	0	0	0	0	0.09	0
AMY2B	1.15	1.91	1.49	1.94	2.72	1.89
AMZ1	0	0	0.09	0.1	0.12	0.17
AMZ2	41.17	37.17	37.48	30.31	31.1	32.95
ANAPC1	9.16	7.89	9.56	7.27	6.84	7.43
ANAPC10	11.18	7.43	7.37	13.76	10.32	10.31
ANAPC11	88.17	130.02	93.94	59.27	58.21	64.41
ANAPC13	51.71	41.04	46.86	50.42	48.68	44.32
ANAPC15	23.52	28.33	25.17	10.88	11.43	13.36
ANAPC16	45.63	42.66	42.84	43.27	50.82	43.22
ANAPC2	7.34	10.1	9.84	5.2	4.18	5.39
ANAPC4	6.13	5.66	5.99	4.57	4.86	4.37
ANAPC5	69.11	67.36	68.66	39.27	37.38	38.4
ANAPC7	27.66	27.09	29.76	20.68	20.99	18.35
ANG	4.3	5	5.06	6.13	8.65	9.09
ANGEL1	4.3	3.81	5.65	4.23	3.92	3.91
ANGEL2	4.04	3.42	3.99	4.74	4.5	4.54
ANGPT1	0.03	0.02	0	0.02	0	0
ANGPT2	0.11	0.02	0	0.11	0.1	0.09
ANGPT4	0	0.13	0.04	0.19	0.35	0.15
ANGPTL1	0	0.05	0.03	0.04	0.07	0.1
ANGPTL2	0	0	0	0	0	0
ANGPTL3	0.05	0	0	0	0	0.02
ANGPTL4	4.35	4.77	4.14	10	17.77	12.09
ANGPTL5	0	0	0	0	0	0
ANGPTL6	0.7	1.16	1.41	0.46	0.69	0.49
ANGPTL7	0	0	0	0	0	0
ANHX	0	0	0	0	0	0
ANK1	0	0.02	0.04	0.04	0.03	0.03
ANK2	0.18	0.1	0.26	0.48	0.54	0.47
ANK3	4.12	2.42	3.78	3.01	3.62	3.14
ANKAR	0.47	0.07	0.05	0.05	0.15	0.14
ANKDD1A	0.1	0.11	0.13	0.23	0.08	0.13
ANKDD1B	0.18	0.07	0.17	0.22	0.05	0.32
ANKEF1	3.15	3.02	3.48	2.78	2.32	2.71
ANKFN1	0	0	0	0	0	0
ANKFY1	5.59	4.77	6.3	10.36	8.79	8.96
ANKH	5.83	5.74	5.81	4.49	4.23	5.3
ANKHD1	14.52	12.51	13.64	15.72	20.55	17.2
ANKHD1-EIF4EBP3	5.53	6.89	8.31	6.92	4.21	5.02
ANKIB1	6.55	4.13	5.96	10.52	11.23	9.18
ANKK1	0.24	0.03	0.09	0.19	0.21	0.11
ANKLE1	0.25	0.18	0.19	0.02	0.18	0.19
ANKLE2	31.89	32.92	33.97	63.47	67.36	60.2
ANKMY1	2.98	3.17	2.84	1.53	2.35	1.58
ANKMY2	14.97	10.31	11.9	12.04	13.2	9.87
ANKRA2	5.88	5.05	5.18	8.64	8.77	8.76
ANKRD1	2.56	2.23	1.63	25.87	23.08	20.68
ANKRD10	18.2	17.24	17.55	23.24	25.22	22.52
ANKRD11	17.33	16.46	18.47	33.09	33.99	33.08
ANKRD12	2.23	1.16	1.64	4.95	5.95	4.4
ANKRD13A	9.19	7.45	8.66	9.75	11.73	9.41
ANKRD13B	1.92	2.21	1.8	1.54	1.27	1.7
ANKRD13C	5.34	2.94	4.1	4.88	5.07	4.32
ANKRD13D	7.42	9.58	8.83	8.43	9.06	9.71
ANKRD16	3.23	3.61	2.86	1.16	1.7	2.16
ANKRD17	7.31	4.56	7.37	7.88	6.46	7.11
ANKRD18A	0.26	0.27	0.51	0.52	0.29	0.39
ANKRD18B	0.81	0.58	0.58	1.46	1.82	1.04
ANKRD2	0.62	0.81	0.99	0.83	0.59	0.62
ANKRD20A1	0.06	0	0.14	0.09	0.13	0.08
ANKRD20A2	0.11	0.09	0	0.07	0.13	0.15
ANKRD20A3	0	0.02	0	0.2	0.16	0
ANKRD20A4	0	0	0	0	0	0
ANKRD22	8.34	8.49	9.38	5.99	6.58	5.31
ANKRD23	0.93	1.42	1.22	0.66	0.61	1.17
ANKRD24	0.26	0.18	0.22	0.24	0.54	0.4
ANKRD26	1.55	0.68	0.91	1.03	1.13	0.93
ANKRD27	8.69	8.3	10.24	8.11	8.75	8.74
ANKRD28	6.96	5.05	5.93	6.97	6.96	5.64
ANKRD29	1.21	1.03	1.04	1.37	2.47	1.6
ANKRD30A	0	0	0	0	0	0
ANKRD30B	0	0	0.01	0	0.03	0
ANKRD31	0.27	0.12	0.19	0.61	0.51	0.46
ANKRD32	6.01	3.65	5.25	4.48	3.32	3.34
ANKRD33	0	0	0.02	0	0	0
ANKRD33B	0.6	0.8	0.8	4.31	4.27	4.29
ANKRD34A	0.08	0.14	0.13	0.15	0.07	0.24
ANKRD34B	0.23	0.04	0.04	0.26	0.16	0.09
ANKRD34C	0	0	0	0	0	0
ANKRD35	0.1	0.16	0.11	0	0	0.07
ANKRD36	0.89	0.85	1.09	1.53	1.39	1.19
ANKRD36B	0.52	0.23	0.41	0.45	0.35	0.44
ANKRD36C	0.26	0.19	0.3	0.51	0.25	0.4
ANKRD37	3.43	5.84	3.45	2.53	6.51	5.19
ANKRD39	9.34	11.81	10.01	4.74	3.61	5.64
ANKRD40	15.91	14.85	16.54	18.09	16.47	17.33
ANKRD42	1.7	1.71	2.04	1.32	1.64	1.95
ANKRD44	0.72	0.45	0.72	0.74	0.63	0.57
ANKRD45	0	0	0.05	0.03	0.1	0.03
ANKRD46	3.05	2.76	2.61	3.6	4.27	2.84
ANKRD49	6.53	4.28	5	6.81	6.77	5.53
ANKRD50	2.83	1.68	2.53	4.21	4.69	3.96
ANKRD52	5.81	6.42	7.41	5.9	4.34	5.78
ANKRD53	0	0.08	0.04	0.18	0	0.04
ANKRD54	15.25	18.25	17.01	7.72	7.12	7.27
ANKRD55	0	0	0	0	0	0
ANKRD6	2.02	1.77	1.91	2.72	3.5	1.83
ANKRD60	0	0	0	0	0	0
ANKRD61	0.33	0.31	0.51	1.09	0.39	0.41
ANKRD62	0	0	0	0	0	0
ANKRD63	0	0	0	0	0	0
ANKRD65	0.1	0	0.08	0.09	0.08	0.16
ANKRD66	0	0	0	0	0	0
ANKRD7	0.23	0.19	0	0.05	0	0
ANKRD9	10.14	13.72	8.76	3.91	4.86	8.71
ANKS1A	14.89	13.51	16.07	15.53	14.31	18.21
ANKS1B	0.04	0	0.07	0.1	0.03	0.1
ANKS3	8.29	13.63	10.17	5.56	6.91	5.91
ANKS4B	1.65	1.37	1.8	0.53	0.41	0.54
ANKS6	4.96	4.96	6.21	4.19	3.36	3.84
ANKUB1	0	0	0	0	0.11	0.03
ANKZF1	13.74	17.94	15.17	15.01	18.73	14.41
ANLN	84.18	52.8	71.91	43.71	46.38	37.35
ANO1	4.96	5.1	6.31	6.96	6.48	6.13
ANO10	13.39	15.37	13.91	9.58	11.33	9.25
ANO2	0	0	0	0	0	0
ANO3	0	0.03	0.02	0.07	0.09	0.02
ANO4	0.55	0.47	0.4	0.09	0.24	0.35
ANO5	1.4	0.82	1.39	1.31	1.41	1.25
ANO6	9.69	8.69	10.69	13.36	13.25	12.79
ANO7	0.71	0.69	0.68	0.47	0.44	0.38
ANO8	1.6	1.85	2.28	2.23	1.33	2.05
ANO9	3.02	3.63	3.25	3.79	2.69	3.6
ANOS1	0.02	0.05	0.1	0.08	0.06	0.04
ANP32A	104.87	106.35	100.13	78.5	80.34	68.58
ANP32B	80.69	82.17	65.14	64.84	80.12	71.84
ANP32C	0	0	0	0	0	0
ANP32D	0	0	0	0	0	0
ANP32E	57.64	34.83	42.98	31.98	38.58	28
ANPEP	0.57	0.16	0.25	0.13	0.11	0.2
ANTXR1	0.29	0.05	0.07	0.16	0.02	0.02
ANTXR2	7.26	5.56	6.9	5.91	6.77	5.85
ANTXRL	0	0	0.03	0.03	0.12	0
ANXA1	486.93	405.24	443.1	305.98	339	278.79
ANXA10	23.15	17.58	20.29	4.09	4.19	4.03
ANXA11	264.93	299.08	295.13	306.4	284.16	314.58
ANXA13	2.61	2.44	2.82	0.28	0.09	0.49
ANXA2	3539.7	3598.47	3405.52	2568.47	2347.88	2402.77
ANXA2R	11.72	12.92	8.35	7.7	8.07	8.36
ANXA3	146.45	138.98	136.07	229.86	219.73	203.83
ANXA4	485.19	416.19	474.76	299.9	301.27	301.8
ANXA5	364.68	339.03	339.08	200.76	214.99	187.94
ANXA6	13.33	15.61	13.45	8.93	8.82	9.34
ANXA7	106.02	95.2	110.55	95.16	90.78	93.68
ANXA8	0	0.25	0.17	0.77	0.25	0.29
ANXA8L1	0.36	0.71	0.5	2.05	1.85	2.12
ANXA9	17.82	22.3	21	6.19	5.32	7.49
AOAH	0	0.04	0.06	0.03	0	0.03
AOC1	2.17	2.13	2.05	1.22	1.41	1.42
AOC2	1.41	2.74	2.69	4.01	4.59	3.6
AOC3	1.64	0.89	0.84	1.75	1.18	1.47
AOX1	0	0.02	0.01	0.06	0.08	0.01
AP1AR	10.2	4.84	7.73	9.62	10.25	8.47
AP1B1	50.45	56.04	54.22	45.88	39.05	46.16
AP1G1	26.74	18.07	23.44	25.18	25.55	24.74
AP1G2	12.88	16.04	15.41	7.82	8.08	9.9
AP1M1	13.6	17.73	16.44	10.68	10.29	11.34
AP1M2	52.74	61.93	57.88	47.63	41.33	49.87
AP1S1	52.4	65.39	59.8	42.33	45.18	46.47
AP1S2	19.65	10.37	12.45	6.96	10.56	7.85
AP1S3	21.14	15.35	19.41	18.56	19.31	17.57
AP2A1	33.59	43.28	42.67	27.87	27.25	31.5
AP2A2	13.54	17.05	16.57	15.34	13.82	15.32
AP2B1	65.02	58.52	66.24	49.27	49.69	48.72
AP2M1	319.1	353.76	335.28	162.41	153.13	162.15
AP2S1	190.01	266.41	207.83	110.94	103.35	111.58
AP3B1	33.92	24.68	28.7	22.87	23.96	21.24
AP3B2	4.42	4.85	4.15	3.8	3.8	3.65
AP3D1	22.71	27.57	27.01	18.2	16.92	20.32
AP3M1	18.39	14.28	15.5	18.49	17.94	15.25
AP3M2	7.76	7.38	7.17	6.46	5.78	6.15
AP3S1	115.15	79.81	86.52	88.56	95	73.47
AP3S2	10.51	9.33	9.72	9.96	9.3	9.08
AP4B1	4.56	6.67	5.68	6.07	5.72	5.83
AP4E1	1.65	1.51	1.92	2.55	2.78	2.16
AP4M1	5.76	5.1	5.26	3.79	3.03	4.86
AP4S1	2.1	2.28	1.79	2.7	3.48	2.71
AP5B1	4.81	4.24	4.75	5.97	5.54	6.57
AP5M1	8.19	6	7.52	5.19	6.57	4.12
AP5S1	3.66	4.22	5.5	3.14	3.12	3.84
AP5Z1	6.73	7.64	7.08	8.03	6.69	8.59
APAF1	4.62	2.6	3.59	3.66	4.06	3.55
APBA1	0.95	0.6	0.71	0.61	0.71	0.74
APBA2	0	0	0	0.06	0	0
APBA3	4.65	7.69	6.1	4.54	4.56	5.39
APBB1	2.78	2.11	1.87	1.75	2.36	2
APBB1IP	2.74	1.96	1.48	2.44	2.49	1.85
APBB2	0.77	0.86	0.63	1.26	1.15	1.24
APBB3	1.86	1.78	1.4	1.67	1	2.05
APC	3.06	2.01	2.79	3.61	3.65	2.99
APC2	0.04	0.01	0.04	0.01	0.01	0.06
APCDD1	0.18	0.03	0.03	0	0	0
APCDD1L	0	0	0	0	0	0
APCS	0.36	0.3	0.44	0	0.16	0.08
APEH	53.02	68.48	64.66	34.48	35.24	37.21
APELA	0	0	0	0	0	0.03
APEX1	104.25	116.78	112.44	76.85	77.85	74.93
APEX2	29.42	33.66	30.98	21.33	19.23	21.98
APH1A	153.91	182.33	180.39	121.3	121.06	133.39
APH1B	2	2.02	2.31	3.45	3.93	3.34
API5	34.82	23.36	29.83	30.03	32.12	25.59
APIP	38.15	33.3	33.42	25.42	29.45	26.08
APITD1	14.77	14.4	11.94	4.65	6.65	6.44
APITD1-CORT	0.45	1.76	0.67	0.43	0	0
APLF	1.19	1.06	0.88	1.28	1.34	0.88
APLN	0.09	0.2	0.2	0.04	0.08	0.08
APLNR	0	0	0	0	0	0.02
APLP1	4.69	7.14	5.45	2.78	3.13	4.37
APLP2	241.22	231.16	252	184.99	175.2	182.77
APMAP	42.39	41.03	39.46	22.07	23.87	23.61
APOA1	0	0.1	0.14	0	0.33	0
APOA1BP	112.78	149.66	125.63	80.42	69.9	78.63
APOA2	0	0	0	0	0	0
APOA4	0	0	0	0	0	0
APOA5	0	0	0	0	0	0
APOB	0	0	0	0	0	0
APOBEC1	0.59	0.98	0.19	0.37	0.35	0.45
APOBEC2	0	0	0	0.09	0	0.04
APOBEC3A	0	0.01	0.06	0.19	0.13	0
APOBEC3A_B	0	0.19	0	0	0	0
APOBEC3B	53.31	57.31	51.04	73.3	68.91	73.18
APOBEC3C	26.79	24.98	27.3	25.67	24.15	22.7
APOBEC3D	0.58	0.53	0.57	2.43	2.07	2.34
APOBEC3F	3.64	5.61	4.81	12.49	10.02	13.22
APOBEC3G	5.89	6.76	6.26	26.21	26.31	27.6
APOBEC3H	0	0	0	0	0.14	0
APOBEC4	0	0	0	0	0	0.05
APOBR	0.43	0	0.01	0.11	0.1	0.09
APOC1	14.85	17.96	18.11	10.09	9.29	10.18
APOC2	0	0	0	0	0	0
APOC3	0	0	0	0	0	0
APOC4	0	0	0	0	0	0
APOD	0	0.24	0	0.07	0	0.13
APOE	7.1	7.59	6.43	4.69	5.99	6.65
APOF	0	0	0	0.04	0	0.21
APOH	0.27	0.07	0.16	0	0	0.12
APOL1	244.81	249.9	235.07	329.75	400.84	381.09
APOL2	45.33	49.04	47.31	88.81	104.57	97.47
APOL3	1.1	1.98	1.63	12.01	10.33	11.46
APOL4	0.37	0.61	0.46	5.23	6.09	5.4
APOL5	0	0	0.03	0	0	0
APOL6	2.52	1.85	2.7	20.72	22.98	20.9
APOLD1	1.49	1.17	1.45	3.06	2.48	2.52
APOM	1.37	2.25	1.5	1.54	1.15	1.57
APOO	32.49	28.25	26.95	21.3	21.56	17
APOOL	5.38	3.19	4.96	4.6	5.14	4.69
APOPT1	25.56	25.5	22.62	21.82	19.24	21.15
APP	300.9	228.59	288.4	285.05	287.63	281.08
APPBP2	3.45	2.05	2.55	4	3.54	3.65
APPL1	4.94	2.93	4.64	4.49	4.67	4.3
APPL2	11.89	11.5	13.39	7.97	7.33	7.67
APRT	338.9	495.48	379.99	196.54	189.76	207.97
APTX	14.28	13.28	14.98	12.6	14.19	12.2
AQP1	3.88	4.14	5.46	1.24	1.83	1.49
AQP10	0	0	0	0	0	0
AQP11	0.57	0.51	0.6	0.23	0.87	0.52
AQP12A	0	0	0	0	0	0
AQP12B	0	0	0	0	0	0
AQP2	0.07	0.29	0.12	0.02	0.06	0.06
AQP3	4.11	3.82	4.07	3.4	2.52	3.31
AQP4	1.43	1.03	1.03	0.86	0.76	0.71
AQP5	22.28	29.06	23.13	11.46	12.93	14.59
AQP6	0.06	0.22	0.08	0.03	0.1	0.08
AQP7	0.25	0.07	0.22	0.06	0.11	0.17
AQP8	0	0	0	0.11	0	0
AQP9	0	0	0	0	0	0
AQR	3.75	2.35	2.65	3.01	3	2.6
AR	0.07	0.1	0.09	0.04	0.18	0.1
ARAF	19.12	24.42	23.05	18.33	18.59	19.58
ARAP1	10.08	12.2	11.5	10.62	9.12	10.97
ARAP2	2.35	1.09	1.79	3.67	3.72	3.43
ARAP3	3.7	4.03	3.65	3.23	2.84	3.3
ARC	0.1	0.14	0.14	0.12	0.09	0.32
ARCN1	28.09	22.99	25.8	33.42	31.17	30.29
AREG	233.93	228.51	187.1	560.59	581.22	477.22
AREL1	5.75	6.27	7.53	6.35	5.61	5.84
ARF1	377.6	418.94	410.94	315.92	299.32	323.27
ARF3	64.02	61.08	69.07	40.78	36.65	42.22
ARF4	174.32	138.06	154.48	177.02	172.25	157.62
ARF5	153.99	188.49	149.18	99.04	96.33	104.83
ARF6	41.17	37.87	39.43	44.01	49.32	46.18
ARFGAP1	28.43	36.38	32.62	29.04	28.8	32.98
ARFGAP2	25.59	27.13	24.02	19.42	15.9	17.99
ARFGAP3	21.3	17.82	18.82	30.25	35.5	29.07
ARFGEF1	9.62	5.89	8.41	10.9	11.49	8.98
ARFGEF2	9.25	5.89	9.19	12.8	12.56	11.9
ARFGEF3	1.86	0.83	1.49	1.41	1.62	1.3
ARFIP1	12.49	8.31	10.12	15.21	16	13.73
ARFIP2	12.71	14.71	14.01	9.95	8.87	9.79
ARFRP1	15.5	20.99	15.73	12.48	10.86	12.38
ARG1	0	0	0	0	0	0
ARG2	19.65	16.74	19.32	16.07	16.15	14.87
ARGFX	0	0	0	0	0	0
ARGLU1	20.56	20.38	20.01	13.19	19.47	15.58
ARHGAP1	19.17	19.81	19.08	14.79	12.09	15.92
ARHGAP10	2.69	2.76	2.41	2.29	2.86	2.06
ARHGAP11A	5.94	3.11	5.19	2.89	2.49	1.94
ARHGAP11B	0.53	0.46	0.67	0.75	0.25	0.89
ARHGAP12	12.46	6.76	10.15	14.3	16.61	11.58
ARHGAP15	0.26	0	0	0.04	0	0
ARHGAP17	13.12	10.46	11.54	19.95	19.96	19.82
ARHGAP18	44.22	26.38	36.36	50.37	53.37	40.97
ARHGAP19	1.11	1.33	1.55	0.8	1.14	1.09
ARHGAP20	0	0	0	0	0	0
ARHGAP21	8.38	6.57	7.71	11.44	10.21	10.82
ARHGAP22	0.09	0.44	0.37	0.41	0.2	0.37
ARHGAP23	22.76	19.29	21.88	24.03	22.69	26.2
ARHGAP24	2.28	1.43	1.81	1.99	2.12	2.07
ARHGAP25	0.1	0.11	0.06	0.19	0	0
ARHGAP26	8.91	6.99	8.76	15.07	14.77	15.08
ARHGAP27	27.09	30.56	29.73	29.93	33.78	35.38
ARHGAP28	0	0	0.01	0.02	0	0.01
ARHGAP29	13.82	7.92	12.02	19.69	19.2	15.22
ARHGAP30	0.49	0.86	0.79	2.17	1.96	1.93
ARHGAP31	0.14	0.08	0.17	0.2	0.27	0.25
ARHGAP32	3.34	2.67	3.69	4.41	4.43	4.31
ARHGAP33	1.54	1.68	1.44	1.02	0.98	0.94
ARHGAP35	15.79	14.07	16.57	12.7	12.31	13.54
ARHGAP36	0	0	0	0	0	0
ARHGAP39	7.23	7.84	8.53	5.21	5.16	5.64
ARHGAP4	0.59	0.18	0.49	0.26	0.24	0.42
ARHGAP40	2.69	3.42	2.72	5.13	4.8	4.61
ARHGAP42	1.76	0.74	1.31	2.87	3.21	2.87
ARHGAP44	3.98	4.18	4.09	3.48	4.57	3.85
ARHGAP5	8.83	4.13	7.54	11.37	12.56	9.13
ARHGAP6	0	0.04	0.06	0.02	0	0
ARHGAP8	37	43.48	41.08	38.78	30.48	38
ARHGAP9	0	0	0.02	0	0	0.07
ARHGDIA	97.19	124.88	105.28	93.27	78.37	89.31
ARHGDIB	39.7	38.8	34.04	24.68	27.41	23.47
ARHGDIG	0	0.39	0.09	0.08	0	0.16
ARHGEF1	26.32	32.34	31.56	27.96	27.4	30.07
ARHGEF10	2.88	2.76	2.92	3.1	2.86	2.77
ARHGEF10L	4.32	5.22	5.29	4.65	4.27	5.09
ARHGEF11	6.89	6.31	6.93	7.12	6.77	7
ARHGEF12	5.23	3.46	5.06	5.77	6.79	5.29
ARHGEF15	0	0	0	0	0	0
ARHGEF16	8.04	14.43	12.25	9.07	9.14	9.87
ARHGEF17	2.56	2.3	2.81	2.82	2.42	3.4
ARHGEF18	8.09	9.94	10.03	8.76	8.68	9.03
ARHGEF19	4.44	6.47	5.92	1.85	2.2	2.48
ARHGEF2	14.58	13.88	15.24	23.12	22.32	23.33
ARHGEF25	1.53	1.47	1.53	1.36	1.96	1.51
ARHGEF26	3.51	3.23	4.27	3.62	3.21	3.01
ARHGEF28	18.44	15.77	17.41	45.77	42.04	41.03
ARHGEF3	4.07	3.17	4.67	5.45	5.03	5.85
ARHGEF33	0	0	0.06	0	0	0
ARHGEF35	5.06	4.32	4.26	5.86	5.39	6.15
ARHGEF37	5.91	5.29	5.84	8.67	7.69	8.86
ARHGEF38	1.21	0.9	1.07	3.07	2.51	2.42
ARHGEF39	3.73	3.74	3.55	1.58	1.42	1.58
ARHGEF4	2.05	2.86	2.46	2	1.98	2.32
ARHGEF40	1.92	2.91	2.81	2.51	3.06	2.58
ARHGEF5	9.89	9.67	11.9	14.9	12.01	15.75
ARHGEF6	0	0.03	0.02	0.03	0	0.03
ARHGEF7	3.21	2.94	3.24	3.58	3.89	3.67
ARHGEF9	3.27	3.31	3.41	2.01	2.37	2
ARID1A	5.62	4.26	6	8.34	8.05	9.73
ARID1B	2.82	2.48	3.65	3.6	3.4	3.9
ARID2	1.75	0.89	1.58	2.26	2.3	2.12
ARID3A	0.85	0.62	0.66	0.73	0.98	0.76
ARID3B	2.66	2.84	3.08	5.13	5.24	5.96
ARID3C	0	0	0.06	0.12	0	0.18
ARID4A	3.46	1.88	2.43	4.08	5.4	3.33
ARID4B	5.91	3.61	5.44	11.91	14.97	11.18
ARID5A	6.89	7.7	6.26	5.86	6.33	7.72
ARID5B	2.16	1.47	1.69	4.62	5.22	4.82
ARIH1	13.36	9.5	11.52	16.41	18.54	16.21
ARIH2	14.49	15.92	15.12	11.72	9.65	11.12
ARIH2OS	0.78	0.65	0.67	1.51	1.28	1.3
ARL1	40.36	31.06	34.24	38.06	40.62	33.52
ARL10	0.57	0.38	0.64	0.5	0.33	0.69
ARL11	0	0	0.02	0	0	0
ARL13A	0	0.06	0	0	0	0
ARL13B	2.73	1.55	1.72	2.46	3.16	2.2
ARL14	79.76	67.06	61.17	103.93	138.88	98.08
ARL14EP	7.63	7.04	6.27	12.01	10.57	8.73
ARL14EPL	0.28	0.47	0.76	1.98	0.5	1.28
ARL15	2.91	1.81	2.7	2.71	3.29	2.53
ARL16	22.48	24.09	23.08	16.44	18.55	16.55
ARL17A	9.05	7.76	9.9	7.48	5.89	6.73
ARL17B	14.62	14.5	14.31	11.55	8.26	9.44
ARL2	85.09	109.88	97	68.38	52	78
ARL2BP	23.37	19.29	21.63	24.99	26.29	25.17
ARL3	9.69	9.88	8.5	5.93	6.24	5.58
ARL4A	11.24	9.92	10.31	16.67	21.79	16.6
ARL4C	15.73	13.48	15.04	11.17	11.42	11.56
ARL4D	1.87	3.38	2.69	9.8	9.3	9.04
ARL5A	12.37	5.64	7.47	5.76	7.95	4.76
ARL5B	4.29	1.69	3.49	10.65	13.54	9.56
ARL5C	0	0	0	0	0	0
ARL6	2.82	1.27	1.73	2.16	2.45	1.21
ARL6IP1	189.64	131.28	169.76	120.16	129.59	115.2
ARL6IP4	91.6	111.4	91.29	42.27	51.37	51.42
ARL6IP5	75.42	51.62	62.96	64.08	71.57	54.8
ARL6IP6	15.37	16.55	17.68	16.48	13.21	15.91
ARL8A	25.09	30.44	29.43	32.25	32.28	36.47
ARL8B	23.97	17.56	21.81	28.7	30.41	24.13
ARL9	1.83	0.34	0.4	0.67	0.54	0.56
ARMC1	10.01	6.71	9.63	8.41	10	6.13
ARMC10	25.89	20.35	21.57	14.97	15.71	14.01
ARMC12	0	0	0.04	0.12	0.13	0
ARMC2	0.51	0.42	0.52	0.41	0.07	0.18
ARMC3	0.6	0.27	0.48	0.17	0.16	0.25
ARMC4	0.04	0.07	0.08	0.06	0.05	0.02
ARMC5	4.4	7.61	6.86	4.04	4.56	5.59
ARMC6	11.6	10.34	9.82	4.1	3.85	4.16
ARMC7	7.72	9.23	8.17	5.54	4.71	5.83
ARMC8	12.95	9.45	11.58	14.17	13.8	12.55
ARMC9	4.67	3.08	3.28	2.48	2.7	2.08
ARMCX1	2	1.11	0.99	1.61	1.62	0.95
ARMCX2	0	0	0	0	0	0
ARMCX3	7.09	5.32	5.93	7.7	7.53	7.05
ARMCX4	0.33	0.25	0.23	0.33	0.08	0.28
ARMCX5	8.59	6.41	7.99	9.76	8.61	8.77
ARMCX5-GPRASP2	1.58	1.06	1.84	1.73	1.05	1.3
ARMCX6	26.63	25.47	24.42	24.77	17.47	24.67
ARMS2	0	0	0	0	0.19	0.1
ARMT1	12.42	8	9.95	10.11	10.41	7.57
ARNT	7.35	6.1	7.94	7.21	7.93	8.01
ARNT2	0.11	0.14	0.17	0.28	0.16	0.27
ARNTL	4	2.16	3.27	4.47	4.95	4.39
ARNTL2	10.54	8.11	10.71	17.19	18.12	16.55
ARPC1A	122.84	129.51	121.4	117.91	104.45	117.43
ARPC1B	140.04	175.2	154.19	101.29	94.04	121.86
ARPC2	514.81	556.06	524.84	409.32	407.7	395.39
ARPC3	481.52	482.5	439.64	420.09	470.69	388.32
ARPC4	95.51	113.5	108.76	77.31	68.97	78.35
ARPC4-TTLL3	0.65	0.58	0.93	1.27	2.08	1.11
ARPC5	135.12	114.05	114.42	98.96	113.37	84.46
ARPC5L	45.17	59.21	46.22	40.74	46.82	46.67
ARPIN	4.45	4.29	5.83	3.8	3.45	4.22
ARPP19	21.74	16.96	19.03	20.13	23.54	17.68
ARPP21	0	0	0	0.02	0	0.02
ARR3	0	0	0	0	0	0
ARRB1	1.24	1.65	1.86	0.81	0.91	1.18
ARRB2	6.28	7.57	6.42	5.94	4.41	5.79
ARRDC1	36.45	46.75	40.65	33.76	33.38	43.38
ARRDC2	7.37	8.53	8.14	9.57	12.49	11.57
ARRDC3	8.11	5.86	7.84	93.87	119.95	100.5
ARRDC4	4.82	2.55	3.79	18.11	20.04	16.58
ARRDC5	0	0	0	0	0	0
ARSA	13.52	18.61	16.66	11.61	13.08	14
ARSB	6.52	5.56	7.86	5.99	5.46	6.31
ARSD	10.82	10.45	11.7	11.73	12.57	13.24
ARSE	14.16	11.1	11.16	6.78	7.72	8.51
ARSF	0	0	0	0	0	0
ARSG	0.87	0.36	0.11	0.22	0.1	0.26
ARSH	0	0	0.04	0.09	0	0.17
ARSI	0.42	0.65	0.46	0.55	0.29	0.47
ARSJ	4.8	2.69	3	2.39	2.63	2.46
ARSK	3.07	1.87	3.27	2.59	2.41	2.66
ART1	0.12	0	0	0	0	0
ART3	0.31	0.62	0.37	0.62	0.43	1.4
ART4	0	0	0	0.05	0.2	0.11
ART5	0	0	0	0	0	0.05
ARTN	0.34	1.24	0.95	0.76	1.12	1.08
ARV1	18.4	16.46	17.05	12.33	11.06	9.11
ARVCF	2.85	5	4.43	3.35	3.96	3.63
ARX	0.1	0	0	0.07	0.18	0.02
AS3MT	0.55	1.19	0.99	0.6	0.32	0.73
ASAH1	112.25	78.51	91.72	80.48	85.13	80.44
ASAH2	0	0.28	0.48	0.95	0.91	0.23
ASAH2B	0	0.45	1.63	1.71	0.51	3.31
ASAP1	4.81	3.61	4.93	10.44	10.37	9.56
ASAP2	12.05	8.81	12.66	23.82	22.88	21.18
ASAP3	0.46	0.84	0.94	0.79	0.72	0.65
ASB1	9.01	7.87	10.09	11.92	11.29	11.98
ASB10	0	0	0	0	0	0
ASB11	0	0	0	0	0	0.02
ASB12	0.25	0.2	0.18	0	0.22	0
ASB13	8.56	9.41	9.62	7.5	6.16	7.7
ASB14	0.07	0.03	0.09	0.1	0.18	0.06
ASB15	0	0	0	0	0	0
ASB16	1.85	1.5	1.95	0.67	0.75	0.91
ASB17	0.15	0	0	0.07	0	0
ASB18	0	0	0	0	0.1	0.15
ASB2	0.16	0.03	0.13	0.05	0.14	0.05
ASB3	4.91	1.54	3.62	2.97	1.28	3.6
ASB4	0.04	0.02	0.05	0.02	0	0.05
ASB5	0	0	0	0.02	0	0
ASB6	5.5	6.28	6.98	5.77	6.22	6.37
ASB7	4.11	4.05	5.51	6.68	7.77	6.43
ASB8	4.55	4.27	4.29	4.52	6.9	4.79
ASB9	13.11	13.76	12.96	4.9	5.16	5.47
ASCC1	23.01	21.63	23.35	28.87	32.9	30.18
ASCC2	24.3	27.5	26.71	19.67	18.2	20.56
ASCC3	6.1	3.81	5.57	7.68	7.1	6.62
ASCL1	0	0	0	0	0	0
ASCL2	0	0.09	0	0	0	0
ASCL3	0	0	0	0	0	0
ASCL4	0	0	0	0	0	0
ASCL5	0.55	0.06	0.22	0.16	0.1	0.15
ASF1A	10.16	7.55	7.62	8.75	10.72	7.62
ASF1B	45.66	48.88	46.01	19.06	19.33	21.7
ASGR1	0.1	0.23	0.08	0.15	0.2	0.43
ASGR2	0	0	0	0	0	0
ASH1L	4.63	3.78	5.17	6.18	6.31	5.63
ASH2L	31.24	34.11	34.76	35.46	33.57	31.29
ASIC1	1.46	1.58	1.48	0.91	0.98	0.88
ASIC2	0	0	0	0	0	0
ASIC3	1.58	1.9	1.6	2.06	1.93	2.34
ASIC4	0.11	0.09	0.05	0	0	0.12
ASIC5	0	0	0	0	0	0
ASIP	0.32	0.18	0.23	0	0.28	0.15
ASL	33.91	38.63	33.34	22.69	22.12	24
ASMT	0	0	0.04	0	0	0.07
ASMTL	11.71	13.75	11.61	7.46	8.49	9.7
ASNA1	50.56	65.95	62.58	32.49	23.91	34.69
ASNS	15.69	14.21	13.46	117.27	108.87	97.67
ASNSD1	23.32	18.69	18.4	18.07	19.87	16.87
ASPA	0	0	0	0	0	0
ASPDH	0	0.22	0.05	0	0	0.16
ASPG	0	0	0	0	0	0
ASPH	92.24	53.21	76.37	56.57	63.92	51.95
ASPHD1	38.97	48.75	41.36	27.94	25.95	32.35
ASPHD2	0.94	0.77	0.66	2.02	2	1.81
ASPM	8.03	5.19	6.03	4.1	5.46	3.73
ASPN	0	0	0	0	0	0
ASPRV1	0.21	0.08	0.07	0.13	0	0.16
ASPSCR1	7.85	13.86	9.38	6.22	6.87	7.37
ASRGL1	12.89	17.99	14.75	7.94	7.12	8.46
ASS1	13.84	14.98	15.68	27.61	28.55	32.12
ASTE1	6.5	5.39	6.12	4.06	5.01	4.43
ASTL	0	0	0.12	0.06	0	0.17
ASTN1	0	0	0	0	0	0
ASTN2	1.03	0.89	1.23	0.41	0.53	0.63
ASUN	15.06	12.84	13.13	12.07	15.98	10.57
ASXL1	17.2	15.1	15.23	15.97	17.85	17.28
ASXL2	2.31	1.31	3.13	2.95	2.32	2.88
ASXL3	0.02	0.03	0.02	0.07	0.22	0.06
ASZ1	0	0	0	0.04	0.07	0.08
ATAD1	11.86	7.16	10.33	18.56	19.62	17.17
ATAD2	39.49	24.91	33.7	25.53	25.66	22.41
ATAD2B	0.82	0.44	0.94	1.79	1.57	1.56
ATAD3A	26.81	33.65	27.57	15.53	11.51	17.21
ATAD3B	12.22	15.89	14.63	8.41	7.17	9.09
ATAD3C	0.12	0.26	0.19	0.22	0.1	0.14
ATAD5	2.97	1.74	2.41	2.26	2.2	1.86
ATAT1	3.59	5.78	5.17	6.16	5.44	5.21
ATCAY	0	0	0	0	0	0
ATE1	2.57	1.7	2.48	2.05	1.85	2.25
ATF1	5.05	4.46	5.31	7.01	7.69	6.63
ATF2	11.9	7.26	11.19	11.17	13.27	11.33
ATF3	6.5	5.42	4.47	153.9	175.43	172.66
ATF4	214.65	237.24	221.59	494.47	449.37	507.93
ATF5	14.96	20.06	18.45	14.25	14.79	15.51
ATF6	16.11	12.77	14.38	12.13	13.28	11.43
ATF6B	53.58	54.36	56.86	32.29	29.08	35.55
ATF7	6.04	6.32	6.23	9.52	7.48	7.18
ATF7IP	6.38	4.26	6.3	13.79	13.98	13.76
ATF7IP2	1.3	1.5	1.58	2.41	3.25	2.81
ATG10	3.36	3.46	3.53	2.93	2.73	3.29
ATG101	32.42	36.35	33.83	30.54	25.73	30.77
ATG12	13.14	10.49	10.51	15.22	15.42	13.29
ATG13	11.41	10.24	10.63	12.25	11.97	12.7
ATG14	1.95	1.9	2.24	2.44	3.49	2.65
ATG16L1	16.07	16.73	15.58	14.86	12.01	14.01
ATG16L2	1.84	2.99	1.85	0.93	1.74	1.27
ATG2A	4.89	6.64	6.64	6	6.17	7.96
ATG2B	1.04	0.64	1.23	1.37	1.3	1.38
ATG3	35	28.59	29.22	24.15	27.8	23.88
ATG4A	8.57	7.61	7.61	8.49	7.67	7.4
ATG4B	20.28	26.71	23.72	16.37	14.59	17.19
ATG4C	8.38	4.68	5.94	6.09	7.97	4.91
ATG4D	6.63	8.66	7.76	6.41	6.03	8.18
ATG5	18.34	15.93	16.55	17.92	18.8	16.06
ATG7	4.79	5.11	4.16	5.48	5.52	5.36
ATG9A	23.29	25.57	26.15	20.98	19.69	21.73
ATG9B	0.22	0.68	0.38	0.9	0.71	0.94
ATHL1	0.82	1.74	1.31	2.2	2.95	2.67
ATIC	114.08	115.06	108.54	84.16	78.19	79.33
ATL1	1.94	1.17	1.45	1.55	2.69	1.87
ATL2	25.47	15.61	20.57	34.87	36.78	28.53
ATL3	13.24	12.68	12.16	17.12	20.27	15.07
ATM	1.36	0.88	1.37	1.59	2.01	1.2
ATMIN	19.42	16.6	18.33	20.5	20.1	19.85
ATN1	12.54	15.04	15.11	16.55	13.86	18.57
ATOH1	0	0	0	0	0	0
ATOH7	0.31	0.17	0.23	0.1	0	0.19
ATOH8	0.02	0	0.03	0.01	0	0.03
ATOX1	434.86	551.86	446.55	514.77	474.51	508.62
ATP10A	0.22	0.14	0.23	0.49	0.51	0.67
ATP10B	0.17	0.18	0.22	0.54	0.22	0.5
ATP10D	2.62	1.62	2.48	3.77	2.99	3
ATP11A	7.43	5.33	8.63	8.39	6.89	8.75
ATP11AUN	0	0	0.03	0.03	0	0
ATP11B	11.57	7.84	10.68	15.1	15.62	13.14
ATP11C	4.67	2.44	3.4	3.73	4.31	3.22
ATP12A	0.32	0.24	0.18	0.36	0.77	0.38
ATP13A1	10.75	12.21	11.62	7.56	7.22	8.7
ATP13A2	12.79	16.2	14.78	8.87	7.37	10.36
ATP13A3	28.06	13.95	24.28	39.48	37.92	31.41
ATP13A4	1.26	1.3	1.45	2.29	2.84	2.52
ATP13A5	0.04	0	0	0.13	0.07	0
ATP1A1	296.3	277.43	314.77	192.49	180.62	196.6
ATP1A2	0	0.01	0	0.04	0.02	0.01
ATP1A3	0.41	0.24	0.27	0.18	0.18	0.16
ATP1A4	0	0	0	0	0.13	0
ATP1B1	249.32	190.4	237.42	366.43	403.65	334.31
ATP1B2	0	0	0.03	0	0.1	0
ATP1B3	152.74	132.65	126.39	89.9	106.46	98.77
ATP1B4	0	0	0	0	0	0
ATP2A1	0.31	0.67	0.36	0.46	0.61	0.58
ATP2A2	81.2	65.55	86.75	93.77	78.38	92.47
ATP2A3	1.83	1.33	1.37	3.28	2.49	2.79
ATP2B1	11.64	7.31	10.47	11.16	10.11	9.25
ATP2B2	0.02	0	0	0.01	0	0.01
ATP2B3	0	0	0	0	0	0
ATP2B4	1.57	1.05	1.31	1.25	1.1	1.27
ATP2C1	145.39	118.87	142.34	196.55	196.08	173.5
ATP2C2	6.36	5.87	6.12	14.09	11.88	14.04
ATP4A	0	0	0	0.04	0.07	0.04
ATP4B	0	0	0	0	0	0
ATP5A1	371.23	379.48	372.69	223.84	210.23	220.01
ATP5B	574.77	637.03	622.43	367.37	359.77	385.08
ATP5C1	333.65	327.09	299.24	201.2	220.54	203.66
ATP5D	109.49	159.56	106.71	42.95	57.81	70.21
ATP5E	1995.91	2369.81	1986.15	1302.52	1348.95	1306.66
ATP5F1	81.1	75.1	73.23	50.85	52.5	48.81
ATP5G1	189.09	208.85	189.37	107.19	100.54	104.26
ATP5G2	167.28	204.03	167.53	130.05	127.44	146.84
ATP5G3	123.78	136.59	121.41	58.04	57.69	61.64
ATP5H	317.43	341.29	296.4	190.32	189.78	172.92
ATP5I	363.76	385.77	305.44	187.24	186.8	193.98
ATP5J	101.51	98.62	87.44	60.92	58.4	46.86
ATP5J2	292.09	349.56	259.92	159.87	148.27	143.61
ATP5J2-PTCD1	0.7	0.22	0.12	0.43	0	1.04
ATP5L	132.59	167.26	137.13	89.06	82.07	86.66
ATP5L2	0	0.12	0	0	0	0.1
ATP5O	186.5	224.25	191.78	140.58	126.66	142.21
ATP5S	2.52	2.63	3.54	3.18	2.28	2.38
ATP5SL	36.19	40.55	40.58	31.28	27.47	32.64
ATP6AP1	112.35	119.14	120.33	75.05	69.23	85.59
ATP6AP1L	1.61	1	1.04	0.94	0.56	1.56
ATP6AP2	141.56	104.3	119.69	115.47	132.23	104.91
ATP6V0A1	21.87	24.42	23.33	22.51	22.85	21.9
ATP6V0A2	3.74	2.91	3.19	2.46	2.16	2.52
ATP6V0A4	6.35	5.46	5.68	3.47	2.24	3.3
ATP6V0B	139.36	167.57	137.1	78.86	77.57	90.07
ATP6V0C	161.68	228.03	177.35	93.89	93.35	113.73
ATP6V0D1	52.49	62.35	62.19	24.36	20.66	27.75
ATP6V0D2	0	0.14	0.06	0.15	0.06	0
ATP6V0E1	322.1	347.07	317.16	222.38	228.4	228.55
ATP6V0E2	16.12	18.49	16.92	6.49	5.61	7.67
ATP6V1A	14.17	8.64	11.26	11.71	14.37	9.65
ATP6V1B1	0	0.09	0.04	0.04	0	0.11
ATP6V1B2	25.74	22.23	23.25	22	21.69	20.95
ATP6V1C1	6.76	5.34	6.48	5.97	5.95	5.74
ATP6V1C2	0.4	0.92	0.51	0.5	0.3	0.51
ATP6V1D	33.8	32.47	30.17	21.13	19.73	18.58
ATP6V1E1	118.64	120.34	122.13	100.55	99.81	95.63
ATP6V1E2	1.31	1.71	1.11	1.34	1.62	2.16
ATP6V1F	145.61	199.61	185.34	142.17	129.28	154.05
ATP6V1G1	38.16	34.62	35.74	34.96	36.72	33.9
ATP6V1G2	0.43	0.22	0.36	0.46	1.02	0.53
ATP6V1G3	0	0	0	0	0	0
ATP6V1H	10.31	11.16	11.08	12.03	11.04	10.84
ATP7A	2.53	1.64	2.64	2.05	1.69	1.94
ATP7B	1.25	1.06	1.25	1.03	1.04	0.93
ATP8A1	0.02	0	0.03	0.05	0.08	0.07
ATP8A2	0	0	0.01	0.03	0	0
ATP8B1	18.27	11.58	17.88	18.07	20.6	17.54
ATP8B2	2.77	3.46	3.99	4.05	3.99	3.95
ATP8B3	1.32	1	1.16	0.82	0.93	1.08
ATP8B4	0	0	0.01	0.02	0	0
ATP9A	19.24	17.42	21.16	13.89	15.21	14.31
ATP9B	1.58	1.96	2.13	2.13	1.68	2.16
ATPAF1	22.58	20.51	23.81	18.73	18.35	18.47
ATPAF2	7.55	7.08	6.37	3.64	4.5	4.88
ATPIF1	189.95	265.83	197.83	161.68	164.79	177.8
ATR	6.49	4.78	6.49	5.94	6.31	5.91
ATRAID	163.56	168.18	162.27	97.62	92.02	106.9
ATRIP	3.69	3.65	4.4	2.61	2.52	2.63
ATRN	12.42	9.12	11.71	11.32	11.53	10.92
ATRNL1	2.44	1.72	1.7	3.06	4.76	2.91
ATRX	4.33	2.57	4.29	5.78	7.03	4.96
ATXN1	0.87	0.97	1.05	1.93	2.11	2.05
ATXN10	64.95	65.11	62.22	50.39	58.43	52.53
ATXN1L	9.86	6.7	10.63	11.83	10.83	11.68
ATXN2	8.68	7.7	9.63	16.62	13.49	14.99
ATXN2L	27.75	27.76	29.71	57.54	50.29	60.92
ATXN3	1.92	1.49	1.83	2.56	2.57	2.36
ATXN3L	0	0	0	0	0	0
ATXN7	2.49	1.66	2.48	5.49	5	4.79
ATXN7L1	0.99	0.59	1.12	1.59	1.81	1.47
ATXN7L2	0.76	0.91	0.91	0.83	0.44	1.19
ATXN7L3	19.22	20.13	21.83	22.12	19.9	25.12
ATXN7L3B	39.05	32.85	40.42	36.79	38	34.7
AUH	4.81	4.61	5.36	2.49	3.01	2.62
AUNIP	7.51	6.49	6.34	5.51	3.2	4.53
AUP1	86.73	102.89	95.88	61.05	58.32	68.55
AURKA	42.73	36.16	38.68	18.9	17.31	17.4
AURKAIP1	110.91	172.89	133.13	53.03	59.34	67.37
AURKB	40.65	58.61	50.58	27.49	25.82	29.31
AURKC	0.26	0.28	0.25	0.61	0	0.67
AUTS2	0	0.01	0	0	0	0
AVEN	1.74	1.41	1.2	1.44	1.07	0.93
AVIL	0.85	0.3	0.54	0.54	0.44	0.57
AVL9	11.47	7.92	10.93	13.26	14.2	13.14
AVP	0	0	0	0	0	0
AVPI1	20.99	21.61	21.1	24.15	24.85	28.9
AVPR1A	0.19	0.13	0.14	0.21	0.36	0.2
AVPR1B	0	0	0.04	0	0	0.12
AVPR2	0	0	0.02	0	0	0.04
AWAT1	0	0	0	0	0	0
AWAT2	0.07	0.04	0.02	0.07	0	0.03
AXDND1	0	0	0.02	0.02	0	0.06
AXIN1	14.82	18.93	18.48	17.91	17.87	19.62
AXIN2	0	0	0.08	0.02	0	0.06
AXL	28.99	26.53	29.9	49.16	39.82	45.22
AZGP1	23.6	22.3	19.09	34.22	35.51	36.48
AZI2	12.03	9.42	10.62	19.31	19.17	14.17
AZIN1	18.97	12.79	15.71	25.77	25.68	22.39
AZIN2	0.59	1.57	1.05	1.06	1.56	0.89
AZU1	0	0	0	0	0	0
B2M	686.84	619.9	647.66	965.26	962.03	860.98
B3GALNT1	9.54	7.09	8.48	13.01	12.56	9.06
B3GALNT2	5.69	5.62	5.74	5.64	5.81	5.52
B3GALT1	0	0	0.21	0.3	0.12	0.1
B3GALT2	0	0	0	0.16	0	0
B3GALT4	13.06	16.7	14.53	15.21	15.86	19.73
B3GALT5	7.96	5.98	9.89	5.37	5.09	5.36
B3GALT6	11.81	16.7	14.3	7.26	9.62	10.63
B3GAT1	0.08	0.02	0.17	0.02	0	0.02
B3GAT2	0.09	0.05	0.02	0	0.15	0
B3GAT3	28.22	36.73	29.64	22.36	21.89	23.28
B3GLCT	3.18	1.92	2.12	1.26	1.9	1.09
B3GNT2	13.37	9.18	12.36	17.92	19.9	16.7
B3GNT3	29.3	33.38	36.18	40.85	29.97	43.31
B3GNT4	0.31	0.46	0.31	0.34	0.27	0.33
B3GNT5	12.12	6.2	9.3	32.86	37.45	27.72
B3GNT6	0.06	0.03	0.09	0	0	0.05
B3GNT7	5.31	5.47	5.71	18.12	16.47	22.03
B3GNT8	0	0.18	0.16	0.08	0.07	0.15
B3GNT9	6.23	7.41	7.77	4.96	7.69	7.25
B3GNTL1	2.97	4.24	3.85	1.88	1.9	1.93
B4GALNT1	8.64	9.82	8.47	5.32	4.28	5.53
B4GALNT2	0.93	0.82	0.86	2.16	1.12	1.44
B4GALNT3	4.84	4.9	5.09	3.65	4.23	4.68
B4GALNT4	1.07	1.5	1.33	0.65	0.83	1.45
B4GALT1	37.63	33.23	38.06	66.1	65.21	61.47
B4GALT2	34.2	47.45	42.42	28.98	23.84	33.12
B4GALT3	35.69	40.5	39.18	41.05	39.95	45.71
B4GALT4	29.24	24.8	26.76	19.57	21.36	17.77
B4GALT5	38.46	30.34	37.83	93.63	95.49	98.69
B4GALT6	2.01	1.21	2.12	1.53	2.5	1.48
B4GALT7	31.8	42.56	35.14	24.71	25.73	30.69
B4GAT1	15.4	14.65	13.92	4.33	7.87	6.64
B9D1	9.39	11.31	8.3	3.91	1.89	3.51
B9D2	5.57	6.7	5.56	2.54	0.7	2.69
BAALC	0	0.03	0	0	0	0.02
BAAT	4.93	3.82	4.45	4.94	4.92	4.76
BABAM1	53.21	59.44	56.22	40.94	33.06	41.91
BACE1	3.6	3.17	3.87	3.44	2.84	3.21
BACE2	11.56	12.3	11.87	11.19	12.34	12.08
BACH1	7.4	4	6.37	18.63	18.97	16.93
BACH2	0.65	0.44	0.61	2.75	2.59	2.59
BAD	45.1	76.19	62.02	21.55	25.66	29.56
BAG1	4.69	5.56	4.99	4.68	4.9	6.43
BAG2	22.99	19.98	20.02	14.44	12.04	13.37
BAG3	22.27	24.68	24.27	15.5	14.15	18.6
BAG4	8.84	6.4	7.78	9.17	11.79	8.36
BAG5	10.08	8.94	9.61	9.3	9.2	8.33
BAG6	101.21	108.3	111.88	116.25	101.04	122.97
BAGE	0	0	0	0	0	0
BAGE2	0	0	0	0	0	0
BAGE3	0	0	0	0	0	0
BAGE4	0	0	0	0	0	0
BAGE5	0	0	0	0	0	0
BAHCC1	0.08	0.16	0.08	0.42	0.45	0.56
BAHD1	4.28	4.89	5	3.51	4.35	3.79
BAIAP2	15.64	20.44	17	22.3	20.64	22.85
BAIAP2L1	22.84	23.65	21.8	30	31.92	31.36
BAIAP2L2	12.98	17.4	14.73	20.47	20.3	24.15
BAIAP3	1.08	1.1	1.14	1.09	1.26	1.43
BAK1	31.81	34.03	36.78	48.8	48.57	50.98
BAMBI	23.33	34.29	31.26	29.81	26.25	29.35
BANF1	171.03	228.79	191.37	122.08	116.14	126.02
BANF2	0	0	0	0	0	0
BANK1	1.75	1.24	2.02	2.13	2.31	1.97
BANP	6.12	8.46	8.6	6.43	5.9	6.89
BAP1	15.92	16.2	17.14	12.32	11.33	13.69
BARD1	6.51	3.42	5.05	5.71	5.85	4.74
BARHL1	0	0.09	0	0	0.14	0
BARHL2	0.21	0	0	0	0	0.1
BARX1	0	0	0	0	0.28	0.05
BARX2	22.72	19.6	18.66	16.75	21.04	15.71
BASP1	0	0.09	0.04	0.19	0.16	0.11
BATF	1.42	3.34	2.38	1.58	1.24	2.67
BATF2	2.56	3.52	2.43	49.47	45.5	55.65
BATF3	1.69	3.55	1.69	2.3	2.22	2.47
BAX	94.81	134.72	108.98	74.14	65.47	76.78
BAZ1A	7.25	4.93	5.87	13.02	12.37	11.14
BAZ1B	9.68	8.12	10.25	9.34	10.98	8.67
BAZ2A	12.36	11.04	15.26	21.2	19.88	20.57
BAZ2B	2.41	1.16	1.91	4.54	5.63	3.97
BBC3	4.26	5.67	5.81	37.1	32.54	46.62
BBIP1	5.95	4.47	3.92	5.29	4.96	4.39
BBOX1	0	0	0	0	0	0
BBS1	3.66	3.78	4.83	2.82	1.73	2.5
BBS10	6.33	2.93	4.75	8.92	8.14	6.45
BBS12	1.74	1.19	1.09	1.98	2.37	2.04
BBS2	11.66	11.88	10.43	11.6	10.8	10.59
BBS4	10.44	10.24	10.14	7.25	6.57	7.57
BBS5	1.09	1.2	1.18	0.71	0.66	0.65
BBS7	5.37	3.78	4	4.95	4.56	5.49
BBS9	3.82	2.6	2.73	2.41	2.38	2.07
BBX	7.81	4.5	6.88	6.05	7.03	5.06
BCAM	14.44	15.84	15.23	16.89	16.36	21.65
BCAN	2.22	1.87	2.47	1.35	1.47	1.8
BCAP29	3.48	1.86	2.53	3.16	2.59	2.44
BCAP31	376.87	451.26	372.6	229.5	215.43	232.68
BCAR1	38.37	49.87	44.99	38.18	36.19	48.77
BCAR3	6.96	5.73	5.88	16.57	15.09	16.25
BCAS1	4.36	3.62	3.78	3.77	4.33	4.4
BCAS2	25.19	18.9	25.52	18.74	18.87	15.49
BCAS3	2.16	1.51	1.74	1.72	1.64	1.94
BCAS4	13.04	21.25	18.66	13.8	17.39	17.22
BCAT1	0.06	0.06	0.04	0.33	0.38	0.19
BCAT2	54.05	71.72	62	43.68	42.16	44.53
BCCIP	45.36	49.94	45.09	33.21	34.71	30.71
BCDIN3D	1.24	2.26	1.8	2.04	1.96	1.97
BCHE	3.15	1.2	2.12	2.81	3.62	2.12
BCKDHA	26.28	36.18	34.44	25.35	26.9	33.2
BCKDHB	13.57	8.72	11.63	5.66	6.19	4.2
BCKDK	32.85	50.36	41.67	29.57	34.94	34.82
BCL10	15.32	13.08	14.1	32.63	35.7	29.45
BCL11A	0.11	0.09	0.21	0.05	0.11	0.19
BCL11B	0.17	0.03	0.03	0.02	0.08	0.02
BCL2	0.6	0.54	0.46	0.37	0.25	0.57
BCL2A1	0.74	0	0.88	10.26	10.66	10.4
BCL2L1	184.26	204.05	199.92	283.37	248.57	270.84
BCL2L10	0	0.07	0	0.12	0.23	0.24
BCL2L11	2.68	2.21	2.91	6.2	6.24	5.94
BCL2L12	27.71	41.66	35.13	13.54	12.01	16.3
BCL2L13	15.27	14.21	15.15	27.63	22.8	26.76
BCL2L14	2.11	0.63	1.11	8.75	8.23	7.19
BCL2L15	5.9	4.37	4.83	5.18	5.82	4.9
BCL2L2	6.1	7.21	8	9.17	9.68	9.27
BCL2L2-PABPN1	1.06	0	0.18	0	1.17	0
BCL3	5.77	7.76	8.12	22.32	30.98	39.54
BCL6	8.43	7.56	9.72	16.89	18.28	16.92
BCL6B	0	0	0	0	0	0
BCL7A	4.81	5.55	5.48	4.85	4.52	4.72
BCL7B	24.45	24.99	23.29	22.5	20.58	23.23
BCL7C	39.78	60.34	49.6	17.47	20.21	21.55
BCL9	3.58	3.44	4.13	4.37	3.6	4.73
BCL9L	5.7	6.57	7.19	19.39	14.8	20.03
BCLAF1	19.72	10.83	14.59	15.45	16.12	12.87
BCO1	3.05	3.44	3.24	3.04	2.45	3.1
BCO2	1.99	2.45	2.22	1.26	1.31	0.92
BCOR	3.16	2.08	3.02	4.99	5.43	5.11
BCORL1	1.48	1.79	1.98	2.68	1.92	2.64
BCR	17.56	17.43	19.49	15.84	15.63	18.97
BCS1L	19.93	24.22	20.7	15.64	15.09	16.82
BDH1	9.6	10.54	10.21	2.88	2.31	3.06
BDH2	5.48	5.98	5.98	4.62	4.97	4.4
BDKRB1	0.24	0.47	0.06	0.86	0.43	1.23
BDKRB2	0.18	0.16	0.24	1.37	1.41	1.9
BDNF	1.69	2.39	2.15	5.1	4.96	4.74
BDP1	2.01	1.16	1.97	3.12	2.84	2.47
BEAN1	1.17	1.02	1.41	1.49	1.8	1.64
BECN1	61.67	50.55	54.42	53.63	56.39	51.8
BECN2	0	0	0	0	0	0
BEGAIN	0.17	0.4	0.19	0.11	0.2	0.1
BEND2	0	0	0	0	0	0
BEND3	1.6	1.33	1.61	1.26	1.37	1.7
BEND4	0	0	0	0	0	0
BEND5	0	0.05	0.17	0	0	0.11
BEND6	0.67	0.31	0.45	0.31	0.19	0.15
BEND7	1.21	0.89	0.71	1.01	0.56	1.13
BEST1	0	0.12	0.08	0.77	0.42	0.71
BEST2	0	0	0	0	0	0
BEST3	0.42	0.38	0.24	1.19	0.73	1.16
BEST4	0.15	0.04	0.3	0.44	0.19	0.43
BET1	9.07	4.42	5.39	7.51	10.06	7.07
BET1L	19.28	21.19	20.25	19.61	17.11	20.38
BEX1	14.9	16.3	15.06	14.94	19.65	14.26
BEX2	2.47	4.09	4.59	6.54	7.38	4.74
BEX4	0.12	0	0	0	0	0.06
BEX5	2.92	1.73	2.7	2.45	3.12	3.34
BFAR	32.52	28.37	33.11	35.76	37.35	37
BFSP1	0.49	0.61	0.62	0.63	0.54	0.58
BFSP2	0	0.05	0	0	0	0
BGLAP	0	0.18	0.25	0	0.7	0.55
BGN	0	0	0.08	0.03	0	0
BHLHA15	1.25	1.11	1.59	1.41	0.88	1.71
BHLHA9	0	0	0	0	0	0
BHLHB9	1.2	1.17	1.08	0.88	0.75	0.9
BHLHE22	0	0	0	0	0	0
BHLHE23	0	0	0	0	0	0
BHLHE40	29.08	31.26	32.7	81.84	96.1	100.52
BHLHE41	3.95	3.01	3.34	8.79	11.77	10.72
BHMG1	0	0.03	0.01	0	0	0
BHMT	0.06	0.03	0.06	0.03	0	0.06
BHMT2	0	0	0	0	0	0
BICC1	16.09	9.97	14.28	12.81	13.03	10.36
BICD1	2.04	1.99	2.62	2.31	1.82	2.08
BICD2	10.84	8.47	10.41	9.09	8.86	9.47
BID	67.23	77.53	65.47	46.37	48.72	49.05
BIK	44.96	57.86	43.34	59.33	63.67	73.33
BIN1	34.38	43.97	37.22	22.88	25.18	27.94
BIN2	0	0	0.01	0	0	0
BIN3	12.66	15.08	14.45	8.85	11.45	9.72
BIRC2	13.39	8.58	9.56	15.96	19.46	13.11
BIRC3	12.73	9.77	10.71	43.57	55.03	38.67
BIRC5	43.88	57.06	48.7	18.48	21.64	18.4
BIRC6	3.44	2.51	3.49	3.98	3.92	3.57
BIRC7	0.12	0.27	0.2	0.4	0.53	0.28
BIRC8	0	0	0	0	0	0
BIVM	1.37	0.77	1.04	0.7	1.37	0.6
BIVM-ERCC5	1.85	1.6	2.06	1.61	1.52	1.42
BLCAP	50.92	57.58	57.02	40.12	37.93	43.52
BLID	0	0	0	0	0	0
BLK	0	0	0	0	0	0
BLM	9.01	7.53	7.29	5.82	6.26	4.63
BLMH	16.92	20.61	16.97	14	16	14.56
BLNK	1.94	2.08	1.68	2.54	3.23	2.98
BLOC1S1	121.07	140.53	123.43	56.9	50.86	65.22
BLOC1S2	9.74	8.83	8.65	9.53	9.83	9.09
BLOC1S3	8.16	10.57	8.52	7.83	7.69	8.31
BLOC1S4	9.7	11.14	9.01	8.17	8.41	8.97
BLOC1S5	4.66	3.75	4.37	3.89	4.26	3.79
BLOC1S6	7.46	5.27	6.25	8.24	8.78	6.21
BLVRA	38.37	50.75	43.27	37.36	34.66	41.47
BLVRB	160.13	203.75	190.55	159.74	153.1	181.18
BLZF1	14.71	9.81	13.64	25.07	19.34	22.74
BMF	1.13	1.08	1.29	2.4	2.94	2.8
BMI1	3.12	1.54	3.12	3.17	2.08	2.46
BMP1	6.45	9.73	9.66	8.04	7.47	8.53
BMP10	0	0	0	0	0	0
BMP15	0	0	0	0	0	0
BMP2	2.08	2.93	2.84	12.84	13.53	11.67
BMP2K	2.4	1.37	2.71	3.5	2.94	3.43
BMP3	0	0	0.04	0.02	0.04	0
BMP4	11.67	12.97	15.02	8.59	8.07	8.83
BMP5	0	0	0	0	0	0
BMP6	0	0.08	0.05	0.07	0	0.02
BMP7	0	0	0	0	0	0
BMP8A	0.11	0.07	0.22	0.13	0.22	0.08
BMP8B	4.26	3.19	3.86	2.03	2.14	2.14
BMPER	0	0	0	0.07	0.1	0.07
BMPR1A	3.77	2.63	4.17	3.77	3.04	3.88
BMPR1B	0.32	0.39	0.33	0.22	0.33	0.16
BMPR2	5.65	3.3	4.81	7.15	8.46	6.74
BMS1	12.58	10.99	10.18	11.38	10.94	10.19
BMX	0.18	0.03	0	0	0	0
BNC1	0	0	0	0	0	0
BNC2	0	0	0.01	0.01	0	0.01
BNIP1	12.05	10.96	11.19	18.15	17.98	15.58
BNIP2	25.51	16.67	22.42	31.53	35.82	27.97
BNIP3	25.51	24.41	22.98	18.92	28.43	26.08
BNIP3L	32.38	22.26	26.16	28.93	39.17	26.12
BNIPL	0.21	0.19	0.24	0.3	0.55	0.46
BOC	0	0.08	0	0.09	0	0.05
BOD1	45.9	43.85	42.42	50.41	48.4	50.52
BOD1L1	2.44	1.7	2.42	3.06	2.94	3.08
BOD1L2	0	0	0	0	0	0
BOK	20.1	23.67	21.6	15.71	14.5	17.79
BOLA1	18.16	25.94	22.51	11.33	15.44	12.82
BOLA2	52.55	77.8	61.91	39.95	28.34	38.49
BOLA2B	52.55	77.8	61.91	39.95	28.34	38.49
BOLA3	89.12	118.71	99.39	70.27	65.89	74.58
BOLL	0	0	0	0	0	0
BOP1	51.46	72.24	62.94	28.74	25.8	33.14
BORA	3.01	3.06	2.91	3.02	2.73	2.77
BPGM	27.17	19.63	22.84	57.43	46.69	45.98
BPHL	8.93	9.57	7.81	6.74	6.66	7.28
BPI	0	0	0	0	0.15	0
BPIFA1	0	0	0	0	0.14	0
BPIFA2	0	0	0	0	0	0
BPIFA3	0	0	0	0	0	0
BPIFB1	2.15	3.47	2.76	4.34	3.22	4.55
BPIFB2	0	0	0	0	0	0
BPIFB3	0	0	0	0	0	0
BPIFB4	0	0	0	0	0	0
BPIFB6	0	0	0	0	0	0
BPIFC	0	0	0	0	0	0
BPNT1	30.47	28.25	27.78	26.41	25	27.16
BPTF	3.34	2.31	3.28	3.74	3.56	3.73
BPY2	0	0	0	0	0	0
BPY2B	0	0	0	0	0	0
BPY2C	0	0	0	0	0	0
BRAF	1.93	1.57	2.34	3.58	5.24	3.44
BRAP	6.44	4.31	5.28	8.12	8.95	7.13
BRAT1	28.89	41.94	34.9	19.76	22.1	24.4
BRCA1	7.28	6.3	7.78	5.16	5.12	4.74
BRCA2	0.94	0.59	0.88	1.34	1.64	1.07
BRCC3	14.24	10.75	12.71	9.57	8.62	7.6
BRD1	6.75	7.36	7.31	9.06	8.83	8.54
BRD2	57.85	51.42	60.56	83.25	80.21	89.23
BRD3	4.95	4.15	5.18	5.53	4.67	5.23
BRD4	6.86	6.59	7.26	10.05	8.13	12.1
BRD7	42.35	35.11	32.62	38.5	44.7	31.74
BRD8	19.96	19.26	20.79	16.83	15.94	16.37
BRD9	6.09	6.59	6.46	5.64	5.72	5.24
BRDT	0	0	0.02	0	0	0.02
BRE	29.11	28.4	27.35	30.77	26.88	28.46
BRF1	7.42	9.75	9.28	5.05	4.37	5.3
BRF2	20.34	25.32	24.04	33.63	32.46	36.1
BRI3	46.93	60.72	42.16	57.44	66.13	61.9
BRI3BP	29.34	25.63	35.46	15.68	14.95	16.29
BRICD5	2.72	5.95	3.57	2.13	1	1.51
BRINP1	0	0	0	0	0	0
BRINP2	0.04	0	0.02	0.02	0	0.06
BRINP3	0	0	0	0	0	0
BRIP1	2.08	0.85	1.31	1.58	1.69	1.22
BRIX1	51.12	47.75	44.31	61.72	57.67	47.39
BRK1	196.67	199.19	194.95	130.7	149.68	140.26
BRMS1	47.94	62.99	53.81	28.76	31.86	32.91
BRMS1L	5.07	3.68	4.04	4.02	4.28	2.98
BROX	12.16	7.9	9	11.97	12.11	9.59
BRPF1	3.96	4.09	4.34	4.41	4.6	4.66
BRPF3	8.02	6.54	8.4	8.35	9.4	8.87
BRS3	0	0	0	0	0	0
BRSK1	0.53	0.43	0.46	0.91	0.76	0.97
BRSK2	1.26	0.75	0.86	0.79	1.13	1.04
BRWD1	4.61	2.46	2.66	4.36	4.27	3.59
BRWD3	1.8	1.02	1.61	2.29	2.67	2.16
BSCL2	70.87	84.64	77	40.42	31.89	43.83
BSDC1	22.78	22.05	20.51	26.8	23.37	29.03
BSG	341.22	419.09	375.34	231.54	221.77	244
BSN	0.08	0.04	0.05	0.08	0.15	0.14
BSND	0	0	0	0.05	0	0
BSPH1	0	0	0	0	0	0
BSPRY	11.47	13.84	13.22	11.02	10.6	12.38
BST1	4.56	3.58	4.87	3.44	5.48	4.51
BST2	1.13	0.09	0.28	7.89	6.65	6.93
BSX	0	0	0	0	0	0
BTAF1	5.31	3.24	4.48	6.17	6.5	5.39
BTBD1	31.56	18.79	26.32	24.03	27.82	22.04
BTBD10	20.14	14.67	16.59	30.43	31.19	26.14
BTBD11	0.04	0.07	0.11	0.08	0.1	0.1
BTBD16	1.25	0.37	0.73	0.66	0.95	0.5
BTBD17	0	0	0	0	0.16	0
BTBD18	0	0	0.05	0.05	0	0.04
BTBD19	0.4	0.77	0.68	0.47	0.35	0.5
BTBD2	27.86	35.23	33.6	20.8	22.91	28.41
BTBD3	6.45	4.5	5.96	6.61	8.13	6.16
BTBD6	15.79	16.97	14.59	9.44	10.18	11.41
BTBD7	4.11	2.81	4.58	7.51	7.01	5.97
BTBD8	0.43	0.36	0.9	0.97	0.86	0.65
BTBD9	2.09	1.98	2.27	2.58	2.48	2.55
BTC	6.24	2.46	3.46	6.88	6.73	5.05
BTD	6.2	4.57	5.59	2.92	3.22	3.01
BTF3	819.21	827.72	706.21	495.35	527.23	487.59
BTF3L4	27.41	20.39	23.82	35.22	37.1	32.8
BTG1	37.72	29.4	32.78	51.1	59.95	50.18
BTG2	2.1	1.13	1.35	2.94	3.83	4.1
BTG3	38.38	30.64	30.77	49.68	63.67	50.85
BTG4	0	0	0	0.08	0	0.37
BTK	0	0	0	0	0	0
BTLA	0	0	0	0	0.04	0
BTN1A1	0	0	0	0.02	0	0.02
BTN2A1	15.61	13.81	16.66	26.14	24.21	23.78
BTN2A2	6.89	7.12	7.22	13.68	15.36	14.97
BTN3A1	11.4	9.88	10.25	24.39	20.95	21.85
BTN3A2	12.54	11.43	11.39	18.02	18.38	16.53
BTN3A3	6.45	5.4	5.54	8.6	6.85	7.91
BTNL10	0	0	0	0	0	0.1
BTNL2	0	0	0	0	0	0
BTNL3	0	0	0	0	0	0
BTNL8	0	0	0	0	0	0.04
BTNL9	0.08	0.68	0.53	0.4	0.11	0.17
BTRC	1.66	1.71	1.67	1.8	2.1	1.81
BUB1	25.67	16.96	19.78	15.83	16.63	13.77
BUB1B	11.55	9.03	9.66	5.16	5.21	4.49
BUB3	54.1	50.76	55.36	36.98	34.25	35.38
BUD13	7.99	7.13	6.86	7.6	7.05	7.18
BUD31	52.14	51.01	42.48	63.88	68.24	53.84
BVES	0.95	0.7	0.79	1.39	0.71	1.06
BYSL	19.84	18.81	19.68	18.28	16.55	18.46
BZRAP1	0	0	0	0	0	0
BZW1	184.52	135.73	157.85	150.31	144.64	128.12
BZW2	145.54	151.41	142.12	92.88	96.33	88.12
C10orf10	11.93	12.31	12.5	48.91	63.93	57.38
C10orf105	0.03	0	0.02	0.01	0	0.03
C10orf107	0	0.07	0	0	0	0
C10orf11	3.2	5.16	4.55	3.67	2.46	2.75
C10orf111	0.18	0.15	0.29	0.13	0	0.08
C10orf113	0	0	0	0	0	0
C10orf12	0.94	0.45	0.89	1.75	0.96	1.38
C10orf120	0	0	0	0	0	0
C10orf126	0.71	0.24	0.5	0.43	0.56	0.29
C10orf128	0	0	0	0	0	0
C10orf131	0	0	0.07	0	0	0
C10orf142	0	0	0	0	0	0
C10orf2	4.65	4.91	4.99	5.22	4.61	4.86
C10orf25	0.05	0.37	0.42	0.45	0.38	0.29
C10orf32	2.27	1.3	1.56	1.82	0.81	1.08
C10orf35	21.82	27.96	26.41	26.07	24.6	27.37
C10orf53	0	0	0	0	0	0
C10orf54	14.92	15.59	15.12	14.31	12.66	15.22
C10orf55	2.38	1.47	2.19	4.5	5.1	5.5
C10orf62	0	0.14	0.09	0	0	0
C10orf67	0.05	0.11	0.14	0.12	0.18	0.12
C10orf71	0	0	0	0	0	0
C10orf76	4.42	3.78	4.81	4.31	4.93	4.41
C10orf82	0	0	0	0	0	0
C10orf88	1.69	1.58	1.66	3.38	3.34	2.59
C10orf90	0	0	0	0.02	0	0
C10orf91	0	0.13	0.23	0.33	0.42	0
C10orf95	0.96	0.89	0.99	1	0.94	1.27
C10orf99	0	0	0	0	0	0
C11orf1	14.46	16.58	15.04	15.96	15.94	13.91
C11orf16	0	0	0	0	0.07	0
C11orf21	0	0	0	0	0	0
C11orf24	16.48	23.14	22.89	27.75	22.39	27.25
C11orf30	2.97	2	3.11	3.72	3.52	3.47
C11orf31	87.47	110.67	82.32	47.76	48.32	64.04
C11orf40	0	0	0	0	0	0
C11orf42	0	0	0.03	0.07	0	0
C11orf44	0	0	0	0	0	0
C11orf45	1.75	1.96	2.08	1.36	1.25	1.45
C11orf49	16.34	13.36	14.15	7.28	9.75	8.49
C11orf52	7.52	7.86	6.52	8.4	9.58	8.5
C11orf53	0.27	0.15	0.06	0.12	0	0.06
C11orf54	4.03	3.87	4.36	4.92	5.82	3.78
C11orf57	7.07	4.6	6.35	7.19	8.12	8.14
C11orf58	41.59	31.49	36.8	45.51	45.91	37.51
C11orf63	2.4	1.25	1.27	1.65	1.66	1.45
C11orf65	0.16	0	0.12	0.3	0.28	0
C11orf68	19.66	23.34	23.52	35.33	28.2	36.63
C11orf70	4.3	1.29	4.41	2.54	2.68	3.86
C11orf71	4.34	3.74	4.45	3.74	3.12	2.53
C11orf73	24.31	28.38	27.33	19.4	23.28	22.76
C11orf74	22.62	22.08	20.06	20.28	15.66	15.81
C11orf80	12.73	11.61	11.89	7.04	7.87	8.1
C11orf84	20.61	25.14	23.41	17.5	16.72	19.06
C11orf85	0.29	0.33	0.09	0.69	0.26	0.87
C11orf86	0	0	0	0	0	0
C11orf87	0	0	0	0	0	0
C11orf88	0	0	0	0	0	0
C11orf91	2.23	1.95	1.54	1.66	1.96	2.04
C11orf94	0	0.34	0.15	0	0	0
C11orf95	2.46	2.48	2.81	2.68	1.9	2.31
C11orf96	0.24	0.46	0.23	0.79	2.93	2.79
C11orf97	0	0	0	0.29	0	0.28
C11orf98	81.45	108.34	90.09	47.06	46.22	43.89
C12orf10	19.01	24.57	21.23	13.78	14.36	15.7
C12orf29	8.93	5.53	7.15	10.48	10.33	9.28
C12orf4	5.55	3.37	4.51	4.12	6.02	4.03
C12orf40	0	0	0	0	0	0
C12orf42	0	0	0	0	0	0
C12orf43	9.86	9.62	9.34	8.93	8.71	9.42
C12orf45	24.28	25.65	22.07	23.55	24.26	21.94
C12orf49	22.13	17.68	22.05	20.26	22.25	21.81
C12orf50	0	0	0	0	0	0.08
C12orf54	0	0	0	0	0	0
C12orf56	1.84	0.73	0.92	1.8	1.48	1.08
C12orf57	88.29	107.95	102.65	49.1	56.66	57.04
C12orf60	1.29	1.28	2.46	3.65	4.67	3.36
C12orf65	15.57	14	12.18	14.83	17.47	11.54
C12orf66	3.14	2.76	2.89	3.78	3.95	3.72
C12orf71	0	0	0.04	0	0	0
C12orf73	7.32	5.52	5.7	8.86	7.53	6.62
C12orf74	0.58	0	0.06	0.66	0.14	0.3
C12orf75	376.45	354.93	349.37	230.07	293.6	278.11
C12orf76	1.73	1.7	1.38	1.44	2	1.55
C12orf77	0	0	0	0	0	0
C12orf79	0.21	0.2	0.16	0.49	0.69	0.41
C12orf80	0.12	0.07	0.09	0.17	0.22	0.28
C14orf1	81.9	94.77	85.28	34.25	35.47	34.45
C14orf105	5.58	5.37	6.02	3.19	2.99	3.04
C14orf119	21.45	22.13	18.68	18.53	17.57	18.48
C14orf132	0.81	0.65	1.15	0.44	0.85	0.5
C14orf142	22.6	17.98	18.11	12.81	13.09	9.58
C14orf159	8.73	8.26	8.06	7.65	6.87	8.99
C14orf166	162.17	164.21	146.74	128.79	124.04	121.58
C14orf169	6.48	6.3	6.99	4.14	4.28	4.03
C14orf177	0	0	0	0	0	0
C14orf178	0	0	0	0	0	0.13
C14orf180	0	0	0	0	0	0
C14orf2	111.49	152.17	139.42	98.99	82.73	98.06
C14orf28	0.72	0.57	0.64	0.75	1.85	0.97
C14orf37	0.1	0.05	0.01	0.11	0	0.13
C14orf39	0	0	0.01	0	0	0
C14orf79	2.03	3.82	2.88	2.25	2.92	2.12
C14orf80	14.36	24.76	17.33	6.95	6.93	7.34
C14orf93	3.46	3.76	4.23	5.67	4.87	5.96
C15orf26	0	0	0.02	0	0	0
C15orf27	0	0	0.08	0.06	0	0.17
C15orf32	0	0	0	0	0	0
C15orf38-AP3S2	2.92	2.08	2.49	1.21	0.95	1.19
C15orf39	12.56	15.54	16.28	28.95	26.43	32.8
C15orf40	8.51	11.55	10.22	10.26	10.8	9.69
C15orf41	4.55	3.75	3.55	3.47	1.93	3.28
C15orf43	0	0	0	0	0	0
C15orf48	92.98	106.05	83.2	285.14	306.72	263.35
C15orf52	4.86	4.3	5.11	8.58	7.85	7.47
C15orf53	0	0	0	0	0	0
C15orf54	0	0	0	0	0	0
C15orf56	0.14	0	0.07	0.07	0.5	0.1
C15orf57	3.73	2.96	3.73	4.01	4.77	3.97
C15orf59	0	0.01	0.01	0	0	0
C15orf61	8.47	8.9	7.77	6.23	6.13	7.24
C15orf62	0.36	0.54	0.56	0.23	0.53	0.47
C15orf65	2.77	2.56	3.17	2.61	4.47	2.43
C16orf13	111.74	157.7	116.31	53.25	73.26	75.6
C16orf45	0.68	0.64	0.5	0.77	0.48	0.72
C16orf46	1.39	1.2	1.96	1.07	1.31	1.39
C16orf47	0	0	0	0	0	0
C16orf52	3.97	1.74	2.47	4.04	4.69	3.68
C16orf54	0	0	0	0	0	0
C16orf58	57.62	63.45	63.64	47.95	42.2	50.93
C16orf59	10.98	15.66	13.74	3.1	2.84	4.76
C16orf62	4.14	4.43	4.1	3.26	2.35	3.24
C16orf70	7.47	9.45	9.71	12.94	14.27	13.75
C16orf71	0.55	0.15	0.2	0	0.1	0
C16orf72	12.25	8.52	10.39	14.06	15.6	14.06
C16orf74	3.37	5.08	3.71	3.69	3.12	2.4
C16orf78	0	0	0.04	0	0	0
C16orf82	0	0	0	0	0	0
C16orf86	0	0.98	0.37	0.18	0.11	0.46
C16orf87	6.4	4.87	6.31	13.05	11.52	10.45
C16orf89	0.08	0	0.02	0	0.28	0
C16orf90	0	0	0	0	0	0
C16orf91	28.07	32.8	28.91	25.37	23.02	25.99
C16orf92	0	0	0	0	0	0
C16orf93	1.53	2.26	1.82	0.3	0.94	0.54
C16orf95	1.59	2.69	1.79	0.91	1.34	0.94
C16orf96	0	0	0	0	0	0.04
C16orf97	0	0	0	0	0	0
C17orf100	3	2.61	2.5	2.49	1.58	3.39
C17orf102	0	0	0	0	0	0
C17orf104	1.35	0.61	1.15	1.22	1.32	1.15
C17orf105	0.41	0	0	0	0	0
C17orf107	0.1	0.29	0.27	0.16	0.34	0.18
C17orf112	0	0	0	0	0	0
C17orf47	0	0	0.03	0.03	0	0.13
C17orf49	36.34	53.64	40.09	42.28	38.67	39.62
C17orf50	0	0	0.04	0	0	0
C17orf51	0.46	0.54	0.76	0.94	0.77	0.81
C17orf53	4.85	7.05	7.57	6.81	5.59	7.79
C17orf58	7.54	6.12	5.79	4.99	6.41	6.19
C17orf59	8.02	8.97	8.3	4.78	3.16	5.5
C17orf62	31.54	32.68	29.76	20.31	19.19	20.48
C17orf64	0	0	0	0	0	0.08
C17orf67	2.58	1.72	1.78	2.82	4.06	3.2
C17orf74	0	0	0.05	0.04	0	0
C17orf75	2.79	2.68	2.58	3.16	3.36	2.76
C17orf77	0	0	0	0	0	0
C17orf78	0	0	0.06	0.08	0	0
C17orf80	8.11	4.72	5.4	6.27	5.22	5.27
C17orf82	0	0.17	0	0	0	0
C17orf85	2.64	2.19	2.59	2.46	2.09	2.39
C17orf89	78.77	115.75	83.7	17.99	23.69	26.2
C17orf96	11.48	12.55	12.06	8.58	11.08	11.41
C17orf97	1.67	2.97	2.19	1.73	1.54	1.42
C17orf98	0	0	0	0	0	0
C17orf99	0	0.08	0.11	0	0	0.07
C18orf21	15.37	14.59	13.78	17.75	23.69	15.92
C18orf25	9.79	7.49	9.74	26.69	23.51	23.56
C18orf32	57.32	48.25	38.07	47.24	82.63	48.73
C18orf42	0	0	0.03	0	0	0
C18orf54	1.96	1.17	1.65	1.55	1.85	1.62
C18orf63	0	0	0	0	0	0
C18orf65	0.29	0.28	0.27	0.31	0.51	0.3
C18orf8	11.1	14.37	14.51	22.39	18.4	19.54
C19orf12	2.79	4.09	3.9	4.66	4.2	5.06
C19orf18	0	1.42	0.58	0.6	2.25	0.5
C19orf24	28.7	39.72	34.96	17.02	15.49	24.1
C19orf25	9.41	11.76	10.37	6.03	5.12	6.7
C19orf26	0.35	0.78	0.43	0.55	0.72	0.64
C19orf33	326.16	495.83	360.82	316.77	311.62	314.44
C19orf35	0	0.03	0	0	0	0.03
C19orf38	0.15	0.17	0	0.28	0.26	0.21
C19orf43	171.79	233.88	189.85	107.26	130.25	141.07
C19orf44	0.82	1.34	1.08	1.11	1.2	1.07
C19orf45	0	0	0.05	0	0	0.04
C19orf47	6.68	8.66	8.92	6.25	5.49	6.84
C19orf48	94.74	120.03	98.84	92.88	74.38	94.03
C19orf52	10.62	14.56	11.67	7.13	8.91	9.12
C19orf53	81.95	91.57	78.2	52.14	62.94	63
C19orf54	5.18	3.92	4.48	8.22	6.91	7.53
C19orf57	0.5	0.31	0.32	0.15	0.22	0.26
C19orf60	34.8	54.75	36.11	13.19	14.46	21.3
C19orf66	11.9	15.84	16.73	34.61	32.12	32.83
C19orf67	0	0.18	0.03	0.05	0.19	0
C19orf68	7.27	10.77	8.42	5.9	6.46	7.6
C19orf70	38.19	56.17	44.68	24.61	21.47	28.22
C19orf71	0.53	1.33	2.34	1.38	0.7	1.46
C19orf73	1.87	1.3	1.89	1.21	1.65	3.1
C19orf80	0	0	0	0	0	0
C19orf81	0	0.25	0.17	0	0	0
C19orf84	0	0	0	0	0	0
C1D	22.8	15.78	18.35	20.02	29.1	19.67
C1GALT1	17.79	9.93	13.37	19.76	23.65	15.85
C1GALT1C1	34.56	26.31	29.88	36.85	35.11	30.79
C1GALT1C1L	1.65	1.98	1.85	2.98	3.5	3.47
C1QA	0	0	0	0	0	0
C1QB	0	0	0	0	0	0
C1QBP	98.91	111.46	89.5	71.27	75.17	67.05
C1QC	0	0	0	0	0	0
C1QL1	1.36	2.31	1.56	0.83	1.1	0.96
C1QL2	0	0	0	0	0	0.03
C1QL3	0.48	0.23	0.55	0.65	1.11	0.66
C1QL4	0.3	0.16	0.22	0.14	0.13	0.2
C1QTNF1	1.22	1.33	1.53	10.22	10.98	12.54
C1QTNF2	0.06	0.07	0.12	0	0.06	0.03
C1QTNF3	0.08	0.18	0.13	0.04	0.25	0.21
C1QTNF4	0	0	0	0	0	0
C1QTNF5	0.47	0.13	0.17	0.38	0	0.21
C1QTNF6	3.59	2.99	3.42	3.09	3.58	4.03
C1QTNF7	0	0	0	0	0	0
C1QTNF8	0	0	0	0	0	0
C1QTNF9	0	0	0	0	0	0
C1QTNF9B	0	0.1	0.04	0	0	0
C1QTNF9B-AS1	0.9	1.61	1.91	0.36	0	0.1
C1R	2.48	2.67	3.42	14.78	12.3	13.32
C1RL	8.42	8.64	10.09	15.21	14.3	14.95
C1S	3.17	2.98	3.05	10.59	9.81	9.47
C1orf100	0	0	0	0	0	0
C1orf101	0	0	0.01	0	0.04	0
C1orf105	0	0.28	0.13	0	0	0.08
C1orf106	31.96	35.45	39.37	53.88	49.18	56.74
C1orf109	8.33	6.64	8.23	9.08	8.74	8.27
C1orf110	0	0	0.05	0	0	0
C1orf111	0	0	0	0	0.12	0
C1orf112	15.51	13.52	12.9	12.35	10.62	10.35
C1orf115	5.08	4.93	5.29	6.09	5.98	6.6
C1orf116	44.57	42.19	45.87	72.09	62.67	71.77
C1orf122	52.17	71.66	55.08	23.05	28.76	31.08
C1orf123	23.95	26.12	22.7	22.28	22.44	22.86
C1orf127	0	0	0	0.03	0	0
C1orf131	15.59	13.95	13.5	13.78	15.39	13.31
C1orf137	0	0	0	0	0	0
C1orf141	0	0	0	0	0	0
C1orf146	0	0.51	0	0	0	0
C1orf158	0	0	0	0	0	0
C1orf159	8.76	11.99	11.04	4.73	5.89	6.53
C1orf162	0.71	0.1	0.26	0.5	0.7	0.4
C1orf167	0	0	0	0	0	0.02
C1orf168	0	0	0	0.08	0.34	0.29
C1orf174	16.11	14.39	12.22	10.24	9.63	7.8
C1orf177	0.18	0.25	0.09	0	0.08	0.33
C1orf185	0	0	0	0	0	0
C1orf186	15.84	18.17	17.15	15.46	15.84	16.33
C1orf189	0	0.42	0.06	0.24	0	0.11
C1orf194	0	0	0	0	0	0
C1orf195	0	0	0	0.96	0	0
C1orf198	36.15	31.5	34.77	30.6	28.81	29.84
C1orf204	0.63	0.28	0.37	0.14	0.34	0.55
C1orf21	2.5	2.63	2.65	1.75	2.07	1.84
C1orf210	16.55	18.13	17.45	12.15	16.13	16.7
C1orf216	8.56	8.69	8.57	7.01	5.48	6.9
C1orf226	4.5	3.38	3.96	3.71	4.78	5.22
C1orf228	0.46	0.15	0.81	0.69	0.97	0.97
C1orf229	0.2	0.3	0.1	0	0.24	0.15
C1orf233	3.07	5.98	3.44	1.13	0.83	1.3
C1orf234	0	0	0	0	0	0
C1orf27	13.12	7.59	8.9	9.16	10.79	8.49
C1orf35	31.6	45.55	34.45	28.58	33.71	30.98
C1orf43	163.09	168.4	167.42	193.6	196.21	192.5
C1orf50	9.53	10.18	10.59	7.11	6.21	6.3
C1orf52	6.43	6.51	6.03	9.48	8.89	8.05
C1orf53	11.18	13.56	9.87	3.3	3.67	3.8
[truncated: 17,249 more rows]

## Sheet: WT vs IRF1 KO Human hepatocyte
	WT1	WT2	WT3	IRF1 KO1	IRF1 KO2	IRF1 KO3
A1BG	5.04	2.52	4.08	3.28	5.01	4.89
A1CF	0.01	0	0	0	0	0
A2M	0	0	0	0	0	0
A2ML1	0	0	0	0.01	0	0
A3GALT2	0.09	0	0.12	0	0	0
A4GALT	11.28	9.28	11.36	10.69	11.99	12.5
A4GNT	0.32	0.32	0.46	0.59	0.39	0.29
AAAS	43.6	44.42	43.62	45.65	42.01	39.74
AACS	16.46	16.77	16.86	19.47	18.06	18.33
AADAC	0.05	0.2	0.12	0.15	0.03	0.05
AADACL2	0	0	0	0	0	0
AADACL3	0	0	0	0	0	0
AADACL4	0	0	0	0	0	0
AADAT	3.41	4.61	3.59	3.94	3.83	4.02
AAED1	12.96	12.18	12.19	10.75	11.66	12.29
AAGAB	24.52	25.99	23.82	22.92	21.58	21.6
AAK1	2.72	2.81	2.76	2.84	2.76	2.88
AAMDC	45.66	52.01	46.19	55.08	50.3	48.6
AAMP	78.87	77.28	77.51	81.93	77.89	76.99
AANAT	0.2	0.15	0.24	0.08	0.16	0.1
AAR2	26.81	27.39	27.81	28.34	26.43	25.39
AARD	0	0	0	0	0	0
AARS	49.35	52.73	51.46	48.3	44.39	44.26
AARS2	9.93	9.76	9.8	10.63	9.98	11.12
AARSD1	12.8	11.88	13.32	13.14	12.15	10.49
AASDH	5.26	5.69	4.55	4.75	4.23	4.6
AASDHPPT	12.42	13.01	11.63	12.45	10.9	10.75
AASS	1.4	1.46	1.5	0.2	0.15	0.14
AATF	31.37	31.75	33.28	34.5	34.94	33.67
AATK	0.28	0.28	0.22	0.27	0.31	0.39
ABAT	0.45	0.46	0.51	0.4	0.44	0.38
ABCA1	11.19	11.83	11.23	12.9	12.11	11.44
ABCA10	0.01	0.01	0.01	0.02	0.01	0
ABCA12	0.31	0.35	0.32	0.11	0.1	0.11
ABCA13	0	0	0	0	0	0
ABCA2	18.06	13.31	16.48	17.11	20.55	20.71
ABCA3	34.4	31.72	33.33	32.45	32.52	31.16
ABCA4	0.09	0.16	0.12	0.07	0.1	0.08
ABCA5	1.2	1.27	1.11	1.42	1.39	1.37
ABCA6	0	0	0	0	0	0
ABCA7	7.32	5.3	6.72	6.61	8.08	8.63
ABCA8	0.42	0.35	0.37	0.35	0.32	0.31
ABCA9	0	0	0	0	0	0
ABCB1	0	0.01	0	0	0	0.01
ABCB10	6.41	7.68	7.45	6.84	6.89	6.88
ABCB11	0	0	0	0	0	0
ABCB4	0.01	0	0.02	0.02	0.05	0.01
ABCB5	0	0	0	0	0	0
ABCB6	8.71	8.48	9.04	9.16	10.25	9.39
ABCB7	17.35	17.98	16.78	18.71	17.84	20.19
ABCB8	16.95	15	16.52	13.6	14.69	13
ABCB9	3.56	2.96	3.13	3.07	3.58	3.38
ABCC1	23.52	23.12	22.59	24.9	23.86	22.98
ABCC10	11.12	9.99	10.87	11.54	11.06	10.86
ABCC11	0	0.03	0.03	0	0.02	0.01
ABCC12	0	0	0	0	0	0
ABCC2	0.36	0.46	0.33	0.27	0.31	0.29
ABCC3	13.42	12.65	13.77	9.74	8.96	8.75
ABCC4	15.96	17.89	16.22	17.02	15.28	16.23
ABCC5	20.85	22.07	21.05	25.54	24.32	23.84
ABCC6	1.34	1.36	1.82	1.31	1.57	1.94
ABCC8	0	0	0	0	0	0
ABCC9	0	0	0	0	0	0
ABCD1	14.98	11.01	13.19	13.6	16.68	15.02
ABCD2	0	0	0	0	0	0
ABCD3	29.52	30.7	26.87	28.46	26.05	28.8
ABCD4	11.14	11.16	11.91	12.2	11.69	10.78
ABCE1	30.63	33.17	29.06	27.42	23.93	25.73
ABCF1	58.5	59.97	60.31	57.36	56.07	56.21
ABCF2	48.94	50.29	52.84	42.64	39.85	38.06
ABCF3	28.54	27.79	29.25	32.23	31.42	29.69
ABCG1	9.69	9.76	11.03	15.29	15.91	15.96
ABCG2	1.26	1.18	1.3	1.66	1.59	1.71
ABCG4	0.57	0.51	0.55	0.63	0.72	0.61
ABCG5	0	0	0	0	0	0
ABCG8	0	0	0	0	0	0
ABHD1	0.13	0.1	0.08	0.14	0.03	0.12
ABHD10	9.54	9.84	8.6	8.95	9.3	9.96
ABHD11	12.07	11.98	12.31	12.2	12.56	12.72
ABHD12	72.05	73.24	72.56	71.37	75.23	73.31
ABHD12B	0.06	0.05	0.15	0.03	0.06	0.03
ABHD13	2.36	2.21	1.86	1.71	2.26	2.08
ABHD14A	12.01	11.19	12.38	12.84	12.79	11.63
ABHD14B	16.71	16.3	16.08	14.78	15.29	15.33
ABHD15	6.36	5.92	6.24	6.34	6.55	6.62
ABHD16A	18.24	18.52	16.58	16.23	15.29	15
ABHD16B	2.22	1.34	1.88	1.12	1.95	2.37
ABHD17A	47.62	24.42	39.86	32.34	65.91	58.63
ABHD17B	12.03	11.83	11.37	11.2	13.65	13.94
ABHD17C	4.78	4.79	4.6	4.2	5.11	5.07
ABHD2	19.82	20.79	19.79	20.34	18.91	19.85
ABHD3	18.05	20.3	16.74	19.61	18.32	18.83
ABHD4	66.95	68.18	68.26	78.67	76.12	74.32
ABHD5	2.98	3.14	2.86	3.02	2.65	2.83
ABHD6	3.92	4.38	4.29	3.71	4	4.08
ABHD8	15.75	12.17	16.06	15.22	20.42	19.41
ABI1	21.05	22.23	20.67	22.84	21.24	21.89
ABI2	16.06	16.77	15.77	17.94	17.47	17.53
ABI3	0.05	0.1	0.14	0.07	0.02	0
ABI3BP	0.35	0.42	0.3	0.48	0.51	0.51
ABL1	37.31	36.06	38.63	36.84	37.19	37.31
ABL2	7.88	7.92	8.15	7.17	6.65	7.7
ABLIM1	16.8	18.34	16.04	22.18	20.44	22.32
ABLIM2	1.04	0.86	0.74	0.96	0.78	0.68
ABLIM3	7.88	8.03	8.54	6.44	6.45	6.42
ABO	0	0	0	0	0	0
ABR	62.68	63.3	63.78	67.77	64.9	65.52
ABRA	0	0	0	0	0	0
ABRACL	31.32	32.73	37.8	33.28	33.07	31.96
ABT1	15.82	15.29	17.06	14.72	14.01	15.16
ABTB1	10.5	8.81	10.61	12.28	13.12	12.88
ABTB2	4.94	4.58	4.77	3.7	4.29	4.08
ACAA1	15.44	15.56	15.81	15.7	14.89	14.93
ACAA2	39.48	41.93	38.69	41	40.61	41.44
ACACA	20.79	21.97	21.44	22.87	21.84	21.64
ACACB	3.7	3.79	3.93	5.05	4.86	4.54
ACAD10	6.45	6.73	6.61	6.65	6.82	6.13
ACAD11	6.24	6.57	6.39	6.59	6.26	6.55
ACAD8	10.37	10.01	10.2	10	10.13	9.19
ACAD9	35.08	36	35.86	46.6	47.12	43.8
ACADL	0	0	0	0	0	0
ACADM	24.14	26.85	25.25	26.09	24.73	26.08
ACADS	13.28	10.52	12.79	12.65	14.14	15.36
ACADSB	2.17	2.48	2.33	2.44	2.4	2.5
ACADVL	195.44	202.45	209.7	188.07	185.5	176.6
ACAN	0	0	0	0	0	0
ACAP1	0.33	0.23	0.39	0.56	0.32	0.41
ACAP2	8.68	9.23	8.86	10.46	10.17	9.96
ACAP3	15.44	11.3	14.26	11.41	15.21	14.8
ACAT1	34.03	35.6	34.37	33.91	32.63	34.52
ACAT2	60.95	67.44	62.43	56.84	50.09	56.4
ACBD3	14.36	16.05	15.29	13.93	14.49	14.44
ACBD4	6.23	6.19	6.44	5.42	5.41	6.59
ACBD5	14.49	14.88	14.41	14.08	14.42	15.28
ACBD6	35.5	35.05	34.36	32.28	32.21	33.51
ACBD7	10.56	11.58	9.35	9.12	8.5	9.45
ACCS	2.32	2.34	2.58	2.62	2.89	2.18
ACCSL	0	0	0	0.02	0	0
ACD	16.48	15.17	15.89	13.49	13.7	13.04
ACE	0.01	0.08	0.08	0	0.01	0
ACE2	0.03	0.02	0.06	0	0	0
ACER1	0.11	0.04	0	0	0	0
ACER2	2.15	2.71	2.16	2.2	2.35	2.2
ACER3	3.14	3.23	3	2.86	3.18	3.25
ACHE	0.32	0.17	0.23	0.11	0.25	0.15
ACIN1	120.45	116.31	119.6	128.04	125.4	122.57
ACKR1	0	0	0	0	0	0
ACKR2	0.01	0.02	0.01	0.03	0.02	0.01
ACKR3	6.95	6.47	6.07	10.21	9.27	8.89
ACKR4	0.25	0.22	0.12	0.27	0.34	0.32
ACLY	96.96	101.84	100.62	91.32	86.08	88.14
ACMSD	0	0	0	0	0	0
ACO1	57.56	61.44	58.58	45.79	41.99	44.2
ACO2	34.39	35.75	36	37.58	34.6	35.03
ACOT1	5.94	5.69	6.08	5.49	5.39	5.62
ACOT11	1.56	1.27	1.38	1.98	1.54	1.97
ACOT12	0	0	0	0	0	0
ACOT13	10.57	11.11	11.68	11.19	10.74	10.99
ACOT2	19.31	18.4	18.54	18.16	21.72	19.93
ACOT4	0.03	0.04	0.07	0.12	0.09	0.13
ACOT6	0	0	0	0.04	0	0.09
ACOT7	104.73	96.18	104.66	97.67	99.17	101.56
ACOT8	23.93	21.55	24.05	25.52	24.31	25.35
ACOT9	53.48	55.38	54.31	47.6	49.04	49.02
ACOX1	5.4	5.92	5.56	5.64	5.22	5.52
ACOX2	0.37	0.26	0.46	0.46	0.22	0.2
ACOX3	5.64	5.73	5.89	6.25	6.15	6.01
ACOXL	0.02	0.01	0.05	0.03	0.08	0.02
ACP1	73.71	76.73	69.96	72.47	68.27	70.58
ACP2	17.26	17.5	18	16.83	17.17	17.36
ACP5	0.63	0.47	0.54	0.43	0.67	0.57
ACP6	15.32	15.2	14.98	14.8	14.84	15.48
ACPP	0.01	0.05	0.02	0.09	0.11	0.05
ACPT	0.02	0	0	0.03	0.07	0.03
ACR	0.02	0.05	0	0.03	0	0.03
ACRBP	0.21	0.15	0.12	0.16	0.22	0.25
ACRC	1	0.72	0.67	0.6	0.67	0.77
ACRV1	0.07	0.07	0.08	0.07	0.29	0.2
ACSBG1	0.24	0.23	0.14	0.18	0.24	0.21
ACSBG2	0.2	0.21	0.17	0.33	0.23	0.27
ACSF2	17.02	16.68	18.99	19.8	17.49	17.92
ACSF3	7.49	7.04	7.32	7.22	7.25	7.59
ACSL1	9.46	10.68	9.57	10.94	10.75	11.27
ACSL3	31.98	33.62	30.92	34.11	33.04	33.28
ACSL4	19.05	21.72	20.19	19.48	18.88	19.15
ACSL5	3.11	3.81	3.17	0.89	0.92	0.97
ACSL6	0	0.01	0	0.01	0	0.01
ACSM1	0	0	0	0	0	0
ACSM2A	0	0	0	0	0	0
ACSM2B	0	0	0	0	0	0
ACSM3	0.94	1.01	0.81	0.62	0.48	0.91
ACSM4	0	0	0	0	0	0
ACSM5	0	0	0	0	0	0
ACSM6	0.03	0	0.02	0.02	0.03	0
ACSS1	1.82	1.88	1.64	1.51	1.42	1.62
ACSS2	15.27	16.12	15.38	15.83	15.74	14.73
ACSS3	0	0.01	0	0	0	0
ACTA1	0.07	0.02	0.03	0	0	0.06
ACTA2	3.62	3.29	3.89	1.12	0.96	0.59
ACTB	2946.14	2571.75	2786.87	2367.08	2459.11	2512.65
ACTBL2	0	0.02	0	0.01	0.03	0
ACTC1	0.24	0.14	0.19	0.03	0.12	0.05
ACTG1	1034.17	990.16	1029.74	900.12	898.16	906.82
ACTG2	0	0	0.06	0.09	0.16	0.04
ACTL10	0.86	0.38	0.61	0.42	0.43	0.56
ACTL6A	84.24	88.14	86.17	98.1	97.76	97.05
ACTL6B	0.02	0	0	0	0	0
ACTL7A	0.04	0	0	0	0	0
ACTL7B	0	0.03	0	0.06	0	0
ACTL8	0.09	0.04	0.1	0.02	0.1	0.11
ACTL9	0	0	0	0	0	0
ACTN1	147.62	140.48	145.93	134.75	132.07	131.8
ACTN2	0.01	0	0	0.01	0	0
ACTN3	0.02	0.05	0.05	0.08	0.06	0.04
ACTN4	202.34	177.4	192.35	205.59	206.64	207.56
ACTR10	28.62	30.72	28.61	30.26	27.61	31.56
ACTR1A	90.04	96.03	91.9	95.98	91.5	89.99
ACTR1B	41.38	42.29	45.09	44.65	43.91	43.13
ACTR2	85.12	92.87	86.9	81.64	79.01	82.64
ACTR3	52.19	53.14	50.72	46.76	45.99	47.22
ACTR3B	3.91	3.64	4.21	3.55	3.16	4.15
ACTR3C	2.64	3.18	3.13	2.58	2.49	2.46
ACTR5	8.43	9.22	9.09	8.6	8.93	8.05
ACTR6	13.08	13.16	10.85	11.53	8.4	11.91
ACTR8	6.99	7.02	6.72	6.48	6.53	6.77
ACTRT1	0	0	0	0	0	0
ACTRT2	0	0	0	0	0	0
ACTRT3	0	0.02	0	0	0	0
ACVR1	12.22	12.6	11.96	13.48	13.25	12.22
ACVR1B	9.88	9.73	9.99	10.38	10.79	10.2
ACVR1C	0.01	0.04	0.02	0.01	0.01	0.01
ACVR2A	1.58	1.7	1.41	1.66	1.58	1.58
ACVR2B	0.98	0.97	0.87	1.13	1.04	0.89
ACVRL1	0.13	0.13	0.18	0.23	0.25	0.14
ACY1	9.87	10.61	10.97	9.35	8.88	9.03
ACY3	0.19	0.26	0.06	0.09	0	0.14
ACYP1	25.68	25.3	26.47	24.57	25.14	23.19
ACYP2	3.04	2.06	2.64	2.47	3.29	3.4
ADA	18.07	17.84	18.94	20.37	18.96	19.29
ADAD1	0	0	0	0	0	0
ADAD2	0.01	0	0	0.02	0	0
ADAL	6.11	5.84	5.34	6.19	5.63	6.1
ADAM10	44.02	46.89	42.62	43.96	42.68	44
ADAM11	1.48	1.33	1.48	1.57	1.7	1.51
ADAM12	4.98	5.05	5.1	6.75	6.2	6.4
ADAM15	145.46	132.3	137.79	134.37	133.67	130.32
ADAM17	18.66	21.02	18.25	20.63	20.26	20.87
ADAM18	0	0	0	0	0	0
ADAM19	13.54	14.35	13.57	15.63	15.73	14.94
ADAM2	0	0	0	0	0	0
ADAM20	0.03	0.01	0.01	0	0.02	0.01
ADAM21	0.19	0.1	0.18	0.18	0.17	0.23
ADAM22	3.51	4.01	3.46	5.17	4.96	5.35
ADAM23	0	0.01	0.01	0	0	0
ADAM28	0	0	0	0	0	0
ADAM29	0.02	0	0.01	0	0	0
ADAM30	0	0	0	0	0	0
ADAM32	0.13	0.23	0.08	0.15	0.11	0.08
ADAM33	0.16	0.17	0.14	0.1	0.19	0.22
ADAM7	0	0	0	0	0	0
ADAM8	2.46	1.8	2.22	2.05	2.59	2.49
ADAM9	145.33	157.35	148.12	161.68	151.84	154.34
ADAMDEC1	0	0	0	0	0	0
ADAMTS1	5.26	4.57	5.08	2.42	2.69	2.71
ADAMTS10	23.68	16.04	20.51	19.07	24.42	23.99
ADAMTS12	4.42	4.87	4.42	4.6	4.41	4.23
ADAMTS13	2.78	2.28	2.74	2.38	2.73	2.66
ADAMTS14	1.19	1.12	1.12	1.31	1.4	1.33
ADAMTS15	13.51	12.87	13.52	14.65	14.57	14.44
ADAMTS16	5.79	5.63	5.73	6.27	6.17	5.97
ADAMTS17	0	0.01	0.01	0	0.02	0.01
ADAMTS18	0.04	0.02	0.02	0.03	0.05	0.02
ADAMTS19	0	0	0	0	0	0
ADAMTS2	0	0	0.01	0	0.01	0
ADAMTS20	0	0	0	0	0	0
ADAMTS3	0.37	0.43	0.42	0.52	0.63	0.62
ADAMTS4	0.38	0.35	0.43	0.5	0.41	0.56
ADAMTS5	0.59	0.57	0.6	0.59	0.55	0.66
ADAMTS6	0.43	0.47	0.4	0.42	0.45	0.32
ADAMTS7	12.45	9.05	11.35	10.05	12.83	12.75
ADAMTS8	0.17	0.16	0.14	0.13	0.12	0.11
ADAMTS9	0	0	0	0	0	0
ADAMTSL1	0.87	0.81	0.72	0.76	0.41	0.53
ADAMTSL2	0.03	0	0.03	0.01	0.02	0.03
ADAMTSL3	3.07	3.16	3.16	3.06	3.14	2.85
ADAMTSL4	5.92	5.03	5.5	5.69	6.11	5.42
ADAMTSL5	9.22	6.9	8.33	7.73	10.23	9.55
ADAP1	2.04	1.64	1.91	0.78	0.88	1.52
ADAP2	0.5	0.41	0.39	0.82	0.62	0.87
ADAR	121.37	132.15	124.68	101.75	98.39	95.44
ADARB1	8.4	9.03	8.6	7.87	7.67	7.43
ADARB2	0	0	0	0	0	0
ADAT1	7.37	7.62	6.77	6.23	6.05	6.06
ADAT2	1.08	1.03	1.08	1.15	1.03	0.97
ADAT3	4.01	1.15	2.47	1.81	4.54	3.95
ADCK1	2.51	2.36	2.57	1.91	1.47	2.05
ADCK2	19.73	19.69	19.11	16.59	16.75	15.56
ADCK3	18.91	17.41	19.37	18.74	18.26	20
ADCK4	11.06	9.96	11.02	11.27	12.6	12.03
ADCK5	11.89	9.63	11.41	10.07	11.06	11.98
ADCY1	0.08	0.02	0.11	0.1	0.08	0
ADCY10	0.01	0.01	0.02	0.01	0.03	0.02
ADCY2	0	0	0	0	0	0
ADCY3	25.08	23.85	24.77	26.44	24.68	24.59
ADCY4	0.03	0	0	0.02	0.05	0.01
ADCY5	0.04	0.06	0.03	0.01	0.04	0.05
ADCY6	22.79	22.48	21.9	24.39	24.24	24.16
ADCY7	11.59	11.25	11.37	12.93	13.36	12.72
ADCY8	0	0	0	0	0	0
ADCY9	12.7	12.22	12.69	12.21	13.53	13.68
ADCYAP1	0	0	0	0	0	0
ADCYAP1R1	0	0.01	0.01	0	0	0
ADD1	58.56	59.9	60.02	59.1	59.6	60.96
ADD2	0.16	0.21	0.2	0.02	0.01	0.04
ADD3	20.26	21.57	20.05	22.42	21.82	23.83
ADGB	0	0	0	0	0	0
ADGRA1	0	0	0	0	0.01	0
ADGRA2	8.38	7.08	7.91	8.93	11.23	10.51
ADGRA3	11.83	12.1	11.3	11.91	11.69	11.79
ADGRB1	0.14	0.11	0.15	0.19	0.14	0.17
ADGRB2	5.93	4.57	6.14	4.81	6.2	6.62
ADGRB3	0	0	0	0	0	0
ADGRD1	0	0	0	0	0	0
ADGRE1	0	0.01	0	0	0	0
ADGRE2	0.05	0.07	0.08	0.07	0.06	0.06
ADGRE3	0	0	0	0	0	0
ADGRE5	35.92	35.92	38.07	36.95	36.66	37.42
ADGRF1	0.05	0.04	0.03	0.01	0.02	0.01
ADGRF2	0	0	0	0.01	0	0
ADGRF3	0.21	0.18	0.16	0.17	0.16	0.12
ADGRF4	0.55	0.56	0.42	0.22	0.21	0.17
ADGRF5	0.14	0.11	0.14	0.08	0.04	0.06
ADGRG1	2.35	2.4	2.05	3.36	3.07	3.29
ADGRG2	11.26	11.46	10.4	11.18	10.48	10.26
ADGRG3	0	0	0	0	0	0
ADGRG4	0	0	0	0	0	0
ADGRG5	0.01	0.04	0.02	0.03	0.05	0.02
ADGRG6	19.88	19.85	19.03	19.47	18.42	19.82
ADGRG7	0	0	0	0	0	0
ADGRL1	9.38	7.67	9.26	9.69	10.16	10.51
ADGRL2	0.37	0.33	0.47	0.8	0.73	0.77
ADGRL3	0	0.01	0	0	0	0.01
ADGRL4	0	0	0	0	0	0
ADGRV1	0	0	0	0	0	0
ADH1A	0	0	0	0	0	0
ADH1B	0.01	0	0	0	0	0
ADH1C	0	0	0	0	0	0
ADH4	0	0	0	0	0	0
ADH5	64.4	68.51	63.18	68.32	65.17	67.49
ADH6	0	0	0	0.03	0.03	0
ADH7	0	0	0	0	0	0
ADHFE1	0.69	0.67	0.45	0.49	0.58	0.52
ADI1	54.52	54.8	54.66	56.95	59.59	56.42
ADIG	0	0	0	0.07	0	0
ADIPOQ	0.02	0.02	0.02	0	0.01	0.02
ADIPOR1	56.36	63.18	58.8	65.76	59.53	62
ADIPOR2	48.25	50.21	48.89	50.81	50.85	49.32
ADIRF	2.39	3.36	2.22	2.19	2.28	2.47
ADK	30.18	32.12	29.76	27.52	26.12	28.05
ADM	2.16	2.04	2.01	2.5	2.74	2.79
ADM2	0.34	0.28	0.23	0.42	0.41	0.54
ADM5	2.55	2.3	2.58	2.32	2.74	2.94
ADNP	33.06	34.83	33.15	34.21	33.51	33.03
ADNP2	10.07	10.51	10.52	10.28	10.14	9.63
ADO	6.89	5.86	6.1	5.14	6.06	5.92
ADORA1	5.37	5.24	5.33	5.63	5.67	5.16
ADORA2A	11.05	10.2	10.07	7.39	6.48	7.57
ADORA2B	10.92	10.19	11.18	9.28	8.93	9.42
ADORA3	0	0	0	0.02	0	0
ADPGK	30	30.22	29.67	30.63	27.97	29.3
ADPRH	0.8	0.84	0.57	0.54	0.47	0.67
ADPRHL1	1.53	1.08	1.19	1.07	1.44	1.45
ADPRHL2	34.36	32.06	32.36	29.69	28.93	28.91
ADPRM	3.35	4.88	3.16	3.78	3.1	3.37
ADRA1A	0.01	0	0	0	0	0
ADRA1B	0.79	0.83	0.76	0.74	0.54	0.63
ADRA1D	0.06	0.01	0	0.01	0.07	0.02
ADRA2A	0	0.01	0	0	0	0.01
ADRA2B	0.1	0.1	0.04	0.09	0.07	0.08
ADRA2C	0.01	0	0.08	0.04	0	0.02
ADRB1	1.24	0.75	0.92	0.69	1.29	1.11
ADRB2	2.49	2.39	1.87	1.61	1.57	1.53
ADRB3	0	0	0	0	0.02	0
ADRBK1	48.67	41.19	45.03	46.75	51.23	51.74
ADRBK2	1.03	1.14	1.11	1.16	1	0.97
ADRM1	157.2	120.96	147	118.62	138.23	138.42
ADSL	41.05	43.75	43.6	41.36	39.23	40.06
ADSS	29.18	28.2	26.71	25.92	26.16	30.1
ADSSL1	4.44	3.89	4.34	4.69	5.59	4.54
ADTRP	0.03	0.06	0.06	0.04	0.03	0.02
AEBP1	0.06	0.07	0.08	0.14	0.08	0.11
AEBP2	6.44	6.26	5.46	5.94	6.02	6.26
AEN	14.78	14.98	15.3	12.52	11.21	11.59
AES	233.48	192.08	210.63	234.88	270.15	266.73
AFAP1	14.84	14.91	15.39	15.64	15.51	16.3
AFAP1L1	8.92	9.59	9.61	8.49	7.94	7.86
AFAP1L2	2.89	2.73	2.72	3.83	3.16	4.01
AFF1	11.28	11.07	11.22	12.2	11.48	11.76
AFF2	0	0	0	0	0	0
AFF3	0.01	0.02	0.02	0.02	0.01	0.02
AFF4	14.71	14.6	14.72	15.63	14.49	14.58
AFG3L2	19.34	20.37	20.63	18.16	18.44	19.24
AFM	0	0	0	0	0	0
AFMID	11.78	13.29	12.88	14.12	13.39	14.7
AFP	0.03	0	0	0	0	0
AFTPH	11.64	12.12	10.52	10.98	9.5	10.81
AGA	2.08	2.33	1.86	1.76	1.97	2.59
AGAP1	7.3	7.55	7.2	7.68	8.01	8.34
AGAP11	0.25	0.31	0.39	0.35	0.29	0.26
AGAP2	2.35	1.27	1.67	1.55	2.3	2.21
AGAP3	42.14	34.84	42.76	33.64	37.71	37.1
AGAP4	12.47	11.27	11.46	12.61	12.17	12.69
AGAP5	2.31	2.52	2.27	2.79	3	2.4
AGAP6	7.18	6	6.25	7.54	6.85	7.22
AGAP9	11.95	11.89	10.69	11.62	12.32	11.78
AGBL1	0	0	0	0	0	0
AGBL2	0.35	0.31	0.34	0.31	0.2	0.31
AGBL3	0.2	0.21	0.29	0.18	0.2	0.2
AGBL4	0	0	0	0	0	0
AGBL5	31.33	30.56	30.69	33.53	31.09	30.51
AGER	5.86	5.91	5.93	5.98	6.54	5.78
AGFG1	9.86	10.63	9.7	9.51	8.94	9.03
AGFG2	5.6	5.6	6.03	5.45	5.04	5.24
AGGF1	8.39	8.62	7.36	6.58	6.58	7.79
AGK	21.96	24.58	22.3	19.17	20.45	19.9
AGL	4.18	4.64	4.17	4.69	4.43	4.41
AGMAT	0.93	1.08	0.99	0.97	0.96	1.08
AGMO	0	0	0	0	0	0
AGO1	10.78	10.96	10.33	11.64	11.93	11.49
AGO2	12.14	11.45	12.21	13.6	12.47	13.11
AGO3	5.32	5.63	5.71	6.05	5.55	5.62
AGO4	5.59	5.86	5.13	6.03	5.53	5.57
AGPAT1	71.88	72.07	68.94	79.21	76.14	74.39
AGPAT2	81.26	63.35	79.66	74.61	92.29	95.14
AGPAT3	20	19.73	20.28	16.65	18.17	19.42
AGPAT4	2.89	3.23	2.89	3	3.13	3.3
AGPAT5	5.49	5.69	5.01	5.03	4.96	5.36
AGPAT6	17.83	18.09	18.29	18.35	17.26	17.74
AGPAT9	2.17	2.19	2.14	2.21	1.64	2
AGPS	12.58	13.3	12.74	13.36	13.17	13.92
AGR2	181.47	202.61	189.93	140.33	130	134.83
AGR3	0	0	0	0	0	0.07
AGRN	112.12	66.11	92.3	71.22	109.88	111.09
AGRP	0.04	0.05	0.06	0	0	0
AGT	1.61	1.36	1.2	1.14	1.15	0.98
AGTPBP1	7.85	8.72	8.18	6.97	6.35	7.03
AGTR1	0	0	0	0	0	0
AGTR2	0	0	0	0	0	0
AGTRAP	46.6	43.8	46.74	48.88	47.34	46.36
AGXT	0	0	0	0	0	0
AGXT2	0	0	0	0	0	0
AHCTF1	16.79	18.39	17.81	16.71	15.1	15.57
AHCY	139.73	138.45	139.31	137.62	135.56	132.16
AHCYL1	64.02	66.77	62.13	62.93	59.63	62.03
AHCYL2	9.36	9.64	8.88	8.52	8.94	8.77
AHDC1	8.96	6.39	7.69	6.72	8.21	8.96
AHI1	3.65	4.12	3.4	3.75	3.23	3.63
AHNAK	162.33	175.49	167.68	161.49	153.71	150.65
AHNAK2	23.05	21.98	22.33	19.96	19.59	19.15
AHR	15.93	16.37	16.65	11.6	11.62	12.15
AHRR	9.06	8.47	8.31	9.14	9.06	9.62
AHSA1	134.22	138.91	139.41	156.14	158.57	160.19
AHSA2	21.99	21.91	20.6	20.46	20.34	21
AHSG	0	0	0.02	0	0	0
AHSP	0.07	0	0	0	0	0
AICDA	0	0	0	0	0	0
AIDA	40.67	45.1	37.37	35.75	32.94	35.02
AIF1	0	0	0	0	0.09	0.03
AIF1L	2.91	2.98	3	4.54	4.42	5.27
AIFM1	44.9	47.07	45.43	45.64	44.11	44.34
AIFM2	19.08	19.87	18.31	20.07	19.42	19.83
AIFM3	0.61	0.61	0.59	0.48	0.6	0.53
AIG1	6.24	8.38	6.8	9.37	8.97	8.9
AIM1	5	5.03	4.96	4.38	4.46	4.54
AIM1L	0.14	0.13	0.24	0.24	0.24	0.16
AIM2	0	0	0	0	0	0
AIMP1	22.81	24.73	23.23	22.68	21.69	21.21
AIMP2	54.24	51.55	52.4	44.57	46.66	49.55
AIP	99.62	91.3	96.91	105.38	110.39	107.04
AIPL1	0.03	0.01	0.01	0.01	0	0.03
AIRE	0	0	0	0	0	0
AJAP1	0	0	0	0	0	0
AJUBA	59.39	57.34	56.63	49.86	55.24	53.46
AK1	32.46	29.36	31.71	31.34	29.89	30.67
AK2	60.66	64.92	58.85	64.99	63.64	62.34
AK3	10.87	11.32	10.57	10.1	10.09	10.26
AK4	18.53	19.84	18.26	16.18	15.62	15.91
AK5	0.37	0.37	0.4	0.48	0.38	0.52
AK6	20.25	21.78	19.4	16.94	13.5	15.01
AK7	0.09	0.18	0.14	0.24	0.12	0.26
AK8	0.25	0.28	0.26	0.25	0.15	0.26
AK9	1.46	1.11	1.35	1.23	1.37	1.35
AKAP1	16.22	15.52	16.43	14.51	14.86	13.94
AKAP10	16.7	17.69	15.96	14.36	13.94	14.61
AKAP11	5.7	5.97	5.82	6.1	5.52	5.73
AKAP12	25.93	27.07	26.22	33.84	32.58	32.13
AKAP13	12.46	13.21	12.8	13.78	13.31	13.32
AKAP14	0	0.11	0	0.05	0.06	0
AKAP17A	15.85	13.12	13.92	13.86	18.75	17.58
AKAP2	38.08	39.02	38.41	28.7	26.79	29.28
AKAP3	0.46	0.6	0.42	0.44	0.59	0.58
AKAP4	0	0	0	0	0	0
AKAP5	3.55	3.68	3.11	3.8	3.6	4.06
AKAP6	0.22	0.2	0.26	0.3	0.33	0.28
AKAP7	0.15	0.29	0.28	0.23	0.27	0.27
AKAP8	16.19	13.99	14.84	14.19	15.16	15.06
AKAP8L	32.19	31.6	33.26	32.22	32.55	33.49
AKAP9	8	8.53	8.76	9.02	8.45	8.33
AKIP1	18.93	19.08	20.78	19.93	20.22	22.15
AKIRIN1	22.49	23.43	20.6	21.07	20.92	22.82
AKIRIN2	15.28	15.56	16.19	15.87	17.34	18.02
AKNA	3.03	2.52	2.7	3.3	3.23	3.18
AKNAD1	0.04	0.02	0.09	0.04	0.06	0.08
AKR1A1	54.41	55.29	57.44	52.94	51.4	50.22
AKR1B1	412.1	417.73	421.67	367.15	362.44	347.66
AKR1B10	3.37	3.14	2.96	1.65	1.47	1.47
AKR1B15	0.03	0.09	0.02	0.07	0.11	0.03
AKR1C1	3.31	2.67	3.29	2.46	1.72	2.13
AKR1C2	1	0.7	0.97	0.23	0.15	0.45
AKR1C3	8.85	7.78	10.74	5.56	5.17	7.08
AKR1C4	0	0	0	0	0	0
AKR1D1	0.01	0.04	0.01	0	0	0
AKR1E2	0	0	0	0	0	0
AKR7A2	31.81	30.19	30.61	31.71	33.87	31.67
AKR7A3	0.72	0.57	0.5	0.72	1.17	0.66
AKT1	65.19	61.32	64.34	61.17	58.91	58.2
AKT1S1	44.11	37.56	42.7	44.45	48.92	48.52
AKT2	34.27	32.35	32.35	37.77	37.77	37.09
AKT3	19.97	22.56	21.46	23.53	21.34	22.9
AKTIP	6.88	7.01	6.14	6.14	5.34	5.4
ALAD	21.02	20.5	20.03	23.03	22.38	22.67
ALAS1	24.72	24.66	26.06	26.44	25.84	25.93
ALAS2	0.01	0	0.02	0.02	0.02	0
ALB	0	0	0.05	0	0	0
ALCAM	38.14	38.91	38.34	29.95	31.83	32.38
ALDH16A1	28.61	18.29	24.01	22.32	33.1	35.7
ALDH18A1	37.06	40.07	38.11	39.09	37.96	37.19
ALDH1A1	0	0	0	0	0	0
ALDH1A2	0	0	0	0	0	0.01
ALDH1A3	5.39	5.21	5.06	4.33	4.48	4.49
ALDH1B1	20.68	21.28	19.82	16.6	16.91	16.4
ALDH1L1	0.17	0.22	0.14	0.31	0.36	0.34
ALDH1L2	0.57	0.72	0.6	0.8	0.87	0.82
ALDH2	20.77	19.82	19.61	17.27	17.72	17.85
ALDH3A1	1.21	0.92	1.25	1.23	1.54	1.59
ALDH3A2	25.78	27.74	26.46	25.18	26.09	27.61
ALDH3B1	35.64	32.79	34.09	29.51	32.58	33.37
ALDH3B2	0.06	0.01	0.06	0.05	0	0.02
ALDH4A1	28.28	28.51	28.1	26.29	26.09	25.26
ALDH5A1	1.75	1.84	1.82	2.21	2.12	2.5
ALDH6A1	3.29	3.64	2.75	3.56	3.6	3.32
ALDH7A1	18.71	20.43	19.22	19.65	18.6	18.17
ALDH8A1	0.05	0.04	0.02	0.02	0.02	0.05
ALDH9A1	43.8	44.93	43.97	40.01	39.55	42.75
ALDOA	771.74	733.57	768.92	738.68	719.29	730.96
ALDOB	0.01	0	0	0	0	0
ALDOC	39.6	41.04	37.56	39.48	41.88	37.31
ALG1	15.26	14.46	14.76	15.29	15.31	15.63
ALG10	2	2.31	1.72	2.37	2.09	2.38
ALG10B	1.3	1.16	0.97	1.51	1.37	1.44
ALG11	4.03	5.01	4.03	3.59	3.93	3.94
ALG12	13.24	12.5	13.83	14.78	13.34	14.32
ALG13	7.27	7.54	7.55	6.7	6.93	7.17
ALG14	11.85	13.66	13.09	13.18	12.25	15.29
ALG1L	0.52	0.47	0.54	0.26	0.2	0.37
ALG1L2	0.06	0.04	0.08	0	0	0
ALG2	12.52	11.77	11.22	9.21	11.5	10.87
ALG3	36.72	33.73	37.15	37.39	40.41	39.09
ALG5	20.19	21.35	21.45	21.61	18.75	22.92
ALG6	3.82	4.52	3.69	3.63	3.28	3.28
ALG8	25.68	25.57	23.07	21.96	19.13	20.33
ALG9	3.64	3.63	3.22	3.49	3.3	3.1
ALK	0	0	0	0	0	0
ALKBH1	5.26	6.03	5.38	4.77	5.03	5.24
ALKBH2	28.35	28.22	27.93	27.52	25.48	29.57
ALKBH3	11.53	12.23	12.01	10.67	12.16	12.22
ALKBH4	14.1	12.35	13.96	11.4	13.34	13.71
ALKBH5	40.27	36.22	39.21	38.36	42.1	40.79
ALKBH6	18.6	13.08	16.9	14.44	20.98	18.75
ALKBH7	24.74	14.06	21.53	17.66	34.37	27.78
ALKBH8	2.33	2.6	2.53	2.5	2.28	2.43
ALLC	0	0.03	0	0.03	0	0
ALMS1	7.08	7.71	6.91	8.13	7.53	7.64
ALOX12	0.37	0.34	0.4	0.53	0.56	0.35
ALOX12B	0.11	0.15	0.06	0.03	0.05	0.02
ALOX15	0.03	0.03	0.01	0	0.03	0.02
ALOX15B	0.03	0	0.03	0.02	0.02	0.02
ALOX5	0.02	0.06	0.03	0.03	0	0.02
ALOX5AP	1.32	1.23	1.23	0.91	0.9	0.58
ALOXE3	0.44	0.39	0.32	0.29	0.3	0.2
ALPI	0	0	0	0	0.01	0.01
ALPK1	0.45	0.59	0.52	0.62	0.76	0.58
ALPK2	0.21	0.19	0.22	0.27	0.29	0.25
ALPK3	0.3	0.2	0.28	0.21	0.26	0.28
ALPL	0.22	0.31	0.26	0.23	0.35	0.32
ALPP	112.88	90.37	119.5	101.13	94.29	103.44
ALPPL2	11.21	8.81	11.1	13.4	14.08	13.85
ALS2	12.37	13.54	13.04	13.63	13.28	12.54
ALS2CL	0.82	0.9	0.79	1.04	0.62	0.76
ALS2CR11	0	0	0.01	0.01	0	0
ALS2CR12	0.07	0.06	0.08	0.02	0.13	0.08
ALX1	0	0	0	0	0	0
ALX3	1.53	1.31	1.85	1.45	1.82	1.72
ALX4	0.52	0.58	0.51	0.56	0.56	0.46
ALYREF	121.43	120.57	123.21	122.63	126.54	122.95
AMACR	6.53	6.25	6.41	5.86	5.52	5.99
AMBN	0	0	0	0	0	0
AMBP	7.19	7.38	6.96	11.51	10.12	11.24
AMBRA1	8.26	8.7	8.79	9.03	8.21	8.08
AMD1	22.35	23.93	21.86	20.18	18.45	19.97
AMDHD1	0.52	0.46	0.56	0.41	0.47	0.59
AMDHD2	18	11.34	15.18	13.58	18.43	19.07
AMELX	0	0	0	0	0	0
AMELY	0	0	0	0	0	0
AMER1	2.29	2.6	2.43	2.34	2.4	2.13
AMER2	0	0	0	0	0	0
AMER3	0	0	0	0	0	0
AMFR	30.54	32.64	31.48	30.51	30.21	29.98
AMH	8.47	4.28	6.74	4.37	12.03	8.72
AMHR2	0.13	0.09	0.12	0.05	0.06	0.13
AMICA1	0	0	0	0	0	0
AMIGO1	2.06	2.26	1.8	2.11	2.08	2.24
AMIGO2	42.06	42.17	41.49	36.88	33.71	35.37
AMIGO3	4.98	3.65	4.32	3.89	5.21	5.66
AMMECR1	5.21	5.49	4.67	4.81	4.97	4.97
AMMECR1L	15.35	16.19	15.02	15.98	15.66	14.97
AMN	0.1	0.14	0.15	0	0.09	0
AMN1	1.44	1.14	1.65	1.48	1.44	1.47
AMOT	0.34	0.3	0.34	0.47	0.44	0.45
AMOTL1	9.47	10.21	9.71	10.75	10.45	10.35
AMOTL2	39.99	34.97	37.2	39.04	43.35	41.87
AMPD1	0	0	0	0	0.02	0.02
AMPD2	18.41	16.99	18.01	16.2	15.76	14.53
AMPD3	0.8	0.79	0.56	0.7	0.39	0.45
AMPH	3.97	4.18	3.91	2.88	2.29	2.9
AMT	4.24	4.68	4.16	4.84	5.1	4.1
AMTN	0	0	0	0	0	0
AMY1A	0	0	0	0	0	0
AMY1B	0	0	0	0	0	0
AMY1C	0	0	0	0	0	0
AMY2A	0	0	0	0	0	0
AMY2B	0.13	0.09	0.06	0.24	0.06	0.15
AMZ1	0.1	0.13	0.14	0.12	0.13	0.13
AMZ2	42.88	46.61	42.13	39.85	37.76	40.35
ANAPC1	23.84	25.91	24.31	23.09	22.58	21.95
ANAPC10	6.93	8.16	7.48	6.85	6.73	8.15
ANAPC11	96.6	95.05	95.61	100.41	115.24	115.02
ANAPC13	33.27	35.84	33.61	31.73	31.94	32.02
ANAPC15	60.31	58.17	61.12	57.41	53.42	49.77
ANAPC16	23.04	24.46	22.56	22.12	21.85	22.27
ANAPC2	25.71	22.25	26.14	24.56	24.95	25.3
ANAPC4	10.81	11.59	9.44	11.24	9.45	9.79
ANAPC5	51.38	54.22	51.29	54.51	51.64	50.15
ANAPC7	31.41	31.95	30.9	30.76	30.95	31.53
ANG	10.18	10.26	10.26	11.91	11.06	11.66
ANGEL1	5.89	6.37	5.83	7	6.46	6.81
ANGEL2	6.6	7.43	6.61	6.51	6.19	6.94
ANGPT1	0.01	0.01	0.02	0	0	0
ANGPT2	0.01	0.01	0.01	0.01	0	0
ANGPT4	0.1	0.07	0.12	0	0.05	0.02
ANGPTL1	0	0	0.01	0.01	0.01	0
ANGPTL2	0	0.04	0.02	0.01	0.01	0
ANGPTL3	0.02	0	0.01	0	0	0.01
ANGPTL4	0.33	0.42	0.46	0.08	0.08	0.18
ANGPTL5	0.01	0	0	0	0	0
ANGPTL6	0.26	0.41	0.25	0.29	0.34	0.28
ANGPTL7	0.01	0	0.03	0	0	0
ANHX	0	0	0	0	0	0
ANK1	17.37	15.71	16.87	14.23	15.18	14.7
ANK2	0	0	0	0	0	0
ANK3	0.12	0.14	0.1	0.11	0.15	0.17
ANKAR	0.25	0.36	0.25	0.43	0.42	0.47
ANKDD1A	3.87	3.92	3.23	4.92	5.08	4.8
ANKDD1B	0.3	0.38	0.37	0.21	0.32	0.18
ANKEF1	3.39	3.4	3.4	3.02	3.25	3.34
ANKFN1	0	0.03	0	0	0.06	0.02
ANKFY1	47.41	49.77	47.55	44.12	43.08	41.55
ANKH	3.77	4.14	3.75	4.22	4.37	4.47
ANKHD1	17.82	20.95	18.18	18.23	18.22	21.05
ANKHD1-EIF4EBP3	15.16	13.92	14.73	15.83	15.98	13.17
ANKIB1	19.49	20.14	19.22	20.14	18.29	19.56
ANKK1	0.01	0	0	0	0	0
ANKLE1	0.34	0.47	0.33	0.44	0.36	0.52
ANKLE2	24.06	23.5	23.14	24.7	24.36	23.79
ANKMY1	4.73	3.92	4.37	5.21	5.34	4.86
ANKMY2	30.78	33.9	30.73	29.44	28.65	30.03
ANKRA2	4.99	4.62	3.99	4.04	3.93	4.59
ANKRD1	25.28	28.1	26.89	19.45	19.82	21.67
ANKRD10	22.71	20.91	21.16	21.83	24.35	21.91
ANKRD11	21.11	18.11	19.9	17.87	20.63	20.66
ANKRD12	2.88	2.83	2.54	2.43	2.12	2.46
ANKRD13A	24.56	26.68	24.23	26.58	25.78	25.53
ANKRD13B	4.09	3.03	3.5	3.45	4.09	4.34
ANKRD13C	6.85	7.15	6.48	5.86	6.09	7.02
ANKRD13D	19.55	17.57	20.23	19.38	19.48	18.82
ANKRD16	3.3	2.48	3.85	2.59	3.91	2.74
ANKRD17	26.06	26.82	25.67	26.51	25.67	25.31
ANKRD18A	6.15	6.58	5.54	6.56	6.31	7.12
ANKRD18B	6.53	6.27	5.55	5.3	5.48	5.49
ANKRD2	0.58	0.64	0.7	0.29	0.69	0.26
ANKRD20A1	0	0	0.1	0	0	0.15
ANKRD20A2	0.17	0	0	0	0.25	0.19
ANKRD20A3	0.15	0.46	0.1	0.37	0.15	0.14
ANKRD20A4	0.67	0.54	0.62	0.67	0.73	0.52
ANKRD22	0	0	0	0	0	0
ANKRD23	1.9	1.67	1.74	1.91	2.17	1.9
ANKRD24	0.32	0.22	0.2	0.4	0.37	0.34
ANKRD26	5.36	5.58	5.02	5.49	4.62	5.27
ANKRD27	15.95	17.07	16.42	17.47	17.36	17.52
ANKRD28	11.35	11.95	11.17	10.53	9.49	9.76
ANKRD29	0.55	0.41	0.54	0.47	0.56	0.35
ANKRD30A	0	0	0	0	0	0
ANKRD30B	2.54	2.8	2.46	2.32	1.93	2.06
ANKRD31	0.02	0.03	0.02	0.03	0.04	0
ANKRD32	6.48	7.13	5.32	6.13	5.37	6.12
ANKRD33	0	0	0	0	0	0
ANKRD33B	10.01	10.81	10.04	7.61	7.45	7.48
ANKRD34A	2.1	2	1.95	1.6	1.88	1.64
ANKRD34B	0	0.01	0	0	0	0
ANKRD34C	0	0	0	0	0	0
ANKRD35	0.02	0	0.02	0	0.03	0.03
ANKRD36	4.25	4.56	4.28	4.59	4.71	4.59
ANKRD36B	3.21	3.35	3.07	3.56	3.13	3.15
ANKRD36C	2.89	2.75	2.53	3.42	2.96	2.57
ANKRD37	2.95	2.75	2.41	2.86	3.33	2.46
ANKRD39	18.25	15.65	17.86	17.5	20.14	19.52
ANKRD40	13.51	13.45	13.49	12.51	11.45	11.69
ANKRD42	2.49	2.4	2.5	2.7	2.86	2.79
ANKRD44	2.81	2.34	2.61	3.98	3.4	3.55
ANKRD45	0	0	0	0	0.02	0
ANKRD46	3.27	3.82	3.77	4.07	3.71	3.52
ANKRD49	3.36	3.88	3.1	3.26	2.99	3.09
ANKRD50	4.24	4.22	4.24	4.39	4.34	4.3
ANKRD52	28.78	27.72	27.4	28.52	27.96	26.46
ANKRD53	0.17	0.19	0.24	0.15	0.16	0.27
ANKRD54	10.92	10.88	10.62	11.36	10.68	10.69
ANKRD55	0.01	0	0	0	0	0.02
ANKRD6	0.09	0.08	0.12	0.14	0.15	0.07
ANKRD60	0.01	0	0	0	0	0
ANKRD61	1.56	1.24	1.23	1.68	1.3	1.12
ANKRD62	0	0	0	0	0	0
ANKRD63	0.17	0.07	0.03	0.14	0.13	0.16
ANKRD65	0.42	0.33	0.34	0.5	0.52	0.43
ANKRD66	0	0	0	0	0	0
ANKRD7	0.12	0.14	0.2	0.12	0.04	0.03
ANKRD9	7.38	3.58	5.18	3.3	8.36	7.31
ANKS1A	10.44	10.57	10.34	10.9	10.46	10.99
ANKS1B	1.28	1.52	1.41	1.1	1.1	1.04
ANKS3	11.56	9.63	10.8	9.98	12.58	11.75
ANKS4B	0	0	0	0	0	0
ANKS6	10.17	10.39	9.97	10.67	11.24	10.78
ANKUB1	0	0.03	0.03	0.02	0	0
ANKZF1	18.27	19.32	19.38	19.82	19.58	18.89
ANLN	165.78	181.58	170.27	157.36	146.71	152.15
ANO1	0.01	0.01	0	0	0	0
ANO10	13.88	14.21	12.73	12.37	12.43	12.46
ANO2	0.01	0.04	0.07	0.01	0.01	0
ANO3	0	0	0	0	0	0
ANO4	0	0	0	0	0	0
ANO5	0	0	0	0	0	0
ANO6	35.15	36.73	36.04	37.44	35.53	36.98
ANO7	0.65	0.65	0.63	0.6	0.74	0.54
ANO8	9.96	7.72	9.42	8.93	11.2	10.86
ANO9	1.26	1.09	1.3	0.58	0.6	0.43
ANOS1	0.01	0.01	0.02	0	0.02	0.01
ANP32A	84.96	90.98	87.27	87.64	83.66	85.11
ANP32B	257.88	259.2	255.59	236.81	234.75	233.02
ANP32C	0	0	0.06	0	0	0.07
ANP32D	0	0	0	0	0	0
ANP32E	74.89	78.18	75.22	76.46	75.94	78.23
ANPEP	28.25	26.27	28.77	23.34	22.62	22.12
ANTXR1	27.9	29.52	28.72	25.69	25.96	25.95
ANTXR2	9.98	9.29	9.36	8.01	7.96	8.43
ANTXRL	0.01	0.03	0	0.03	0	0
ANXA1	251.97	269.88	263.9	256.17	248.06	245.68
ANXA10	0.11	0.18	0.13	0.08	0.03	0.06
ANXA11	71.84	73	78.69	74.42	69.84	69.88
ANXA13	0	0	0	0	0	0
ANXA2	2656.66	2799.51	2717.46	3008.31	2885.06	2765.96
ANXA2R	0.26	0.29	0.18	0.38	0.34	0.21
ANXA3	37.84	37.42	37.67	28.64	27.87	28.42
ANXA4	55.19	57.7	56.96	55.7	52.85	51.95
ANXA5	493.99	534.41	513.44	538.57	492.19	530.34
ANXA6	98.85	103.43	102.22	117.48	115.45	113.29
ANXA7	60.7	64.11	62.78	57.76	54.7	55.15
ANXA8	12.78	15.39	12.29	16.96	14.8	11.4
ANXA8L1	18.43	17.26	19.59	18.1	18.16	18.57
ANXA9	1.27	1.6	1.28	1.23	1.37	1.53
AOAH	0.1	0.19	0.15	0.11	0	0.05
AOC1	0	0	0	0	0	0
AOC2	1.19	1.08	1.09	1.16	1.01	1.25
AOC3	0.34	0.22	0.28	0.27	0.19	0.49
AOX1	0.74	0.73	0.71	0.47	0.49	0.42
AP1AR	5.74	5.44	5.33	4.27	4.86	5.55
AP1B1	27.77	25.78	27.52	27.45	27.74	26.74
AP1G1	19.55	20.79	19.11	17.91	16.1	16.5
AP1G2	47.18	45.64	46.72	50.47	48.47	44.92
AP1M1	74.59	64.27	72.19	70.98	74.11	75.96
AP1M2	34.9	35.01	38.21	38.77	35.67	35.8
AP1S1	77.92	80.23	80.67	78.55	80.87	76.58
AP1S2	7.93	7.68	6.59	7.55	6.61	6.59
AP1S3	3.67	4.19	3.66	2.88	3.02	3.09
AP2A1	59.72	48.34	55.52	58.51	67.93	68.81
AP2A2	20.74	20.23	20.64	19.94	20.58	22.2
AP2B1	77.01	83.37	76.17	76.42	74.12	73.57
AP2M1	393.22	394.57	397.85	468.98	441.87	430.12
AP2S1	198.61	186.07	201.73	221.3	228.13	232.95
AP3B1	18.18	20.39	16.35	17.85	15.75	17.59
AP3B2	0.06	0.05	0.06	0.09	0.08	0.03
AP3D1	46.43	41.66	46.07	49.11	52.81	54.15
AP3M1	21.77	23.13	20.83	20.49	20.45	21.06
AP3M2	7.73	7.79	7.65	8.27	7.08	7.14
AP3S1	33.87	34.71	27.88	29.69	33.12	34.81
AP3S2	10.2	12.3	11.41	10.59	9.43	9.37
AP4B1	10.83	11.65	10.88	9.75	9.58	8.42
AP4E1	7.83	8.14	7.09	6.7	6.47	7.19
AP4M1	12.51	12.26	12.34	13.02	13.33	13.47
AP4S1	3.21	3.66	3.11	2.85	2.61	2.37
AP5B1	10.96	9.34	9.76	9.25	10.03	9.86
AP5M1	13.49	14.93	13.58	13.28	11.71	12.88
AP5S1	11.16	9.28	9.98	9.91	9.58	9.36
AP5Z1	17.53	12.98	16.71	12.87	16.41	17.28
APAF1	9.18	9.81	9.04	9.17	9.11	9.41
APBA1	0.16	0.19	0.14	0.16	0.12	0.14
APBA2	16.84	14.79	16.11	17.39	18.16	18.07
APBA3	14.19	9.82	10.78	11.64	14.88	14.91
APBB1	36.67	36.53	36.63	42.14	41.67	42.2
APBB1IP	0.21	0.25	0.18	0.27	0.2	0.36
APBB2	3.57	3.62	3.56	3.5	3.78	3.68
APBB3	7.91	7.53	7.22	7.74	9.05	7.82
APC	4.24	4.35	4.21	4.26	4.06	4.16
APC2	0.69	0.36	0.56	0.49	0.89	0.85
APCDD1	0	0	0	0	0	0
APCDD1L	13.6	11.86	13.64	17.14	17.8	18.65
APCS	0.03	0	0	0	0	0
APEH	29.13	26.61	27.59	25.41	25.43	23.54
APELA	0	0	0	0	0	0
APEX1	164.85	168.42	170.66	162.37	145.21	147.03
APEX2	47.64	47.65	47.22	47.69	45.79	43.19
APH1A	146.84	143.07	141.83	142.23	136.28	132.56
APH1B	2.87	3.2	2.58	2.87	2.77	2.82
API5	33.89	36.51	31.68	31.79	30.71	33.73
APIP	12.7	14.72	12.29	12.22	12.48	13.86
APITD1	17.14	17.04	15.43	15.82	15.79	16.57
APITD1-CORT	1.58	1.06	1.3	1.02	1.06	1.11
APLF	0.48	0.43	0.58	0.4	0.48	0.43
APLN	3.74	3.94	3.65	3.09	3.46	2.82
APLNR	0	0.04	0	0	0	0
APLP1	5.63	4.62	5.86	5.51	5.5	6.15
APLP2	147.4	151	154.54	157.99	155.45	155.7
APMAP	121.07	120.37	127.37	125.18	125.96	125.58
APOA1	0.13	0.04	0.09	0	0.34	0.16
APOA1BP	113.15	109.52	120.04	120.13	120.09	116.43
APOA2	0	0	0	0	0	0
APOA4	0.02	0	0	0	0	0
APOA5	0	0	0	0	0	0
APOB	0	0	0	0	0	0
APOBEC1	0	0	0	0	0	0
APOBEC2	0.02	0.07	0.09	0.1	0.11	0.05
APOBEC3A	0.04	0	0.09	0	0	0.14
APOBEC3A_B	0	0.08	0	0	0	0
APOBEC3B	58.57	65.62	62.46	63.36	62.06	61.95
APOBEC3C	36.73	37.63	38.04	36.56	34.61	32.36
APOBEC3D	0.3	0.28	0.26	0.26	0.38	0.31
APOBEC3F	2.46	2.82	2.75	2.71	2.37	3.01
APOBEC3G	1.24	1.07	1.26	1.55	1.34	1.03
APOBEC3H	0.11	0.11	0	0.15	0.05	0.16
APOBEC4	0	0	0.01	0	0.02	0
APOBR	0.12	0.12	0.13	0.19	0.23	0.12
APOC1	34.34	34.49	39.71	46.1	40.97	43.15
APOC2	0	0	0	0	0	0
APOC3	0	0	0	0	0	0
APOC4	0	0	0	0	0	0
APOD	0.15	0.13	0.14	0.66	0.52	0.53
APOE	0.92	0.45	0.62	0.44	1.12	1.3
APOF	0.03	0	0	0.02	0.06	0
APOH	0.63	0.88	0.71	0.72	0.65	0.68
APOL1	74.97	80.37	76.3	12.4	12.19	11.25
APOL2	28.38	29.52	27.73	14.85	13.47	14.34
APOL3	2.07	2.58	2.48	0.09	0	0.04
APOL4	0.15	0.2	0.09	0.22	0.21	0.14
APOL5	0	0	0	0	0	0
APOL6	4.42	4.62	4.64	0.49	0.61	0.49
APOLD1	2.09	2.52	2.17	2.7	2.49	2.32
APOM	3.11	3.35	2.72	3.75	3.85	2.43
APOO	20.05	21.57	21.71	22.63	21.69	22.97
APOOL	3.12	3.32	2.86	3.21	3.05	3.18
APOPT1	19.18	15.95	18.02	16.42	16.84	19.26
APP	325.98	325.97	326.62	334.11	327.45	326.71
APPBP2	7.22	8.08	6.73	6.25	6.28	6.19
APPL1	9.32	10.05	8.81	9.83	9.54	10.27
APPL2	14.83	15.93	15.62	18.27	16.92	18.49
APRT	99.39	82.5	95.69	75.44	81.12	86.1
APTX	19.12	20.89	18.73	17.77	16.94	17.59
AQP1	0.38	0.36	0.31	0.56	0.48	0.43
AQP10	0.01	0	0	0	0	0
AQP11	0.9	0.62	0.71	0.58	0.68	0.82
AQP12A	0	0	0	0	0	0
AQP12B	0	0	0	0	0	0
AQP2	0.87	0.6	0.86	0.68	0.69	0.72
AQP3	3.72	3.18	4.22	4.01	3.94	4.66
AQP4	0	0	0	0	0	0
AQP5	1.31	1.48	1.56	1.42	1.47	1.06
AQP6	0.24	0.28	0.3	0.23	0.34	0.42
AQP7	0.33	0.12	0.31	0.36	0.19	0.18
AQP8	0.02	0	0.03	0.03	0	0
AQP9	0	0	0	0	0	0
AQR	24.53	26.49	23.4	24.19	23.04	23.98
AR	8.03	8.34	8.45	8.54	8.22	7.87
ARAF	40.3	38.9	41.7	42.11	38.35	42.34
ARAP1	29.87	26.5	29.27	29.1	27.76	28.18
ARAP2	0.31	0.31	0.26	0.2	0.19	0.24
ARAP3	8.79	9.04	8.89	10.56	10.83	9.75
ARC	0.13	0.14	0.1	0.1	0.08	0.11
ARCN1	46.87	50.41	47.37	45.01	43.92	47.18
AREG	1.25	1.28	1.15	0.51	0.83	0.95
AREL1	16.05	17.5	16.1	15.59	15.21	15.3
ARF1	245.88	238.56	239.44	229.14	230.49	230.61
ARF3	74.79	77.66	72.28	74.07	68.98	68.34
ARF4	83.34	89.89	81.65	82.19	83.46	82.39
ARF5	181.58	186.66	181.68	166.82	176.96	170.13
ARF6	34.68	33.27	33.56	29.36	32.36	34.15
ARFGAP1	36.13	32.3	34.61	32.52	34.24	36.39
ARFGAP2	20.37	21.38	20.52	22.68	22.13	20.47
ARFGAP3	15.58	16.7	14.84	14.17	13.58	15.11
ARFGEF1	16.42	17.59	16.45	16.45	14.81	15.7
ARFGEF2	12.95	13.44	13.15	13.26	12.29	12.34
ARFGEF3	0.07	0.07	0.1	0.04	0.04	0.04
ARFIP1	8.28	9.81	8.97	8.98	8.04	8.44
ARFIP2	11.73	11.76	11.92	11.33	11.58	11.13
ARFRP1	11.88	10	11.54	11.29	11.59	12.56
ARG1	0	0.02	0	0	0	0
ARG2	6.63	7.12	6.48	7.85	7.18	6.8
ARGFX	0	0	0	0	0	0
ARGLU1	75.87	63.02	71.74	64.11	88.73	82.35
ARHGAP1	22.32	21.32	21.86	21.14	20.22	20.09
ARHGAP10	10.13	11.54	10.31	11.64	11.14	10.96
ARHGAP11A	50.6	51.3	51	49.29	51.82	52.87
ARHGAP11B	12.13	13.08	12.59	13.15	11.28	11.83
ARHGAP12	12.39	13.79	12.23	12.48	11.99	13.15
ARHGAP15	0	0	0	0	0	0
ARHGAP17	28.98	30.08	30.06	29.48	28.13	28.32
ARHGAP18	18.56	19.51	19.53	19.46	17.35	19.53
ARHGAP19	9.71	10.67	9.86	10.91	11.44	11.11
ARHGAP20	0.01	0.01	0.01	0.02	0	0.01
ARHGAP21	23.25	25.44	24.1	24.92	23.97	24.18
ARHGAP22	0.11	0.08	0.06	0.2	0.17	0.29
ARHGAP23	21.12	18.83	21.09	16.42	17.57	18.15
ARHGAP24	3.99	4.05	4.15	4.11	4.05	3.72
ARHGAP25	0	0	0	0	0	0.01
ARHGAP26	3.35	3.74	3.52	3.28	3.27	3.29
ARHGAP27	10.09	7.92	9.04	7.59	8.77	9.31
ARHGAP28	2.86	3.02	2.89	2.38	2.29	2.47
ARHGAP29	16.45	17.48	15.42	13.48	11.64	12.19
ARHGAP30	0.35	0.38	0.38	0.28	0.34	0.26
ARHGAP31	5.84	5.84	6.19	5.87	5.92	5.88
ARHGAP32	0.03	0.05	0.04	0.02	0.01	0.01
ARHGAP33	7.05	5.69	6.75	6.61	7.9	6.5
ARHGAP35	25.68	26.26	26.16	27.25	25.59	26.05
ARHGAP36	0.01	0.01	0	0	0	0
ARHGAP39	5.86	4.42	5.37	3.68	5.29	5.26
ARHGAP4	1.82	1.38	1.65	1.46	1.93	1.6
ARHGAP40	0.07	0.06	0.05	0.05	0.02	0
ARHGAP42	3.34	3.47	3	2.25	2.22	2.77
ARHGAP44	0.9	0.92	1	0.66	0.99	0.83
ARHGAP5	16.85	16.93	15.88	12.89	11.6	13.14
ARHGAP6	0.04	0.04	0.03	0.03	0.03	0.01
ARHGAP8	0.59	0.7	0.76	0.49	0.56	0.49
ARHGAP9	0.52	0.36	0.64	0.81	0.95	0.45
ARHGDIA	164.87	130.34	156.97	132.93	146.68	151.09
ARHGDIB	16.82	18.24	18.96	18.66	17.1	18.68
ARHGDIG	2.23	1.22	1.78	2.55	1.99	1.72
ARHGEF1	28.91	25.7	27.81	28.7	31.73	32.64
ARHGEF10	13.09	13.66	13.03	13.46	13.58	14.2
ARHGEF10L	7.62	6.81	7.68	7.23	8.02	7.4
ARHGEF11	18.81	19.74	18.79	20.28	19.67	19.29
ARHGEF12	15.26	15.98	15.75	15.62	14.85	14.92
ARHGEF15	0.01	0.02	0.02	0	0	0
ARHGEF16	9.35	7.64	8.1	6.85	7.72	8.25
ARHGEF17	14.81	13.28	13.94	14.36	15.94	14.74
ARHGEF18	40.33	35.41	40.5	37.03	41.17	42.64
ARHGEF19	5.76	5.41	6	5.93	5.78	5.42
ARHGEF2	36.41	35.25	36.53	37.6	38.51	40.15
ARHGEF25	21.19	21.73	22.04	24.94	23.61	22.85
ARHGEF26	4.47	5.01	4.73	5.79	5.28	5.39
ARHGEF28	6.75	6.87	7.17	6.25	6.44	6.64
ARHGEF3	3.87	4.22	4.05	3.98	3.66	3.9
ARHGEF33	0	0.01	0.01	0.02	0.04	0
ARHGEF35	2.17	2.61	2.46	2.29	3.26	2.95
ARHGEF37	1.61	1.72	1.64	2.27	2.24	1.92
ARHGEF38	0.02	0.01	0.01	0.01	0	0
ARHGEF39	7.34	7.67	7.03	6.33	6.03	6.56
ARHGEF4	0.09	0.08	0.09	0.15	0.07	0.04
ARHGEF40	24.94	21.92	22.88	23.27	24.83	23.73
ARHGEF5	10.85	10.8	11.16	11.52	10.61	10.71
ARHGEF6	0.01	0.02	0.01	0	0.01	0.02
ARHGEF7	16.48	17.06	16.7	16.02	16.61	16.9
ARHGEF9	6.49	7.37	7.27	7.69	6.87	6.97
ARID1A	18.49	18.45	18.44	19.08	19.47	18.71
ARID1B	8.88	9.22	9.06	9.96	10.16	9.59
ARID2	7.24	7.82	7.39	7.85	7.21	7.38
ARID3A	4.6	3.46	3.97	4.63	5.91	6.2
ARID3B	5.16	4.97	5.49	5.03	5.04	4.75
ARID3C	0.54	0.72	0.85	0.79	1.21	0.84
ARID4A	7.66	7.39	7.15	7.55	7.16	7.45
ARID4B	12.22	12.67	11.52	12.17	11.88	12.07
ARID5A	5.97	5.09	5.87	5.71	6.26	6.04
ARID5B	8.12	8.6	8.1	10.18	9.31	9.24
ARIH1	17.33	19.01	16.72	16.72	17.17	17.22
ARIH2	21.79	22.77	21.23	21.02	21.39	20.63
ARIH2OS	0.22	0.36	0.38	0.42	0.41	0.44
ARL1	17.7	18.29	16.91	16	15.61	17.77
ARL10	1.25	1.17	1.16	1.12	0.9	1.11
ARL11	0	0	0	0.01	0	0
ARL13A	0.05	0.03	0.02	0.03	0	0.11
ARL13B	6.02	6.56	5.69	5.91	5.53	6.08
ARL14	0	0	0	0	0.04	0
ARL14EP	5.56	5.52	5.04	4.58	5.16	4.73
ARL14EPL	0	0	0	0	0	0
ARL15	1.64	1.42	1.29	1.58	1.3	1.61
ARL16	30.2	30.28	28.49	29.29	28.19	28.5
ARL17A	7.96	8.61	7.59	9.35	8.02	8.08
ARL17B	3.84	3.81	4.56	5.23	3.54	3.51
ARL2	194.11	173.53	204.73	188.69	180.61	184.36
ARL2BP	29.7	31.6	29.37	25.19	26.13	25.98
ARL3	10.51	11.08	10.63	11.24	11.55	12.08
ARL4A	21.42	22.04	20.4	20.59	19.5	22.93
ARL4C	10.9	10.35	10.69	9.2	10.22	9.71
ARL4D	9.22	8.45	8.89	8.91	10.08	10.22
ARL5A	6.03	5.19	4.78	5.88	5.68	6.55
ARL5B	5.33	5.46	4.88	5.2	4.89	5.44
ARL5C	0	0	0	0.05	0	0
ARL6	1.97	2.08	1.58	2.65	1.92	2.1
ARL6IP1	180.69	195.42	162.68	190.44	168.47	179.32
ARL6IP4	99.18	92.37	99.23	102.8	109	109.67
ARL6IP5	47.39	48.43	46.79	42.27	39.96	41.33
ARL6IP6	15.82	14.54	14.21	13.32	16.51	17.84
ARL8A	24.7	22.45	24.06	22.12	21.96	20.09
ARL8B	23.9	21.82	19.36	18.17	19.61	19.69
ARL9	0.07	0.05	0	0.05	0.06	0
ARMC1	18.43	19.41	17.97	17.94	16.57	17.65
ARMC10	14.31	14.45	13.93	9.94	10.19	11.03
ARMC12	0.78	0.68	0.84	0.95	0.95	0.62
ARMC2	0.73	0.65	0.76	0.83	0.61	0.83
ARMC3	0	0.03	0	0	0	0
ARMC4	0	0	0	0	0	0.01
ARMC5	6.59	4.28	5.99	5.24	6.9	6.82
ARMC6	21.23	18.07	19.82	18.73	20.08	20.79
ARMC7	15.77	14.83	16.85	15.34	15.23	15.44
ARMC8	14.65	16.37	14.87	16.74	15.98	17.06
ARMC9	14.18	14.29	14.76	12.87	13.08	12.57
ARMCX1	0.01	0.02	0.03	0.02	0.04	0
ARMCX2	1.02	1.24	0.88	1.05	1.01	0.91
ARMCX3	18.75	20.42	16.64	19.33	18.21	18.81
ARMCX4	2.28	2.51	2.23	2.03	2.05	2.17
ARMCX5	6.88	7.9	6.47	8.26	7.43	7.78
ARMCX5-GPRASP2	1.41	2.01	1.82	1.95	2.33	1.91
ARMCX6	43.98	47.18	44.68	48.57	44.04	43.01
ARMS2	0	0	0	0	0	0
ARMT1	12.87	13.18	12.93	12.56	12.75	14.05
ARNT	22.2	23.37	22.3	25.54	24.25	23.92
ARNT2	0.25	0.21	0.23	0.1	0.07	0.13
ARNTL	3.11	3.95	3.19	3.74	3.85	3.16
ARNTL2	4.91	5.27	4.64	4.33	4.13	4.35
ARPC1A	171.86	188.71	179.5	206.61	205.25	213.63
ARPC1B	228.34	193.93	215.18	191.31	225.66	240.96
ARPC2	225.88	236.27	235.7	234.9	229.61	239.09
ARPC3	351.07	392.26	359.18	338.31	331.86	346.92
ARPC4	93.73	101.34	99.04	91.39	89.49	88.26
ARPC4-TTLL3	2.51	3.23	2.57	2.7	2.89	1.89
ARPC5	76.54	73.88	68.51	63.95	68.61	72.47
ARPC5L	52.23	54.06	54.16	48.53	55.3	56.82
ARPIN	10.24	11.22	10.12	11.51	10.89	10.99
ARPP19	53.31	54.99	48.46	49.96	51.76	52.24
ARPP21	0.01	0	0	0	0	0
ARR3	0	0	0	0	0	0
ARRB1	6.01	6.34	5.77	7.41	7.24	7.42
ARRB2	62.3	61.39	62.96	76.85	73.96	75.09
ARRDC1	26.64	18.66	23	19.21	26.2	28.3
ARRDC2	15.15	14.18	15.04	14.04	15.44	14.53
ARRDC3	6.95	7.94	5.99	8.55	8.45	7.84
ARRDC4	1.92	2.01	1.56	1.37	1.51	1.53
ARRDC5	0	0	0	0	0	0
ARSA	10.26	8.29	9.88	9.26	10.34	10.19
ARSB	2.22	2.57	2.57	2.58	2.72	2.55
ARSD	2.14	2.47	2.15	2.21	2.05	2.1
ARSE	7.52	7	7.47	8.94	9.13	8.93
ARSF	0	0	0	0	0	0
ARSG	2.96	2.63	2.72	2.78	2.79	3.16
ARSH	0	0	0	0	0	0
ARSI	9.71	9.57	9.71	9.86	10.71	10.45
ARSJ	12.14	11.88	12.75	11.87	11.84	11.73
ARSK	4.13	4.26	3.83	4.96	4.89	4.74
ART1	0	0	0	0	0	0
ART3	0.02	0	0	0	0	0
ART4	0.04	0.05	0.06	0	0	0.03
ART5	0.24	0.57	0.34	0.63	0.39	0.5
ARTN	0.52	0.53	0.67	0.58	0.78	0.57
ARV1	12.64	13.22	11.18	11.84	10.26	11.71
ARVCF	5.33	4.04	5.05	4.52	5.99	5.88
ARX	0	0	0	0	0	0
AS3MT	2.42	2.8	2.46	2.28	2.43	2.43
ASAH1	12.76	12.87	11.94	10.57	10.88	11.61
ASAH2	0.24	0.27	0.46	0.22	0.4	0.45
ASAH2B	5.9	6.93	6.2	6.15	6.87	6.44
ASAP1	25.85	27.15	25.32	26.04	24.38	24.6
ASAP2	16.4	16.82	16.01	16.54	16.37	17.52
ASAP3	11.64	11.24	11.43	11.34	10.95	10.81
ASB1	11.29	11.67	10.85	12.49	11.72	11.5
ASB10	0	0	0	0	0	0
ASB11	0	0	0	0	0	0
ASB12	0.52	0.37	0.27	0.44	0.37	0.28
ASB13	4.8	4.99	4.59	4.73	4.54	4.68
ASB14	0.21	0.16	0.22	0.23	0.12	0.25
ASB15	0	0	0	0	0	0
ASB16	1.27	1.16	0.96	1.32	1.38	1.02
ASB17	0	0	0	0	0	0
ASB18	0	0	0	0	0	0
ASB2	0.02	0.04	0.03	0.01	0.02	0.01
ASB3	12.63	13.49	11.83	12.65	11.75	12.08
ASB4	0.02	0.04	0	0	0.01	0.01
ASB5	0.03	0.03	0.04	0.02	0.01	0.05
ASB6	11.03	9.76	10.35	10.34	10.99	10.47
ASB7	6.37	5.8	6.59	6.06	6.51	6.99
ASB8	11.39	13.2	12.64	12.67	13.23	13.87
ASB9	4.22	4.73	4.18	3.47	3.27	2.83
ASCC1	14.71	15.71	16.38	14.96	14.86	15.42
ASCC2	24.64	23.49	24.27	25.61	23.78	24.17
ASCC3	7.39	8.15	7.41	6.67	6.49	6.6
ASCL1	0	0	0	0	0	0
ASCL2	0	0	0	0	0	0
ASCL3	0.1	0	0.21	0	0	0
ASCL4	0	0	0	0	0	0
ASCL5	0.14	0.13	0.24	0.22	0.13	0.37
ASF1A	9.71	9.77	8.62	8.37	8.12	8.66
ASF1B	126.08	130.51	125.52	142.35	145.1	145.65
ASGR1	0.62	0.27	0.67	0.3	0.45	0.62
ASGR2	0	0	0	0	0	0
ASH1L	16.39	17.62	17.19	18.17	17.48	17.5
ASH2L	37.41	39.56	37.8	39.86	39.9	41.12
ASIC1	12.46	11.37	12.61	14.17	14.25	13.94
ASIC2	0	0	0	0	0	0
ASIC3	4.06	3.58	3.79	2.94	3.27	3.52
ASIC4	0.04	0.04	0.03	0.07	0.03	0.06
ASIC5	0	0	0	0	0	0
ASIP	0	0	0.08	0	0	0
ASL	37.28	34.56	35.39	33.15	33	32.47
ASMT	0.06	0.04	0	0.04	0	0.03
ASMTL	7.2	6.34	6.91	7.39	8.19	7.35
ASNA1	116.52	119.08	118.03	121.13	111.35	110.05
ASNS	24.86	28.95	28.65	27.02	24.39	27.41
ASNSD1	23.74	26.53	22.13	22.47	20.99	22.25
ASPA	0	0	0	0	0	0
ASPDH	0.03	0.11	0.1	0.04	0.12	0.12
ASPG	0	0	0.02	0	0.02	0
ASPH	48.67	50.22	47.28	48.2	50.09	49.72
ASPHD1	17.75	13.92	15.05	13.56	13.96	15.87
ASPHD2	2.01	2	1.93	2.34	2.31	2.19
ASPM	20.01	20.65	18.56	19.07	17	18.15
ASPN	0	0	0	0	0	0
ASPRV1	0.18	0.19	0.2	0.25	0.19	0.19
ASPSCR1	20.73	14.66	18.46	16.86	19.91	19.22
ASRGL1	32.06	30.01	30.52	33.12	35.84	35.46
ASS1	24.35	26.21	24.11	32.99	32.62	30.15
ASTE1	4.29	4.36	4.38	4.48	4.5	4.63
ASTL	0	0	0	0	0	0
ASTN1	0	0	0	0	0	0
ASTN2	2.66	2.99	2.82	3.22	2.52	1.96
ASUN	15.29	17.54	16.67	14.74	15.68	15.43
ASXL1	41.56	40.61	40.92	40.3	40.27	39.52
ASXL2	12.69	13.77	12.9	13.57	12.86	12.8
ASXL3	0	0	0	0	0	0
ASZ1	0	0	0	0	0	0
ATAD1	15.46	18.18	15.27	14.5	14.08	15.25
ATAD2	74.71	83.15	76.02	83.44	79.73	84.13
ATAD2B	2.91	3.02	2.82	2.87	3.21	3
ATAD3A	31.82	24.91	29.88	24.54	27.57	28.42
ATAD3B	23	19.25	20.69	18.39	21.2	21.97
ATAD3C	0.19	0.18	0.14	0.16	0.14	0.17
ATAD5	3.35	2.96	2.86	3.04	2.71	3.27
ATAT1	10.97	9.62	10.42	10.91	10.77	10.52
ATCAY	0.05	0.06	0.1	0.05	0.03	0.04
ATE1	7.46	8.05	7.94	7.78	7.39	7.23
ATF1	15.9	17.74	16.89	16.52	16.09	17.64
ATF2	20.93	23.53	22.76	22.99	19.66	21.95
ATF3	3.54	3.65	3.73	2.11	2.22	2.07
ATF4	155.01	160.66	161.28	157.88	153.53	146.17
ATF5	24.87	21.83	22.62	23.7	23.77	24.75
ATF6	11.55	12.92	11.94	12.26	11.51	11.75
ATF6B	52.98	52.01	52.73	61.5	56.8	54.99
ATF7	22.22	25.08	21.11	24.33	21.66	24.68
ATF7IP	12.93	12.77	12.3	14.31	13	13.54
ATF7IP2	0.01	0	0	0	0.01	0
ATG10	2.36	2.66	2.47	2.1	2.03	2.28
ATG101	42.61	40.41	41.07	41.8	40.65	36.34
ATG12	6.34	6.51	5.82	6.05	6.28	6.79
ATG13	12.66	13	12.68	13.98	13.49	13.33
ATG14	6.92	7.35	6.07	6.67	6.05	6.98
ATG16L1	12.4	12.96	13.54	11.95	11.53	11.57
ATG16L2	4.25	4.01	4.01	3.5	4.31	3.81
ATG2A	12.97	10.7	13.07	12.5	13.84	14.27
ATG2B	3.46	3.56	3.26	3.04	2.91	2.79
ATG3	26.53	26.7	28.24	26.87	26.56	26.55
ATG4A	6.93	7.91	6.7	7.83	6.78	7.56
ATG4B	31.16	28.25	29.76	32.42	32.38	34.46
ATG4C	5.05	5.18	4.3	5.03	3.81	4.48
ATG4D	22.91	19.28	22.28	21.73	24.22	23.97
ATG5	13.57	14.61	13.21	11.65	10.68	12.3
ATG7	6.85	7.27	6.55	6.74	6.57	6.3
ATG9A	39.44	38.57	39.44	45.76	45.76	44.24
ATG9B	0.02	0.06	0.05	0.1	0.05	0.04
ATHL1	14.26	12.6	14.73	12.77	13.52	13.55
ATIC	55.9	61.57	58.6	56.6	48.78	51.69
ATL1	10.52	10.81	10.51	9.74	8.94	9.59
ATL2	18.62	20.39	17.75	17.75	15.79	17.51
ATL3	17.29	18.78	16.93	16.17	16.58	16.7
ATM	4.45	4.74	4.67	4.83	3.95	4.33
ATMIN	19.7	22.81	20.15	17.71	17.41	17.7
ATN1	67.63	55.17	64.54	65.77	70.16	65.1
ATOH1	0	0	0	0	0	0
ATOH7	0.2	0.02	0.17	0.13	0.31	0.29
ATOH8	7.61	6.96	7.43	8.57	10.38	9.69
ATOX1	105.74	112.5	108.57	118.07	115.16	113.02
ATP10A	11.98	11.5	12.04	10.71	10.21	10.87
ATP10B	0	0	0	0	0	0
ATP10D	1.68	1.9	1.7	0.56	0.59	0.55
ATP11A	17.32	16.25	16.2	19.07	19.29	19.12
ATP11AUN	0.01	0.02	0	0.05	0.02	0.04
ATP11B	11.15	11.95	10.97	14.15	13.65	13.86
ATP11C	9.59	10.12	8.62	8.79	8.38	8.95
ATP12A	0.01	0	0	0	0	0
ATP13A1	16.76	15.11	15.87	14.63	15.81	15.47
ATP13A2	27.22	22.67	27.43	31.25	35.94	35.86
ATP13A3	17.2	17.53	15.83	18.22	16.51	17.87
ATP13A4	0	0	0	0	0	0
ATP13A5	0	0	0	0	0	0
ATP1A1	224.22	233.27	228.61	217.23	202.09	200.98
ATP1A2	0.05	0.04	0.03	0.03	0.07	0.03
ATP1A3	1.33	1.07	1.28	1.36	1.2	1.38
ATP1A4	0.01	0	0.01	0	0	0
ATP1B1	36.11	35.92	34.49	31.85	31.58	30.47
ATP1B2	0.41	0.37	0.45	0.54	0.59	0.7
ATP1B3	106.82	116.65	102.53	125.76	116.81	121.71
ATP1B4	0	0	0	0	0	0
ATP2A1	1.48	1.41	1.44	2.01	1.6	1.92
ATP2A2	58.14	61.2	60.3	61.99	61.1	61.26
ATP2A3	1.65	1.16	1.49	2.4	3.06	2.86
ATP2B1	30.16	32.13	30.47	31.82	28.81	30.39
ATP2B2	0	0	0.01	0	0	0
ATP2B3	0.1	0.07	0.09	0.12	0.11	0.08
ATP2B4	24.84	27.1	24.44	25.04	24.08	23.81
ATP2C1	29.66	33.12	29.93	36.2	33.01	35.46
ATP2C2	0.02	0.02	0	0.01	0.04	0.01
ATP4A	0.01	0.02	0.03	0.02	0.01	0.01
ATP4B	0	0	0	0	0	0
ATP5A1	224.84	240.89	232.13	241.14	227.38	231.29
ATP5B	441.75	454.63	446.72	451.81	461.61	445.66
ATP5C1	150.87	171.16	155.19	153.64	145.67	156.65
ATP5D	109.57	71.31	99.6	92.64	131.01	136.42
ATP5E	1038.98	1066.84	1046.89	1088.25	994.6	1043.68
ATP5F1	81.92	87.55	83.19	83.4	79.54	82.79
ATP5G1	90.25	84.1	85.19	80.1	72.92	69.34
ATP5G2	196.69	194.92	198.75	212.48	203.15	191.91
ATP5G3	56.21	57.9	58.62	64.19	60.05	60.64
ATP5H	359.52	388.92	369.78	361.03	334.36	340.74
ATP5I	239.5	237.58	238.63	242.32	227.44	218.76
ATP5J	123.34	136.98	142.57	135.88	128.79	140.5
ATP5J2	751.49	807.88	816.11	866.76	784.03	783.08
ATP5J2-PTCD1	1.35	2.04	1.61	2.8	1.79	0.68
ATP5L	94.78	96.12	98.42	93.52	90.91	91.88
ATP5L2	0	0.05	0	0	0.07	0
ATP5O	248.76	267.19	258.85	273.46	249.77	251.72
ATP5S	3.61	3.43	2.67	2.74	3.29	3.72
ATP5SL	35.82	35.23	35.21	38.21	37.9	37.92
ATP6AP1	72.78	70.49	74.28	73.71	77.11	71.57
ATP6AP1L	0.64	0.64	0.54	0.65	0.75	0.62
ATP6AP2	66.82	67.44	60.6	63.02	62.12	65.15
ATP6V0A1	11.33	10.98	10.95	10.58	10.33	9.4
ATP6V0A2	3.34	3.7	3.2	3.47	3.32	3.6
ATP6V0A4	0.05	0.08	0.07	0.01	0.04	0.01
ATP6V0B	81.79	78.19	78.45	76.69	79.06	79.6
ATP6V0C	124.82	90.97	121.78	110.16	144.99	133.88
ATP6V0D1	53.21	52.91	56.23	46.87	41.18	42.22
ATP6V0D2	0.08	0.12	0.15	0.06	0.02	0.05
ATP6V0E1	172.85	173.78	155.09	158.49	147.95	157.87
ATP6V0E2	43.25	40.61	43.3	38.14	35.79	37
ATP6V1A	9.64	10.16	9.09	9.73	9.04	9.65
ATP6V1B1	1.3	1.15	1.33	1.55	1.56	1.8
ATP6V1B2	23.3	23.28	23.15	23.64	24.29	24.47
ATP6V1C1	19.28	21.25	18.82	19.45	16.2	18.14
ATP6V1C2	0.57	0.73	0.51	0.69	0.62	0.44
ATP6V1D	40.09	44.4	39.72	39.24	40.06	38.98
ATP6V1E1	55.54	62.03	59.31	61.02	57.27	61.59
ATP6V1E2	1.01	0.98	0.89	0.97	1	1.22
ATP6V1F	215.78	203.65	222.65	192.92	184.79	189.38
ATP6V1G1	42.01	43.96	43.81	47.7	47.76	47.81
ATP6V1G2	0.96	0.9	0.87	0.66	0.88	0.95
ATP6V1G3	0	0	0	0	0	0.08
ATP6V1H	35.68	38.25	38.05	35.85	33.67	35.48
ATP7A	2.78	3.02	2.56	3.38	3.21	3.44
ATP7B	0.83	0.79	0.69	0.94	0.77	0.92
ATP8A1	0.01	0.03	0.01	0.03	0.02	0.02
ATP8A2	0.02	0.01	0.01	0.01	0.01	0.01
ATP8B1	10.39	10.52	10.43	9.23	8.86	9.1
ATP8B2	27.2	27.76	26.88	27.52	27.25	25.71
ATP8B3	4.22	4.22	4.88	5.83	5.82	5.78
[truncated: 17,942 more rows]

## Sheet: WT vs STAT1 KO HepG2 cell
	WT	STAT1 KO
A1BG	0	0.03
[truncated: 19,247 more rows]
