# Supplementary material for: Exogenous Coronavirus Interacts With Endogenous Retrotransposon in Human Cells
Source: Front Cell Infect Microbiol. 2021 Feb 25;11:609160. doi: 10.3389/fcimb.2021.609160 (PMC7959850; doi:10.3389/fcimb.2021.609160)
Supplement: Supplementary file 10 [file DataSheet_3.xlsx]

## Sheet: SARS-CoV2 vs MOCK_A549 cell
	Mock1	Mock2	Mock3	SARS-CoV2-1	SARS-CoV2-2	SARS-CoV2-3
ENSG00000000003.14_2	1180	1029	989	1120	1320	2037
ENSG00000000005.6_3	0	0	0	0	0	0
ENSG00000000419.12_4	930	822	925	1102	1012	1881
ENSG00000000457.14_4	324	299	219	308	353	617
ENSG00000000460.17_6	500	502	405	330	404	607
ENSG00000000938.13_4	0	0	0	0	0	0
ENSG00000000971.15_2	802	858	699	505	599	1111
ENSG00000001036.13_2	1310	1205	1239	1179	1225	2474
ENSG00000001084.13_7	3439	3386	3198	2317	2501	4507
ENSG00000001167.14_3	723	694	725	715	747	1262
ENSG00000001460.18_4	224	234	181	447	422	791
ENSG00000001461.17_3	380	367	380	454	616	818
ENSG00000001497.16_2	2654	2441	2337	1666	1348	2799
ENSG00000001561.7_3	42	30	27	45	77	129
ENSG00000001617.12_4	91	105	63	57	47	78
ENSG00000001626.15_6	7	8	13	10	9	8
ENSG00000001629.10_4	1486	1449	1334	2053	2498	3509
ENSG00000001630.17_7	1302	1267	1270	917	1189	1749
ENSG00000001631.15_7	392	424	393	540	660	1110
ENSG00000002016.17_4	366	287	252	400	357	821
ENSG00000002079.14_3	20	16	18	26	37	69
ENSG00000002330.13_6	731	573	593	388	453	738
ENSG00000002549.12_3	825	878	834	718	675	1288
ENSG00000002586.20_6	572	528	465	447	621	1180
ENSG00000002586.20_6_PAR_Y	572	528	465	447	621	1180
ENSG00000002587.10_5	55	55	45	37	43	61
ENSG00000002726.20_6	0	0	0	0	1	1
ENSG00000002745.13_4	0	3	1	0	1	0
ENSG00000002746.15_4	306	281	260	345	299	507
ENSG00000002822.15_5	328	282	260	135	127	263
ENSG00000002834.18_4	12853	11719	11552	7370	8832	15509
ENSG00000002919.14_2	622	512	482	559	520	988
ENSG00000002933.9_7	1	1	0	0	0	0
ENSG00000003056.3	3544	3239	2992	3144	3263	5840
ENSG00000003096.14_4	52	48	58	22	19	49
ENSG00000003137.8_5	905	853	815	838	931	1399
ENSG00000003147.19_5	107	81	63	302	280	487
ENSG00000003249.13_2	1282	1255	1187	763	992	1655
ENSG00000003393.15_5	971	998	943	1146	1250	1971
ENSG00000003400.14_4	217	213	202	208	234	406
ENSG00000003402.20_4	2001	1812	1703	2974	2866	5363
ENSG00000003436.16_5	1164	1242	1149	2529	4042	6030
ENSG00000003509.16_4	699	666	607	624	759	1360
ENSG00000003756.16_6	1214	1102	1085	1227	1369	2426
ENSG00000003987.14_3	21	33	18	35	37	72
ENSG00000003989.17_6	482	479	386	794	861	1255
ENSG00000004059.11_5	2289	1992	1875	1417	1595	2924
ENSG00000004139.14_4	724	717	631	541	539	989
ENSG00000004142.12_3	4268	4044	3661	3302	3136	6155
ENSG00000004399.12_5	1827	1781	1425	799	875	1467
ENSG00000004455.16_2	2620	2470	2299	2189	2295	4358
ENSG00000004468.13_4	231	247	193	266	269	504
ENSG00000004478.8_3	4229	3765	3434	2087	1857	3484
ENSG00000004487.16_5	2514	2389	2163	2074	2147	4080
ENSG00000004534.15_4	1274	1195	1150	1235	1061	2437
ENSG00000004660.14_3	822	769	769	730	712	1464
ENSG00000004700.16_5	1547	1523	1435	1497	1742	2736
ENSG00000004766.17_4	385	386	372	496	507	911
ENSG00000004776.13_3	5	2	6	10	10	15
ENSG00000004777.18_3	233	270	252	89	128	244
ENSG00000004779.10_3	1207	1066	935	709	745	1156
ENSG00000004799.8_3	1712	1696	1605	963	650	1986
ENSG00000004809.14_5	0	0	0	0	0	0
ENSG00000004838.14_4	16	13	10	4	5	12
ENSG00000004846.16_4	3	4	3	0	0	1
ENSG00000004848.8_5	98	99	94	36	23	82
ENSG00000004864.13_2	1266	1263	1074	1049	1062	1824
ENSG00000004866.20_6	571	456	430	339	374	630
ENSG00000004897.12_5	2798	2812	2709	2527	3107	5214
ENSG00000004939.15_4	1	0	0	0	0	1
ENSG00000004948.15_5	0	1	1	3	1	4
ENSG00000004961.15_3	938	884	805	771	763	1448
ENSG00000004975.12_3	1516	1413	1238	1007	1079	1829
ENSG00000005001.10_3	1	1	0	6	8	19
ENSG00000005007.12_3	2004	1907	1647	1241	1124	2091
ENSG00000005020.13_4	830	818	812	1171	1517	2217
ENSG00000005022.6_3	10739	9655	7856	8140	9218	15715
ENSG00000005059.16_6	441	412	397	531	687	1004
ENSG00000005073.5_2	10	10	12	9	5	20
ENSG00000005075.15_2	1312	1164	1364	714	679	1387
ENSG00000005100.13_6	1453	1422	1311	1355	1337	2289
ENSG00000005102.13_3	0	0	0	0	0	0
ENSG00000005108.16_5	507	487	456	316	293	442
ENSG00000005156.11_7	1437	1442	1277	1199	1170	2253
ENSG00000005175.10_4	1170	1222	1242	1123	1299	2328
ENSG00000005187.12_4	307	287	249	305	306	572
ENSG00000005189.19_5	167	158	144	164	139	254
ENSG00000005194.15_4	1654	1374	1222	1199	979	1953
ENSG00000005206.17_3	674	552	616	314	343	743
ENSG00000005238.19_2	468	455	417	426	700	1106
ENSG00000005243.10_4	158	149	144	179	163	348
ENSG00000005249.13_3	152	192	208	139	239	344
ENSG00000005302.18_5	885	862	827	731	822	1475
ENSG00000005339.14_6	1739	1918	1606	1844	1960	3224
ENSG00000005379.17_6	0	0	1	0	0	0
ENSG00000005381.7_2	0	0	0	0	0	0
ENSG00000005421.8_2	43	32	29	12	25	43
ENSG00000005436.13_5	481	451	481	497	584	958
ENSG00000005448.16_4	1463	1184	1001	722	1158	1766
ENSG00000005469.11_2	277	293	275	284	312	527
ENSG00000005471.17_7	4	1	4	0	0	0
ENSG00000005483.21_6	1099	1230	1111	1114	1571	2291
ENSG00000005486.17_3	1245	1162	1125	718	763	1377
ENSG00000005513.10_3	16	13	10	10	15	24
ENSG00000005700.15_5	1948	1879	1864	3461	3996	6254
ENSG00000005801.18_6	546	535	552	545	650	1223
ENSG00000005810.18_2	751	737	699	976	1028	1262
ENSG00000005812.11_6	418	436	406	527	787	1209
ENSG00000005844.17_5	13	14	9	1	0	3
ENSG00000005882.11_4	572	588	502	243	242	524
ENSG00000005884.18_3	10535	10603	10127	23050	22104	41239
ENSG00000005889.15_3	722	756	720	671	705	1196
ENSG00000005893.15_3	2231	2445	1881	3453	4178	6765
ENSG00000005961.18_4	93	92	93	45	66	110
ENSG00000005981.13_3	73	77	86	24	18	47
ENSG00000006007.12_3	1986	2051	1709	1784	1863	3324
ENSG00000006015.17_5	708	601	589	363	300	641
ENSG00000006016.11_3	83	89	77	92	90	158
ENSG00000006025.12_4	480	450	398	253	229	589
ENSG00000006042.12_5	901	713	615	507	475	859
ENSG00000006047.13_3	45	48	32	29	38	71
ENSG00000006059.3_2	0	0	0	0	0	0
ENSG00000006062.17_5	1123	1106	935	839	938	1359
ENSG00000006071.14_6	167	146	147	198	249	467
ENSG00000006116.3_2	0	0	0	0	0	0
ENSG00000006118.14_6	3026	2759	2661	2795	3500	6030
ENSG00000006125.18_7	10029	9746	8264	10046	11265	18107
ENSG00000006128.12_5	0	0	0	0	0	0
ENSG00000006194.10_4	955	840	834	880	862	1803
ENSG00000006210.7_4	27	35	35	94	78	132
ENSG00000006282.21_5	4115	3884	3452	3394	3856	7272
ENSG00000006283.18_5	576	572	578	208	271	449
ENSG00000006327.13_2	2555	1951	2595	3503	2868	5232
ENSG00000006377.11_3	1	3	1	0	0	1
ENSG00000006432.15_3	704	684	586	532	570	816
ENSG00000006451.8_4	754	731	809	1106	1343	2166
ENSG00000006453.14_4	2315	2187	1897	3247	3396	6261
ENSG00000006459.11_3	136	139	122	473	724	903
ENSG00000006468.14_5	214	193	193	150	200	355
ENSG00000006530.18_5	938	867	779	820	935	1773
ENSG00000006534.16_4	7374	7490	6396	4382	5228	8740
ENSG00000006555.11_6	0	0	0	0	0	0
ENSG00000006576.16_2	445	548	453	548	697	1125
ENSG00000006606.8_2	17	12	5	8	8	19
ENSG00000006607.14_5	931	885	779	650	758	1100
ENSG00000006611.16_4	306	229	242	73	87	170
ENSG00000006625.18_4	842	758	737	658	689	1332
ENSG00000006634.8_3	602	637	587	558	608	1254
ENSG00000006638.11_2	10	9	6	5	9	10
ENSG00000006652.14_6	971	873	696	2022	1990	3846
ENSG00000006659.13_3	0	0	0	0	0	0
ENSG00000006695.12_4	499	494	431	488	495	900
ENSG00000006704.10_4	717	618	530	691	572	1255
ENSG00000006712.15_4	2515	2323	2350	1272	1443	3100
ENSG00000006715.16_4	1017	1101	1021	1344	1594	2338
ENSG00000006740.17_3	248	265	196	204	185	316
ENSG00000006744.19_5	3306	2980	2554	2017	1888	4043
ENSG00000006747.15_4	6	4	0	3	4	14
ENSG00000006756.16_3	713	667	564	935	910	1617
ENSG00000006757.12_4	141	161	143	270	244	488
ENSG00000006788.14_4	0	0	0	0	0	0
ENSG00000006831.10_3	2760	2565	2176	2256	2242	3936
ENSG00000006837.12_5	32	28	25	37	43	61
ENSG00000007001.12_3	2	0	2	0	1	0
ENSG00000007038.11_3	0	2	0	2	0	0
ENSG00000007047.15_5	312	294	309	228	325	617
ENSG00000007062.11_5	0	1	0	2	1	8
ENSG00000007080.11_3	1103	1024	989	553	563	1252
ENSG00000007129.18_5	0	0	0	0	0	0
ENSG00000007168.13_4	3630	3526	2997	3751	4322	7317
ENSG00000007171.17_5	19	9	12	8	4	15
ENSG00000007174.18_5	2	0	0	0	0	1
ENSG00000007202.15_5	5754	5377	4623	3695	3947	6537
ENSG00000007216.14_5	2	0	0	0	1	0
ENSG00000007237.18_5	36	43	36	34	22	34
ENSG00000007255.10_2	781	541	499	667	628	1006
ENSG00000007264.15_5	4	2	3	9	14	29
ENSG00000007306.15_3	9	8	4	8	6	10
ENSG00000007312.12_4	0	0	0	0	1	0
ENSG00000007314.12_2	3	2	1	26	15	40
ENSG00000007341.19_4	174	193	207	199	190	351
ENSG00000007350.17_5	0	0	0	0	0	0
ENSG00000007372.23_7	59	54	67	67	93	133
ENSG00000007376.8_3	750	747	682	249	350	518
ENSG00000007384.15_4	624	638	550	503	570	1071
ENSG00000007392.16_4	1256	1036	1033	716	724	1693
ENSG00000007402.11_3	80	62	67	21	56	56
ENSG00000007516.13_5	161	158	173	141	166	324
ENSG00000007520.4_3	1076	933	858	615	618	1133
ENSG00000007541.16_4	1050	892	810	343	364	676
ENSG00000007545.15_3	506	471	406	438	472	789
ENSG00000007866.21_8	184	200	215	157	189	370
ENSG00000007908.16_5	1	1	0	9	14	25
ENSG00000007923.16_4	1160	1075	1023	742	791	1554
ENSG00000007933.13_4	0	0	0	1	0	0
ENSG00000007944.15_3	141	159	137	125	139	275
ENSG00000007952.18_4	10	12	6	16	8	30
ENSG00000007968.7_3	335	311	300	136	69	175
ENSG00000008018.9_3	2859	2346	2296	2000	1918	3766
ENSG00000008056.14_5	5	1	0	4	3	3
ENSG00000008083.14_3	684	695	599	566	511	1005
ENSG00000008086.11_3	526	457	448	561	820	1023
ENSG00000008118.10_4	4	4	6	6	8	12
ENSG00000008128.23_5	349	339	364	272	233	432
ENSG00000008130.15_2	1120	982	840	978	843	1668
ENSG00000008196.13_4	0	0	0	0	0	0
ENSG00000008197.4_4	0	0	0	0	0	0
ENSG00000008226.19_3	204	206	165	107	124	256
ENSG00000008256.16_4	1286	1285	1198	1344	1283	2422
ENSG00000008277.14_2	80	72	88	79	100	151
ENSG00000008282.8_4	1765	1565	1514	1945	2408	3661
ENSG00000008283.16_4	845	824	723	619	624	1104
ENSG00000008294.21_5	3294	3294	3049	5257	6182	9170
ENSG00000008300.17_4	743	791	697	669	742	1132
ENSG00000008311.15_3	8	2	6	6	8	16
ENSG00000008323.15_3	148	139	129	27	58	61
ENSG00000008324.11_2	213	189	155	197	189	322
ENSG00000008382.15_5	152	122	119	68	71	117
ENSG00000008394.13_5	7748	7663	6621	6827	7828	13740
ENSG00000008405.12_4	519	524	428	668	602	1173
ENSG00000008438.5_3	3	4	2	0	4	4
ENSG00000008441.16_5	172	210	172	182	163	289
ENSG00000008513.16_7	617	601	523	1032	1160	1776
ENSG00000008516.17_3	24	29	35	27	49	76
ENSG00000008517.16_5	326	332	266	984	995	1992
ENSG00000008710.19_4	1463	1511	1285	1287	1376	2161
ENSG00000008735.14_3	128	109	127	103	92	195
ENSG00000008838.20_5	1848	1781	1604	1074	1078	2121
ENSG00000008853.16_2	1032	944	974	601	577	1112
ENSG00000008869.12_4	875	861	763	1057	1306	1946
ENSG00000008952.17_3	2073	2060	2276	2533	3023	4951
ENSG00000008988.9_2	17377	14349	12992	20373	20074	36654
ENSG00000009307.16_7	6416	6314	6097	7838	8877	15432
ENSG00000009335.18_4	2779	2670	2363	2232	2403	3839
ENSG00000009413.15_4	373	417	350	444	516	747
ENSG00000009694.13_5	1	1	0	1	0	6
ENSG00000009709.12_3	87	66	87	67	52	95
ENSG00000009724.16_2	15	18	20	17	15	45
ENSG00000009765.14_2	5	5	2	0	3	6
ENSG00000009780.15_4	133	167	108	188	210	296
ENSG00000009790.15_6	21	16	17	33	27	57
ENSG00000009830.11_7	1470	1350	1154	1133	1180	2072
ENSG00000009844.16_4	884	938	896	717	853	1419
ENSG00000009950.16_5	139	130	132	79	75	171
ENSG00000009954.11_3	3686	3449	3712	2922	3017	5334
ENSG00000010017.13_3	412	413	377	394	509	927
ENSG00000010030.14_4	0	2	0	3	1	5
ENSG00000010072.16_4	404	423	389	331	367	598
ENSG00000010165.20_4	1715	1535	1391	992	902	1827
ENSG00000010219.13_5	450	411	384	541	454	927
ENSG00000010244.18_6	3684	3753	3288	2502	3117	5742
ENSG00000010256.11_3	3658	3284	2791	2360	2466	4328
ENSG00000010270.13_3	1330	1179	1056	1386	1534	2513
ENSG00000010278.14_5	2811	2290	2059	2991	3336	5728
ENSG00000010282.14_6	0	0	0	0	0	0
ENSG00000010292.13_4	6276	6146	5638	2695	3299	5309
ENSG00000010295.19_4	34	55	20	36	92	118
ENSG00000010310.9_5	54	37	35	69	132	287
ENSG00000010318.21_4	72	62	81	54	82	114
ENSG00000010319.6_3	9	6	13	2	3	3
ENSG00000010322.16_4	983	928	826	660	808	1454
ENSG00000010327.10_3	59	61	41	15	22	35
ENSG00000010361.13_4	356	297	292	304	278	525
ENSG00000010379.16_4	2	4	3	3	2	2
ENSG00000010404.18_4	2036	1952	1946	2213	2742	4229
ENSG00000010438.16_4	39	53	37	33	68	126
ENSG00000010539.11_5	203	189	171	211	151	358
ENSG00000010610.10_4	7	5	6	9	7	21
ENSG00000010626.15_5	398	407	370	411	471	841
ENSG00000010671.15_2	0	3	2	2	2	2
ENSG00000010704.18_4	861	765	736	552	615	937
ENSG00000010803.16_5	516	434	429	654	713	1297
ENSG00000010810.17_7	65	58	60	292	276	560
ENSG00000010818.10_3	497	437	388	481	696	835
ENSG00000010932.17_3	0	0	1	0	5	2
ENSG00000011007.12_3	770	728	677	861	781	1613
ENSG00000011009.11_3	1131	1082	1014	558	631	1082
ENSG00000011021.23_5	624	715	584	677	815	1315
ENSG00000011028.14_3	3820	3609	3469	2954	3653	6130
ENSG00000011052.21_3	11114	9027	9195	7541	7268	13099
ENSG00000011083.9_4	0	2	0	0	0	2
ENSG00000011105.14_5	660	584	500	640	654	1077
ENSG00000011114.15_6	738	722	651	658	826	1208
ENSG00000011132.12_5	298	269	255	187	215	386
ENSG00000011143.16_5	378	303	317	305	340	553
ENSG00000011198.9_6	292	256	245	253	295	513
ENSG00000011201.12_4	2	0	1	2	5	1
ENSG00000011243.18_5	775	672	677	640	612	1203
ENSG00000011258.16_4	395	446	410	529	723	1186
ENSG00000011260.14_3	1841	1609	1435	1874	1746	3156
ENSG00000011275.18_3	1228	1227	1120	1316	1278	2215
ENSG00000011295.16_7	1378	1286	1129	1784	1847	3257
ENSG00000011304.20_7	8063	7825	7207	4518	4552	8207
ENSG00000011332.19_5	78	76	77	33	32	63
ENSG00000011347.9_5	40	42	30	45	50	84
ENSG00000011376.12_7	635	567	558	452	403	765
ENSG00000011405.13_3	1098	1260	1207	1411	1922	2504
ENSG00000011422.12_5	807	761	642	1412	2184	3073
ENSG00000011426.11_6	3689	3657	3761	1791	2437	3617
ENSG00000011451.19_7	974	986	864	602	638	1226
ENSG00000011454.17_4	1121	1232	1010	1449	1391	2530
ENSG00000011465.17_4	0	0	0	0	1	3
ENSG00000011478.12_3	383	310	273	196	216	355
ENSG00000011485.14_2	2327	2062	2014	1553	1427	2794
ENSG00000011523.14_4	681	663	624	824	974	1603
ENSG00000011566.15_5	786	859	801	1124	1499	2335
ENSG00000011590.14_4	9	16	15	6	9	32
ENSG00000011600.11_2	0	0	1	0	0	0
ENSG00000011638.10_3	274	253	221	569	600	929
ENSG00000011677.13_3	4	1	1	0	0	3
ENSG00000012048.22_5	1851	1820	1752	1352	1379	2263
ENSG00000012061.15_5	2849	2675	2290	2176	2015	4110
ENSG00000012124.17_4	14	12	9	76	33	87
ENSG00000012171.19_4	494	485	427	358	562	923
ENSG00000012174.12_4	1137	1094	966	1536	1708	2644
ENSG00000012211.13_4	1030	931	742	1154	1322	2410
ENSG00000012223.12_3	0	0	0	0	0	0
ENSG00000012232.8_2	1227	1119	970	913	858	1507
ENSG00000012504.15_5	32	32	37	9	5	30
ENSG00000012660.14_4	2865	2884	2667	2309	2560	4693
ENSG00000012779.11_3	9	14	9	7	37	42
ENSG00000012817.15_6	146	156	122	110	134	273
ENSG00000012822.16_5	1089	1051	900	870	1212	2311
ENSG00000012963.15_4	944	958	866	594	589	1018
ENSG00000012983.11_3	917	926	789	1319	1542	2656
ENSG00000013016.16_4	669	599	553	460	473	837
ENSG00000013275.7_2	7008	6402	5631	4095	3335	6908
ENSG00000013288.8_3	826	860	765	598	658	1197
ENSG00000013293.6_4	0	0	0	0	0	0
ENSG00000013297.11_4	8	2	7	1	6	4
ENSG00000013306.16_5	3470	3084	2753	1468	1571	3069
ENSG00000013364.19_4	5597	4877	4374	3476	4381	7725
ENSG00000013374.16_6	1410	1434	1457	2168	2045	4249
ENSG00000013375.16_6	681	692	608	965	1128	1747
ENSG00000013392.8_3	142	145	110	179	267	448
ENSG00000013441.16_4	1159	1175	1073	1766	2508	3413
ENSG00000013503.10_3	247	240	228	250	258	439
ENSG00000013523.9_4	684	643	509	539	525	990
ENSG00000013561.18_6	898	908	718	1351	1501	2582
ENSG00000013563.14_5	604	509	433	385	520	856
ENSG00000013573.17_5	1937	1735	1607	1068	1013	2305
ENSG00000013583.10_6	629	572	526	807	948	1586
ENSG00000013588.8_4	6254	6057	5080	5461	8216	10679
ENSG00000013619.14_6	169	179	144	204	277	466
ENSG00000013725.14_3	3	1	1	0	2	1
ENSG00000013810.19_4	2975	2772	2636	962	1083	2125
ENSG00000014123.10_3	458	475	478	704	793	1319
ENSG00000014138.9_5	701	599	586	241	205	479
ENSG00000014164.7_3	668	769	592	401	418	754
ENSG00000014216.15_6	4639	4248	4056	2304	2962	5059
ENSG00000014257.16_3	1	0	2	0	2	3
ENSG00000014641.18_4	5418	4884	3835	3814	4012	6866
ENSG00000014824.14_4	815	822	759	948	1175	1856
ENSG00000014914.21_3	1118	1014	992	583	883	1570
ENSG00000014919.12_3	1017	952	931	813	1066	1574
ENSG00000015133.19_3	379	366	353	332	296	489
ENSG00000015153.14_3	230	226	226	275	371	735
ENSG00000015171.19_3	1680	1702	1706	2120	2387	4455
ENSG00000015285.10_2	13	17	12	5	11	27
ENSG00000015413.9_5	25	16	13	1	0	1
ENSG00000015475.18_4	1340	1177	1024	944	1004	1793
ENSG00000015479.18_6	3204	3258	3116	2815	3293	5551
ENSG00000015520.14_5	3	2	3	5	4	6
ENSG00000015532.9_2	1174	1120	1109	834	1007	1772
ENSG00000015568.13_3	144	152	108	240	565	484
ENSG00000015592.16_3	1	0	1	0	0	2
ENSG00000015676.18_3	1990	1789	1456	1701	1730	3069
ENSG00000016082.15_3	1	1	0	0	2	1
ENSG00000016391.11_5	382	308	297	161	148	251
ENSG00000016402.13_3	2	1	6	7	1	0
ENSG00000016490.15_2	0	0	0	0	0	0
ENSG00000016602.9_3	0	0	0	0	0	0
ENSG00000016864.18_5	834	721	671	832	880	1520
ENSG00000017260.19_7	1582	1517	1371	1873	2084	3362
ENSG00000017427.16_4	0	0	1	1	0	0
ENSG00000017483.15_6	4	2	4	2	0	9
ENSG00000017797.13_4	1600	1376	1354	1455	1510	2626
ENSG00000018189.13_4	264	270	277	458	529	965
ENSG00000018236.15_6	4349	4470	3585	2092	3005	4093
ENSG00000018280.17_3	20	15	21	10	29	27
ENSG00000018408.14_3	3189	3226	2827	2545	2890	4778
ENSG00000018510.15_5	1974	2099	1949	2142	2345	3731
ENSG00000018607.6_4	2	1	1	17	14	13
ENSG00000018610.14_3	569	542	505	531	545	1034
ENSG00000018625.14_2	1	0	1	10	7	12
ENSG00000018699.13_5	1002	874	793	1327	1260	2282
ENSG00000018869.16_5	5	8	7	5	6	16
ENSG00000019102.12_3	4	3	6	2	2	1
ENSG00000019144.19_7	912	809	867	257	408	739
ENSG00000019169.10_3	0	2	0	4	10	18
ENSG00000019186.10_3	22902	22161	21716	37095	37584	64435
ENSG00000019485.13_5	405	390	368	340	432	641
ENSG00000019505.8_4	1018	921	849	721	1257	1541
ENSG00000019549.13_6	3	6	2	13	18	29
ENSG00000019582.15_5	86	93	72	62	61	143
ENSG00000019991.18_6	1	1	2	0	0	0
ENSG00000019995.6_3	543	505	516	678	840	1504
ENSG00000020129.16_4	522	449	458	239	283	491
ENSG00000020181.17_2	358	316	284	271	289	525
ENSG00000020219.9_4	0	0	0	0	1	0
ENSG00000020256.20_4	513	568	523	552	505	1048
ENSG00000020426.11_4	450	423	497	507	470	863
ENSG00000020577.13_3	288	291	318	869	1072	1749
ENSG00000020633.18_2	198	177	154	141	170	323
ENSG00000020922.12_6	821	805	805	683	818	1334
ENSG00000021300.14_6	47	46	33	37	37	54
ENSG00000021355.13_3	2174	2010	1726	2552	3650	5656
ENSG00000021461.16_2	1	2	1	0	0	0
ENSG00000021488.13_3	22	22	7	11	17	30
ENSG00000021574.12_5	640	647	691	650	929	1494
ENSG00000021645.18_5	168	148	171	78	123	175
ENSG00000021762.20_4	477	461	446	278	349	613
ENSG00000021776.11_4	2199	2200	2146	1963	2116	3392
ENSG00000021826.15_4	2343	2233	1933	902	868	1455
ENSG00000021852.13_4	0	0	0	0	0	0
ENSG00000022267.18_6	497	548	441	1093	1151	1953
ENSG00000022277.12_4	2021	1749	1596	1403	1489	2930
ENSG00000022355.17_7	0	0	0	0	0	0
ENSG00000022556.16_5	2227	1980	1779	1158	1091	2147
ENSG00000022567.9_3	1229	1184	940	652	562	922
ENSG00000022840.16_6	2418	2251	1875	2245	2215	4393
ENSG00000022976.15_5	295	291	251	325	338	723
ENSG00000023041.11_4	1424	1304	1166	1254	1265	2444
ENSG00000023171.18_6	3427	3414	2938	1944	2536	3788
ENSG00000023191.17_3	3931	3689	3334	2623	2708	4937
ENSG00000023228.14_4	2891	2713	2279	2336	2365	4098
ENSG00000023287.13_5	1167	1226	1161	2028	2596	3720
ENSG00000023318.8_4	1173	1187	1173	1597	1626	3390
ENSG00000023330.15_3	1109	1063	976	791	778	1500
ENSG00000023445.14_3	771	792	726	2436	3416	5329
ENSG00000023516.9_3	710	713	719	993	1263	1666
ENSG00000023572.9_3	447	402	404	537	692	1164
ENSG00000023608.5_4	304	294	346	472	494	815
ENSG00000023697.13_5	931	947	697	829	886	1610
ENSG00000023734.11_4	3229	3229	3006	2632	2646	5256
ENSG00000023839.12_5	12683	11803	9882	7330	6189	12441
ENSG00000023892.11_3	8	3	5	0	5	2
ENSG00000023902.14_3	177	168	134	106	127	219
ENSG00000023909.10_3	2559	2456	2302	2495	2374	4282
ENSG00000024048.10_3	544	606	530	767	852	1289
ENSG00000024422.12_4	3242	3438	3206	2599	4428	6631
ENSG00000024526.17_4	661	725	712	537	723	1100
ENSG00000024862.17_4	232	187	210	450	421	711
ENSG00000025039.14_2	114	96	110	221	318	510
ENSG00000025156.12_5	272	254	204	257	302	577
ENSG00000025293.17_4	895	821	842	1137	1298	2063
ENSG00000025423.11_4	66	65	65	34	46	81
ENSG00000025434.19_5	428	395	388	342	374	667
ENSG00000025708.14_5	503	410	406	702	830	1567
ENSG00000025770.19_5	950	870	711	421	448	795
ENSG00000025772.8_3	1065	1013	858	762	703	1444
ENSG00000025796.14_3	1183	1251	1279	2185	2365	4120
ENSG00000025800.14_4	1448	1251	1203	1363	1355	2242
ENSG00000026025.16_6	16849	16210	16898	20771	33889	53702
ENSG00000026036.22_4	370	323	297	120	118	273
ENSG00000026103.22_4	285	264	281	350	361	600
ENSG00000026297.15_6	184	169	148	116	146	274
ENSG00000026508.18_7	7908	7653	7344	10933	13723	23746
ENSG00000026559.14_5	172	183	143	177	136	321
ENSG00000026652.14_4	203	180	163	183	216	375
ENSG00000026751.17_4	4	7	13	10	13	20
ENSG00000026950.17_5	321	291	260	450	389	811
ENSG00000027001.10_4	506	484	423	453	489	763
ENSG00000027075.15_5	161	167	139	421	353	712
ENSG00000027644.5_3	1	0	0	0	0	5
ENSG00000027697.14_6	1000	1025	888	2324	2399	4318
ENSG00000027847.14_4	598	520	545	388	349	723
ENSG00000027869.11_3	41	36	31	67	70	143
ENSG00000028116.17_4	823	830	709	1568	1522	2653
ENSG00000028137.19_4	9	8	6	30	16	53
ENSG00000028203.18_4	2347	2495	2296	3504	4220	7153
ENSG00000028277.21_5	9	13	23	37	29	70
ENSG00000028310.18_4	812	764	677	787	752	1374
ENSG00000028528.15_5	3116	2981	2587	2498	2552	4728
ENSG00000028839.10_4	324	302	255	280	338	597
ENSG00000029153.14_6	898	958	884	2026	2403	4050
ENSG00000029363.16_6	2828	2963	3172	2801	3074	5337
ENSG00000029364.12_3	2461	2395	2263	2216	2375	3687
ENSG00000029534.20_7	113	86	119	35	51	111
ENSG00000029559.7_3	1	0	1	0	0	0
ENSG00000029639.11_3	227	221	194	271	300	504
ENSG00000029725.17_6	1618	1501	1513	1651	1708	3128
ENSG00000029993.15_5	4630	4370	4359	2523	3186	5304
ENSG00000030066.13_4	1954	1932	1858	2383	2385	3881
ENSG00000030110.13_3	450	452	418	441	370	673
ENSG00000030304.13_3	2	1	0	0	0	1
ENSG00000030419.16_4	9	3	11	5	27	40
ENSG00000030582.18_4	6863	6844	6127	4816	5686	9963
ENSG00000031003.10_3	626	616	695	608	726	1284
ENSG00000031081.10_4	89	82	80	145	146	274
ENSG00000031691.7_3	194	192	199	216	259	421
ENSG00000031698.13_3	1954	1693	1764	4606	3850	7904
ENSG00000031823.14_4	1292	1200	1115	701	618	1242
ENSG00000032219.18_3	357	428	424	541	737	1173
ENSG00000032389.12_8	1104	1047	922	966	822	1627
ENSG00000032444.16_5	1409	1241	1293	721	829	1433
ENSG00000032742.17_5	357	408	358	441	517	896
ENSG00000033011.12_5	865	746	718	516	473	914
ENSG00000033030.13_4	776	667	676	1207	1060	2151
ENSG00000033050.9_4	1659	1491	1365	1142	910	2001
ENSG00000033100.16_4	1319	1264	1053	606	770	1357
ENSG00000033122.20_5	9	5	14	8	13	14
ENSG00000033170.16_3	658	613	498	728	701	1108
ENSG00000033178.13_3	720	800	766	1080	1473	2022
ENSG00000033327.13_5	366	343	358	434	586	970
ENSG00000033627.16_4	1345	1273	1206	1164	1299	2401
ENSG00000033800.13_2	1180	1218	1132	858	1107	1764
ENSG00000033867.16_4	988	1074	968	3524	3376	5195
ENSG00000034053.14_5	962	915	784	576	690	1166
ENSG00000034152.18_5	838	787	727	889	675	1405
ENSG00000034239.11_3	0	0	0	0	0	0
ENSG00000034510.6_3	30468	27580	24701	27142	36326	67406
ENSG00000034533.11_5	163	170	143	149	132	233
ENSG00000034677.13_4	1774	1742	1565	1491	1662	3043
ENSG00000034693.15_4	219	224	208	229	253	428
ENSG00000034713.8_3	862	770	688	900	1015	1804
ENSG00000034971.17_4	0	0	0	0	0	0
ENSG00000035115.21_5	227	215	187	302	374	617
ENSG00000035141.8_3	2355	2243	2008	2190	1976	4170
ENSG00000035403.17_3	8915	9111	7727	7913	9087	15547
ENSG00000035499.13_3	683	714	646	368	398	583
ENSG00000035664.11_5	202	172	157	158	197	363
ENSG00000035681.9_5	1052	1073	1039	1667	1561	2971
ENSG00000035687.10_4	1298	1335	1162	1467	1720	2909
ENSG00000035720.8_3	0	0	0	0	0	0
ENSG00000035862.12_4	3766	3989	3220	5460	5824	9849
ENSG00000035928.16_4	1217	1159	1245	1330	1360	2503
ENSG00000036054.13_4	498	456	476	615	758	1259
ENSG00000036257.13_4	1590	1537	1427	1571	1654	3198
ENSG00000036448.10_3	49	51	50	80	64	162
ENSG00000036473.8_5	0	0	0	1	0	0
ENSG00000036530.8_2	5	7	1	3	4	8
ENSG00000036549.13_5	567	595	600	890	977	1790
ENSG00000036565.15_5	0	0	0	0	0	0
ENSG00000036672.16_4	25	21	10	31	18	38
ENSG00000036828.16_4	0	0	0	0	0	0
ENSG00000037042.9_3	595	653	483	424	489	1083
ENSG00000037241.7_4	860	763	708	960	790	1661
ENSG00000037280.16_5	227	235	198	138	157	332
ENSG00000037474.15_3	2269	2103	1921	1939	1883	3807
ENSG00000037637.11_4	444	421	343	497	438	775
ENSG00000037749.12_4	467	445	420	654	729	953
ENSG00000037757.14_4	415	384	348	206	228	431
ENSG00000037897.17_6	522	421	418	362	330	743
ENSG00000037965.6_4	102	91	84	124	101	212
ENSG00000038002.9_3	355	380	332	554	630	1076
ENSG00000038210.14_5	302	245	278	284	454	554
ENSG00000038219.13_3	1576	1540	1631	1587	1775	2570
ENSG00000038274.17_4	1367	1410	1211	1286	1620	2711
ENSG00000038295.8_3	25	15	14	22	29	49
ENSG00000038358.15_4	1632	1624	1490	793	862	1554
ENSG00000038382.20_4	4018	3923	3395	4959	6192	9146
ENSG00000038427.16_5	4608	4370	3978	5322	5098	7569
ENSG00000038532.16_6	530	516	471	428	386	764
ENSG00000038945.15_6	0	0	0	0	0	0
ENSG00000039068.19_6	1314	1185	1093	1095	1362	2161
ENSG00000039123.16_5	1696	1660	1632	2061	1942	3294
ENSG00000039139.9_3	99	80	81	160	231	311
ENSG00000039319.17_5	873	953	887	1210	1432	2012
ENSG00000039523.20_7	577	648	545	568	616	1152
ENSG00000039537.13_3	0	1	0	0	0	0
ENSG00000039560.14_5	3819	3927	3685	11179	11948	19534
ENSG00000039600.11_3	0	0	0	0	2	0
ENSG00000039650.12_5	1221	1124	1093	675	643	1262
ENSG00000039987.6_4	1	1	0	0	3	0
ENSG00000040199.18_5	573	544	529	561	580	923
ENSG00000040275.17_7	2058	2263	2087	2731	2780	5461
ENSG00000040341.18_6	895	907	794	1042	1206	2059
ENSG00000040487.13_4	307	295	264	168	183	305
ENSG00000040531.14_4	634	659	625	542	476	1075
ENSG00000040608.14_5	159	201	135	112	152	240
ENSG00000040633.13_4	1911	1740	1564	1546	1373	2715
ENSG00000040731.10_4	12	11	10	14	12	23
ENSG00000040933.15_3	780	797	691	726	834	1397
ENSG00000041353.10_5	514	573	574	712	998	1538
ENSG00000041357.16_4	4900	4654	4709	3842	3894	7182
ENSG00000041515.16_3	1	4	2	4	4	4
ENSG00000041802.11_4	1137	967	910	864	683	1483
ENSG00000041880.14_4	365	377	339	502	543	1116
ENSG00000041982.16_4	40	43	38	61	64	146
ENSG00000041988.15_5	519	503	415	348	330	669
ENSG00000042062.12_6	2	2	1	3	1	0
ENSG00000042088.13_5	455	435	388	374	382	652
ENSG00000042286.15_3	1911	1598	1492	1492	1298	2651
ENSG00000042304.11_6	1	0	0	0	0	0
ENSG00000042317.17_6	187	183	161	244	352	603
ENSG00000042429.12_4	324	334	286	302	335	627
ENSG00000042445.14_4	1700	1476	1471	1554	1900	3130
ENSG00000042493.16_3	1290	1063	1119	1034	1242	2124
ENSG00000042753.11_2	2682	2125	1985	1037	1157	1933
ENSG00000042781.13_4	0	1	0	2	3	2
ENSG00000042813.8_6	0	0	0	0	0	0
ENSG00000042832.12_3	3	4	6	2	8	20
ENSG00000042980.12_2	2	7	9	3	19	14
ENSG00000043039.6_2	0	0	0	0	0	3
ENSG00000043093.14_6	463	548	496	633	853	1394
ENSG00000043143.20_3	1669	1568	1440	1084	1182	2202
ENSG00000043355.12_4	224	233	209	169	167	399
ENSG00000043462.12_5	1	1	0	0	0	0
ENSG00000043514.16_4	398	370	267	458	445	885
ENSG00000043591.5_3	25	25	27	20	22	30
ENSG00000044012.4_3	0	0	0	0	0	0
ENSG00000044090.8_2	850	773	735	813	888	1613
ENSG00000044115.21_5	8510	8517	7452	8702	9737	17340
ENSG00000044446.11_2	1015	969	856	788	917	1643
ENSG00000044459.15_4	407	389	473	505	528	1023
ENSG00000044524.11_3	0	0	0	2	0	0
ENSG00000044574.8_3	15829	14259	12664	22613	18265	38200
ENSG00000046604.13_3	2544	2736	2445	4756	6244	8759
ENSG00000046647.13_5	251	210	213	288	294	512
ENSG00000046651.15_5	696	609	634	1051	1145	2277
ENSG00000046653.15_4	16	21	19	23	32	44
ENSG00000046774.10_4	1	1	0	0	0	0
ENSG00000046889.19_4	0	0	0	0	0	0
ENSG00000047056.15_3	401	323	302	234	297	472
ENSG00000047188.16_3	962	936	945	1028	1107	1950
ENSG00000047230.15_4	777	706	651	864	822	1472
ENSG00000047249.18_6	712	594	582	607	567	932
ENSG00000047315.16_3	3046	3044	2654	2368	2399	4336
ENSG00000047346.12_5	323	314	331	345	599	785
ENSG00000047365.12_4	58	65	34	87	97	124
ENSG00000047410.14_3	4551	4479	4795	5011	5689	9365
ENSG00000047457.14_4	653	656	663	536	1678	2364
ENSG00000047578.13_7	1019	960	831	834	832	1617
ENSG00000047579.19_3	247	215	182	283	263	547
ENSG00000047597.7_5	46	38	36	67	72	126
ENSG00000047617.15_4	0	0	0	0	1	0
ENSG00000047621.12_4	362	369	324	460	484	809
ENSG00000047634.15_4	236	232	246	193	269	462
ENSG00000047644.18_3	1931	1885	1533	2724	2868	5238
ENSG00000047648.23_6	1	1	1	3	1	2
ENSG00000047662.4_2	20	21	23	25	34	77
ENSG00000047849.21_6	6243	6010	5489	6113	6519	11085
ENSG00000047932.14_5	1119	1095	1254	1409	1739	2829
ENSG00000047936.10_3	40	35	28	131	155	172
ENSG00000048028.11_4	889	836	694	748	822	1303
ENSG00000048052.21_4	19	20	17	23	26	49
ENSG00000048140.18_5	1853	1545	1516	1445	1445	2364
ENSG00000048162.20_3	1390	1155	1119	1148	815	1770
ENSG00000048342.16_6	492	440	440	472	431	836
ENSG00000048392.11_2	792	739	767	1098	1206	1902
ENSG00000048405.10_6	224	249	250	335	436	628
ENSG00000048462.11_5	0	0	0	0	0	0
ENSG00000048471.14_4	255	279	216	288	271	509
ENSG00000048540.15_6	6	9	4	1	3	12
ENSG00000048544.6_3	654	628	597	911	777	1509
ENSG00000048545.14_4	0	0	1	0	0	0
ENSG00000048649.13_4	864	890	897	1062	1364	1869
ENSG00000048707.15_6	1016	936	813	1078	1251	1677
ENSG00000048740.18_5	1	0	1	0	1	1
ENSG00000048828.17_4	4330	4379	3909	3842	4628	7238
ENSG00000048991.16_3	1186	1235	1115	968	1038	1986
ENSG00000049089.15_6	12	2	9	7	6	16
ENSG00000049130.16_5	207	227	218	112	117	208
ENSG00000049167.14_5	301	287	299	363	365	695
ENSG00000049192.15_4	15	14	13	12	29	20
ENSG00000049239.12_3	1386	1432	1238	2101	2227	3330
ENSG00000049245.13_4	1458	1504	1306	1469	1956	3475
ENSG00000049246.14_2	80	95	70	113	108	187
ENSG00000049247.13_2	7	3	7	10	11	17
ENSG00000049249.8_3	44	51	43	219	243	390
ENSG00000049283.18_5	39	38	47	21	13	26
ENSG00000049323.16_5	973	872	728	1045	1046	1887
ENSG00000049449.9_4	2905	2694	2658	3925	4178	8035
ENSG00000049540.17_6	29	32	18	5	10	13
ENSG00000049541.11_4	1275	1201	1157	675	654	1362
ENSG00000049618.23_6	1213	1282	1118	882	1110	1785
ENSG00000049656.14_3	3385	2961	2444	2355	2194	4175
ENSG00000049759.18_6	1154	1093	1028	1054	1181	1993
ENSG00000049768.15_4	47	37	37	14	22	34
ENSG00000049769.13_5	188	157	152	78	87	161
ENSG00000049860.14_4	2444	2386	1979	2794	3196	5753
ENSG00000049883.15_4	521	507	423	670	663	1176
ENSG00000050030.15_7	2	3	2	7	3	6
ENSG00000050130.18_5	1595	1718	1282	1526	1725	2932
ENSG00000050165.17_2	532	533	422	589	797	1339
ENSG00000050327.15_5	46	31	27	23	42	74
ENSG00000050344.9_3	425	378	399	794	837	1608
ENSG00000050393.11_4	594	552	549	605	682	1301
ENSG00000050405.13_5	169	176	163	239	255	588
ENSG00000050426.16_7	715	724	557	1082	1495	2263
ENSG00000050438.17_3	56	59	45	35	47	84
ENSG00000050555.18_5	136	104	94	58	91	132
ENSG00000050628.20_3	0	0	0	0	0	0
ENSG00000050730.16_5	5	7	1	21	12	48
ENSG00000050748.17_7	1000	959	819	1113	1201	2064
ENSG00000050767.17_5	1	0	0	1	2	2
ENSG00000050820.17_7	1476	1537	1333	711	996	1544
ENSG00000051009.10_3	700	639	566	550	546	1040
ENSG00000051108.15_6	1226	1110	1159	1920	1959	3654
ENSG00000051128.19_5	482	521	483	333	428	846
ENSG00000051180.17_3	405	390	377	204	214	468
ENSG00000051341.14_4	866	832	795	464	516	879
ENSG00000051382.8_2	645	573	557	795	974	1429
ENSG00000051523.11_4	3902	3344	3364	1967	2054	4159
ENSG00000051596.9_3	1071	1029	1106	334	327	663
ENSG00000051620.11_4	968	944	858	1191	1317	2232
ENSG00000051825.14_5	924	854	834	859	1009	1741
ENSG00000052126.14_5	578	563	535	714	867	1449
ENSG00000052344.16_3	1	3	3	1	1	1
ENSG00000052723.11_3	273	296	286	439	556	814
ENSG00000052749.13_6	1527	1380	1295	1375	969	2079
ENSG00000052795.13_4	108	126	119	167	162	275
ENSG00000052802.13_4	1407	1540	1285	1022	1570	2350
ENSG00000052841.15_4	1380	1322	1244	1960	2133	4034
ENSG00000052850.8_5	269	246	255	336	340	583
ENSG00000053108.17_4	454	431	336	259	218	424
ENSG00000053254.15_5	520	503	487	574	897	1202
ENSG00000053328.8_2	0	1	0	1	0	0
ENSG00000053371.12_6	1017	937	776	492	514	867
ENSG00000053372.5_4	1397	1159	1146	1149	875	1803
ENSG00000053438.11_5	15	13	22	1	8	11
ENSG00000053501.13_4	228	189	153	202	248	487
ENSG00000053524.12_4	25	35	26	57	96	149
ENSG00000053702.15_3	40	28	37	22	44	58
ENSG00000053747.16_4	2406	2306	2012	2789	3352	5377
ENSG00000053770.12_4	768	742	670	627	760	1175
ENSG00000053900.10_2	475	437	452	406	497	915
ENSG00000053918.16_6	18	23	15	38	31	77
ENSG00000054116.12_3	1198	1013	1116	1010	931	1789
ENSG00000054118.15_6	3741	3460	3579	3203	3149	5938
ENSG00000054148.17_3	2722	2188	2215	1616	1836	3271
ENSG00000054179.12_4	54	36	35	5	26	33
ENSG00000054219.11_4	5	4	4	6	15	25
ENSG00000054267.22_4	1089	1062	1145	1465	1603	2868
ENSG00000054277.14_4	1048	1059	811	663	1283	1506
ENSG00000054282.16_3	425	433	366	655	727	1322
ENSG00000054356.14_5	8	10	10	8	32	30
ENSG00000054392.13_5	156	152	141	207	239	363
ENSG00000054523.17_4	1295	1282	1116	1585	1862	2605
ENSG00000054598.9_5	150	176	127	144	216	325
ENSG00000054611.14_3	586	562	447	417	720	1048
ENSG00000054654.16_6	1479	1430	1305	1128	2022	2187
ENSG00000054690.13_4	274	276	229	214	257	465
ENSG00000054793.13_4	1976	1925	1704	2415	2702	4249
ENSG00000054796.12_3	0	0	0	0	0	0
ENSG00000054803.3_2	0	0	0	0	0	0
ENSG00000054938.15_6	16	11	3	8	17	18
ENSG00000054965.10_3	1575	1440	1344	1412	1837	2593
ENSG00000054967.13_4	214	198	199	120	121	212
ENSG00000054983.17_5	809	782	700	1399	1613	2585
ENSG00000055044.11_3	1932	1777	1938	2363	1994	3953
ENSG00000055070.17_3	2355	2219	2139	1297	1355	2623
ENSG00000055118.14_2	37	38	36	28	35	64
ENSG00000055130.17_4	2317	2205	1929	2221	2031	3920
ENSG00000055147.19_4	409	400	379	626	592	1037
ENSG00000055163.20_5	1178	1179	979	1054	1199	2172
ENSG00000055208.19_5	1181	1258	1089	1755	2072	3654
ENSG00000055211.14_4	570	536	551	864	968	1692
ENSG00000055332.18_6	1519	1649	1732	1776	2389	4114
ENSG00000055483.19_6	1611	1579	1511	1403	1522	2815
ENSG00000055609.18_5	1082	1082	937	1218	1904	2182
ENSG00000055732.13_3	177	189	185	253	355	583
ENSG00000055813.6_4	18	12	21	21	23	28
ENSG00000055917.15_5	2369	2324	1996	2624	3219	4957
ENSG00000055950.16_3	1233	1108	945	662	721	1364
ENSG00000055955.16_4	38	37	30	21	14	39
ENSG00000055957.11_4	0	0	0	0	0	0
ENSG00000056050.7_6	407	350	365	422	469	807
ENSG00000056097.16_3	2487	2689	2661	2533	2940	5114
ENSG00000056277.16_3	225	202	228	474	452	799
ENSG00000056291.17_3	0	0	0	0	0	0
ENSG00000056487.16_5	44	33	31	86	73	126
ENSG00000056558.11_3	199	184	172	624	586	1255
ENSG00000056586.16_4	917	883	793	1241	1489	2173
ENSG00000056736.10_5	98	107	74	41	48	103
ENSG00000056972.20_6	243	243	217	322	342	634
ENSG00000056998.20_5	442	351	354	248	289	473
ENSG00000057019.16_5	16322	17466	15903	20861	24608	39727
ENSG00000057149.16_4	3	7	3	29	24	73
ENSG00000057252.13_3	1246	1189	1091	1030	1158	2075
ENSG00000057294.14_5	231	247	237	253	325	571
ENSG00000057468.7_4	0	1	1	1	2	0
ENSG00000057593.13_2	18	13	12	2	3	8
ENSG00000057608.17_5	5925	6056	5686	6461	8051	13436
ENSG00000057657.17_6	152	178	176	327	336	552
ENSG00000057663.16_5	728	632	536	1061	999	1695
ENSG00000057704.13_5	22	25	24	15	26	35
ENSG00000057757.10_5	530	518	466	466	403	896
ENSG00000057935.13_4	1152	1171	1124	1203	1434	2721
ENSG00000058056.9_4	534	500	485	409	475	785
ENSG00000058063.16_5	616	603	583	795	1141	1573
ENSG00000058085.14_3	814	672	731	10872	8998	17183
ENSG00000058091.17_6	1	1	4	2	5	8
ENSG00000058262.10_3	4855	4465	4072	4086	3970	6804
ENSG00000058272.19_6	996	1093	1122	1145	1431	2313
ENSG00000058335.15_2	4	6	8	6	2	7
ENSG00000058404.20_5	4	1	4	0	1	5
ENSG00000058453.17_4	479	453	455	241	328	541
ENSG00000058600.16_7	1095	1167	971	833	850	1743
ENSG00000058668.14_4	706	720	632	1009	1531	2006
ENSG00000058673.16_5	1524	1492	1470	1939	2463	3934
ENSG00000058729.11_5	429	455	432	497	493	836
ENSG00000058799.15_3	395	358	275	327	369	696
ENSG00000058804.12_3	1430	1537	1308	1081	1151	1862
ENSG00000058866.15_5	389	348	290	232	256	407
ENSG00000059122.16_2	973	947	856	790	780	1439
ENSG00000059145.18_4	968	848	846	535	445	914
ENSG00000059377.17_4	331	273	267	164	121	269
ENSG00000059378.12_4	398	398	356	551	593	1072
ENSG00000059573.9_3	2197	2084	1882	1662	1717	3041
ENSG00000059588.10_3	888	865	701	868	1127	1919
ENSG00000059691.12_4	452	445	400	324	360	635
ENSG00000059728.11_4	183	181	187	419	417	699
ENSG00000059758.8_5	408	468	421	707	898	1395
ENSG00000059769.20_4	197	158	193	202	191	376
ENSG00000059804.16_4	472	488	430	563	2736	1304
ENSG00000059915.17_5	51	44	57	22	29	31
ENSG00000060069.16_2	689	690	604	350	383	714
ENSG00000060138.13_5	2288	2455	2097	2394	3004	5435
ENSG00000060140.9_5	12	19	6	17	12	23
ENSG00000060237.17_6	4606	4749	4411	4426	5137	7790
ENSG00000060303.5_2	2	1	0	0	1	2
ENSG00000060339.14_5	2458	2506	2600	2508	2425	4395
ENSG00000060491.16_4	1294	1166	1334	759	875	1528
ENSG00000060558.3_2	2	2	0	0	2	3
ENSG00000060566.14_3	11	11	9	12	18	26
ENSG00000060642.10_6	366	346	272	433	462	778
ENSG00000060656.20_4	654	633	585	368	467	779
ENSG00000060688.13_4	1166	1013	879	521	557	1014
ENSG00000060709.15_4	1	0	3	0	0	0
ENSG00000060718.22_5	123	101	118	93	196	276
ENSG00000060749.15_4	1138	1167	1104	1450	1918	2645
ENSG00000060762.19_3	68	63	53	110	82	160
ENSG00000060971.18_4	1047	1020	913	518	561	1085
ENSG00000060982.15_5	184	204	227	1087	1154	2115
ENSG00000061273.18_4	1670	1545	1390	1050	1107	1950
ENSG00000061337.15_4	5	4	3	0	2	3
ENSG00000061455.11_3	7	10	9	4	6	4
ENSG00000061492.11_2	0	0	0	0	0	0
ENSG00000061656.9_6	118	94	100	135	263	357
ENSG00000061676.15_4	4652	4815	4206	6978	7569	11558
ENSG00000061794.13_4	2044	1885	1771	1980	2146	3914
ENSG00000061918.13_4	10	16	7	8	12	25
ENSG00000061936.9_3	1269	1172	1058	957	995	1936
ENSG00000061938.18_6	539	522	467	345	421	740
ENSG00000061987.16_5	1132	1174	1141	1275	1620	2241
ENSG00000062038.14_4	5	7	5	23	47	82
ENSG00000062096.14_2	0	0	0	1	0	0
ENSG00000062194.16_3	1183	1146	1143	1642	1766	3178
ENSG00000062282.15_6	82	61	71	102	61	114
ENSG00000062370.16_5	164	161	139	187	230	369
ENSG00000062485.19_6	4876	4871	4111	4558	5011	8941
ENSG00000062524.16_3	9	6	7	7	10	14
ENSG00000062582.14_4	1042	937	829	534	662	1180
ENSG00000062598.18_5	837	797	725	799	743	1367
ENSG00000062650.19_5	884	961	892	1277	1490	2226
ENSG00000062716.13_4	10815	10497	9412	11028	13233	27311
ENSG00000062725.10_3	875	858	821	1242	1409	2263
ENSG00000062822.14_5	2437	2198	1932	651	689	1223
ENSG00000063015.19_4	8	4	0	1	4	4
ENSG00000063046.17_4	12018	11577	10737	14659	18965	31714
ENSG00000063127.15_5	142	113	109	79	81	209
ENSG00000063169.10_6	369	378	376	193	218	455
ENSG00000063176.15_5	454	432	396	203	232	494
ENSG00000063177.13_5	19004	15813	12228	16683	17187	29578
ENSG00000063180.9_3	316	259	337	306	298	557
ENSG00000063241.8_5	1050	937	945	459	372	654
ENSG00000063244.12_5	7615	6910	6662	3396	3236	6666
ENSG00000063245.14_6	3126	3007	2782	1704	1931	3780
ENSG00000063322.14_4	2813	2790	2626	2039	2128	3930
ENSG00000063438.17_5	11	10	14	23	19	44
ENSG00000063515.2_2	0	1	0	0	0	0
ENSG00000063587.14_4	313	313	268	311	290	526
ENSG00000063601.17_5	824	876	758	755	952	1711
ENSG00000063660.9_4	3415	3317	3047	1760	1601	3219
ENSG00000063761.16_5	182	166	148	149	118	284
ENSG00000063854.13_3	1123	960	827	682	619	1304
ENSG00000063978.16_5	1812	1838	1570	1500	1487	2758
ENSG00000064012.21_7	1144	1128	1149	1304	1369	2437
ENSG00000064042.18_4	3415	3475	3093	5799	8256	12174
ENSG00000064102.15_3	744	722	732	765	809	1466
ENSG00000064115.11_5	2626	2397	2062	2081	2238	3736
ENSG00000064195.7_3	0	0	0	0	0	0
ENSG00000064199.6_2	235	249	231	215	233	407
ENSG00000064201.15_6	0	1	0	0	0	0
ENSG00000064205.10_3	452	419	360	718	2534	3017
ENSG00000064218.5_5	0	0	0	0	0	0
ENSG00000064225.12_4	382	347	369	496	466	693
ENSG00000064270.12_5	26	13	15	31	20	51
ENSG00000064300.9_4	10	4	6	10	14	37
ENSG00000064309.14_2	204	168	159	199	245	338
ENSG00000064313.12_4	852	926	827	990	995	1799
ENSG00000064393.16_4	2085	2064	1820	2640	2394	3830
ENSG00000064419.13_3	2431	2331	2102	2627	2520	4279
ENSG00000064489.23_4	67	48	41	29	29	49
ENSG00000064490.14_5	525	533	448	447	472	806
ENSG00000064545.14_6	535	496	438	274	278	502
ENSG00000064547.14_4	65	58	62	58	57	123
ENSG00000064601.18_4	2009	2070	1757	1317	1562	3140
ENSG00000064607.17_3	2422	2139	2086	1637	1677	3299
ENSG00000064651.14_4	2458	2393	2225	768	960	1300
ENSG00000064652.11_3	417	386	371	712	719	1417
ENSG00000064655.19_6	177	173	174	201	309	545
ENSG00000064666.15_6	1723	1786	1486	1171	1400	2564
ENSG00000064687.12_2	560	549	443	342	417	723
ENSG00000064692.19_6	3	2	2	1	0	2
ENSG00000064703.12_3	404	497	421	386	390	708
ENSG00000064726.9_4	1563	1794	1481	1426	1864	3285
ENSG00000064763.11_5	42	51	47	61	81	134
ENSG00000064787.13_4	91	89	92	10	11	27
ENSG00000064835.10_5	0	3	2	1	0	2
ENSG00000064886.14_4	4	2	5	1	4	5
ENSG00000064932.16_3	1233	1320	1173	1148	1341	2211
ENSG00000064933.17_4	454	472	467	653	726	1313
ENSG00000064961.19_4	1681	1549	1191	652	877	1684
ENSG00000064989.13_3	1	2	3	5	10	5
ENSG00000064995.17_3	300	251	245	305	291	514
ENSG00000064999.15_6	540	557	475	439	422	712
ENSG00000065000.18_6	2773	2733	2473	1707	1718	3373
ENSG00000065029.15_5	456	444	332	264	332	587
ENSG00000065054.14_5	604	528	413	302	328	625
ENSG00000065057.9_5	758	675	589	293	278	504
ENSG00000065060.17_3	603	615	544	1301	1175	2109
ENSG00000065135.11_4	1531	1567	1430	1550	2178	3266
ENSG00000065150.20_5	3984	3701	3366	4510	4989	7944
ENSG00000065154.11_2	1509	1393	1213	1149	1422	2226
ENSG00000065183.16_3	1088	1053	1051	1424	1225	2217
ENSG00000065243.20_5	913	1058	973	1115	1549	2223
ENSG00000065268.10_3	1062	1002	899	581	552	998
ENSG00000065308.5_3	1330	1414	1151	1661	2423	3269
ENSG00000065320.9_3	29	30	31	27	33	75
ENSG00000065325.13_4	1141	1127	1007	1210	1025	1925
ENSG00000065328.16_3	1221	1143	1133	322	233	459
ENSG00000065357.20_4	314	335	262	462	506	969
ENSG00000065361.15_4	340	345	307	206	337	535
ENSG00000065371.17_3	0	0	0	0	0	0
ENSG00000065413.20_5	87	90	99	151	186	266
ENSG00000065427.14_5	4505	4131	3436	4211	4056	7613
ENSG00000065457.10_6	621	568	517	641	507	974
ENSG00000065485.20_5	776	656	588	920	1079	2107
ENSG00000065491.8_3	302	312	268	406	378	664
ENSG00000065518.8_3	2314	1819	1651	1564	1558	2854
ENSG00000065526.11_3	1614	1646	1392	1741	1732	2800
ENSG00000065534.18_3	1129	1164	1097	602	721	1163
ENSG00000065548.18_4	1806	1859	2046	2457	2472	4447
ENSG00000065559.15_4	1194	1204	978	1187	1315	2209
ENSG00000065600.12_3	321	334	247	534	421	878
ENSG00000065609.14_6	5	4	7	26	22	31
ENSG00000065613.14_5	1766	1746	1859	1857	2328	3916
ENSG00000065615.14_3	498	443	426	537	642	986
ENSG00000065618.21_6	13	10	12	15	16	27
ENSG00000065621.15_3	52	45	38	104	100	155
ENSG00000065665.21_4	570	570	477	508	577	1139
ENSG00000065675.14_2	264	244	241	258	260	412
ENSG00000065717.15_5	86	100	77	67	105	183
ENSG00000065802.12_3	1245	1066	1074	1340	1213	2160
ENSG00000065809.13_6	5118	4715	4300	3745	5489	7253
ENSG00000065833.9_3	1955	2012	1822	1866	1750	3311
ENSG00000065882.16_4	983	930	824	909	987	1824
ENSG00000065883.16_5	1139	1124	1120	955	1148	1957
ENSG00000065911.12_3	1965	1890	1712	8951	8103	14822
ENSG00000065923.10_4	796	756	754	1434	1678	2665
ENSG00000065970.9_3	552	592	498	778	783	1322
ENSG00000065978.19_4	10574	11033	10662	5846	6363	13124
ENSG00000065989.16_5	137	140	125	139	150	276
ENSG00000066027.12_4	809	780	734	950	1086	1524
ENSG00000066032.18_6	34	33	20	35	48	92
ENSG00000066044.15_4	1789	1794	1381	1455	1345	2716
ENSG00000066056.14_3	0	0	0	2	0	0
ENSG00000066084.13_3	1452	1300	1193	1066	1338	1813
ENSG00000066117.14_4	2090	1923	1725	1702	1760	3457
ENSG00000066135.13_5	640	547	516	782	615	1230
ENSG00000066136.20_3	930	902	789	741	730	1517
ENSG00000066185.13_3	10	7	6	24	24	31
ENSG00000066230.11_5	261	227	206	156	171	344
ENSG00000066248.15_5	422	429	356	746	877	1621
ENSG00000066279.18_4	2250	2374	2332	1352	2118	3074
ENSG00000066294.14_2	0	0	0	1	0	0
ENSG00000066322.15_4	2361	1989	1752	1962	1989	3643
ENSG00000066336.11_2	2	0	0	0	0	2
ENSG00000066379.15_3	195	133	111	225	133	313
ENSG00000066382.16_2	0	0	0	0	1	0
ENSG00000066405.13_3	3	3	4	2	6	5
ENSG00000066422.4_2	602	628	560	840	925	1456
ENSG00000066427.23_6	405	407	346	678	804	1359
ENSG00000066455.13_3	1374	1332	1233	1534	1553	2962
ENSG00000066468.22_5	51	46	27	10	12	8
ENSG00000066557.6_3	407	471	482	379	568	902
ENSG00000066583.12_5	416	455	385	365	467	804
ENSG00000066629.17_6	1211	1155	1062	1076	1182	1940
ENSG00000066651.20_7	281	277	259	411	393	634
ENSG00000066654.14_5	1001	1111	1086	1214	1350	2430
ENSG00000066697.14_5	844	852	773	1174	1461	2386
ENSG00000066735.14_3	225	220	212	106	125	168
ENSG00000066739.12_3	911	914	822	998	1133	1576
ENSG00000066777.9_5	1196	1233	1189	1921	2368	3544
ENSG00000066813.14_2	0	1	1	0	0	0
ENSG00000066827.16_6	226	205	155	123	139	275
ENSG00000066855.16_5	658	663	575	799	800	1392
ENSG00000066923.17_4	357	303	265	117	137	232
ENSG00000066926.11_3	1204	1108	1033	1047	877	1576
ENSG00000066933.16_5	853	787	777	1353	1707	2323
ENSG00000067048.17_5	250	250	255	262	340	414
ENSG00000067057.17_4	8417	8073	7984	8631	12830	20779
ENSG00000067064.11_4	1846	1813	1771	781	1026	1602
ENSG00000067066.17_5	806	703	722	1102	1352	2385
ENSG00000067082.15_3	1263	1292	1210	2747	3217	5361
ENSG00000067113.17_4	681	629	586	509	574	906
ENSG00000067141.17_3	2631	2659	2405	4230	4186	6806
ENSG00000067167.8_3	13824	13834	12323	15628	17019	28363
ENSG00000067177.15_4	1505	1393	1271	1884	1894	2970
ENSG00000067182.7_2	7909	7999	6692	4059	4810	8627
ENSG00000067191.16_4	213	214	193	264	267	573
ENSG00000067208.14_3	246	244	229	313	344	504
ENSG00000067221.14_5	212	165	168	219	218	360
ENSG00000067225.18_5	98301	92684	87298	26393	48732	79894
ENSG00000067248.10_4	1258	1367	1199	998	998	1855
ENSG00000067334.14_4	1201	1199	1075	1044	1068	2112
ENSG00000067365.14_3	482	449	383	392	428	904
ENSG00000067369.13_4	1453	1430	1233	1206	1297	2300
ENSG00000067445.20_7	19	27	39	33	22	62
ENSG00000067533.6_3	473	465	565	512	523	986
ENSG00000067560.12_5	7679	7178	6062	7132	7911	14747
ENSG00000067596.11_5	2188	2156	1868	1842	1749	3224
ENSG00000067601.8_5	48	40	56	55	40	106
ENSG00000067606.17_5	337	314	265	271	342	660
ENSG00000067646.12_3	13	26	30	13	23	38
ENSG00000067704.10_3	4995	4485	4021	5014	5069	8579
ENSG00000067715.14_4	283	235	255	597	554	972
ENSG00000067798.16_5	317	288	302	894	865	1382
ENSG00000067829.19_4	1198	1116	938	691	835	1635
ENSG00000067836.12_6	303	279	281	176	163	341
ENSG00000067840.12_3	89	71	89	76	93	149
ENSG00000067842.17_3	4	6	3	1	0	2
ENSG00000067900.8_4	1098	1120	1239	1410	1758	2649
ENSG00000067955.15_5	562	621	603	605	771	1271
ENSG00000067992.15_7	627	601	552	510	951	1151
ENSG00000068001.14_6	652	597	519	232	279	458
ENSG00000068024.16_3	783	829	713	632	570	893
ENSG00000068028.17_3	286	254	270	301	353	607
ENSG00000068078.18_5	147	107	124	29	23	75
ENSG00000068079.7_2	465	371	364	386	342	693
ENSG00000068097.14_4	758	771	688	1057	1080	1980
ENSG00000068120.15_5	2754	2415	2290	1497	1531	3019
ENSG00000068137.15_3	573	538	553	284	333	595
ENSG00000068305.17_6	715	700	643	850	1116	1802
ENSG00000068308.13_4	2117	2044	1857	1561	1775	3427
ENSG00000068323.17_3	2200	2216	1997	2051	1976	4078
ENSG00000068354.16_5	390	406	363	334	431	683
ENSG00000068366.19_4	1734	1721	1669	2666	4004	5966
ENSG00000068383.19_4	381	391	275	264	318	559
ENSG00000068394.11_3	973	826	719	691	615	1181
ENSG00000068400.13_4	1385	1281	1353	1055	1052	2211
ENSG00000068438.15_4	1046	898	837	874	795	1606
ENSG00000068489.12_5	1422	1355	1369	939	1433	2146
ENSG00000068615.18_5	61	73	84	19	37	54
ENSG00000068650.18_4	883	973	893	871	989	1475
ENSG00000068654.16_4	3129	3043	2857	2435	2123	3752
ENSG00000068697.7_3	5001	4431	3942	4679	4713	7692
ENSG00000068724.17_5	1830	1764	1526	1656	1751	3056
ENSG00000068745.15_3	1512	1362	1240	791	1086	2040
ENSG00000068781.21_3	6	6	6	20	37	31
ENSG00000068784.13_3	557	556	517	685	605	1076
ENSG00000068796.16_6	1042	1069	1043	1275	1446	2336
ENSG00000068831.19_4	5	7	7	66	76	94
ENSG00000068878.15_3	2084	2020	1786	1850	1948	3254
ENSG00000068885.15_6	636	653	642	745	944	1576
ENSG00000068903.20_5	880	738	730	847	1065	1781
ENSG00000068912.14_4	1787	1818	1712	2167	2374	4045
ENSG00000068971.14_4	202	171	141	199	256	450
ENSG00000068976.14_3	11	6	7	9	10	15
ENSG00000068985.5_3	0	0	2	0	2	3
ENSG00000069011.16_3	475	500	413	230	262	482
ENSG00000069018.18_3	0	1	0	0	0	2
ENSG00000069020.18_3	273	281	259	194	312	384
ENSG00000069122.19_3	0	0	0	0	0	0
ENSG00000069188.17_4	177	164	172	236	367	406
ENSG00000069206.15_2	0	0	0	0	0	0
ENSG00000069248.12_3	1582	1457	1272	1587	1471	2433
ENSG00000069275.13_3	7175	7022	7627	7438	8390	13464
ENSG00000069329.17_4	3907	3735	3469	4305	4901	7746
ENSG00000069345.12_4	1597	1411	1393	1516	1501	2797
ENSG00000069399.15_5	1613	1735	1336	1122	1466	2871
ENSG00000069424.15_3	734	691	618	399	346	771
ENSG00000069431.11_3	0	1	0	1	2	2
ENSG00000069482.7_3	54	67	38	75	73	143
ENSG00000069493.15_7	40	36	47	106	130	250
ENSG00000069509.6_3	469	419	390	386	408	747
ENSG00000069535.14_3	6	2	8	1	4	5
ENSG00000069667.16_6	44	34	23	38	69	108
ENSG00000069696.6_2	6	5	14	7	5	11
ENSG00000069702.11_4	216	198	178	197	225	368
ENSG00000069764.9_2	2	5	8	2	2	12
ENSG00000069812.11_3	20	16	27	19	35	53
ENSG00000069849.11_4	2860	2703	2368	2070	2088	3568
ENSG00000069869.16_3	2892	2999	2957	6281	7595	11128
ENSG00000069943.10_3	395	397	389	591	655	1077
ENSG00000069956.12_4	1698	1937	1757	2943	3353	5599
ENSG00000069966.18_2	1007	996	864	1192	1192	1905
ENSG00000069974.16_4	303	300	272	382	558	902
ENSG00000069998.12_4	786	644	666	537	544	925
ENSG00000070010.19_7	1254	1075	1032	556	598	1158
ENSG00000070018.9_5	1827	1871	1704	1916	2080	3055
ENSG00000070019.5_3	1	1	3	0	3	1
ENSG00000070031.4_3	2	2	0	1	0	0
ENSG00000070047.12_3	1927	1809	1838	742	822	1619
ENSG00000070061.15_6	1855	1676	1588	2062	1900	3105
ENSG00000070081.16_6	727	725	754	945	983	1715
ENSG00000070087.14_4	3679	3647	3349	4280	4998	9302
ENSG00000070159.14_3	1205	1071	1019	1485	1656	2670
ENSG00000070182.21_6	417	370	335	236	272	492
ENSG00000070190.13_5	0	2	0	0	0	0
ENSG00000070193.4_3	0	0	0	0	0	0
ENSG00000070214.16_3	1511	1547	1391	1980	2543	3885
ENSG00000070269.14_4	344	353	324	524	445	962
ENSG00000070366.14_6	1139	997	979	856	964	1601
ENSG00000070367.16_4	1191	1185	1198	1335	1815	2567
ENSG00000070371.16_4	422	353	362	685	687	1420
ENSG00000070388.11_2	4	5	4	0	1	1
ENSG00000070404.10_5	3179	2854	2714	2727	3367	5645
ENSG00000070413.20_5	1148	1142	1057	582	730	1319
ENSG00000070423.18_4	620	582	574	293	336	623
ENSG00000070444.15_3	766	749	772	622	866	1461
ENSG00000070476.15_3	365	401	328	339	390	705
ENSG00000070495.14_3	1104	972	876	635	754	1294
ENSG00000070501.12_3	334	325	325	474	480	898
ENSG00000070526.15_4	5	8	2	0	0	0
ENSG00000070540.13_5	386	368	304	592	688	1351
ENSG00000070601.10_5	4	2	5	0	4	5
ENSG00000070610.14_4	1467	1360	1222	940	1004	2054
ENSG00000070614.15_4	2800	2629	2400	2793	3223	5347
ENSG00000070669.17_4	914	783	723	8394	6311	12920
ENSG00000070718.12_5	690	618	602	688	689	1204
ENSG00000070729.13_3	6	7	8	5	7	14
ENSG00000070731.10_3	15	7	12	10	14	28
ENSG00000070748.18_3	0	0	0	0	0	0
ENSG00000070756.16_5	14787	15999	14711	22815	27387	49643
ENSG00000070759.17_3	36	39	30	23	40	51
ENSG00000070761.8_3	809	738	758	538	527	1091
ENSG00000070770.9_4	1031	1101	881	1488	1839	3046
ENSG00000070778.13_3	534	505	469	615	785	1328
ENSG00000070785.16_5	361	344	295	356	284	614
ENSG00000070808.15_4	16	14	6	10	11	30
ENSG00000070814.20_6	3231	3125	2942	2144	1941	4155
ENSG00000070831.17_7	3530	3415	3341	3173	3882	6433
ENSG00000070882.13_6	703	660	620	492	550	1059
ENSG00000070886.12_4	0	0	0	0	0	5
ENSG00000070915.9_4	0	0	0	0	1	0
ENSG00000070950.10_4	560	583	548	491	588	995
ENSG00000070961.15_2	3009	3092	3112	4363	4488	7712
ENSG00000070985.13_3	1	0	0	0	0	0
ENSG00000071051.14_4	641	607	522	481	499	932
ENSG00000071054.16_6	3926	3868	3708	3616	4001	7122
ENSG00000071073.13_3	110	126	104	148	159	213
ENSG00000071082.11_4	15250	11412	9211	18858	19442	31202
ENSG00000071127.17_3	8112	7251	6541	6660	6612	12204
ENSG00000071189.21_3	723	776	726	832	1006	1442
ENSG00000071203.9_6	0	0	0	0	0	0
ENSG00000071205.11_2	248	237	236	310	377	648
ENSG00000071242.12_5	7	1	1	62	49	90
ENSG00000071243.16_3	137	146	134	95	173	297
ENSG00000071246.11_4	446	373	401	285	386	585
ENSG00000071282.12_3	995	943	884	1006	1017	1937
ENSG00000071462.11_6	2586	2194	2151	1918	1695	3755
ENSG00000071537.14_4	2579	2532	2383	4012	4630	6946
ENSG00000071539.14_5	1756	1628	1399	964	1012	1923
ENSG00000071553.17_5	2610	2422	2104	1817	2054	3533
ENSG00000071564.16_7	1677	1677	1594	1082	1291	2396
ENSG00000071575.11_2	20	12	13	22	40	44
ENSG00000071626.16_4	3112	2786	2730	2381	2213	4938
ENSG00000071655.18_5	1425	1279	1133	570	549	957
ENSG00000071677.1_2	1	0	1	0	0	0
ENSG00000071794.16_4	1322	1414	1400	1495	2123	3120
ENSG00000071859.15_3	2106	1947	1716	2035	1983	4176
ENSG00000071889.16_4	1003	888	907	720	781	1555
ENSG00000071894.17_5	3057	2875	2782	1443	1475	2542
ENSG00000071909.18_4	0	0	0	0	0	0
ENSG00000071967.12_3	1836	1884	1764	2623	3214	4907
ENSG00000071991.8_2	52	40	32	67	56	139
ENSG00000071994.10_5	957	1005	853	982	1250	1940
ENSG00000072041.17_4	86	99	89	547	562	914
ENSG00000072042.13_5	2253	2139	1979	1899	1911	3520
ENSG00000072062.13_2	973	993	776	582	588	1211
ENSG00000072071.16_4	229	237	250	125	154	258
ENSG00000072080.11_6	0	1	0	0	1	0
ENSG00000072110.13_4	9488	9072	8123	10294	10050	18890
ENSG00000072121.16_5	771	845	749	584	683	1208
ENSG00000072133.11_3	218	216	202	311	499	626
ENSG00000072134.15_7	994	974	916	1022	1217	2176
ENSG00000072135.13_4	914	919	918	562	751	1471
ENSG00000072163.19_4	78	71	75	98	164	297
ENSG00000072182.12_4	3	5	2	4	3	15
ENSG00000072195.15_2	232	194	155	271	300	584
ENSG00000072201.13_4	51	40	77	44	52	100
ENSG00000072210.18_5	6157	6020	5121	4087	3691	7431
ENSG00000072274.13_3	5468	4913	4743	5627	5514	8367
ENSG00000072310.17_4	5131	5055	4722	2185	2546	4394
ENSG00000072315.3_2	0	0	0	0	0	0
ENSG00000072364.13_3	1489	1527	1481	1971	2614	3325
ENSG00000072401.15_3	498	586	524	496	917	1465
ENSG00000072415.8_6	845	805	836	928	1092	1794
ENSG00000072422.17_3	898	803	754	572	781	1257
ENSG00000072444.10	2	1	0	1	0	2
ENSG00000072501.17_2	5633	5460	5400	3049	2847	5197
ENSG00000072506.12_3	2538	2010	1918	1327	1227	2528
ENSG00000072518.20_3	962	948	918	736	808	1505
ENSG00000072571.20_6	1359	1356	1329	1225	1512	2519
ENSG00000072609.17_4	623	563	579	572	722	1281
ENSG00000072657.8_3	0	0	0	0	0	2
ENSG00000072682.18_5	1351	1156	1119	1655	2985	4125
ENSG00000072694.20_3	1	0	1	0	0	0
ENSG00000072736.19_6	604	636	523	524	538	938
ENSG00000072756.17_3	651	559	533	620	583	1154
ENSG00000072778.20_3	8379	6880	6760	6087	6194	12522
ENSG00000072786.13_4	802	830	665	892	944	1625
ENSG00000072803.17_3	1495	1408	1277	1547	1661	2611
ENSG00000072818.12_5	63	73	50	53	82	146
ENSG00000072832.14_3	321	296	270	396	499	881
ENSG00000072840.13_4	812	773	688	439	607	904
ENSG00000072849.11_4	1779	1529	1282	1596	1594	3157
ENSG00000072858.10_3	57	45	39	59	52	84
ENSG00000072864.15_4	586	624	578	619	647	1193
ENSG00000072952.18_5	1	3	0	1	2	2
ENSG00000072954.7_3	63	48	45	64	62	70
ENSG00000072958.8_5	1425	1211	1132	813	895	1534
ENSG00000073008.15_4	3175	3081	2771	4592	4457	8734
ENSG00000073050.11_4	1181	1052	976	786	933	1812
ENSG00000073060.16_5	3414	3260	2841	1721	3874	5386
ENSG00000073067.14_4	18	22	19	7	11	24
ENSG00000073111.14_5	2662	2646	2363	864	704	1292
ENSG00000073146.16_4	1	0	0	2	3	4
ENSG00000073150.13_4	201	234	218	166	197	370
ENSG00000073169.14_5	534	473	437	201	213	450
ENSG00000073282.13_4	312	301	281	212	220	375
ENSG00000073331.18_5	344	344	312	564	668	1107
ENSG00000073350.13_4	2122	1899	1618	634	713	1275
ENSG00000073417.15_5	2975	2865	2384	2451	2873	4837
ENSG00000073464.12_6	173	164	154	290	323	446
ENSG00000073536.18_3	898	816	774	700	759	1427
ENSG00000073578.17_5	2022	1949	1664	962	1099	2000
ENSG00000073584.20_6	1901	1901	1774	1681	1915	3554
ENSG00000073598.6_3	35	41	42	28	30	64
ENSG00000073605.18_4	269	237	223	237	327	672
ENSG00000073614.12_3	1514	1380	1307	1659	1909	2653
ENSG00000073670.14_4	108	114	111	46	63	122
ENSG00000073711.11_5	126	164	143	234	314	464
ENSG00000073712.15_6	1304	1252	1220	1779	1915	3364
ENSG00000073734.10_6	0	1	1	0	0	0
ENSG00000073737.16_5	5	6	1	5	6	21
ENSG00000073754.6_4	0	0	0	0	0	1
ENSG00000073756.12_3	1851	1991	1752	2994	4510	6884
ENSG00000073792.15_3	279	287	258	732	669	1281
ENSG00000073803.14_6	301	267	254	401	452	751
ENSG00000073849.15_4	314	301	245	423	417	696
ENSG00000073861.3_3	0	0	1	0	1	0
ENSG00000073905.8_4	25	24	19	13	27	33
ENSG00000073910.21_6	8	12	7	8	20	32
ENSG00000073921.18_5	2193	2304	2312	3152	4101	6742
ENSG00000073969.18_3	1193	1148	966	876	976	1581
ENSG00000074047.21_3	1122	1167	1091	956	914	1772
ENSG00000074054.18_6	1427	1387	1242	1592	1711	2873
ENSG00000074071.14_3	2969	2269	2250	1355	1225	2586
ENSG00000074181.9_3	981	892	841	490	583	844
ENSG00000074201.8_4	2135	1885	1894	2703	3021	5518
ENSG00000074211.14_3	1341	1334	1162	1322	1486	2529
ENSG00000074219.13_4	658	563	571	539	539	948
ENSG00000074266.20_4	587	486	539	511	484	840
ENSG00000074276.10_4	32	40	33	29	30	56
ENSG00000074317.11_4	14	13	6	6	4	6
ENSG00000074319.13_5	1589	1510	1413	1784	2082	3651
ENSG00000074356.17_4	1432	1449	1369	1600	1615	3022
ENSG00000074370.18_4	465	497	419	966	1052	1633
ENSG00000074410.14_4	21060	20248	17520	15757	32593	42793
ENSG00000074416.14_8	3018	2881	2585	2620	2854	5000
ENSG00000074527.12_3	1217	1260	1089	3712	3500	6847
ENSG00000074582.14_6	729	655	577	471	479	946
ENSG00000074590.13_3	1166	1046	939	1565	1431	2620
ENSG00000074603.19_6	922	901	885	1067	1307	2144
ENSG00000074621.14_5	311	280	334	475	537	943
ENSG00000074657.13_5	1418	1488	1218	1648	1930	3272
ENSG00000074660.16_5	12	6	11	18	8	30
ENSG00000074695.6_3	2012	2115	2067	3419	4836	6752
ENSG00000074696.13_4	6027	6229	5583	4475	4793	8306
ENSG00000074706.13_5	0	1	0	2	0	3
ENSG00000074755.15_5	2079	2053	1722	1537	1661	2632
ENSG00000074771.3_2	0	0	0	0	0	0
ENSG00000074800.16_7	52875	47712	43146	31582	41010	69121
ENSG00000074803.19_5	0	0	0	0	0	0
ENSG00000074842.7_5	1334	934	1063	967	893	1619
ENSG00000074855.11_4	304	300	211	213	268	454
ENSG00000074935.14_3	136	152	144	448	359	788
ENSG00000074964.17_4	483	439	396	306	369	643
ENSG00000074966.11_3	5	6	2	6	7	15
ENSG00000075035.10_4	0	0	0	0	0	0
ENSG00000075043.18_6	4	0	5	3	1	8
ENSG00000075073.14_2	2	6	5	6	2	10
ENSG00000075089.9_3	368	373	412	455	644	870
ENSG00000075131.10_6	502	477	501	365	320	637
ENSG00000075142.13_3	1184	991	945	1265	1705	2778
ENSG00000075151.20_3	2183	2212	1929	2011	2007	3757
ENSG00000075188.9_4	1075	887	761	1270	1123	2029
ENSG00000075213.11_6	293	331	290	320	446	722
ENSG00000075218.19_4	1134	1093	923	344	341	594
ENSG00000075223.14_3	2779	2886	2607	5653	5951	9155
ENSG00000075234.17_5	426	412	379	224	220	387
ENSG00000075239.13_2	1376	1325	1286	1090	1181	2166
ENSG00000075240.17_4	474	480	472	452	566	850
ENSG00000075275.16_5	3846	3996	3439	2198	2602	4154
ENSG00000075290.7_2	6	5	1	1	3	0
ENSG00000075292.19_4	2681	2644	2698	3613	3525	6375
ENSG00000075303.13_3	300	286	265	348	473	701
ENSG00000075336.12_4	606	614	557	330	350	706
ENSG00000075340.23_4	1751	1757	1629	2158	2422	4352
ENSG00000075388.4_3	0	0	0	0	0	0
ENSG00000075391.16_6	572	545	525	722	799	1258
ENSG00000075399.14_7	328	284	278	286	331	629
ENSG00000075407.18_3	396	377	431	551	676	1088
ENSG00000075413.18_6	1602	1525	1399	1600	1702	3231
ENSG00000075415.12_6	11365	9699	7971	10592	10538	18006
ENSG00000075420.13_3	2276	2400	2112	4162	6160	8181
ENSG00000075426.12_4	4415	4487	4101	4996	6152	9581
ENSG00000075429.8_2	0	0	0	0	0	0
ENSG00000075461.6_3	501	493	466	256	323	625
ENSG00000075539.14_4	740	745	623	763	902	1313
ENSG00000075568.17_3	1239	1372	1206	1605	1932	3170
ENSG00000075618.18_3	5603	5516	5186	2839	3641	5590
ENSG00000075624.16_6	73402	74552	58917	52403	56032	109917
ENSG00000075643.6_4	327	275	274	516	417	896
ENSG00000075651.16_4	622	631	484	1315	1575	2443
ENSG00000075673.11_3	0	1	0	6	1	4
ENSG00000075702.18_5	1878	1772	1713	567	517	1149
ENSG00000075711.21_6	721	730	652	838	1046	1646
ENSG00000075785.12_2	3789	3670	3207	3229	3566	6810
ENSG00000075790.10_6	646	646	748	810	1195	1867
ENSG00000075826.17_4	310	257	283	152	221	462
ENSG00000075856.12_5	1671	1548	1497	1118	1063	2078
ENSG00000075884.14_5	0	0	0	3	3	1
ENSG00000075886.11_3	16	21	26	13	14	40
ENSG00000075891.21_3	10	7	6	17	23	26
ENSG00000075914.13_4	595	488	530	536	501	931
ENSG00000075945.13_3	486	489	448	710	864	1502
ENSG00000075975.16_3	740	673	621	889	951	1437
ENSG00000076003.5_3	3613	3421	3296	1264	1027	1969
ENSG00000076043.10_6	1116	949	1179	995	992	1890
ENSG00000076053.10_4	439	443	395	476	759	1319
ENSG00000076067.13_4	1254	1222	1073	1766	2040	3673
ENSG00000076108.11_6	2654	2588	2498	2455	2841	4777
ENSG00000076201.15_4	813	814	732	542	585	1193
ENSG00000076242.14_3	1703	1674	1341	1309	1174	2212
ENSG00000076248.10_4	2408	2324	2033	1234	1150	2079
ENSG00000076258.10_3	24	25	25	26	29	85
ENSG00000076321.11_4	292	331	311	338	413	754
ENSG00000076344.16_5	153	142	126	165	220	502
ENSG00000076351.13_6	941	945	873	719	714	1328
ENSG00000076356.7_3	179	136	102	109	89	158
ENSG00000076382.17_6	3820	3516	3167	1042	1237	2236
ENSG00000076513.16_3	555	539	447	654	863	1442
ENSG00000076554.15_5	943	1108	1069	1293	2505	4319
ENSG00000076555.15_4	635	624	578	633	919	1307
ENSG00000076604.15_4	1256	1156	872	738	738	1436
ENSG00000076641.4_3	6	4	3	10	33	25
ENSG00000076650.6_2	625	562	579	494	546	965
ENSG00000076662.10_4	79	75	71	41	35	82
ENSG00000076685.18_5	2146	2062	1770	2465	2210	4150
ENSG00000076706.17_4	215	220	216	301	297	542
ENSG00000076716.9_3	0	3	1	1	0	6
ENSG00000076770.14_4	1	0	0	2	1	4
ENSG00000076826.9_2	214	264	197	76	99	231
ENSG00000076864.19_5	1468	1330	1222	515	497	994
ENSG00000076924.12_3	899	814	800	469	505	937
ENSG00000076928.17_3	3370	3128	3074	2170	2212	4256
ENSG00000076944.16_5	581	548	517	500	549	1073
ENSG00000076984.17_2	521	534	514	346	374	704
ENSG00000077009.13_2	0	0	0	1	2	2
ENSG00000077044.10_3	4849	4467	4229	6178	6748	11361
ENSG00000077063.11_5	82	76	88	74	119	147
ENSG00000077080.9_2	2	1	0	0	0	4
ENSG00000077092.19_5	787	751	601	649	733	1362
ENSG00000077097.15_6	4057	4263	4212	3497	4100	7030
ENSG00000077147.16_6	3849	4015	3916	4864	6167	9989
ENSG00000077150.20_5	1688	1627	1517	3014	3058	5934
ENSG00000077152.11_4	1386	1251	1030	495	557	959
ENSG00000077157.22_7	441	448	425	377	493	681
ENSG00000077232.18_5	2847	2917	2960	5549	5737	9419
ENSG00000077235.18_5	3654	3625	3228	1921	1921	3516
ENSG00000077238.14_5	818	719	673	835	1194	2070
ENSG00000077254.14_4	851	789	729	1012	1203	1864
ENSG00000077264.15_5	1	3	2	2	3	3
ENSG00000077274.9_3	0	0	0	0	0	0
ENSG00000077279.18_5	0	0	0	0	1	0
ENSG00000077312.9_5	2315	2249	2018	1667	1846	3663
ENSG00000077327.16_4	2	2	0	0	0	1
ENSG00000077348.9_3	1267	1066	887	914	914	1567
ENSG00000077380.15_4	2964	2703	2820	3111	3678	6066
ENSG00000077420.16_4	350	415	362	391	410	885
ENSG00000077454.16_4	310	308	296	137	159	298
ENSG00000077458.13_3	188	231	225	259	357	581
ENSG00000077463.15_6	461	387	396	294	318	546
ENSG00000077498.9_3	0	0	0	0	0	0
ENSG00000077514.8_5	937	979	892	533	654	1041
ENSG00000077522.13_3	0	0	1	1	1	1
ENSG00000077549.18_5	3356	3217	2754	2693	3011	5587
ENSG00000077585.14_5	345	327	334	546	578	941
ENSG00000077616.11_5	9	6	6	9	16	22
ENSG00000077684.16_4	1286	1258	1187	1230	1347	2459
ENSG00000077713.19_4	941	884	781	1197	1495	2505
ENSG00000077721.16_3	2225	2175	1963	2181	2361	4332
ENSG00000077782.20_5	4620	4576	3909	1913	2619	4600
ENSG00000077800.13_5	0	0	0	0	0	3
ENSG00000077935.17_3	4	4	5	3	9	5
ENSG00000077942.19_6	1278	1186	1102	773	932	1680
ENSG00000077943.8_3	0	0	0	1	0	0
ENSG00000077984.6_3	3	3	3	1	0	2
ENSG00000078018.19_6	37	59	42	272	178	362
ENSG00000078043.16_6	237	253	237	288	332	594
ENSG00000078053.17_4	1	0	3	0	1	0
ENSG00000078061.13_3	1263	1163	1117	855	848	1675
ENSG00000078070.13_5	415	426	369	343	423	709
ENSG00000078081.8_4	7	18	10	56	41	82
ENSG00000078098.14_5	0	0	1	0	3	2
ENSG00000078114.18_3	429	490	435	801	1207	1637
ENSG00000078124.12_4	807	938	810	870	1399	2000
ENSG00000078140.14_4	1102	1115	1146	1126	1371	2437
ENSG00000078142.13_4	618	567	423	502	618	989
ENSG00000078177.14_4	240	273	283	577	775	1041
ENSG00000078237.7_4	428	412	440	371	303	688
ENSG00000078246.17_4	895	805	685	718	811	1589
ENSG00000078269.15_5	1994	2041	1807	2466	2814	4629
ENSG00000078295.16_3	0	0	0	0	1	0
ENSG00000078304.19_6	2135	2220	1885	2308	2683	4632
ENSG00000078319.9_5	335	307	353	324	329	616
ENSG00000078328.20_4	0	0	0	0	0	0
ENSG00000078369.18_3	6367	5914	5327	6090	6101	11558
ENSG00000078399.18_4	12	13	16	12	31	41
ENSG00000078401.7_3	2066	1930	1896	1849	2085	3620
ENSG00000078403.17_5	967	1047	947	1371	1489	2799
ENSG00000078487.17_4	87	71	88	113	136	245
ENSG00000078549.14_7	0	0	0	0	2	0
ENSG00000078579.9_4	0	1	0	0	1	0
ENSG00000078589.13_3	0	0	0	0	0	0
ENSG00000078596.11_3	2	1	6	0	3	2
ENSG00000078618.21_3	3621	3456	3400	3549	3867	6823
ENSG00000078668.14_4	3901	3440	2939	2698	2584	4526
ENSG00000078674.17_4	3256	3302	3288	3601	3978	6768
ENSG00000078687.17_5	192	199	164	272	265	458
ENSG00000078699.21_3	513	481	453	628	680	1147
ENSG00000078725.13_3	6	4	4	4	4	5
ENSG00000078747.15_4	1909	2079	1830	2701	3008	5024
ENSG00000078795.16_4	55	49	52	52	63	105
ENSG00000078804.13_4	252	264	225	264	396	702
ENSG00000078808.17_4	2747	2414	2680	1618	1626	3072
ENSG00000078814.15_4	26	23	32	28	19	58
ENSG00000078898.7_3	0	0	0	0	0	0
ENSG00000078900.15_5	10	9	21	8	11	19
ENSG00000078902.16_4	1160	1155	925	802	901	1482
ENSG00000078967.13_4	173	188	145	177	188	329
ENSG00000079101.16_3	12	8	14	6	7	11
ENSG00000079102.16_7	0	0	0	0	0	3
ENSG00000079112.10_5	355	347	281	179	168	312
ENSG00000079134.12_4	581	559	560	621	758	1382
ENSG00000079150.18_5	302	294	264	226	292	517
ENSG00000079156.17_4	109	107	72	230	197	311
ENSG00000079215.14_4	0	0	1	0	0	0
ENSG00000079246.16_4	10673	10531	9137	7457	7202	13153
ENSG00000079257.8_4	1179	1198	1088	805	1064	2035
ENSG00000079263.19_4	2	0	0	0	2	1
ENSG00000079277.21_7	454	451	420	412	466	830
ENSG00000079308.19_7	689	647	607	841	2701	2902
ENSG00000079313.15_5	427	437	394	261	274	568
ENSG00000079332.15_6	1999	1998	2000	1682	2039	3470
ENSG00000079335.20_6	92	85	64	130	169	242
ENSG00000079337.16_6	22	24	28	27	35	46
ENSG00000079385.22_5	145	130	106	48	61	116
ENSG00000079387.14_6	792	718	715	749	668	1234
ENSG00000079393.20_6	6	2	1	1	2	1
ENSG00000079432.7_6	2765	2960	2702	1257	1780	2720
ENSG00000079435.10_5	153	131	120	55	50	97
ENSG00000079459.13_4	5941	5168	4253	2135	2327	3907
ENSG00000079462.7_5	1815	1680	1383	946	1088	1843
ENSG00000079482.13_4	319	247	248	315	305	522
ENSG00000079557.5_3	0	0	0	0	0	0
ENSG00000079616.12_2	2766	2456	2488	914	993	1779
ENSG00000079689.14_3	4	2	1	0	0	2
ENSG00000079691.18_6	911	874	790	741	799	1503
ENSG00000079739.17_5	1413	1235	1120	1262	1617	2794
ENSG00000079785.15_4	4537	4124	3983	3789	3695	6413
ENSG00000079805.16_5	2803	2549	2480	1277	1750	3011
ENSG00000079819.19_6	2717	2683	2607	2948	2841	5705
ENSG00000079841.18_4	0	0	0	0	0	0
ENSG00000079931.15_3	78	57	67	131	159	262
ENSG00000079950.14_3	524	519	423	705	996	1553
ENSG00000079974.17_3	435	455	368	464	446	940
ENSG00000079999.14_4	1792	1669	1586	1072	999	1929
ENSG00000080007.8_3	0	0	1	0	0	3
ENSG00000080031.10_5	157	129	87	188	316	504
ENSG00000080166.16_6	0	1	0	1	2	2
ENSG00000080189.15_5	1418	1206	1267	1050	1006	1983
ENSG00000080200.10_4	581	545	567	700	938	1185
ENSG00000080224.17_5	3	1	0	0	1	0
ENSG00000080293.9_4	9	16	10	9	9	17
ENSG00000080298.15_5	86	112	90	227	291	413
ENSG00000080345.17_6	1761	1739	1827	1934	2673	3655
ENSG00000080371.6_3	620	677	691	917	1075	1802
ENSG00000080493.17_6	102	124	106	111	177	239
ENSG00000080503.24_6	1254	1251	1152	1343	1407	2313
ENSG00000080511.4_3	0	0	0	0	0	1
ENSG00000080546.13_3	160	149	149	107	140	214
ENSG00000080561.13_3	160	163	146	273	277	463
ENSG00000080572.12_2	0	0	1	0	0	0
ENSG00000080573.7_3	13	11	13	7	7	23
ENSG00000080603.17_6	1525	1530	1324	866	1006	1832
ENSG00000080608.10_3	1419	1439	1561	2276	1922	3957
ENSG00000080618.16_5	3	6	3	1	1	1
ENSG00000080644.16_6	68	56	61	54	71	111
ENSG00000080709.15_5	8	8	6	4	1	9
ENSG00000080802.18_3	358	403	419	451	521	837
ENSG00000080815.19_5	1920	1917	1801	2642	2926	5230
ENSG00000080819.9_6	644	600	547	357	498	732
ENSG00000080822.17_6	834	839	699	1335	1786	2777
ENSG00000080823.23_4	288	238	273	169	193	423
ENSG00000080824.18_3	37222	34015	36457	14009	12428	22410
ENSG00000080839.11_3	776	786	733	583	674	1154
ENSG00000080845.17_6	1067	1046	982	937	1135	2291
ENSG00000080854.14_4	51	51	47	50	41	54
ENSG00000080910.13_5	0	0	0	0	1	0
ENSG00000080947.15_3	72	88	99	56	85	152
ENSG00000080986.13_3	380	371	396	339	327	532
ENSG00000081014.11_4	527	552	529	622	789	1216
ENSG00000081019.13_5	148	172	139	150	236	367
ENSG00000081026.19_4	445	385	397	420	493	701
ENSG00000081041.9_3	435	429	471	1534	1271	3315
ENSG00000081051.7_3	2	4	3	2	1	0
ENSG00000081052.12_3	715	696	680	782	1048	1497
ENSG00000081059.20_4	305	298	286	250	293	595
ENSG00000081087.15_4	520	459	481	722	855	1244
ENSG00000081138.14_4	4	1	1	1	2	0
ENSG00000081148.12_3	3	1	2	0	2	0
ENSG00000081154.11_2	1876	1830	1955	2354	3421	5555
ENSG00000081177.18_3	810	773	681	837	943	1617
ENSG00000081181.8_3	289	251	169	286	351	511
ENSG00000081189.15_7	2	2	1	3	0	1
ENSG00000081237.20_5	0	0	1	0	0	0
ENSG00000081248.11_3	1	3	0	0	1	0
ENSG00000081277.12_3	0	1	1	2	4	4
ENSG00000081307.12_4	631	604	625	675	796	1397
ENSG00000081320.11_4	214	185	201	292	372	652
ENSG00000081377.16_4	518	525	425	714	783	1188
ENSG00000081386.12_2	233	255	274	265	330	522
ENSG00000081479.15_5	1	2	5	5	6	14
ENSG00000081665.14_5	6	10	11	11	15	30
ENSG00000081692.12_3	425	341	284	236	213	407
ENSG00000081721.11_2	641	721	621	892	807	1911
ENSG00000081760.17_4	1394	1156	1133	706	865	1346
ENSG00000081791.9_6	1424	1161	1029	1228	1436	2585
ENSG00000081800.9_3	0	0	0	0	0	0
ENSG00000081803.16_6	6	5	6	5	11	10
ENSG00000081818.3_2	3	7	2	3	3	10
ENSG00000081842.13	3	0	2	2	2	4
ENSG00000081853.15_4	153	165	138	101	86	191
ENSG00000081870.11_2	572	506	519	447	495	1007
ENSG00000081913.14_4	589	574	473	247	319	457
ENSG00000081923.14_7	748	769	662	851	1085	1546
ENSG00000081985.11_5	3	2	1	5	3	5
ENSG00000082014.16_4	469	385	343	341	410	722
ENSG00000082068.8_2	637	615	571	670	595	1198
ENSG00000082074.18_8	213	230	236	310	476	743
ENSG00000082126.18_5	1	0	0	5	5	6
ENSG00000082146.13_4	718	699	641	947	1044	1739
ENSG00000082153.18_5	6775	6485	6363	7898	10401	15405
ENSG00000082175.14_2	0	1	0	0	0	0
ENSG00000082196.20_3	3	1	5	8	3	7
ENSG00000082212.13_6	1145	1194	1102	1205	1326	2255
ENSG00000082213.18_5	359	505	470	553	582	898
ENSG00000082258.13_4	600	658	646	756	982	1511
ENSG00000082269.16_4	368	364	332	502	593	847
ENSG00000082293.13_5	0	0	0	0	0	0
ENSG00000082397.17_7	1	0	0	1	0	0
ENSG00000082438.16_6	167	183	152	205	214	432
ENSG00000082458.12_4	252	249	236	537	529	952
ENSG00000082482.13_7	0	0	0	0	0	0
ENSG00000082497.12_3	56	62	50	90	93	200
ENSG00000082512.15_3	404	358	378	612	772	1438
ENSG00000082515.18_4	976	819	751	665	635	1268
ENSG00000082516.9_3	1123	1080	1050	929	920	1616
ENSG00000082556.11_4	0	0	0	0	0	0
ENSG00000082641.16_6	5778	5356	5402	10453	9322	18193
ENSG00000082684.15_6	3	0	7	2	7	3
ENSG00000082701.15_5	1365	1456	1329	1796	1962	3301
ENSG00000082781.12_4	10177	9310	8522	7891	9839	15738
ENSG00000082805.20_6	1581	1469	1300	1295	1359	2340
ENSG00000082898.16_2	6793	7057	6687	6156	7366	12224
ENSG00000082929.8_5	0	0	1	0	0	0
ENSG00000082996.19_6	911	949	840	1116	1432	2390
ENSG00000083067.22_4	0	0	1	1	0	2
ENSG00000083093.9_4	545	561	515	465	486	972
ENSG00000083097.14_5	289	274	262	335	420	615
ENSG00000083099.11_3	669	656	634	774	822	1490
ENSG00000083123.15_3	265	254	265	253	252	418
ENSG00000083168.11_6	1267	1234	1078	1407	1460	2445
ENSG00000083223.18_4	596	556	547	718	869	1272
ENSG00000083290.20_4	701	698	636	914	1047	1715
ENSG00000083307.12_5	0	1	0	0	1	0
ENSG00000083312.17_2	5856	6332	5827	6656	7986	12269
ENSG00000083444.17_4	2720	2593	2400	1261	1862	2908
ENSG00000083454.22_5	129	144	131	186	222	395
ENSG00000083457.12_3	736	585	644	585	466	827
ENSG00000083520.15_3	973	942	937	1008	1200	1986
ENSG00000083535.16_4	199	213	244	316	375	550
ENSG00000083544.14_5	207	246	225	291	363	673
ENSG00000083622.8_6	0	0	0	0	0	0
ENSG00000083635.8_4	144	176	163	173	188	405
ENSG00000083642.19_3	609	623	621	532	636	1121
ENSG00000083720.13_3	67	57	63	89	95	168
ENSG00000083750.12_6	301	256	250	263	302	530
ENSG00000083782.8_3	0	0	0	0	0	0
ENSG00000083799.17_6	410	410	379	617	724	1240
ENSG00000083807.10_6	450	365	374	299	287	505
ENSG00000083812.12_4	254	230	225	156	187	321
ENSG00000083814.13_4	35	29	31	45	57	112
ENSG00000083817.9_3	102	85	92	136	123	222
ENSG00000083828.16_5	175	186	152	153	198	356
ENSG00000083838.15_3	322	287	295	220	261	475
ENSG00000083844.10_5	143	138	125	221	294	469
ENSG00000083845.9_4	19717	16389	12250	14215	15896	25782
ENSG00000083857.14_5	6548	6071	5372	4563	5695	6984
ENSG00000083896.12_3	1305	1262	1360	1626	1727	2947
ENSG00000083937.9_3	1402	1417	1395	1388	1871	3282
ENSG00000084070.12_5	313	297	299	257	302	478
ENSG00000084072.16_3	773	672	691	721	700	1313
ENSG00000084073.9_3	1123	1218	1040	1226	1076	2063
ENSG00000084090.13_4	3742	3589	3248	2889	2903	4942
ENSG00000084092.7_3	670	643	602	567	765	1227
ENSG00000084093.17_3	555	536	596	782	1057	1562
ENSG00000084110.11_3	7	4	3	2	14	9
ENSG00000084112.15_5	1909	1870	1576	2608	2774	4095
ENSG00000084207.17_4	13988	11305	9416	6201	6040	11266
ENSG00000084234.17_5	7294	6904	6221	8360	8773	15807
ENSG00000084444.14_4	128	108	113	253	267	411
ENSG00000084453.16_4	2	6	3	1	4	5
ENSG00000084463.8_6	1982	2054	2028	1535	1505	2873
ENSG00000084623.11_2	3723	3350	3094	3401	3066	5718
ENSG00000084628.10_3	26	30	24	35	38	51
ENSG00000084636.18_5	224	217	222	325	340	786
ENSG00000084652.16_3	1895	1877	1604	1608	1522	2821
ENSG00000084674.14_3	0	0	0	0	0	0
ENSG00000084676.15_3	919	922	876	1294	1406	2350
ENSG00000084693.16_4	1850	1838	1426	1359	1623	2832
ENSG00000084710.14_3	822	755	817	525	506	863
ENSG00000084731.15_4	3409	3366	3034	2552	2824	4875
ENSG00000084733.11_3	6107	6701	5919	5293	6617	10938
ENSG00000084734.9_4	6	3	3	2	3	15
ENSG00000084754.12_5	5821	5591	5095	5271	5808	10433
ENSG00000084764.11_5	374	375	322	591	685	1234
ENSG00000084774.14_5	4412	4136	3835	3189	2696	5198
ENSG00000085063.16_5	3323	3027	2630	5401	5363	9635
ENSG00000085117.12_5	90	69	86	97	121	229
ENSG00000085185.15_5	572	564	609	643	830	1355
ENSG00000085224.22_5	1610	1667	1837	2249	3105	4000
ENSG00000085231.14_4	423	418	434	533	576	1083
ENSG00000085265.11_3	0	0	0	0	0	0
ENSG00000085274.15_2	319	355	294	404	551	902
ENSG00000085276.18_6	12	13	8	12	10	14
ENSG00000085365.18_3	693	866	812	1081	1929	2492
ENSG00000085377.14_4	866	746	704	806	726	1253
ENSG00000085382.12_4	137	174	137	260	290	393
ENSG00000085415.16_5	705	699	601	732	810	1429
ENSG00000085433.15_6	211	216	189	269	321	499
ENSG00000085449.15_5	880	921	913	1169	1577	2576
ENSG00000085465.12_2	25	23	10	19	14	15
ENSG00000085491.17_4	940	964	939	1053	1323	2056
ENSG00000085511.20_4	483	447	391	501	525	966
ENSG00000085514.16_6	174	164	149	81	89	252
ENSG00000085552.17_3	10	9	10	3	13	17
ENSG00000085563.14_5	1	3	5	3	2	1
ENSG00000085644.13_2	296	261	260	259	252	491
ENSG00000085662.14_3	44918	36689	29565	44354	39870	74283
ENSG00000085719.13_4	1789	1856	1597	1782	2661	3735
ENSG00000085721.12_3	1406	1320	1209	2161	1786	3613
ENSG00000085733.16_3	7075	6315	5768	6126	6183	12165
ENSG00000085741.13_3	27	13	14	37	34	47
ENSG00000085760.14_2	1257	1169	1233	2073	2049	3995
ENSG00000085788.13_6	1248	1245	1215	1816	2158	3545
ENSG00000085831.15_6	169	167	156	226	243	455
ENSG00000085832.17_6	778	843	716	1219	1646	2357
ENSG00000085840.13_3	921	838	771	232	287	516
ENSG00000085871.9_3	882	815	639	593	617	1063
ENSG00000085872.15_5	780	883	772	382	408	765
ENSG00000085978.22_4	1811	1653	1474	1354	1420	2641
ENSG00000085982.13_4	1686	1573	1479	2618	2461	4377
ENSG00000085998.14_3	1280	1196	1134	1069	1182	2100
ENSG00000085999.13_5	347	306	248	129	120	196
ENSG00000086015.21_3	1481	1407	1216	929	976	1724
ENSG00000086061.16_3	8569	7741	7672	3982	3836	7441
ENSG00000086062.12_2	9565	9121	8375	11140	11443	19618
ENSG00000086065.14_3	1944	1681	1601	1996	2493	4389
ENSG00000086102.19_3	1301	1272	1118	1383	1408	2625
ENSG00000086159.13_3	12	13	11	1	4	1
ENSG00000086189.10_4	735	677	775	925	1031	1699
ENSG00000086200.16_6	634	628	533	535	607	1004
ENSG00000086205.18_4	1	0	0	1	0	0
ENSG00000086232.13_5	5701	5435	5244	3860	4191	7774
ENSG00000086288.11_5	6	2	2	3	1	3
ENSG00000086289.12_5	3408	3170	2882	2454	2697	4669
ENSG00000086300.15_2	123	138	147	198	373	453
ENSG00000086475.15_3	1814	1894	1578	1105	1122	2067
ENSG00000086504.16_4	2020	1709	1794	1220	1014	2175
ENSG00000086506.3_3	44	47	32	35	32	72
ENSG00000086544.3_3	518	423	406	515	608	1020
ENSG00000086548.9_4	461	522	374	141	194	375
ENSG00000086570.12_4	5	3	2	2	3	10
ENSG00000086589.12_4	1140	1086	996	1299	1334	2487
ENSG00000086598.11_3	5022	5139	4981	4708	5620	9715
ENSG00000086619.13_2	202	219	213	439	551	838
ENSG00000086666.19_6	2398	2431	2075	2517	2873	5297
ENSG00000086696.11_4	2	1	2	0	1	2
ENSG00000086712.13_4	720	776	724	1084	1024	1877
ENSG00000086717.18_5	27	28	31	67	69	99
ENSG00000086730.17_6	38	41	43	55	82	165
ENSG00000086758.16_5	9230	9207	8178	9041	9534	14096
ENSG00000086827.9_4	580	558	493	376	394	700
ENSG00000086848.15_5	304	257	272	397	457	783
ENSG00000086967.10_3	0	0	0	0	0	0
ENSG00000086991.13_3	0	0	0	0	0	0
ENSG00000087008.16_3	252	229	201	231	236	437
ENSG00000087053.18_4	617	627	562	753	774	1524
ENSG00000087074.8_4	872	868	907	3688	3235	7338
ENSG00000087076.9_4	415	337	323	501	535	1042
ENSG00000087077.14_4	1024	842	892	589	639	1203
ENSG00000087085.15_6	9	5	10	15	44	56
ENSG00000087086.15_4	216436	177217	172053	113503	102210	202983
ENSG00000087087.20_5	3467	3141	3004	1147	1209	2668
ENSG00000087088.20_5	3426	2736	3099	1844	1690	3260
ENSG00000087095.13_4	406	476	403	540	564	1012
ENSG00000087111.21_4	1761	1743	1416	1334	1401	2564
ENSG00000087116.16_5	7	9	10	10	15	14
ENSG00000087128.10_3	0	0	0	0	0	1
ENSG00000087152.15_2	2333	2156	1883	1917	1991	3612
ENSG00000087157.19_4	704	725	589	453	498	862
ENSG00000087191.13_4	4137	3532	3511	2964	2627	5261
ENSG00000087206.17_5	1170	1071	1008	905	935	1775
ENSG00000087237.12_4	0	1	1	1	1	1
ENSG00000087245.13_5	280	262	226	279	309	536
ENSG00000087250.8_2	0	1	0	2	0	2
ENSG00000087253.13_4	277	294	253	321	437	633
ENSG00000087258.15_5	6	2	7	4	9	15
ENSG00000087263.16_2	1183	1127	1079	1455	1142	2182
ENSG00000087266.17_7	170	184	188	345	620	791
ENSG00000087269.16_3	959	898	843	939	847	1690
ENSG00000087274.17_6	2734	2658	2349	2173	2543	4613
ENSG00000087299.12_3	442	402	391	449	388	663
ENSG00000087301.9_4	66	78	59	65	119	127
ENSG00000087302.9_4	3211	2909	2936	2700	2782	5263
ENSG00000087303.18_4	109	118	88	82	111	128
ENSG00000087338.5_3	544	551	559	445	659	969
ENSG00000087365.15_5	6082	5607	5396	3889	4000	8132
ENSG00000087448.11_4	641	647	642	738	797	1473
ENSG00000087460.25_7	12224	12081	9560	9684	10947	20386
ENSG00000087470.17_6	1849	1936	1908	1842	2261	3493
ENSG00000087494.15_3	141	140	135	211	218	464
ENSG00000087495.17_4	0	0	0	1	0	0
ENSG00000087502.18_4	800	797	744	647	959	1563
ENSG00000087510.7_3	415	401	424	255	266	553
ENSG00000087586.17_2	3291	3039	2805	1375	1373	2757
ENSG00000087589.16_2	1	0	3	0	2	0
ENSG00000087842.11_3	2030	1670	1547	1676	1456	2964
ENSG00000087884.14_6	207	154	124	154	195	293
ENSG00000087903.13_5	210	200	185	83	131	193
ENSG00000087995.15_2	585	591	544	647	567	1075
ENSG00000088002.11_2	429	406	339	204	419	569
ENSG00000088035.18_5	235	229	217	298	295	589
ENSG00000088038.19_5	1500	1495	1395	937	1024	2205
ENSG00000088053.11_3	4	3	2	4	3	6
ENSG00000088179.9_6	405	410	353	410	519	805
ENSG00000088205.13_3	2521	2279	2335	2745	2654	4436
ENSG00000088247.17_4	3626	3639	3438	2422	2216	4625
ENSG00000088256.9_3	1088	1085	1033	615	600	1089
ENSG00000088280.19_4	193	196	141	191	158	309
ENSG00000088298.13_3	1389	1287	1122	1138	1182	2084
ENSG00000088305.18_3	590	506	487	305	349	724
ENSG00000088320.4_3	0	0	0	0	0	0
ENSG00000088325.16_3	5220	5118	4781	2716	2800	5481
ENSG00000088340.16_5	356	320	237	148	477	965
ENSG00000088356.6_3	610	482	489	640	432	885
ENSG00000088367.22_6	3506	3511	3139	1847	2270	4141
ENSG00000088386.17_4	0	0	2	0	1	3
ENSG00000088387.19_5	990	947	826	1212	1431	2191
ENSG00000088448.14_4	713	651	582	495	646	1180
ENSG00000088451.11_3	182	149	173	327	317	638
ENSG00000088538.13_3	205	222	175	301	365	607
ENSG00000088543.15_3	224	182	207	164	212	337
ENSG00000088682.14_4	1426	1406	1194	766	824	1625
ENSG00000088726.16_5	0	1	0	1	4	1
ENSG00000088727.12_4	173	120	146	142	98	198
ENSG00000088756.12_3	0	1	0	0	0	0
ENSG00000088766.11_4	609	638	524	501	697	1156
ENSG00000088782.4_2	0	0	0	0	0	0
ENSG00000088808.17_6	369	339	289	254	323	533
ENSG00000088812.18_4	2516	2422	2131	2916	3194	5011
ENSG00000088826.18_4	2821	2788	2485	5323	5238	10423
ENSG00000088827.12_2	1	0	0	1	2	3
ENSG00000088832.17_4	6465	6775	5647	4646	5698	9527
ENSG00000088833.17_4	2846	2714	2523	2344	2311	4857
ENSG00000088836.14_7	180	150	142	99	97	237
ENSG00000088854.12_3	530	497	455	939	1025	1635
ENSG00000088876.11_3	430	411	364	525	504	958
ENSG00000088881.20_4	130	129	140	170	180	364
ENSG00000088882.8_3	1	0	0	0	2	1
ENSG00000088888.18_3	3997	3985	3792	2787	3675	5914
ENSG00000088899.15_3	309	325	311	358	433	756
ENSG00000088926.13_3	0	0	0	0	0	0
ENSG00000088930.8_3	4562	4382	4176	4242	4529	7573
ENSG00000088970.16_6	252	273	294	448	484	970
ENSG00000088986.11_5	6149	5250	5390	4925	4968	8490
ENSG00000088992.18_3	2268	1848	1502	1484	1913	3202
ENSG00000089006.16_3	4703	4495	3971	5453	5906	10556
ENSG00000089009.15_3	22557	18733	17166	24296	23867	45750
ENSG00000089012.14_3	0	0	0	0	0	0
ENSG00000089022.14_3	847	807	714	687	712	1312
ENSG00000089041.17_4	0	0	0	0	0	0
ENSG00000089048.14_2	552	601	713	1027	842	1605
ENSG00000089050.16_4	695	811	728	843	1064	1744
ENSG00000089053.13_3	3116	2901	2338	2279	2196	4041
ENSG00000089057.15_5	2256	2139	1780	3382	3035	4957
ENSG00000089060.11_4	381	365	329	355	335	674
ENSG00000089063.15_4	2531	2505	2203	2808	2859	5281
ENSG00000089091.16_4	144	160	135	150	174	325
ENSG00000089094.19_4	603	649	592	461	460	821
ENSG00000089101.18_5	3	3	3	1	1	2
ENSG00000089116.4_3	0	0	0	0	0	0
ENSG00000089123.16_4	302	237	235	227	250	429
ENSG00000089127.13_5	1166	939	808	452	436	840
ENSG00000089154.11_3	5420	5297	4623	3627	3477	6085
ENSG00000089157.16_5	43762	37564	34438	42901	48423	77848
ENSG00000089159.16_6	2245	2136	1974	2183	2157	3960
ENSG00000089163.4_2	17	17	10	16	20	24
ENSG00000089169.15_4	35	25	18	35	21	63
ENSG00000089177.18_3	992	1018	987	1106	1487	2194
ENSG00000089195.15_3	929	886	928	795	735	1746
ENSG00000089199.10_5	259	258	270	274	255	613
ENSG00000089220.5_3	5290	4616	4296	2337	2520	4482
ENSG00000089225.19_2	0	0	0	0	0	0
ENSG00000089234.16_4	543	518	496	561	566	1098
ENSG00000089248.7_4	3565	2754	2980	3756	3335	6983
ENSG00000089250.19_5	107	110	92	227	244	337
ENSG00000089280.18_2	7200	6280	7922	6789	5931	12634
ENSG00000089289.16_3	1472	1348	1158	1951	2457	4042
ENSG00000089327.14_4	1573	1570	1559	1897	2175	4750
ENSG00000089335.21_5	807	886	861	902	1250	2300
ENSG00000089351.14_4	6743	6838	5725	4706	6757	11555
ENSG00000089356.18_5	0	0	0	0	0	1
ENSG00000089472.16_5	0	1	0	1	1	0
ENSG00000089486.17_4	147	128	114	115	134	208
ENSG00000089505.17_4	54	55	57	48	41	95
ENSG00000089558.9_6	14	14	17	10	27	35
ENSG00000089597.18_4	11069	9773	8908	10055	9422	16971
ENSG00000089639.11_4	218	182	160	101	141	277
ENSG00000089682.16_5	380	368	381	492	594	932
ENSG00000089685.15_5	3739	3260	3373	1279	1498	2700
ENSG00000089692.9_4	52	43	45	9	10	40
ENSG00000089693.10_3	6886	6469	5353	2928	3032	6256
ENSG00000089723.10_3	101	112	100	136	151	297
ENSG00000089737.17_4	3140	2858	2868	2044	1874	3841
ENSG00000089775.11_2	369	419	392	438	735	1052
ENSG00000089818.18_4	451	391	368	590	503	1017
ENSG00000089820.15_5	787	696	735	531	507	1129
ENSG00000089847.12_6	27	25	30	42	70	135
ENSG00000089876.11_6	1374	1305	1074	1289	1375	2528
ENSG00000089902.10_4	805	863	701	922	1060	1756
ENSG00000089916.17_5	676	583	570	925	1257	1629
ENSG00000090006.17_4	2623	2734	2544	3666	5451	8656
ENSG00000090013.10_3	4822	3879	3333	4121	4206	7921
ENSG00000090020.11_3	368	355	317	473	517	945
ENSG00000090054.15_4	1582	1566	1493	1653	2165	3457
ENSG00000090060.18_5	4088	4466	3883	3992	4937	8450
ENSG00000090061.17_4	605	655	610	716	738	1463
ENSG00000090097.21_6	358	341	282	231	297	583
ENSG00000090104.12_3	0	0	0	0	0	0
ENSG00000090238.11_3	214	191	160	140	284	459
ENSG00000090263.16_5	950	789	736	1266	1139	2188
ENSG00000090266.13_6	1638	1293	910	1025	933	1629
ENSG00000090273.14_4	2807	2653	2861	1319	1094	2365
ENSG00000090316.16_4	1571	1400	1247	869	880	1601
ENSG00000090339.9_3	387	436	399	2469	2839	5353
ENSG00000090372.15_4	2524	2631	2237	1694	1774	3794
ENSG00000090376.10_3	7	4	6	18	8	24
ENSG00000090382.6_2	0	1	0	0	0	0
ENSG00000090402.8_3	0	0	0	0	0	0
ENSG00000090432.7_3	1000	869	742	572	569	947
ENSG00000090447.12_3	445	427	374	488	371	896
ENSG00000090470.15_6	641	593	584	647	698	1161
ENSG00000090487.11_3	2763	2552	2309	2798	2683	4935
ENSG00000090512.11_5	0	0	2	2	2	5
ENSG00000090520.11_3	1277	1129	1140	837	737	1597
ENSG00000090530.10_4	858	846	695	1129	1599	2423
ENSG00000090534.20_7	0	4	3	1	1	3
ENSG00000090539.15_4	12	7	11	12	11	22
ENSG00000090554.13_4	20	12	16	35	38	70
ENSG00000090565.16_7	960	916	906	581	659	1255
ENSG00000090581.10_4	735	711	573	550	583	1187
ENSG00000090612.21_6	271	321	336	301	338	761
ENSG00000090615.15_5	1717	1667	1642	1418	1471	2766
ENSG00000090621.14_5	1831	1859	1691	2110	2389	4159
ENSG00000090659.18_6	0	0	0	0	1	0
ENSG00000090661.12_4	122	115	108	101	129	198
ENSG00000090674.16_4	257	247	201	105	136	238
ENSG00000090686.15_2	893	872	858	860	1061	1754
ENSG00000090776.6_3	315	336	280	278	399	565
ENSG00000090857.13_4	1430	1380	1206	1448	1493	2496
ENSG00000090861.15_3	6499	6266	5432	11676	9382	20338
ENSG00000090863.11_3	3823	3733	3282	4493	4902	7899
ENSG00000090889.12_3	1991	2006	1759	1236	1201	2345
ENSG00000090905.19_4	1811	1816	1687	1720	1909	3129
ENSG00000090924.15_5	2205	2123	1926	1751	2222	4328
ENSG00000090932.10_2	279	215	206	163	209	281
ENSG00000090971.5_3	757	581	656	455	480	757
ENSG00000090975.12_3	615	664	555	396	565	915
ENSG00000090989.18_4	525	611	533	894	1064	1597
ENSG00000091009.8_4	576	639	614	649	750	1189
ENSG00000091010.6_5	2	3	0	3	1	0
ENSG00000091039.17_5	557	663	642	911	1328	1761
ENSG00000091073.19_3	903	906	787	551	632	1297
ENSG00000091106.19_3	12	7	8	12	14	37
ENSG00000091127.14_3	978	1039	969	1024	953	1772
ENSG00000091128.13_7	6	5	5	1	6	2
ENSG00000091129.20_7	5776	5868	5173	10366	9756	15695
ENSG00000091136.14_4	8628	8241	7579	14852	14213	25508
ENSG00000091137.13_4	2	2	2	4	2	7
ENSG00000091138.12_4	1	0	0	0	0	0
ENSG00000091140.14_3	2370	2412	2099	2464	2829	4904
ENSG00000091157.13_4	313	301	257	214	269	386
ENSG00000091164.13_4	1166	1104	1194	1525	1747	3330
ENSG00000091181.19_2	1	1	1	3	0	0
ENSG00000091262.15_2	130	95	81	46	91	121
ENSG00000091317.8_3	1478	1421	1465	1511	1631	2764
ENSG00000091409.15_5	1957	2023	1892	2871	3129	5051
ENSG00000091428.18_3	28	20	17	24	28	43
ENSG00000091436.17_3	2018	1954	1918	3118	3642	5496
ENSG00000091482.8_5	0	1	0	0	0	7
ENSG00000091483.6_2	2195	2096	1584	1555	1439	2584
ENSG00000091490.11_5	1436	1429	1165	3144	2806	5086
ENSG00000091513.16_5	45	33	21	1	12	15
ENSG00000091527.15_3	2550	2515	2578	4262	4552	8475
ENSG00000091536.19_6	10	9	7	10	13	23
ENSG00000091542.9_3	2272	2208	2026	1371	1533	2296
ENSG00000091583.11_4	291	219	203	78	39	137
ENSG00000091592.16_5	15	16	17	29	26	44
ENSG00000091622.16_4	115	97	106	146	198	289
ENSG00000091640.8_3	1517	1290	1356	1309	1353	2739
ENSG00000091651.9_4	755	669	664	537	435	879
ENSG00000091656.18_7	151	174	163	180	198	332
ENSG00000091664.8_3	0	0	0	0	0	0
ENSG00000091704.10_5	0	0	0	0	0	0
ENSG00000091732.16_4	601	473	437	517	451	874
ENSG00000091831.23_5	5	8	4	4	7	16
ENSG00000091844.8_3	132	146	146	262	556	668
ENSG00000091879.13_2	7	10	6	9	6	11
ENSG00000091947.10_3	897	743	775	617	759	1147
ENSG00000091972.18_7	0	0	0	0	0	0
ENSG00000091986.15_5	2794	2731	2617	1767	1861	3296
ENSG00000092009.10_3	0	1	0	0	0	0
ENSG00000092010.15_4	2530	1944	2058	2957	2719	5022
ENSG00000092020.10_3	279	256	272	442	480	810
ENSG00000092036.18_4	683	593	516	773	817	1488
ENSG00000092051.17_4	1	1	0	0	2	0
ENSG00000092054.13_3	0	0	0	0	0	0
ENSG00000092067.5_2	0	0	0	0	0	0
ENSG00000092068.20_5	5	1	1	6	3	8
ENSG00000092094.11_4	684	603	578	459	453	918
ENSG00000092096.16_4	401	388	318	213	189	357
ENSG00000092098.17_5	444	429	378	277	338	657
ENSG00000092108.20_6	985	1011	966	1338	1453	2718
ENSG00000092140.16_6	547	612	580	489	715	1070
ENSG00000092148.13_5	3370	3112	2755	3233	4228	5928
ENSG00000092199.17_7	16217	14644	15235	16230	15592	30798
ENSG00000092200.12_4	28	17	17	23	18	43
ENSG00000092201.10_3	6054	5689	5614	5545	5178	9901
ENSG00000092203.14_7	1620	1534	1476	1546	1774	2967
ENSG00000092208.17_5	399	367	291	427	431	725
ENSG00000092295.12_4	22	22	27	6	15	33
ENSG00000092330.18_6	1115	978	805	890	972	1956
ENSG00000092345.13_3	0	0	0	0	0	2
ENSG00000092377.14_3	0	0	0	0	0	0
ENSG00000092421.16_5	7	4	7	10	7	5
ENSG00000092439.16_7	1605	1814	1677	2154	2751	4159
ENSG00000092445.12_4	427	393	330	296	293	579
ENSG00000092470.12_4	600	571	597	327	304	636
ENSG00000092529.24_6	14	15	12	6	13	18
ENSG00000092531.10_4	378	346	375	437	403	707
ENSG00000092607.15_4	0	0	0	4	3	2
ENSG00000092621.12_4	1115	891	848	3222	2620	5179
ENSG00000092758.18_7	11	9	10	5	8	11
ENSG00000092820.18_4	6834	6658	6059	5467	5769	11137
ENSG00000092841.18_5	16409	13089	12496	7673	8806	16416
ENSG00000092847.12_5	671	727	644	623	646	1082
ENSG00000092850.12_4	1	0	1	0	1	0
ENSG00000092853.14_4	703	743	786	309	252	502
ENSG00000092871.16_5	1041	996	919	1045	1211	2252
ENSG00000092929.11_4	181	197	184	109	179	321
ENSG00000092931.11_3	2632	2392	2455	1378	1306	2188
ENSG00000092964.18_6	3173	3260	3245	2760	3373	5646
ENSG00000092969.12_4	990	1062	938	1575	1815	3297
ENSG00000092978.11_3	399	370	360	394	413	679
ENSG00000093000.19_4	1156	1165	1047	1176	1189	2210
ENSG00000093009.9_2	858	744	689	251	259	505
ENSG00000093010.13_4	1416	1290	1146	1271	1285	2454
ENSG00000093072.18_8	1	1	2	1	0	9
ENSG00000093100.13_7	324	316	311	277	279	564
ENSG00000093134.14_5	1	2	2	2	4	10
[truncated: 61,285 more rows]

## Sheet: SARS-CoV2 vs MOCK_Calu3 cell
	Mock1	Mock2	Mock3	SARS-CoV2-1	SARS-CoV2-2	SARS-CoV2-3
ENSG00000000003.14_2	963	1470	3624	1063	599	1035
ENSG00000000005.6_3	0	0	0	0	0	0
ENSG00000000419.12_4	774	1293	2813	1629	786	1465
ENSG00000000457.14_4	204	275	714	412	271	447
ENSG00000000460.17_6	373	561	1334	703	342	620
ENSG00000000938.13_4	0	0	0	0	0	1
ENSG00000000971.15_2	159	214	520	493	316	459
ENSG00000001036.13_2	454	916	2008	609	398	670
ENSG00000001084.13_7	280	419	1236	550	310	461
ENSG00000001167.14_3	237	332	929	563	330	507
ENSG00000001460.18_4	106	218	493	410	197	380
ENSG00000001461.17_3	328	504	1542	635	331	588
ENSG00000001497.16_2	563	1206	2182	930	444	937
ENSG00000001561.7_3	386	317	1226	742	424	653
ENSG00000001617.12_4	8	18	50	19	20	20
ENSG00000001626.15_6	5867	7762	22518	12687	7521	12653
ENSG00000001629.10_4	297	334	1102	1020	583	913
ENSG00000001630.17_7	583	788	2097	491	285	480
ENSG00000001631.15_7	66	75	249	162	96	151
ENSG00000002016.17_4	50	81	209	163	107	159
ENSG00000002079.14_3	31	71	128	169	71	167
ENSG00000002330.13_6	221	617	1121	199	127	289
ENSG00000002549.12_3	573	997	2353	3862	1906	3745
ENSG00000002586.20_6	185	389	735	390	212	424
ENSG00000002586.20_6_PAR_Y	185	389	735	390	212	424
ENSG00000002587.10_5	841	1607	3824	2768	1411	3088
ENSG00000002726.20_6	40	74	146	49	33	59
ENSG00000002745.13_4	2	1	16	4	2	3
ENSG00000002746.15_4	5	4	10	7	3	11
ENSG00000002822.15_5	201	491	952	340	152	331
ENSG00000002834.18_4	7577	13316	33697	13123	6963	14505
ENSG00000002919.14_2	222	468	1140	535	274	535
ENSG00000002933.9_7	7	15	49	21	15	19
ENSG00000003056.3	1582	2518	6467	2510	1292	2366
ENSG00000003096.14_4	6	12	32	3	6	8
ENSG00000003137.8_5	9	11	26	12	12	17
ENSG00000003147.19_5	432	812	1614	1169	681	1110
ENSG00000003249.13_2	474	1039	2330	842	415	951
ENSG00000003393.15_5	265	454	1192	806	417	707
ENSG00000003400.14_4	216	364	910	802	501	920
ENSG00000003402.20_4	1615	2825	6938	10404	5388	10071
ENSG00000003436.16_5	652	758	1970	1698	1018	1547
ENSG00000003509.16_4	133	208	439	265	175	247
ENSG00000003756.16_6	241	429	1004	719	398	742
ENSG00000003987.14_3	26	22	63	43	41	29
ENSG00000003989.17_6	117	169	572	450	192	386
ENSG00000004059.11_5	1011	2214	3984	1373	685	1478
ENSG00000004139.14_4	100	164	427	209	89	245
ENSG00000004142.12_3	826	1730	4092	1529	800	1585
ENSG00000004399.12_5	181	465	881	531	226	631
ENSG00000004455.16_2	1829	3235	7262	1980	1076	1947
ENSG00000004468.13_4	30	28	126	102	50	100
ENSG00000004478.8_3	1531	2978	6269	2377	1238	2507
ENSG00000004487.16_5	931	1545	3470	1507	867	1523
ENSG00000004534.15_4	300	557	1194	774	423	730
ENSG00000004660.14_3	38	62	149	55	24	73
ENSG00000004700.16_5	415	477	1362	913	436	717
ENSG00000004766.17_4	213	267	716	469	210	372
ENSG00000004776.13_3	9	2	3	4	1	1
ENSG00000004777.18_3	51	93	184	64	34	69
ENSG00000004779.10_3	1157	2354	4501	1236	754	1367
ENSG00000004799.8_3	64	76	199	123	99	166
ENSG00000004809.14_5	0	0	0	2	5	2
ENSG00000004838.14_4	3	5	14	0	0	9
ENSG00000004846.16_4	0	0	2	0	3	0
ENSG00000004848.8_5	2	0	0	4	4	1
ENSG00000004864.13_2	212	324	852	398	226	418
ENSG00000004866.20_6	122	180	459	223	111	192
ENSG00000004897.12_5	724	835	2433	1283	793	1265
ENSG00000004939.15_4	0	0	1	1	0	0
ENSG00000004948.15_5	0	1	2	2	0	0
ENSG00000004961.15_3	433	632	1599	937	420	836
ENSG00000004975.12_3	220	464	1074	349	193	353
ENSG00000005001.10_3	518	1320	2498	2423	1134	2490
ENSG00000005007.12_3	575	1148	2971	1289	612	1476
ENSG00000005020.13_4	867	1063	3043	2164	1304	1973
ENSG00000005022.6_3	3391	6801	13881	5495	2751	5352
ENSG00000005059.16_6	201	358	723	318	188	359
ENSG00000005073.5_2	4	8	7	2	3	7
ENSG00000005075.15_2	329	739	1303	417	246	449
ENSG00000005100.13_6	121	198	610	340	142	306
ENSG00000005102.13_3	0	0	0	0	0	0
ENSG00000005108.16_5	50	55	213	112	64	106
ENSG00000005156.11_7	150	244	653	314	197	338
ENSG00000005175.10_4	333	375	901	619	319	501
ENSG00000005187.12_4	203	231	675	331	182	315
ENSG00000005189.19_5	67	119	217	139	71	155
ENSG00000005194.15_4	360	849	1703	896	424	854
ENSG00000005206.17_3	140	370	813	225	127	269
ENSG00000005238.19_2	266	493	1108	749	358	780
ENSG00000005243.10_4	13	34	40	17	16	23
ENSG00000005249.13_3	55	40	166	42	25	37
ENSG00000005302.18_5	183	327	812	342	190	336
ENSG00000005339.14_6	431	627	2146	1622	810	1790
ENSG00000005379.17_6	0	0	0	0	0	0
ENSG00000005381.7_2	0	0	0	0	1	1
ENSG00000005421.8_2	0	2	4	7	1	1
ENSG00000005436.13_5	130	166	472	204	121	198
ENSG00000005448.16_4	211	469	910	179	114	229
ENSG00000005469.11_2	63	61	134	70	35	43
ENSG00000005471.17_7	3	0	1	1	0	2
ENSG00000005483.21_6	147	170	578	584	316	604
ENSG00000005486.17_3	283	577	1265	337	181	446
ENSG00000005513.10_3	9	13	31	9	14	14
ENSG00000005700.15_5	783	866	2468	2486	1413	2170
ENSG00000005801.18_6	175	270	685	606	301	530
ENSG00000005810.18_2	81	115	322	277	160	267
ENSG00000005812.11_6	78	83	296	194	102	172
ENSG00000005844.17_5	0	0	2	0	2	1
ENSG00000005882.11_4	188	359	875	259	105	310
ENSG00000005884.18_3	6794	13515	32688	15472	7387	17038
ENSG00000005889.15_3	125	183	532	489	316	555
ENSG00000005893.15_3	1821	2330	6892	3742	2076	3467
ENSG00000005961.18_4	7	10	34	13	12	20
ENSG00000005981.13_3	1	1	5	1	0	3
ENSG00000006007.12_3	1356	2370	5518	2125	1228	2226
ENSG00000006015.17_5	266	682	992	199	126	330
ENSG00000006016.11_3	9	33	45	20	15	18
ENSG00000006025.12_4	214	426	809	226	121	254
ENSG00000006042.12_5	21	36	67	26	13	20
ENSG00000006047.13_3	4	3	13	13	8	8
ENSG00000006059.3_2	0	0	0	0	0	1
ENSG00000006062.17_5	167	331	688	506	227	524
ENSG00000006071.14_6	0	3	1	2	2	2
ENSG00000006116.3_2	0	0	0	0	0	0
ENSG00000006118.14_6	978	2307	4801	2109	1218	2673
ENSG00000006125.18_7	2666	4371	11193	4382	2344	4412
ENSG00000006128.12_5	7	17	29	11	6	16
ENSG00000006194.10_4	364	647	1530	966	580	911
ENSG00000006210.7_4	184	358	865	3594	1818	4214
ENSG00000006282.21_5	356	649	1426	671	386	748
ENSG00000006283.18_5	0	0	0	0	1	2
ENSG00000006327.13_2	4196	10012	18669	8727	4649	10311
ENSG00000006377.11_3	6	14	21	10	7	10
ENSG00000006432.15_3	156	271	824	479	277	535
ENSG00000006451.8_4	841	1325	2927	2229	1301	2082
ENSG00000006453.14_4	559	1015	2122	1505	887	1623
ENSG00000006459.11_3	24	40	92	245	164	233
ENSG00000006468.14_5	283	303	1032	341	177	279
ENSG00000006530.18_5	205	316	865	372	201	398
ENSG00000006534.16_4	441	845	1937	822	526	921
ENSG00000006555.11_6	227	383	931	366	214	475
ENSG00000006576.16_2	236	193	676	330	196	287
ENSG00000006606.8_2	0	5	6	0	0	2
ENSG00000006607.14_5	281	411	1256	517	260	480
ENSG00000006611.16_4	306	681	1426	570	331	669
ENSG00000006625.18_4	613	1084	2332	784	467	707
ENSG00000006634.8_3	175	165	557	209	125	197
ENSG00000006638.11_2	1	8	11	5	8	12
ENSG00000006652.14_6	337	481	1325	878	503	889
ENSG00000006659.13_3	0	0	0	0	0	0
ENSG00000006695.12_4	105	197	504	247	137	241
ENSG00000006704.10_4	156	316	719	519	267	521
ENSG00000006712.15_4	646	1503	2850	1489	799	1598
ENSG00000006715.16_4	1418	2079	5408	2612	1455	2488
ENSG00000006740.17_3	122	239	529	234	163	281
ENSG00000006744.19_5	332	734	1590	592	243	663
ENSG00000006747.15_4	229	342	885	269	192	324
ENSG00000006756.16_3	388	671	1707	892	501	1032
ENSG00000006757.12_4	91	222	437	238	126	218
ENSG00000006788.14_4	0	0	0	0	0	0
ENSG00000006831.10_3	1171	1866	4598	1940	1072	1865
ENSG00000006837.12_5	8	26	41	32	13	32
ENSG00000007001.12_3	3	4	4	2	1	7
ENSG00000007038.11_3	0	0	0	0	0	0
ENSG00000007047.15_5	286	577	1224	744	374	819
ENSG00000007062.11_5	606	867	2410	1168	801	1262
ENSG00000007080.11_3	333	784	1447	585	287	638
ENSG00000007129.18_5	3	4	2	0	1	5
ENSG00000007168.13_4	637	1013	2708	1406	800	1269
ENSG00000007171.17_5	0	0	0	0	0	0
ENSG00000007174.18_5	7	7	13	10	15	9
ENSG00000007202.15_5	1229	2024	5457	1497	708	1491
ENSG00000007216.14_5	0	0	0	0	0	0
ENSG00000007237.18_5	1	8	19	7	11	8
ENSG00000007255.10_2	372	839	1693	507	288	596
ENSG00000007264.15_5	0	1	2	3	0	1
ENSG00000007306.15_3	87	101	275	311	150	336
ENSG00000007312.12_4	0	0	0	0	0	0
ENSG00000007314.12_2	0	0	0	0	0	1
ENSG00000007341.19_4	98	151	328	158	98	178
ENSG00000007350.17_5	0	0	1	1	0	0
ENSG00000007372.23_7	2	4	9	5	3	8
ENSG00000007376.8_3	466	1139	2236	512	278	682
ENSG00000007384.15_4	355	756	1556	741	402	1000
ENSG00000007392.16_4	221	461	854	369	208	383
ENSG00000007402.11_3	2	11	24	11	14	13
ENSG00000007516.13_5	106	256	411	185	109	226
ENSG00000007520.4_3	558	1383	2499	527	355	754
ENSG00000007541.16_4	347	979	1979	490	280	557
ENSG00000007545.15_3	130	264	628	409	232	473
ENSG00000007866.21_8	281	577	1328	663	302	662
ENSG00000007908.16_5	0	1	0	25	7	24
ENSG00000007923.16_4	307	617	1335	576	256	583
ENSG00000007933.13_4	0	0	0	0	0	0
ENSG00000007944.15_3	50	58	202	139	61	147
ENSG00000007952.18_4	5	12	14	9	5	7
ENSG00000007968.7_3	92	176	421	92	49	95
ENSG00000008018.9_3	1562	3393	6490	2829	1543	2676
ENSG00000008056.14_5	5	6	12	4	2	4
ENSG00000008083.14_3	119	199	484	544	290	535
ENSG00000008086.11_3	148	157	545	523	319	506
ENSG00000008118.10_4	3	5	13	14	8	13
ENSG00000008128.23_5	109	182	388	242	127	201
ENSG00000008130.15_2	526	1135	2317	1444	717	1601
ENSG00000008196.13_4	0	0	0	0	0	0
ENSG00000008197.4_4	0	0	0	0	0	0
ENSG00000008226.19_3	78	131	279	95	67	109
ENSG00000008256.16_4	919	1596	3797	2751	1521	2869
ENSG00000008277.14_2	24	47	139	18	20	19
ENSG00000008282.8_4	977	1112	3293	1774	1204	1696
ENSG00000008283.16_4	601	1211	2675	647	332	670
ENSG00000008294.21_5	926	1175	3413	3128	1600	2685
ENSG00000008300.17_4	218	338	998	729	294	753
ENSG00000008311.15_3	128	154	387	286	181	272
ENSG00000008323.15_3	164	377	814	492	299	603
ENSG00000008324.11_2	117	209	415	164	84	187
ENSG00000008382.15_5	99	235	418	79	39	87
ENSG00000008394.13_5	2597	3821	8707	3493	2022	3502
ENSG00000008405.12_4	154	238	770	363	213	398
ENSG00000008438.5_3	0	0	3	1	0	1
ENSG00000008441.16_5	120	164	431	323	186	335
ENSG00000008513.16_7	1325	2208	6039	6548	3112	6469
ENSG00000008516.17_3	7	21	39	39	19	38
ENSG00000008517.16_5	578	1359	2620	3540	1697	3475
ENSG00000008710.19_4	230	471	1275	670	354	777
ENSG00000008735.14_3	29	84	151	107	56	131
ENSG00000008838.20_5	2422	4901	10991	5381	2555	5859
ENSG00000008853.16_2	138	296	642	253	119	244
ENSG00000008869.12_4	166	193	583	374	175	377
ENSG00000008952.17_3	1806	2280	5481	3364	1951	2951
ENSG00000008988.9_2	3261	7432	15204	7057	3610	7241
ENSG00000009307.16_7	3438	5419	13381	7383	4115	6779
ENSG00000009335.18_4	872	1514	3740	1793	980	1777
ENSG00000009413.15_4	138	156	481	325	207	363
ENSG00000009694.13_5	0	2	4	1	0	0
ENSG00000009709.12_3	0	0	0	0	0	0
ENSG00000009724.16_2	3	3	20	6	12	10
ENSG00000009765.14_2	8	5	22	80	51	51
ENSG00000009780.15_4	41	83	169	210	106	164
ENSG00000009790.15_6	15	25	51	58	42	44
ENSG00000009830.11_7	155	297	733	189	75	199
ENSG00000009844.16_4	393	528	1527	621	323	609
ENSG00000009950.16_5	3	12	7	8	8	7
ENSG00000009954.11_3	483	763	2115	1022	626	962
ENSG00000010017.13_3	133	205	498	264	160	260
ENSG00000010030.14_4	4	26	51	652	305	694
ENSG00000010072.16_4	134	178	562	231	127	274
ENSG00000010165.20_4	524	993	2343	769	348	821
ENSG00000010219.13_5	94	197	331	197	71	195
ENSG00000010244.18_6	1041	1442	3584	2009	1106	1863
ENSG00000010256.11_3	1306	2903	5942	1818	948	1992
ENSG00000010270.13_3	829	1414	3159	2099	1229	1940
ENSG00000010278.14_5	1866	3779	8420	4427	2221	4385
ENSG00000010282.14_6	0	0	0	0	0	0
ENSG00000010292.13_4	1372	2485	5994	1232	686	1368
ENSG00000010295.19_4	6	12	33	10	4	6
ENSG00000010310.9_5	32	55	145	94	42	100
ENSG00000010318.21_4	13	25	75	23	5	17
ENSG00000010319.6_3	10	14	15	6	1	7
ENSG00000010322.16_4	228	533	1101	522	308	554
ENSG00000010327.10_3	33	116	162	34	18	30
ENSG00000010361.13_4	84	211	372	127	72	172
ENSG00000010379.16_4	0	5	13	11	12	12
ENSG00000010404.18_4	723	1103	3081	1530	794	1577
ENSG00000010438.16_4	114	278	621	166	87	196
ENSG00000010539.11_5	95	154	293	299	153	327
ENSG00000010610.10_4	0	1	0	0	0	1
ENSG00000010626.15_5	72	192	341	163	96	176
ENSG00000010671.15_2	0	0	0	1	0	0
ENSG00000010704.18_4	271	420	1031	380	249	381
ENSG00000010803.16_5	121	228	557	258	159	281
ENSG00000010810.17_7	284	557	1311	614	354	717
ENSG00000010818.10_3	158	168	613	1764	873	1903
ENSG00000010932.17_3	1	1	7	2	1	2
ENSG00000011007.12_3	310	601	1447	736	414	816
ENSG00000011009.11_3	662	1579	3102	964	498	1092
ENSG00000011021.23_5	113	164	463	185	85	199
ENSG00000011028.14_3	80	156	405	159	75	169
ENSG00000011052.21_3	4741	11026	20492	6382	3387	7309
ENSG00000011083.9_4	0	0	2	11	1	12
ENSG00000011105.14_5	147	270	644	284	145	320
ENSG00000011114.15_6	210	263	990	753	394	695
ENSG00000011132.12_5	83	230	438	164	97	214
ENSG00000011143.16_5	51	93	218	101	43	90
ENSG00000011198.9_6	215	275	687	297	134	251
ENSG00000011201.12_4	1	5	19	8	5	4
ENSG00000011243.18_5	305	591	1136	842	471	953
ENSG00000011258.16_4	324	267	959	549	352	508
ENSG00000011260.14_3	737	1181	2635	1232	741	1182
ENSG00000011275.18_3	382	665	1740	1106	590	1193
ENSG00000011295.16_7	355	626	1430	583	363	555
ENSG00000011304.20_7	2345	4396	10432	3833	1849	4212
ENSG00000011332.19_5	9	25	45	13	9	17
ENSG00000011347.9_5	44	80	172	117	108	163
ENSG00000011376.12_7	166	290	727	378	178	344
ENSG00000011405.13_3	400	330	1397	881	447	649
ENSG00000011422.12_5	437	1090	2205	4482	2281	4900
ENSG00000011426.11_6	2887	3293	9986	3164	1808	2762
ENSG00000011451.19_7	325	646	1428	700	411	771
ENSG00000011454.17_4	369	538	1209	915	426	919
ENSG00000011465.17_4	0	0	0	0	0	0
ENSG00000011478.12_3	266	680	1163	216	129	307
ENSG00000011485.14_2	844	1576	3413	1186	495	1224
ENSG00000011523.14_4	123	160	531	211	114	215
ENSG00000011566.15_5	154	175	573	576	286	527
ENSG00000011590.14_4	4	2	16	12	18	22
ENSG00000011600.11_2	0	0	0	0	0	0
ENSG00000011638.10_3	406	782	1646	1241	761	1329
ENSG00000011677.13_3	0	0	0	0	0	0
ENSG00000012048.22_5	385	538	1585	558	287	523
ENSG00000012061.15_5	505	954	2174	908	483	861
ENSG00000012124.17_4	46	97	239	527	230	449
ENSG00000012171.19_4	261	724	1263	606	361	759
ENSG00000012174.12_4	311	336	1207	707	390	653
ENSG00000012211.13_4	404	857	1710	831	472	902
ENSG00000012223.12_3	0	0	0	0	0	1
ENSG00000012232.8_2	955	1721	4394	1577	800	1650
ENSG00000012504.15_5	43	58	161	54	33	63
ENSG00000012660.14_4	1590	1981	5405	2412	1400	2025
ENSG00000012779.11_3	342	586	1399	943	469	1071
ENSG00000012817.15_6	0	0	0	0	0	0
ENSG00000012822.16_5	116	197	597	300	210	354
ENSG00000012963.15_4	250	370	982	317	182	311
ENSG00000012983.11_3	338	316	1114	844	471	769
ENSG00000013016.16_4	28	56	157	84	31	90
ENSG00000013275.7_2	2427	4887	10244	3443	1709	3524
ENSG00000013288.8_3	506	891	2281	1111	494	1194
ENSG00000013293.6_4	0	0	1	0	0	1
ENSG00000013297.11_4	23	41	96	40	18	31
ENSG00000013306.16_5	2861	6478	12971	3789	2138	4592
ENSG00000013364.19_4	1970	4142	8911	5075	2604	5561
ENSG00000013374.16_6	478	841	1860	2948	1484	2676
ENSG00000013375.16_6	450	590	1530	770	424	634
ENSG00000013392.8_3	104	164	345	222	96	240
ENSG00000013441.16_4	443	654	1585	1940	1208	1921
ENSG00000013503.10_3	108	184	485	237	136	278
ENSG00000013523.9_4	133	227	701	269	150	276
ENSG00000013561.18_6	265	423	1154	671	347	650
ENSG00000013563.14_5	400	795	1885	832	386	969
ENSG00000013573.17_5	382	716	1683	635	362	687
ENSG00000013583.10_6	152	330	548	289	204	316
ENSG00000013588.8_4	6162	10662	24478	24466	13494	24939
ENSG00000013619.14_6	74	160	390	229	108	305
ENSG00000013725.14_3	6	6	21	5	2	7
ENSG00000013810.19_4	890	2012	3815	967	489	1011
ENSG00000014123.10_3	208	174	656	606	317	504
ENSG00000014138.9_5	224	482	1003	392	203	367
ENSG00000014164.7_3	236	551	1070	621	310	686
ENSG00000014216.15_6	2072	4335	9384	4166	1954	4600
ENSG00000014257.16_3	44	72	175	122	89	129
ENSG00000014641.18_4	1928	3058	6861	2082	1133	2000
ENSG00000014824.14_4	515	522	1565	671	328	557
ENSG00000014914.21_3	169	271	623	427	286	503
ENSG00000014919.12_3	180	348	829	337	212	347
ENSG00000015133.19_3	110	217	558	438	174	428
ENSG00000015153.14_3	48	52	121	79	60	98
ENSG00000015171.19_3	366	419	1238	626	331	569
ENSG00000015285.10_2	0	1	2	3	0	4
ENSG00000015413.9_5	1	0	0	0	0	0
ENSG00000015475.18_4	1026	2146	4135	1534	885	1690
ENSG00000015479.18_6	1372	1544	4399	2596	1524	2331
ENSG00000015520.14_5	591	1014	2758	782	495	961
ENSG00000015532.9_2	753	1536	3486	1582	855	1762
ENSG00000015568.13_3	23	23	69	109	57	92
ENSG00000015592.16_3	0	0	0	2	0	2
ENSG00000015676.18_3	1080	1932	4538	2103	1005	2135
ENSG00000016082.15_3	73	126	238	117	63	108
ENSG00000016391.11_5	311	503	1440	265	169	322
ENSG00000016402.13_3	17	25	98	10	10	30
ENSG00000016490.15_2	0	0	0	0	0	0
ENSG00000016602.9_3	6	2	4	2	8	5
ENSG00000016864.18_5	209	442	894	323	200	330
ENSG00000017260.19_7	4100	5734	15845	11507	6390	10332
ENSG00000017427.16_4	0	0	0	0	0	0
ENSG00000017483.15_6	4	3	11	6	1	6
ENSG00000017797.13_4	1104	1722	4158	1672	1060	1818
ENSG00000018189.13_4	107	135	352	254	191	266
ENSG00000018236.15_6	0	2	0	12	1	0
ENSG00000018280.17_3	1	6	12	7	1	5
ENSG00000018408.14_3	1829	2369	6949	5063	2725	4859
ENSG00000018510.15_5	619	736	2190	1252	690	1178
ENSG00000018607.6_4	0	0	0	0	0	0
ENSG00000018610.14_3	249	348	1006	343	155	350
ENSG00000018625.14_2	0	1	0	3	1	1
ENSG00000018699.13_5	159	367	749	441	206	395
ENSG00000018869.16_5	9	6	19	9	6	12
ENSG00000019102.12_3	1	1	3	1	2	3
ENSG00000019144.19_7	190	339	853	443	222	473
ENSG00000019169.10_3	3	0	0	3	2	3
ENSG00000019186.10_3	3518	4971	13930	8992	4554	8654
ENSG00000019485.13_5	47	81	179	100	54	109
ENSG00000019505.8_4	786	1095	2836	1893	1032	1837
ENSG00000019549.13_6	2	2	5	19	2	11
ENSG00000019582.15_5	9490	20625	43769	19180	9295	20762
ENSG00000019991.18_6	0	0	0	0	0	0
ENSG00000019995.6_3	126	190	521	430	205	386
ENSG00000020129.16_4	246	534	1225	444	235	497
ENSG00000020181.17_2	106	196	411	364	193	393
ENSG00000020219.9_4	0	0	0	1	0	0
ENSG00000020256.20_4	185	284	684	366	168	394
ENSG00000020426.11_4	227	333	692	484	247	391
ENSG00000020577.13_3	108	109	335	625	306	600
ENSG00000020633.18_2	3	14	20	17	8	22
ENSG00000020922.12_6	202	287	755	354	224	309
ENSG00000021300.14_6	1098	2111	5195	1396	711	1447
ENSG00000021355.13_3	921	1535	3511	4233	2468	3965
ENSG00000021461.16_2	0	0	0	0	0	0
ENSG00000021488.13_3	1	9	13	7	5	3
ENSG00000021574.12_5	121	122	412	228	152	225
ENSG00000021645.18_5	0	0	1	2	1	3
ENSG00000021762.20_4	29	40	147	70	41	70
ENSG00000021776.11_4	144	174	452	270	139	228
ENSG00000021826.15_4	5	6	16	4	2	9
ENSG00000021852.13_4	0	0	0	0	0	0
ENSG00000022267.18_6	1	11	29	11	8	23
ENSG00000022277.12_4	534	1032	2348	881	497	956
ENSG00000022355.17_7	0	0	0	2	0	0
ENSG00000022556.16_5	926	1616	3806	1297	614	1353
ENSG00000022567.9_3	381	742	1861	898	440	1003
ENSG00000022840.16_6	760	1424	3341	1641	906	1766
ENSG00000022976.15_5	82	146	277	204	107	234
ENSG00000023041.11_4	396	598	1359	474	315	421
ENSG00000023171.18_6	51	63	200	40	21	42
ENSG00000023191.17_3	928	2255	4459	1737	894	2077
ENSG00000023228.14_4	893	1304	3555	1509	731	1502
ENSG00000023287.13_5	310	331	1019	841	467	736
ENSG00000023318.8_4	432	700	1589	765	459	713
ENSG00000023330.15_3	633	1421	3374	1469	830	1599
ENSG00000023445.14_3	637	743	2192	4737	3189	4284
ENSG00000023516.9_3	119	165	431	335	164	295
ENSG00000023572.9_3	232	359	654	349	208	284
ENSG00000023608.5_4	131	178	399	479	276	420
ENSG00000023697.13_5	472	708	1623	808	442	806
ENSG00000023734.11_4	1379	2144	4826	2222	1136	1942
ENSG00000023839.12_5	25	52	145	41	24	39
ENSG00000023892.11_3	197	477	814	422	229	499
ENSG00000023902.14_3	30	27	89	23	8	32
ENSG00000023909.10_3	181	283	568	357	176	348
ENSG00000024048.10_3	353	513	1398	1154	720	1167
ENSG00000024422.12_4	672	1449	3271	1609	855	1926
ENSG00000024526.17_4	329	365	1131	364	225	373
ENSG00000024862.17_4	94	191	386	290	136	253
ENSG00000025039.14_2	40	61	123	78	44	93
ENSG00000025156.12_5	173	240	594	409	222	337
ENSG00000025293.17_4	418	591	1477	950	478	879
ENSG00000025423.11_4	19	35	79	31	20	43
ENSG00000025434.19_5	83	187	417	228	118	244
ENSG00000025708.14_5	215	565	939	1521	910	2219
ENSG00000025770.19_5	715	1638	3225	1096	577	1299
ENSG00000025772.8_3	917	1523	3426	1501	827	1538
ENSG00000025796.14_3	918	1089	2997	1947	1076	1645
ENSG00000025800.14_4	739	1213	2827	1585	891	1466
ENSG00000026025.16_6	4323	8448	16862	5199	3352	5621
ENSG00000026036.22_4	66	142	336	114	68	143
ENSG00000026103.22_4	63	85	190	221	151	228
ENSG00000026297.15_6	629	1463	2658	651	552	1120
ENSG00000026508.18_7	8802	14363	34174	14934	8418	14472
ENSG00000026559.14_5	13	26	45	54	30	50
ENSG00000026652.14_4	109	185	426	288	147	259
ENSG00000026751.17_4	23	25	93	56	17	53
ENSG00000026950.17_5	302	465	1133	1384	662	1288
ENSG00000027001.10_4	254	367	913	223	121	240
ENSG00000027075.15_5	148	250	661	354	198	401
ENSG00000027644.5_3	0	0	0	1	0	0
ENSG00000027697.14_6	296	478	1155	1168	733	1154
ENSG00000027847.14_4	390	940	1789	658	378	844
ENSG00000027869.11_3	21	45	102	84	30	86
ENSG00000028116.17_4	208	208	685	410	274	426
ENSG00000028137.19_4	14	45	95	144	68	155
ENSG00000028203.18_4	988	1199	3584	2549	1405	2289
ENSG00000028277.21_5	36	102	175	220	145	232
ENSG00000028310.18_4	128	273	681	287	144	288
ENSG00000028528.15_5	683	1308	2993	1228	656	1159
ENSG00000028839.10_4	293	314	830	430	290	394
ENSG00000029153.14_6	535	769	2323	1953	1111	1949
ENSG00000029363.16_6	1042	1043	3184	1765	1014	1504
ENSG00000029364.12_3	952	1460	3642	1441	745	1529
ENSG00000029534.20_7	0	2	9	6	2	3
ENSG00000029559.7_3	0	0	0	0	0	0
ENSG00000029639.11_3	104	181	371	219	120	199
ENSG00000029725.17_6	290	436	1020	601	331	580
ENSG00000029993.15_5	890	1497	3268	930	508	914
ENSG00000030066.13_4	472	637	1869	1109	555	1098
ENSG00000030110.13_3	460	912	2177	1509	825	1619
ENSG00000030304.13_3	0	0	0	0	0	0
ENSG00000030419.16_4	88	74	298	196	163	200
ENSG00000030582.18_4	4735	10974	22612	9261	4825	10958
ENSG00000031003.10_3	158	198	591	335	188	298
ENSG00000031081.10_4	8	9	44	24	17	36
ENSG00000031691.7_3	227	242	620	459	328	437
ENSG00000031698.13_3	706	1333	3111	2944	1356	2958
ENSG00000031823.14_4	303	674	1525	582	308	585
ENSG00000032219.18_3	147	149	438	377	267	311
ENSG00000032389.12_8	314	574	1254	505	256	525
ENSG00000032444.16_5	288	728	1662	505	297	653
ENSG00000032742.17_5	94	138	334	140	74	113
ENSG00000033011.12_5	353	738	1507	367	219	417
ENSG00000033030.13_4	182	311	802	857	430	748
ENSG00000033050.9_4	312	601	1392	571	242	552
ENSG00000033100.16_4	548	1078	2543	913	452	1154
ENSG00000033122.20_5	3	0	6	9	3	9
ENSG00000033170.16_3	783	1243	3316	1515	979	1731
ENSG00000033178.13_3	362	308	1202	1196	573	1007
ENSG00000033327.13_5	130	199	583	592	271	647
ENSG00000033627.16_4	657	1329	2915	1495	826	1496
ENSG00000033800.13_2	409	543	1377	1021	599	935
ENSG00000033867.16_4	243	234	969	506	309	424
ENSG00000034053.14_5	0	0	0	3	0	0
ENSG00000034152.18_5	618	1380	2791	2180	1118	2492
ENSG00000034239.11_3	0	0	0	0	0	0
ENSG00000034510.6_3	8016	18211	34974	16815	8874	17863
ENSG00000034533.11_5	216	337	785	407	238	415
ENSG00000034677.13_4	315	385	1122	1198	710	1184
ENSG00000034693.15_4	116	196	428	213	79	179
ENSG00000034713.8_3	651	1231	2554	1714	1063	1724
ENSG00000034971.17_4	0	0	0	0	0	0
ENSG00000035115.21_5	477	714	1941	1055	607	1099
ENSG00000035141.8_3	464	729	1756	821	428	702
ENSG00000035403.17_3	3658	5209	15653	7921	4164	7910
ENSG00000035499.13_3	390	541	1421	416	235	348
ENSG00000035664.11_5	5	11	24	13	10	20
ENSG00000035681.9_5	102	142	435	248	112	190
ENSG00000035687.10_4	695	914	2409	970	553	987
ENSG00000035720.8_3	0	0	1	0	0	1
ENSG00000035862.12_4	2448	4089	9549	5380	2833	5476
ENSG00000035928.16_4	481	610	1448	920	519	838
ENSG00000036054.13_4	196	161	637	511	320	466
ENSG00000036257.13_4	701	1007	2264	1425	823	1346
ENSG00000036448.10_3	0	1	4	4	5	2
ENSG00000036473.8_5	0	0	0	1	0	0
ENSG00000036530.8_2	0	2	0	0	0	2
ENSG00000036549.13_5	281	371	1060	779	432	697
ENSG00000036565.15_5	0	0	0	0	0	0
ENSG00000036672.16_4	5	15	24	12	4	17
ENSG00000036828.16_4	93	211	402	49	33	73
ENSG00000037042.9_3	145	274	551	240	167	313
ENSG00000037241.7_4	313	573	1243	546	295	525
ENSG00000037280.16_5	0	0	0	0	0	4
ENSG00000037474.15_3	676	1167	2769	1406	748	1326
ENSG00000037637.11_4	122	290	625	314	217	385
ENSG00000037749.12_4	188	170	746	444	227	343
ENSG00000037757.14_4	110	227	544	189	122	243
ENSG00000037897.17_6	127	233	471	168	90	162
ENSG00000037965.6_4	0	0	0	2	0	0
ENSG00000038002.9_3	181	271	649	389	185	356
ENSG00000038210.14_5	177	171	557	366	209	360
ENSG00000038219.13_3	213	263	840	549	309	557
ENSG00000038274.17_4	947	1281	3431	1698	932	1612
ENSG00000038295.8_3	0	0	1	0	0	1
ENSG00000038358.15_4	516	964	2375	968	443	1070
ENSG00000038382.20_4	703	1039	3520	3655	1762	3723
ENSG00000038427.16_5	965	1165	3980	883	510	845
ENSG00000038532.16_6	236	485	1001	646	330	757
ENSG00000038945.15_6	0	1	3	1	2	0
ENSG00000039068.19_6	3721	6035	16175	10819	5324	9956
ENSG00000039123.16_5	553	735	2010	1208	658	1108
ENSG00000039139.9_3	63	85	270	120	87	139
ENSG00000039319.17_5	258	236	912	482	294	405
ENSG00000039523.20_7	253	611	1205	1092	472	1116
ENSG00000039537.13_3	2	9	11	4	0	0
ENSG00000039560.14_5	537	769	2101	2260	1113	1948
ENSG00000039600.11_3	6	4	11	12	6	8
ENSG00000039650.12_5	485	1153	2275	715	440	792
ENSG00000039987.6_4	1	0	2	0	0	0
ENSG00000040199.18_5	99	202	510	357	176	333
ENSG00000040275.17_7	342	417	1073	518	258	422
ENSG00000040341.18_6	224	257	774	466	235	422
ENSG00000040487.13_4	63	155	383	123	64	164
ENSG00000040531.14_4	52	103	289	75	42	89
ENSG00000040608.14_5	76	240	434	128	92	204
ENSG00000040633.13_4	215	436	1097	473	294	528
ENSG00000040731.10_4	0	0	0	0	0	0
ENSG00000040933.15_3	182	256	621	376	160	330
ENSG00000041353.10_5	555	400	1561	820	541	709
ENSG00000041357.16_4	2370	3871	7961	4193	2549	3998
ENSG00000041515.16_3	0	1	6	1	2	4
ENSG00000041802.11_4	576	938	2365	1030	487	933
ENSG00000041880.14_4	87	152	356	306	178	334
ENSG00000041982.16_4	29	28	70	72	28	75
ENSG00000041988.15_5	139	404	657	405	204	407
ENSG00000042062.12_6	30	57	134	204	119	246
ENSG00000042088.13_5	125	235	594	184	115	208
ENSG00000042286.15_3	276	643	1260	692	349	736
ENSG00000042304.11_6	0	0	0	3	0	0
ENSG00000042317.17_6	37	58	141	82	65	72
ENSG00000042429.12_4	75	135	319	216	98	186
ENSG00000042445.14_4	504	864	2007	1007	466	1053
ENSG00000042493.16_3	2050	4211	8302	3169	1680	3349
ENSG00000042753.11_2	1203	3058	5343	1467	743	1526
ENSG00000042781.13_4	2	2	3	4	1	2
ENSG00000042813.8_6	0	0	0	0	0	0
ENSG00000042832.12_3	2	1	3	1	1	1
ENSG00000042980.12_2	431	679	1837	1299	674	1138
ENSG00000043039.6_2	297	458	988	454	296	442
ENSG00000043093.14_6	710	634	2201	1536	899	1241
ENSG00000043143.20_3	440	658	1936	1575	826	1869
ENSG00000043355.12_4	18	38	54	25	17	20
ENSG00000043462.12_5	0	1	0	5	1	3
ENSG00000043514.16_4	125	228	546	283	145	268
ENSG00000043591.5_3	7	11	14	15	8	9
ENSG00000044012.4_3	0	1	0	1	0	1
ENSG00000044090.8_2	377	660	1664	691	336	824
ENSG00000044115.21_5	7644	12377	30540	13361	6951	13254
ENSG00000044446.11_2	261	456	1212	462	247	483
ENSG00000044459.15_4	60	69	244	168	63	140
ENSG00000044524.11_3	191	150	739	181	96	157
ENSG00000044574.8_3	4969	9075	19760	10015	5279	9177
ENSG00000046604.13_3	4335	4512	16822	7705	4202	7270
ENSG00000046647.13_5	111	236	443	223	116	242
ENSG00000046651.15_5	346	553	1157	919	581	901
ENSG00000046653.15_4	47	46	142	48	39	42
ENSG00000046774.10_4	0	0	0	0	0	0
ENSG00000046889.19_4	0	1	0	0	0	0
ENSG00000047056.15_3	136	244	584	290	159	336
ENSG00000047188.16_3	226	266	772	483	271	475
ENSG00000047230.15_4	255	429	991	499	282	488
ENSG00000047249.18_6	159	319	705	403	199	374
ENSG00000047315.16_3	896	1206	3153	1492	761	1382
ENSG00000047346.12_5	44	57	176	194	107	194
ENSG00000047365.12_4	126	116	411	445	250	427
ENSG00000047410.14_3	1336	1826	4582	2748	1557	2520
ENSG00000047457.14_4	71	104	287	202	155	198
ENSG00000047578.13_7	160	289	826	336	162	322
ENSG00000047579.19_3	86	151	255	190	109	187
ENSG00000047597.7_5	183	212	587	334	217	328
ENSG00000047617.15_4	0	0	0	0	0	1
ENSG00000047621.12_4	154	174	515	243	190	253
ENSG00000047634.15_4	119	93	347	265	115	214
ENSG00000047644.18_3	464	729	2039	1055	530	1067
ENSG00000047648.23_6	3	2	9	3	1	0
ENSG00000047662.4_2	5	12	45	26	17	25
ENSG00000047849.21_6	1660	2871	7202	4091	2174	4389
ENSG00000047932.14_5	329	354	1137	838	431	722
ENSG00000047936.10_3	32	47	169	39	40	41
ENSG00000048028.11_4	176	230	650	323	195	310
ENSG00000048052.21_4	582	477	1930	4362	2248	3932
ENSG00000048140.18_5	888	1696	3732	1544	845	1616
ENSG00000048162.20_3	423	892	1859	773	337	687
ENSG00000048342.16_6	73	159	313	146	86	145
ENSG00000048392.11_2	88	101	320	214	165	192
ENSG00000048405.10_6	103	83	258	203	94	208
ENSG00000048462.11_5	0	0	0	2	0	0
ENSG00000048471.14_4	117	233	566	346	153	363
ENSG00000048540.15_6	2	2	6	1	4	4
ENSG00000048544.6_3	543	867	1975	1324	656	1247
ENSG00000048545.14_4	0	0	0	3	0	1
ENSG00000048649.13_4	380	437	1392	1417	835	1240
ENSG00000048707.15_6	162	235	808	470	251	408
ENSG00000048740.18_5	0	0	0	0	0	0
ENSG00000048828.17_4	818	1090	3619	1619	925	1716
ENSG00000048991.16_3	305	444	1136	403	219	424
ENSG00000049089.15_6	51	74	169	180	140	223
ENSG00000049130.16_5	184	133	541	154	93	137
ENSG00000049167.14_5	133	151	403	182	123	197
ENSG00000049192.15_4	0	9	13	37	19	49
ENSG00000049239.12_3	278	501	1493	805	421	903
ENSG00000049245.13_4	669	1168	2604	1442	796	1394
ENSG00000049246.14_2	30	41	127	53	17	52
ENSG00000049247.13_2	2	6	13	4	1	9
ENSG00000049249.8_3	10	1	11	195	121	215
ENSG00000049283.18_5	256	589	1149	101	70	159
ENSG00000049323.16_5	263	373	1062	563	252	569
ENSG00000049449.9_4	1598	2245	5377	2806	1860	2668
ENSG00000049540.17_6	16	27	56	21	9	29
ENSG00000049541.11_4	392	693	1408	381	210	392
ENSG00000049618.23_6	227	337	1159	595	307	655
ENSG00000049656.14_3	1207	2608	5673	1567	826	1692
ENSG00000049759.18_6	1141	1965	5061	4419	2434	4727
ENSG00000049768.15_4	35	79	166	40	34	76
ENSG00000049769.13_5	132	353	699	298	184	410
ENSG00000049860.14_4	1819	2987	7244	3081	1974	3146
ENSG00000049883.15_4	103	151	458	258	133	205
ENSG00000050030.15_7	0	0	0	0	0	1
ENSG00000050130.18_5	496	689	1935	907	578	876
ENSG00000050165.17_2	200	427	918	457	282	541
ENSG00000050327.15_5	219	439	1103	722	347	785
ENSG00000050344.9_3	1867	2818	6402	7485	4661	7786
ENSG00000050393.11_4	256	353	913	307	204	325
ENSG00000050405.13_5	461	514	1596	943	498	835
ENSG00000050426.16_7	135	263	631	410	279	470
ENSG00000050438.17_3	3	5	24	2	2	6
ENSG00000050555.18_5	0	0	0	0	1	0
ENSG00000050628.20_3	1	0	0	4	0	1
ENSG00000050730.16_5	0	1	1	7	1	5
ENSG00000050748.17_7	655	1000	2476	1014	477	972
ENSG00000050767.17_5	0	0	0	0	0	0
ENSG00000050820.17_7	915	2166	4445	1949	1024	2613
ENSG00000051009.10_3	229	405	984	458	218	492
ENSG00000051108.15_6	500	826	1698	1710	845	1717
ENSG00000051128.19_5	140	375	657	294	155	364
ENSG00000051180.17_3	100	229	480	143	113	159
ENSG00000051341.14_4	174	200	621	263	118	207
ENSG00000051382.8_2	401	470	1425	868	538	785
ENSG00000051523.11_4	4802	13748	25082	6369	3132	8042
ENSG00000051596.9_3	847	1748	3593	708	495	852
ENSG00000051620.11_4	456	860	1687	657	364	693
ENSG00000051825.14_5	235	278	849	376	215	323
ENSG00000052126.14_5	424	509	1500	1049	590	914
ENSG00000052344.16_3	1166	2700	5559	4574	2383	5258
ENSG00000052723.11_3	209	249	664	409	232	344
ENSG00000052749.13_6	256	517	1192	620	249	690
ENSG00000052795.13_4	176	174	626	395	268	366
ENSG00000052802.13_4	1889	2550	6852	1826	1276	1828
ENSG00000052841.15_4	425	590	1594	1047	617	1007
ENSG00000052850.8_5	0	0	0	2	0	1
ENSG00000053108.17_4	0	0	0	0	0	0
ENSG00000053254.15_5	75	93	305	137	74	139
ENSG00000053328.8_2	0	0	0	0	0	0
ENSG00000053371.12_6	293	677	1269	280	197	401
ENSG00000053372.5_4	391	896	1778	735	334	683
ENSG00000053438.11_5	6	5	36	18	2	10
ENSG00000053501.13_4	50	131	259	101	54	142
ENSG00000053524.12_4	87	96	207	392	303	362
ENSG00000053702.15_3	6	3	22	1	6	5
ENSG00000053747.16_4	7810	11972	33131	15285	8029	14334
ENSG00000053770.12_4	206	269	748	292	214	257
ENSG00000053900.10_2	125	196	480	204	109	194
ENSG00000053918.16_6	85	150	420	159	111	230
ENSG00000054116.12_3	601	1420	2736	1444	751	1478
ENSG00000054118.15_6	951	1437	3794	1705	1008	1740
ENSG00000054148.17_3	196	537	1053	262	153	297
ENSG00000054179.12_4	37	134	217	80	56	111
ENSG00000054219.11_4	516	589	2039	1167	667	1022
ENSG00000054267.22_4	456	523	1536	1533	990	1420
ENSG00000054277.14_4	205	289	750	272	188	321
ENSG00000054282.16_3	243	376	930	761	376	696
ENSG00000054356.14_5	0	1	3	0	0	3
ENSG00000054392.13_5	51	98	249	103	57	90
ENSG00000054523.17_4	198	291	918	497	243	497
ENSG00000054598.9_5	137	202	591	375	267	540
ENSG00000054611.14_3	294	580	1190	510	260	550
ENSG00000054654.16_6	499	951	2796	977	602	929
ENSG00000054690.13_4	32	67	153	86	45	84
ENSG00000054793.13_4	1127	1848	5101	1771	1054	1814
ENSG00000054796.12_3	0	0	0	0	0	0
ENSG00000054803.3_2	0	0	0	0	0	0
ENSG00000054938.15_6	0	0	0	0	0	0
ENSG00000054965.10_3	390	617	1905	796	456	897
ENSG00000054967.13_4	93	203	402	157	94	207
ENSG00000054983.17_5	226	257	762	343	201	334
ENSG00000055044.11_3	1156	1781	3872	2319	1272	1950
ENSG00000055070.17_3	802	1677	3739	1682	822	1643
ENSG00000055118.14_2	10	26	53	30	6	19
ENSG00000055130.17_4	516	823	1970	953	466	874
ENSG00000055147.19_4	140	144	427	323	162	262
ENSG00000055163.20_5	334	491	1307	424	205	434
ENSG00000055208.19_5	453	500	1627	1301	721	1263
ENSG00000055211.14_4	283	479	1158	722	444	720
ENSG00000055332.18_6	643	817	2412	5109	2781	4276
ENSG00000055483.19_6	259	458	1241	748	380	784
ENSG00000055609.18_5	241	314	1236	1113	569	1008
ENSG00000055732.13_3	53	102	219	67	49	68
ENSG00000055813.6_4	19	32	64	44	29	55
ENSG00000055917.15_5	669	816	2414	1543	961	1391
ENSG00000055950.16_3	262	665	1378	420	180	467
ENSG00000055955.16_4	2	2	8	3	1	5
ENSG00000055957.11_4	4	4	30	11	0	9
ENSG00000056050.7_6	125	175	369	167	117	147
ENSG00000056097.16_3	645	757	2550	1760	1010	1750
ENSG00000056277.16_3	39	42	158	164	79	147
ENSG00000056291.17_3	9	17	49	62	50	72
ENSG00000056487.16_5	0	0	0	1	0	0
ENSG00000056558.11_3	13	14	42	552	285	667
ENSG00000056586.16_4	282	310	974	618	379	606
ENSG00000056736.10_5	269	425	1062	178	73	184
ENSG00000056972.20_6	265	434	1117	897	501	968
ENSG00000056998.20_5	87	178	469	88	61	103
ENSG00000057019.16_5	2202	2872	8664	4196	2225	3645
ENSG00000057149.16_4	2	9	32	11	2	21
ENSG00000057252.13_3	1539	2105	5836	3338	1668	2855
ENSG00000057294.14_5	518	627	2121	1498	788	1364
ENSG00000057468.7_4	0	1	2	1	3	5
ENSG00000057593.13_2	0	0	0	0	0	0
ENSG00000057608.17_5	2410	4002	9230	4746	2790	4580
ENSG00000057657.17_6	10	15	34	175	107	267
ENSG00000057663.16_5	430	650	1522	868	497	803
ENSG00000057704.13_5	70	91	363	271	142	244
ENSG00000057757.10_5	259	462	1000	382	195	432
ENSG00000057935.13_4	381	631	1348	832	427	797
ENSG00000058056.9_4	268	380	1004	318	182	320
ENSG00000058063.16_5	632	777	2380	1733	984	1559
ENSG00000058085.14_3	24077	40295	102680	92146	43218	85610
ENSG00000058091.17_6	239	265	1003	631	359	504
ENSG00000058262.10_3	4913	9658	21946	6742	3425	7233
ENSG00000058272.19_6	431	385	1364	1370	753	1115
ENSG00000058335.15_2	9	25	67	48	21	41
ENSG00000058404.20_5	3	3	13	0	0	0
ENSG00000058453.17_4	60	147	293	119	102	155
ENSG00000058600.16_7	356	699	1674	854	415	893
ENSG00000058668.14_4	104	119	350	179	84	180
ENSG00000058673.16_5	677	1017	2627	2190	1255	2111
ENSG00000058729.11_5	251	291	756	412	252	378
ENSG00000058799.15_3	162	311	775	285	151	283
ENSG00000058804.12_3	1070	1437	3705	919	526	924
ENSG00000058866.15_5	74	113	359	145	70	144
ENSG00000059122.16_2	289	543	1323	477	322	619
ENSG00000059145.18_4	130	224	577	184	110	241
ENSG00000059377.17_4	198	455	997	439	203	395
ENSG00000059378.12_4	316	567	1291	3581	1699	3473
ENSG00000059573.9_3	530	782	2098	686	375	672
ENSG00000059588.10_3	212	377	808	433	212	394
ENSG00000059691.12_4	114	191	495	186	82	147
ENSG00000059728.11_4	154	202	548	831	442	731
ENSG00000059758.8_5	120	131	426	558	334	580
ENSG00000059769.20_4	65	87	243	151	72	133
ENSG00000059804.16_4	0	0	2	4	0	1
ENSG00000059915.17_5	17	31	67	12	11	21
ENSG00000060069.16_2	168	411	838	313	192	410
ENSG00000060138.13_5	1530	2547	5527	2971	1884	3568
ENSG00000060140.9_5	153	231	736	560	323	533
ENSG00000060237.17_6	461	649	2431	1199	684	1167
ENSG00000060303.5_2	0	0	0	0	0	1
ENSG00000060339.14_5	636	744	1931	1482	900	1352
ENSG00000060491.16_4	954	2202	4186	4124	2433	5349
ENSG00000060558.3_2	67	158	326	183	97	238
ENSG00000060566.14_3	0	3	5	2	0	0
ENSG00000060642.10_6	92	210	465	252	140	247
ENSG00000060656.20_4	577	986	2519	725	419	925
ENSG00000060688.13_4	414	795	1774	553	233	486
ENSG00000060709.15_4	4	15	29	11	1	7
ENSG00000060718.22_5	0	0	0	0	0	0
ENSG00000060749.15_4	370	387	1435	784	499	702
ENSG00000060762.19_3	342	567	1349	416	243	400
ENSG00000060971.18_4	373	762	1549	444	234	502
ENSG00000060982.15_5	4	8	10	47	32	30
ENSG00000061273.18_4	234	537	1104	720	338	774
ENSG00000061337.15_4	1	0	0	1	0	1
ENSG00000061455.11_3	2	3	2	11	8	7
ENSG00000061492.11_2	0	0	0	0	0	0
ENSG00000061656.9_6	98	203	375	171	138	242
ENSG00000061676.15_4	2183	2332	7822	4501	2539	4275
ENSG00000061794.13_4	718	1135	2827	1542	896	1364
ENSG00000061918.13_4	305	448	1261	413	250	390
ENSG00000061936.9_3	392	771	1564	1032	543	1120
ENSG00000061938.18_6	334	703	1368	937	526	1147
ENSG00000061987.16_5	198	270	811	477	252	410
ENSG00000062038.14_4	1256	2262	5205	3079	1676	3276
ENSG00000062096.14_2	0	0	0	0	0	0
ENSG00000062194.16_3	951	1410	3083	3094	1949	3152
ENSG00000062282.15_6	67	128	281	116	93	168
ENSG00000062370.16_5	18	43	118	58	37	75
ENSG00000062485.19_6	1635	2748	7090	3351	1493	3312
ENSG00000062524.16_3	4	3	12	5	3	2
ENSG00000062582.14_4	491	1327	2471	841	460	986
ENSG00000062598.18_5	296	466	1137	633	330	619
ENSG00000062650.19_5	350	354	1194	860	478	838
ENSG00000062716.13_4	1739	2634	6035	5154	3180	4905
ENSG00000062725.10_3	163	186	523	418	199	388
ENSG00000062822.14_5	403	975	2172	269	134	346
ENSG00000063015.19_4	0	1	4	5	2	1
ENSG00000063046.17_4	1697	2632	6804	4935	3096	5393
ENSG00000063127.15_5	4	2	9	8	0	8
ENSG00000063169.10_6	111	251	462	339	193	463
ENSG00000063176.15_5	117	225	475	198	100	230
ENSG00000063177.13_5	4849	11697	22217	7065	3882	8062
ENSG00000063180.9_3	25	94	142	42	20	53
ENSG00000063241.8_5	317	912	1775	422	236	566
ENSG00000063244.12_5	1475	3160	7217	2275	1112	2602
ENSG00000063245.14_6	1316	3192	6009	1968	1185	2496
ENSG00000063322.14_4	673	1166	2903	1256	620	1188
ENSG00000063438.17_5	1	2	3	14	8	24
ENSG00000063515.2_2	0	0	0	0	0	0
ENSG00000063587.14_4	84	94	321	118	56	138
ENSG00000063601.17_5	377	538	1606	1109	546	987
ENSG00000063660.9_4	1348	2790	5836	1895	949	2264
ENSG00000063761.16_5	32	89	179	76	48	96
ENSG00000063854.13_3	448	1045	1869	647	420	905
ENSG00000063978.16_5	580	1174	2658	1178	621	1195
ENSG00000064012.21_7	499	679	1794	1401	890	1266
ENSG00000064042.18_4	434	577	1816	1399	814	1255
ENSG00000064102.15_3	323	496	1145	558	397	491
ENSG00000064115.11_5	1252	1918	4916	1457	826	1504
ENSG00000064195.7_3	0	0	1	4	0	3
ENSG00000064199.6_2	32	70	147	62	27	53
ENSG00000064201.15_6	1	1	3	0	1	1
ENSG00000064205.10_3	29	48	72	62	47	84
ENSG00000064218.5_5	0	0	0	0	0	0
ENSG00000064225.12_4	58	70	220	111	41	95
ENSG00000064270.12_5	152	254	655	691	336	720
ENSG00000064300.9_4	3	13	17	46	35	63
ENSG00000064309.14_2	85	132	378	235	111	243
ENSG00000064313.12_4	106	172	476	353	182	338
ENSG00000064393.16_4	211	228	857	771	358	798
ENSG00000064419.13_3	625	930	2221	1291	689	1242
ENSG00000064489.23_4	15	29	49	16	5	28
ENSG00000064490.14_5	221	431	851	318	181	374
ENSG00000064545.14_6	166	444	807	226	74	282
ENSG00000064547.14_4	124	316	584	271	135	304
ENSG00000064601.18_4	1394	2947	6082	2303	1225	2713
ENSG00000064607.17_3	347	569	1523	582	299	562
ENSG00000064651.14_4	3774	3829	13821	4453	2670	4105
ENSG00000064652.11_3	273	443	1094	961	512	838
ENSG00000064655.19_6	1	4	12	7	8	4
ENSG00000064666.15_6	862	1792	3896	1906	924	2067
ENSG00000064687.12_2	114	295	612	228	112	278
ENSG00000064692.19_6	0	1	8	7	7	6
ENSG00000064703.12_3	107	181	440	333	181	298
ENSG00000064726.9_4	758	878	2626	1229	778	1217
ENSG00000064763.11_5	243	300	845	421	227	403
ENSG00000064787.13_4	131	187	432	216	140	260
ENSG00000064835.10_5	0	1	0	0	0	1
ENSG00000064886.14_4	3	14	12	18	3	14
ENSG00000064932.16_3	485	1097	2515	2298	1348	2954
ENSG00000064933.17_4	252	268	740	385	242	358
ENSG00000064961.19_4	466	1066	2168	511	316	588
ENSG00000064989.13_3	0	3	17	14	6	17
ENSG00000064995.17_3	343	657	1387	607	363	559
ENSG00000064999.15_6	746	1177	3236	1661	841	1978
ENSG00000065000.18_6	850	1881	4161	1479	738	1690
ENSG00000065029.15_5	276	647	1480	683	305	667
ENSG00000065054.14_5	133	256	552	247	128	297
ENSG00000065057.9_5	249	591	1185	231	116	249
ENSG00000065060.17_3	339	390	1444	1950	959	1910
ENSG00000065135.11_4	696	974	2602	1316	685	1143
ENSG00000065150.20_5	491	747	1808	822	398	753
ENSG00000065154.11_2	454	629	1735	537	278	494
ENSG00000065183.16_3	388	606	1625	942	444	810
ENSG00000065243.20_5	716	523	2292	1695	1102	1583
ENSG00000065268.10_3	332	852	1541	416	211	449
ENSG00000065308.5_3	193	261	899	518	262	527
ENSG00000065320.9_3	15	36	65	38	15	65
ENSG00000065325.13_4	5	8	30	59	10	62
ENSG00000065328.16_3	366	520	1395	437	210	344
ENSG00000065357.20_4	208	339	781	447	245	484
ENSG00000065361.15_4	1129	1752	4654	2253	1256	2399
ENSG00000065371.17_3	2	1	11	0	0	0
ENSG00000065413.20_5	40	35	163	88	40	65
ENSG00000065427.14_5	2106	3765	8557	4354	2161	4270
ENSG00000065457.10_6	181	257	801	371	167	406
ENSG00000065485.20_5	290	619	1256	683	356	643
ENSG00000065491.8_3	157	276	672	958	463	919
ENSG00000065518.8_3	790	1503	2844	1387	764	1416
ENSG00000065526.11_3	326	530	1641	1525	733	1522
ENSG00000065534.18_3	48	91	228	83	45	77
ENSG00000065548.18_4	1082	1458	3471	2771	1532	2545
ENSG00000065559.15_4	166	217	620	355	243	387
ENSG00000065600.12_3	190	326	667	638	284	505
ENSG00000065609.14_6	0	0	0	1	0	0
ENSG00000065613.14_5	419	447	1356	883	531	815
ENSG00000065615.14_3	257	297	813	402	272	435
ENSG00000065618.21_6	23	27	107	46	19	40
ENSG00000065621.15_3	194	438	864	385	202	350
ENSG00000065665.21_4	155	265	565	211	114	202
ENSG00000065675.14_2	9	13	25	21	9	13
ENSG00000065717.15_5	32	78	106	57	19	82
ENSG00000065802.12_3	477	734	2102	1279	646	1347
ENSG00000065809.13_6	1137	1328	3794	2054	1187	1958
ENSG00000065833.9_3	209	276	615	391	237	365
ENSG00000065882.16_4	381	679	1569	835	469	865
ENSG00000065883.16_5	466	760	2148	1145	808	1275
ENSG00000065911.12_3	812	1185	3060	6156	3162	5427
ENSG00000065923.10_4	880	1367	3418	2162	1351	2174
ENSG00000065970.9_3	151	217	599	464	161	374
ENSG00000065978.19_4	10039	18987	39740	14753	8361	15957
ENSG00000065989.16_5	45	64	166	119	55	142
ENSG00000066027.12_4	631	899	2307	1054	708	1133
ENSG00000066032.18_6	0	0	0	0	0	0
ENSG00000066044.15_4	612	1224	2613	1127	588	1108
ENSG00000066056.14_3	0	0	0	0	0	0
ENSG00000066084.13_3	257	306	1124	1007	511	911
ENSG00000066117.14_4	257	412	1022	603	326	661
ENSG00000066135.13_5	256	401	1007	893	412	858
ENSG00000066136.20_3	393	768	1842	843	408	961
ENSG00000066185.13_3	8	12	30	23	9	21
ENSG00000066230.11_5	71	150	343	149	90	140
ENSG00000066248.15_5	29	56	132	37	24	51
ENSG00000066279.18_4	571	624	1792	608	431	578
ENSG00000066294.14_2	0	0	0	0	0	0
ENSG00000066322.15_4	1433	2876	6112	3015	1393	3235
ENSG00000066336.11_2	0	1	0	0	0	0
ENSG00000066379.15_3	98	198	380	284	164	285
ENSG00000066382.16_2	0	0	0	0	0	0
ENSG00000066405.13_3	49	119	218	237	113	238
ENSG00000066422.4_2	232	209	734	633	336	580
ENSG00000066427.23_6	109	141	394	287	151	272
ENSG00000066455.13_3	347	451	1187	838	438	751
ENSG00000066468.22_5	344	421	1320	412	235	451
ENSG00000066557.6_3	152	146	677	290	151	241
ENSG00000066583.12_5	377	478	1216	479	220	433
ENSG00000066629.17_6	50	65	176	59	25	55
ENSG00000066651.20_7	109	125	286	266	128	219
ENSG00000066654.14_5	391	453	1397	981	567	861
ENSG00000066697.14_5	164	265	553	394	241	470
ENSG00000066735.14_3	0	1	2	3	1	4
ENSG00000066739.12_3	88	95	415	239	120	255
ENSG00000066777.9_5	526	590	1905	1247	707	1071
ENSG00000066813.14_2	0	0	0	2	0	0
ENSG00000066827.16_6	66	118	341	208	106	232
ENSG00000066855.16_5	181	248	762	288	159	267
ENSG00000066923.17_4	35	54	112	59	16	49
ENSG00000066926.11_3	231	361	771	343	180	310
ENSG00000066933.16_5	115	178	540	374	212	331
ENSG00000067048.17_5	0	0	0	0	0	0
ENSG00000067057.17_4	3102	6432	14779	7454	3655	8336
ENSG00000067064.11_4	2270	2964	7321	1872	1241	1868
ENSG00000067066.17_5	511	766	1736	5282	2866	5012
ENSG00000067082.15_3	863	1174	3130	9893	5624	10085
ENSG00000067113.17_4	274	459	1070	471	310	466
ENSG00000067141.17_3	400	577	1617	872	423	983
ENSG00000067167.8_3	1691	1953	6254	3717	2151	3365
ENSG00000067177.15_4	68	115	314	199	106	187
ENSG00000067182.7_2	615	1299	2635	1103	642	1408
ENSG00000067191.16_4	178	400	905	431	222	449
ENSG00000067208.14_3	113	120	375	293	136	288
ENSG00000067221.14_5	145	337	668	730	371	765
ENSG00000067225.18_5	24831	48964	108544	30424	16034	33189
ENSG00000067248.10_4	269	326	892	381	197	357
ENSG00000067334.14_4	702	1102	2381	1826	1179	1705
ENSG00000067365.14_3	193	407	909	403	178	469
ENSG00000067369.13_4	210	348	896	369	170	382
ENSG00000067445.20_7	2	1	1	1	1	3
ENSG00000067533.6_3	255	402	873	578	340	499
ENSG00000067560.12_5	3032	5777	12575	5761	3114	5832
ENSG00000067596.11_5	641	998	2643	1273	598	1387
ENSG00000067601.8_5	19	10	58	17	8	12
ENSG00000067606.17_5	121	249	498	194	111	212
ENSG00000067646.12_3	0	0	0	1	0	0
ENSG00000067704.10_3	1632	2341	6155	2599	1474	2507
ENSG00000067715.14_4	6	3	12	50	22	39
ENSG00000067798.16_5	21	26	67	212	89	137
ENSG00000067829.19_4	525	1183	2333	680	366	742
ENSG00000067836.12_6	166	396	750	201	96	240
ENSG00000067840.12_3	3	23	42	15	11	17
ENSG00000067842.17_3	0	0	0	0	0	0
ENSG00000067900.8_4	630	576	1993	1553	904	1320
ENSG00000067955.15_5	578	711	1949	868	536	832
ENSG00000067992.15_7	263	410	878	355	289	360
ENSG00000068001.14_6	465	923	2064	641	318	729
ENSG00000068024.16_3	161	232	680	228	179	309
ENSG00000068028.17_3	126	250	569	339	190	374
ENSG00000068078.18_5	348	737	1861	256	137	337
ENSG00000068079.7_2	408	785	1809	4513	2159	4548
ENSG00000068097.14_4	37	61	209	142	50	134
ENSG00000068120.15_5	1105	2272	4788	2714	1294	2954
ENSG00000068137.15_3	259	736	1441	610	361	861
ENSG00000068305.17_6	241	232	800	830	431	734
ENSG00000068308.13_4	727	1398	3047	1313	794	1579
ENSG00000068323.17_3	322	642	1431	966	442	945
ENSG00000068354.16_5	134	292	771	356	169	374
ENSG00000068366.19_4	743	685	2490	1544	908	1309
ENSG00000068383.19_4	111	225	577	201	121	209
ENSG00000068394.11_3	351	780	1468	638	314	573
ENSG00000068400.13_4	369	923	1805	1044	516	1067
ENSG00000068438.15_4	443	847	1854	1252	545	1209
ENSG00000068489.12_5	258	355	979	396	225	369
ENSG00000068615.18_5	96	105	389	49	33	69
ENSG00000068650.18_4	543	736	2582	1291	575	1416
ENSG00000068654.16_4	396	672	1969	653	276	704
ENSG00000068697.7_3	1922	3191	7738	3419	1938	3413
ENSG00000068724.17_5	314	580	1419	845	375	929
ENSG00000068745.15_3	307	654	1346	763	477	787
ENSG00000068781.21_3	2	0	7	4	6	4
ENSG00000068784.13_3	101	103	368	230	113	232
ENSG00000068796.16_6	323	456	1431	826	493	738
ENSG00000068831.19_4	3	5	0	2	0	1
ENSG00000068878.15_3	524	833	1947	1229	625	1119
ENSG00000068885.15_6	343	349	1147	432	300	393
ENSG00000068903.20_5	437	756	2051	692	421	787
ENSG00000068912.14_4	687	828	2331	1466	936	1344
ENSG00000068971.14_4	67	186	348	466	225	469
ENSG00000068976.14_3	3	6	8	10	4	13
ENSG00000068985.5_3	0	0	0	0	0	0
ENSG00000069011.16_3	62	198	402	225	110	258
ENSG00000069018.18_3	1	0	2	0	0	0
ENSG00000069020.18_3	39	57	212	374	200	431
ENSG00000069122.19_3	1	0	7	19	10	5
ENSG00000069188.17_4	1	1	7	22	2	23
ENSG00000069206.15_2	0	0	2	0	0	1
ENSG00000069248.12_3	620	844	2210	984	443	895
ENSG00000069275.13_3	2708	3533	8790	3926	2311	3579
ENSG00000069329.17_4	1932	2668	7022	3834	1877	3417
ENSG00000069345.12_4	660	1016	2294	2093	1164	2026
ENSG00000069399.15_5	88	203	479	718	527	1220
ENSG00000069424.15_3	89	121	311	86	52	94
ENSG00000069431.11_3	0	0	0	0	0	1
ENSG00000069482.7_3	6	37	73	13	13	21
ENSG00000069493.15_7	29	36	81	78	58	76
ENSG00000069509.6_3	262	397	876	501	292	513
ENSG00000069535.14_3	1189	1937	4494	785	458	745
ENSG00000069667.16_6	12	25	102	67	65	81
ENSG00000069696.6_2	4	7	16	6	3	14
ENSG00000069702.11_4	99	110	452	223	112	217
ENSG00000069764.9_2	26	60	74	29	11	21
ENSG00000069812.11_3	5	2	8	8	9	10
ENSG00000069849.11_4	1945	3034	6579	2445	1565	2765
ENSG00000069869.16_3	350	378	1275	3362	1769	3326
ENSG00000069943.10_3	130	199	544	284	157	268
ENSG00000069956.12_4	263	295	991	718	376	680
ENSG00000069966.18_2	221	380	911	338	165	340
ENSG00000069974.16_4	234	358	809	437	249	443
ENSG00000069998.12_4	539	1128	2283	834	422	879
ENSG00000070010.19_7	640	1322	2899	950	468	956
ENSG00000070018.9_5	433	542	1921	926	480	814
ENSG00000070019.5_3	4	9	37	14	6	11
ENSG00000070031.4_3	0	2	0	2	0	1
ENSG00000070047.12_3	560	1018	2373	842	468	1010
ENSG00000070061.15_6	204	319	871	432	211	365
ENSG00000070081.16_6	542	679	1507	577	397	530
ENSG00000070087.14_4	2230	3273	8197	3524	2089	3394
ENSG00000070159.14_3	335	607	1617	948	504	945
ENSG00000070182.21_6	11	23	55	46	26	67
ENSG00000070190.13_5	178	239	691	1857	1083	1732
ENSG00000070193.4_3	0	0	0	0	0	0
ENSG00000070214.16_3	533	740	2093	1102	660	1023
ENSG00000070269.14_4	110	171	439	209	173	246
ENSG00000070366.14_6	57	111	356	209	108	228
ENSG00000070367.16_4	435	380	1342	709	443	647
ENSG00000070371.16_4	32	42	119	76	55	94
ENSG00000070388.11_2	0	2	6	2	0	2
ENSG00000070404.10_5	166	349	638	1000	546	1154
ENSG00000070413.20_5	1104	2313	5855	1901	961	2170
ENSG00000070423.18_4	280	633	1056	373	241	541
ENSG00000070444.15_3	172	288	749	452	251	564
ENSG00000070476.15_3	265	459	1195	723	354	746
ENSG00000070495.14_3	450	911	1841	1020	502	1010
ENSG00000070501.12_3	229	494	1087	621	354	622
ENSG00000070526.15_4	460	760	1828	649	313	647
ENSG00000070540.13_5	177	310	774	449	263	529
ENSG00000070601.10_5	0	2	0	0	0	0
ENSG00000070610.14_4	212	392	979	456	237	474
ENSG00000070614.15_4	793	1402	3886	2025	979	2027
ENSG00000070669.17_4	225	370	813	3669	1802	3104
ENSG00000070718.12_5	209	356	802	362	178	358
ENSG00000070729.13_3	2	1	6	8	7	9
ENSG00000070731.10_3	71	112	311	116	45	153
ENSG00000070748.18_3	0	0	0	0	0	0
ENSG00000070756.16_5	3617	5842	13226	9421	5613	9697
ENSG00000070759.17_3	26	55	149	87	41	90
ENSG00000070761.8_3	558	1219	2461	940	460	1021
ENSG00000070770.9_4	377	644	1463	1126	678	1204
ENSG00000070778.13_3	55	77	254	178	82	200
ENSG00000070785.16_5	198	385	714	313	203	308
ENSG00000070808.15_4	0	0	1	4	0	7
ENSG00000070814.20_6	1100	2142	5053	2248	1103	2372
ENSG00000070831.17_7	2709	4350	10199	4677	2717	4448
ENSG00000070882.13_6	945	1265	3590	2319	1189	2109
ENSG00000070886.12_4	0	2	5	1	0	1
ENSG00000070915.9_4	0	0	0	0	0	0
ENSG00000070950.10_4	175	222	622	392	220	346
ENSG00000070961.15_2	597	672	2215	1220	586	1056
ENSG00000070985.13_3	0	0	1	0	0	0
ENSG00000071051.14_4	745	1453	3330	1082	582	1326
ENSG00000071054.16_6	1237	2008	5142	4383	2458	4689
ENSG00000071073.13_3	160	224	597	500	320	467
ENSG00000071082.11_4	4498	9690	19810	9397	5385	10753
ENSG00000071127.17_3	1948	3823	8719	5123	2474	5124
ENSG00000071189.21_3	443	528	1794	879	503	816
ENSG00000071203.9_6	0	0	0	0	0	1
ENSG00000071205.11_2	63	116	220	114	74	105
ENSG00000071242.12_5	424	634	1727	1752	807	1770
ENSG00000071243.16_3	77	84	276	231	145	248
ENSG00000071246.11_4	20	49	90	39	23	36
ENSG00000071282.12_3	224	518	1014	567	285	649
ENSG00000071462.11_6	545	1391	2744	1003	475	1011
ENSG00000071537.14_4	783	847	2938	1408	746	1218
ENSG00000071539.14_5	413	643	1586	424	237	457
ENSG00000071553.17_5	1698	3294	7393	2415	1214	2823
ENSG00000071564.16_7	685	1588	3617	1092	552	1268
ENSG00000071575.11_2	75	104	310	258	144	244
ENSG00000071626.16_4	977	2085	4223	1802	1092	2031
ENSG00000071655.18_5	327	896	1709	395	228	533
ENSG00000071677.1_2	0	0	0	0	0	0
ENSG00000071794.16_4	661	755	2420	1338	783	1131
ENSG00000071859.15_3	695	1536	2741	1806	888	1944
ENSG00000071889.16_4	427	962	1838	689	361	795
ENSG00000071894.17_5	929	2086	4556	1487	850	1870
ENSG00000071909.18_4	18	34	110	37	17	44
ENSG00000071967.12_3	81	103	284	81	64	101
ENSG00000071991.8_2	18	22	91	58	37	47
ENSG00000071994.10_5	268	438	940	409	282	437
ENSG00000072041.17_4	0	0	0	0	0	0
ENSG00000072042.13_5	1272	1766	4725	1738	1022	1741
ENSG00000072062.13_2	430	732	1705	519	248	568
ENSG00000072071.16_4	230	520	1096	340	187	393
ENSG00000072080.11_6	0	0	0	0	0	0
ENSG00000072110.13_4	2518	4628	11205	5886	3054	6462
ENSG00000072121.16_5	152	229	577	377	186	440
ENSG00000072133.11_3	25	32	113	65	26	56
ENSG00000072134.15_7	115	224	576	398	189	402
ENSG00000072135.13_4	293	429	1075	321	166	384
ENSG00000072163.19_4	0	5	7	7	4	16
ENSG00000072182.12_4	2	4	6	0	0	10
ENSG00000072195.15_2	78	188	377	160	119	275
ENSG00000072201.13_4	72	133	216	227	120	195
ENSG00000072210.18_5	320	505	1239	357	200	384
ENSG00000072274.13_3	6071	7441	23017	8087	4560	7497
ENSG00000072310.17_4	577	1282	2492	724	429	942
ENSG00000072315.3_2	0	0	0	1	0	0
ENSG00000072364.13_3	498	545	2006	2070	1402	1939
ENSG00000072401.15_3	287	303	834	511	343	497
ENSG00000072415.8_6	379	383	1185	791	486	676
ENSG00000072422.17_3	176	219	534	291	135	273
ENSG00000072444.10	0	0	1	0	0	0
ENSG00000072501.17_2	1197	1457	4964	1595	835	1513
ENSG00000072506.12_3	814	1894	3777	1032	500	1079
ENSG00000072518.20_3	513	834	2115	1375	616	1516
ENSG00000072571.20_6	726	884	2055	1013	596	814
ENSG00000072609.17_4	188	399	956	568	223	513
ENSG00000072657.8_3	240	263	982	316	163	319
ENSG00000072682.18_5	882	1595	3713	1766	923	2025
ENSG00000072694.20_3	0	0	0	0	0	0
ENSG00000072736.19_6	212	289	816	432	211	398
ENSG00000072756.17_3	105	132	388	238	144	181
ENSG00000072778.20_3	2621	5635	11394	4130	2101	4489
ENSG00000072786.13_4	230	370	813	955	442	952
ENSG00000072803.17_3	577	715	2240	1671	824	1624
ENSG00000072818.12_5	11	25	47	37	16	26
ENSG00000072832.14_3	0	0	0	0	0	0
ENSG00000072840.13_4	0	0	0	1	0	0
ENSG00000072849.11_4	299	493	1052	503	239	458
ENSG00000072858.10_3	1	1	8	24	9	14
ENSG00000072864.15_4	210	415	1038	516	262	554
ENSG00000072952.18_5	1	2	2	0	1	0
ENSG00000072954.7_3	258	442	1008	316	178	416
ENSG00000072958.8_5	232	548	1150	389	192	431
ENSG00000073008.15_4	1958	3459	8201	7224	3378	7278
ENSG00000073050.11_4	389	760	1746	670	357	707
ENSG00000073060.16_5	613	1235	2641	957	457	984
ENSG00000073067.14_4	10	6	36	22	15	14
ENSG00000073111.14_5	1229	2187	5400	1609	709	1534
ENSG00000073146.16_4	0	0	0	0	0	1
ENSG00000073150.13_4	58	114	229	96	56	134
ENSG00000073169.14_5	288	778	1495	342	189	436
ENSG00000073282.13_4	0	0	1	9	3	3
ENSG00000073331.18_5	120	140	393	364	250	402
ENSG00000073350.13_4	993	2315	5427	1846	943	2074
ENSG00000073417.15_5	453	639	1856	1000	563	1062
ENSG00000073464.12_6	119	221	539	420	236	380
ENSG00000073536.18_3	235	536	1314	436	243	481
ENSG00000073578.17_5	579	985	2149	650	315	708
ENSG00000073584.20_6	2797	4180	10077	5294	3019	5088
ENSG00000073598.6_3	4	8	31	16	13	22
ENSG00000073605.18_4	1876	3603	8541	14447	7762	13519
ENSG00000073614.12_3	254	447	1089	661	415	698
ENSG00000073670.14_4	5	16	40	20	15	22
ENSG00000073711.11_5	547	662	2006	1149	714	1172
ENSG00000073712.15_6	172	210	503	562	296	481
ENSG00000073734.10_6	10	18	45	58	17	47
ENSG00000073737.16_5	114	240	554	514	361	588
ENSG00000073754.6_4	0	0	0	0	0	0
ENSG00000073756.12_3	513	470	1550	8364	4214	7102
ENSG00000073792.15_3	839	1329	3284	2309	1302	2282
ENSG00000073803.14_6	720	1032	2382	2933	1682	2733
ENSG00000073849.15_4	240	364	996	669	320	672
ENSG00000073861.3_3	0	1	1	0	0	1
ENSG00000073905.8_4	7	18	42	16	6	14
ENSG00000073910.21_6	24	57	149	67	31	44
ENSG00000073921.18_5	1558	1937	5325	5883	2998	4859
ENSG00000073969.18_3	631	940	2521	949	522	1011
ENSG00000074047.21_3	13	26	103	124	85	173
ENSG00000074054.18_6	415	585	1828	1214	594	1121
ENSG00000074071.14_3	1183	3040	5375	1571	933	1868
ENSG00000074181.9_3	835	1447	3852	1347	610	1696
ENSG00000074201.8_4	659	1155	2422	1444	717	1348
ENSG00000074211.14_3	139	292	682	383	212	426
ENSG00000074219.13_4	68	114	254	169	95	206
ENSG00000074266.20_4	239	323	908	387	197	360
ENSG00000074276.10_4	69	155	389	231	127	273
ENSG00000074317.11_4	0	0	0	0	1	0
ENSG00000074319.13_5	676	1009	2209	1446	758	1481
ENSG00000074356.17_4	182	266	719	367	171	363
ENSG00000074370.18_4	60	86	210	239	94	213
ENSG00000074410.14_4	207	388	945	187	111	242
ENSG00000074416.14_8	553	873	2317	1859	843	1899
ENSG00000074527.12_3	409	545	1651	1570	762	1408
ENSG00000074582.14_6	227	510	1016	420	209	488
ENSG00000074590.13_3	69	139	323	449	216	423
ENSG00000074603.19_6	266	303	955	626	346	634
ENSG00000074621.14_5	97	109	320	199	155	270
ENSG00000074657.13_5	883	1257	4037	2800	1594	2970
ENSG00000074660.16_5	3	0	1	6	1	7
ENSG00000074695.6_3	3649	4081	12695	7657	4327	6521
ENSG00000074696.13_4	2308	3433	8874	2711	1423	2519
ENSG00000074706.13_5	1	0	1	10	6	11
ENSG00000074755.15_5	119	270	732	346	155	417
ENSG00000074771.3_2	0	0	0	0	0	0
ENSG00000074800.16_7	12096	23828	52503	14857	7552	15970
ENSG00000074803.19_5	0	0	0	0	0	0
ENSG00000074842.7_5	854	1986	3284	1084	600	1358
ENSG00000074855.11_4	55	130	338	159	57	166
ENSG00000074935.14_3	77	107	316	410	211	384
ENSG00000074964.17_4	145	328	751	369	174	408
ENSG00000074966.11_3	14	24	56	49	14	27
ENSG00000075035.10_4	0	0	0	0	0	0
ENSG00000075043.18_6	0	0	0	0	1	1
ENSG00000075073.14_2	1	8	25	6	6	17
ENSG00000075089.9_3	205	233	657	403	205	290
ENSG00000075131.10_6	155	258	602	396	193	287
ENSG00000075142.13_3	740	1357	2850	966	500	984
ENSG00000075151.20_3	390	484	1582	1002	529	948
ENSG00000075188.9_4	382	630	1334	694	419	695
ENSG00000075213.11_6	147	167	400	1035	631	938
ENSG00000075218.19_4	366	671	1630	347	164	395
ENSG00000075223.14_3	439	374	1544	1344	645	1057
ENSG00000075234.17_5	234	428	955	529	267	532
ENSG00000075239.13_2	457	777	1765	679	378	636
ENSG00000075240.17_4	448	766	1750	925	510	995
ENSG00000075275.16_5	770	1213	3604	1663	762	1860
ENSG00000075290.7_2	5	4	11	1	6	6
ENSG00000075292.19_4	848	1048	2597	1723	995	1484
ENSG00000075303.13_3	107	89	366	183	99	118
ENSG00000075336.12_4	315	569	1381	316	185	339
ENSG00000075340.23_4	0	3	3	9	3	4
ENSG00000075388.4_3	0	0	0	0	0	0
ENSG00000075391.16_6	235	250	869	649	384	618
ENSG00000075399.14_7	141	317	643	395	192	465
ENSG00000075407.18_3	71	81	225	135	114	101
ENSG00000075413.18_6	314	562	1413	993	517	1065
ENSG00000075415.12_6	3900	7536	15888	5773	3209	6300
ENSG00000075420.13_3	2120	2461	9119	9905	5527	9085
ENSG00000075426.12_4	423	590	1966	3077	1525	3156
ENSG00000075429.8_2	0	0	0	0	0	0
ENSG00000075461.6_3	67	130	265	81	37	82
ENSG00000075539.14_4	264	325	1081	969	547	896
ENSG00000075568.17_3	305	365	1130	611	342	560
ENSG00000075618.18_3	145	323	588	374	200	451
ENSG00000075624.16_6	33714	71077	149227	60417	29952	62015
ENSG00000075643.6_4	408	713	1725	1368	672	1285
ENSG00000075651.16_4	405	670	1634	1642	983	1673
ENSG00000075673.11_3	9	17	27	25	25	30
ENSG00000075702.18_5	198	523	1192	345	140	346
ENSG00000075711.21_6	471	602	1916	1322	699	1310
ENSG00000075785.12_2	4210	7337	17024	7318	3941	7401
ENSG00000075790.10_6	160	153	475	299	149	243
ENSG00000075826.17_4	7	12	22	9	8	11
ENSG00000075856.12_5	537	893	2112	1385	616	1263
ENSG00000075884.14_5	3	0	0	1	0	0
ENSG00000075886.11_3	2	11	14	3	4	9
ENSG00000075891.21_3	0	0	0	0	0	0
ENSG00000075914.13_4	208	512	1055	487	216	471
ENSG00000075945.13_3	212	355	821	470	257	471
ENSG00000075975.16_3	212	294	738	473	279	526
ENSG00000076003.5_3	902	1520	3417	774	353	678
ENSG00000076043.10_6	641	1151	2106	750	445	671
ENSG00000076053.10_4	202	177	541	502	279	430
ENSG00000076067.13_4	630	1009	2654	2900	1459	2905
ENSG00000076108.11_6	852	1360	4236	3086	1544	3045
ENSG00000076201.15_4	292	649	1455	781	405	893
ENSG00000076242.14_3	260	464	1017	389	191	351
ENSG00000076248.10_4	716	1254	2992	905	442	957
ENSG00000076258.10_3	44	63	183	161	81	130
ENSG00000076321.11_4	103	111	442	337	187	314
ENSG00000076344.16_5	2	6	10	7	8	12
ENSG00000076351.13_6	146	237	621	291	117	334
ENSG00000076356.7_3	79	196	549	587	270	595
ENSG00000076382.17_6	559	1029	2354	434	215	456
ENSG00000076513.16_3	294	408	1062	619	383	624
ENSG00000076554.15_5	522	465	1411	827	528	636
ENSG00000076555.15_4	50	86	223	78	51	105
ENSG00000076604.15_4	563	1320	2957	1659	968	2031
ENSG00000076641.4_3	2	1	2	3	0	1
ENSG00000076650.6_2	139	195	527	365	202	390
ENSG00000076662.10_4	38	101	188	51	25	57
ENSG00000076685.18_5	236	352	939	955	458	946
ENSG00000076706.17_4	305	638	1552	1032	514	1022
ENSG00000076716.9_3	365	630	1521	488	257	458
ENSG00000076770.14_4	129	106	355	113	42	76
ENSG00000076826.9_2	204	394	928	393	220	474
ENSG00000076864.19_5	197	356	952	317	139	322
ENSG00000076924.12_3	300	716	1372	553	336	602
ENSG00000076928.17_3	632	1449	3158	1468	785	1644
ENSG00000076944.16_5	294	720	1444	741	380	829
ENSG00000076984.17_2	194	394	828	412	231	489
ENSG00000077009.13_2	2	1	0	0	0	1
ENSG00000077044.10_3	135	233	552	364	192	430
ENSG00000077063.11_5	7	7	20	12	4	8
ENSG00000077080.9_2	0	0	0	0	0	0
ENSG00000077092.19_5	200	238	709	318	193	332
ENSG00000077097.15_6	1090	1468	3605	1703	1167	1610
ENSG00000077147.16_6	2098	2505	7136	3037	2084	2694
ENSG00000077150.20_5	372	880	1714	2282	1164	2631
ENSG00000077152.11_4	727	1413	2891	943	540	867
ENSG00000077157.22_7	99	130	425	178	146	232
ENSG00000077232.18_5	2224	2694	7946	4274	2332	3571
ENSG00000077235.18_5	965	1869	4599	2009	1064	2211
ENSG00000077238.14_5	661	1277	2936	2191	1171	2456
ENSG00000077254.14_4	408	480	1551	1089	641	992
ENSG00000077264.15_5	7	1	14	16	9	23
ENSG00000077274.9_3	15	14	47	7	3	17
ENSG00000077279.18_5	0	1	1	0	0	0
ENSG00000077312.9_5	489	1230	2311	855	464	1003
ENSG00000077327.16_4	0	0	0	0	0	3
ENSG00000077348.9_3	335	700	1391	403	238	485
ENSG00000077380.15_4	990	1197	3060	1538	905	1483
ENSG00000077420.16_4	53	67	128	96	54	89
ENSG00000077454.16_4	84	211	505	185	94	224
ENSG00000077458.13_3	101	67	240	183	107	145
ENSG00000077463.15_6	114	269	568	261	112	284
ENSG00000077498.9_3	0	0	0	0	0	0
ENSG00000077514.8_5	277	375	1043	413	194	377
ENSG00000077522.13_3	0	2	9	40	39	53
ENSG00000077549.18_5	1698	3197	7049	2810	1378	2834
ENSG00000077585.14_5	140	258	588	297	202	373
ENSG00000077616.11_5	10	4	9	8	6	9
ENSG00000077684.16_4	196	276	760	426	228	412
ENSG00000077713.19_4	211	324	811	440	294	469
ENSG00000077721.16_3	608	1139	2295	1030	569	958
ENSG00000077782.20_5	604	975	2298	1024	452	961
ENSG00000077800.13_5	0	0	0	1	1	0
ENSG00000077935.17_3	4	2	4	0	7	1
ENSG00000077942.19_6	332	637	1461	524	271	637
ENSG00000077943.8_3	0	0	0	0	0	0
ENSG00000077984.6_3	0	0	1	1	0	0
ENSG00000078018.19_6	116	119	322	376	246	308
ENSG00000078043.16_6	206	234	627	263	200	310
ENSG00000078053.17_4	0	0	1	1	0	0
ENSG00000078061.13_3	347	803	1687	677	372	765
ENSG00000078070.13_5	626	974	2615	620	342	640
ENSG00000078081.8_4	129	224	571	3665	1889	3423
ENSG00000078098.14_5	0	0	10	23	17	30
ENSG00000078114.18_3	70	110	297	193	101	182
ENSG00000078124.12_4	178	244	661	303	220	274
ENSG00000078140.14_4	540	792	2112	1143	602	1036
ENSG00000078142.13_4	241	335	956	562	363	571
ENSG00000078177.14_4	29	14	120	79	43	65
ENSG00000078237.7_4	93	185	364	211	124	176
ENSG00000078246.17_4	281	405	987	442	204	442
ENSG00000078269.15_5	244	424	1182	729	393	680
ENSG00000078295.16_3	0	0	0	0	0	1
ENSG00000078304.19_6	717	1183	2761	1729	977	1712
ENSG00000078319.9_5	70	125	267	80	37	103
ENSG00000078328.20_4	0	0	0	0	0	0
ENSG00000078369.18_3	2383	4318	10158	5768	2945	5773
ENSG00000078399.18_4	14	16	47	18	10	19
ENSG00000078401.7_3	310	508	1266	2272	1239	2166
ENSG00000078403.17_5	163	235	680	463	204	497
ENSG00000078487.17_4	37	59	117	70	51	81
ENSG00000078549.14_7	0	1	0	1	0	0
ENSG00000078579.9_4	0	1	1	0	2	1
ENSG00000078589.13_3	0	0	0	0	1	0
ENSG00000078596.11_3	384	464	1475	377	190	405
ENSG00000078618.21_3	1844	2997	6757	3554	1973	3248
ENSG00000078668.14_4	1353	2440	5542	1595	773	1508
ENSG00000078674.17_4	766	972	2555	1296	790	1198
ENSG00000078687.17_5	80	104	300	165	77	175
ENSG00000078699.21_3	215	341	1029	548	377	649
ENSG00000078725.13_3	0	0	0	0	0	0
ENSG00000078747.15_4	1375	2127	5019	3512	1847	3422
ENSG00000078795.16_4	13	15	58	27	15	24
ENSG00000078804.13_4	60	93	200	315	153	329
ENSG00000078808.17_4	2523	5643	10542	3662	2165	4456
ENSG00000078814.15_4	21	46	57	47	28	55
ENSG00000078898.7_3	0	0	0	0	0	0
ENSG00000078900.15_5	14	40	59	16	9	30
ENSG00000078902.16_4	322	727	1606	801	335	877
ENSG00000078967.13_4	128	333	669	293	165	308
ENSG00000079101.16_3	9	13	29	9	2	13
ENSG00000079102.16_7	0	3	4	0	0	0
ENSG00000079112.10_5	18	15	81	24	13	29
ENSG00000079134.12_4	255	355	895	500	332	434
ENSG00000079150.18_5	98	159	443	161	101	176
ENSG00000079156.17_4	19	35	75	55	27	62
ENSG00000079215.14_4	16	24	52	93	55	84
ENSG00000079246.16_4	4626	7142	16195	5774	3330	5562
ENSG00000079257.8_4	500	670	1611	780	455	762
ENSG00000079263.19_4	87	131	254	177	94	163
ENSG00000079277.21_7	146	327	694	487	227	562
ENSG00000079308.19_7	5	14	42	33	19	50
ENSG00000079313.15_5	165	324	705	418	229	473
ENSG00000079332.15_6	1268	1792	4369	2446	1372	2192
ENSG00000079335.20_6	21	28	98	169	91	179
ENSG00000079337.16_6	47	114	223	160	72	161
ENSG00000079385.22_5	672	955	2730	3010	1663	3002
ENSG00000079387.14_6	108	184	485	268	153	248
ENSG00000079393.20_6	11	29	49	17	10	20
ENSG00000079432.7_6	476	973	2286	1019	585	1265
ENSG00000079435.10_5	44	128	336	114	58	132
ENSG00000079459.13_4	4595	8124	18506	3219	1937	3414
ENSG00000079462.7_5	497	1219	2176	606	319	691
ENSG00000079482.13_4	146	183	567	283	161	260
ENSG00000079557.5_3	0	3	0	0	0	0
ENSG00000079616.12_2	834	1864	3888	1031	485	1127
ENSG00000079689.14_3	64	96	270	12	12	7
ENSG00000079691.18_6	901	1288	3768	1740	1007	1808
ENSG00000079739.17_5	956	1966	4083	1273	854	1452
ENSG00000079785.15_4	1004	1546	3702	1435	828	1331
ENSG00000079805.16_5	941	1891	4545	1603	756	1753
ENSG00000079819.19_6	2571	3488	9471	5987	2874	5053
ENSG00000079841.18_4	0	2	5	3	1	5
ENSG00000079931.15_3	218	307	748	349	186	334
ENSG00000079950.14_3	543	653	1936	1170	665	1067
ENSG00000079974.17_3	136	244	609	178	105	165
ENSG00000079999.14_4	340	794	1654	746	364	878
ENSG00000080007.8_3	74	116	287	371	214	283
ENSG00000080031.10_5	344	637	1395	1624	869	1770
ENSG00000080166.16_6	0	0	0	0	0	0
ENSG00000080189.15_5	589	1248	2580	1209	643	1284
ENSG00000080200.10_4	111	118	374	224	115	197
ENSG00000080224.17_5	8	15	50	11	16	7
ENSG00000080293.9_4	0	3	5	3	0	2
ENSG00000080298.15_5	33	39	131	95	58	89
ENSG00000080345.17_6	578	587	1956	1190	757	1127
ENSG00000080371.6_3	579	742	1931	1309	691	1203
ENSG00000080493.17_6	67	81	211	36	29	59
ENSG00000080503.24_6	359	426	1258	548	329	528
ENSG00000080511.4_3	4	9	22	4	2	5
ENSG00000080546.13_3	35	59	105	71	36	58
ENSG00000080561.13_3	24	35	94	83	48	77
ENSG00000080572.12_2	0	1	1	4	0	0
ENSG00000080573.7_3	6	12	14	10	5	7
ENSG00000080603.17_6	358	581	1776	1078	481	1216
ENSG00000080608.10_3	299	520	1075	771	458	674
ENSG00000080618.16_5	0	0	3	2	0	0
ENSG00000080644.16_6	33	41	98	33	21	34
ENSG00000080709.15_5	11	31	65	24	23	40
ENSG00000080802.18_3	139	197	496	516	315	524
ENSG00000080815.19_5	632	966	2385	1565	846	1405
ENSG00000080819.9_6	152	235	673	168	127	207
ENSG00000080822.17_6	337	415	1148	1051	613	985
ENSG00000080823.23_4	167	296	628	236	113	263
ENSG00000080824.18_3	14861	21361	49450	18780	10315	16697
ENSG00000080839.11_3	135	174	494	246	117	265
ENSG00000080845.17_6	362	772	1657	1406	633	1351
ENSG00000080854.14_4	9	24	71	33	10	48
ENSG00000080910.13_5	0	0	0	0	0	0
ENSG00000080947.15_3	16	25	64	34	11	29
ENSG00000080986.13_3	526	823	1747	987	544	793
ENSG00000081014.11_4	84	134	389	271	153	227
ENSG00000081019.13_5	68	75	243	214	99	201
ENSG00000081026.19_4	86	91	340	161	86	151
ENSG00000081041.9_3	383	810	1550	8287	4831	9444
ENSG00000081051.7_3	0	0	7	1	2	1
ENSG00000081052.12_3	233	338	1069	725	451	769
ENSG00000081059.20_4	188	283	616	278	129	295
ENSG00000081087.15_4	112	173	480	370	227	349
ENSG00000081138.14_4	0	0	0	0	0	0
ENSG00000081148.12_3	2	2	13	3	11	8
ENSG00000081154.11_2	744	774	2326	1197	630	1033
ENSG00000081177.18_3	182	250	682	278	170	292
ENSG00000081181.8_3	260	415	991	415	226	410
ENSG00000081189.15_7	53	53	172	103	61	119
ENSG00000081237.20_5	0	2	2	1	0	0
ENSG00000081248.11_3	0	0	0	0	0	2
ENSG00000081277.12_3	2	4	3	34	20	15
ENSG00000081307.12_4	383	619	1524	764	439	692
ENSG00000081320.11_4	204	271	815	510	322	522
ENSG00000081377.16_4	284	369	981	432	267	375
ENSG00000081386.12_2	35	53	195	123	65	113
ENSG00000081479.15_5	4	4	8	48	21	50
ENSG00000081665.14_5	39	37	131	161	81	130
ENSG00000081692.12_3	177	385	817	270	160	361
ENSG00000081721.11_2	270	522	1065	583	285	572
ENSG00000081760.17_4	346	794	1791	616	272	703
ENSG00000081791.9_6	224	439	1120	536	241	498
ENSG00000081800.9_3	0	0	0	0	0	0
ENSG00000081803.16_6	123	203	537	176	114	202
ENSG00000081818.3_2	0	0	0	0	0	0
ENSG00000081842.13	3	1	1	0	1	2
ENSG00000081853.15_4	391	770	1616	731	405	800
ENSG00000081870.11_2	400	722	1515	478	257	439
ENSG00000081913.14_4	297	462	1348	650	349	715
ENSG00000081923.14_7	719	858	2918	1520	947	1548
ENSG00000081985.11_5	3	3	8	4	12	5
ENSG00000082014.16_4	35	81	139	83	34	73
ENSG00000082068.8_2	190	290	713	387	251	360
ENSG00000082074.18_8	135	138	572	847	482	759
ENSG00000082126.18_5	3	0	4	0	2	2
ENSG00000082146.13_4	170	227	606	223	143	219
ENSG00000082153.18_5	3182	4022	10193	4925	2842	4233
ENSG00000082175.14_2	0	0	0	0	0	0
ENSG00000082196.20_3	2	5	17	2	5	9
ENSG00000082212.13_6	758	917	2534	1245	595	1169
ENSG00000082213.18_5	159	201	681	482	231	411
ENSG00000082258.13_4	181	176	628	618	386	640
ENSG00000082269.16_4	496	525	1807	1205	743	1075
ENSG00000082293.13_5	0	2	1	4	2	2
ENSG00000082397.17_7	0	0	0	0	0	0
ENSG00000082438.16_6	238	240	849	545	309	539
ENSG00000082458.12_4	552	1120	2600	1440	861	1558
ENSG00000082482.13_7	11	22	62	4	0	2
ENSG00000082497.12_3	105	121	381	311	169	278
ENSG00000082512.15_3	103	178	352	282	164	255
ENSG00000082515.18_4	422	872	1659	806	411	766
ENSG00000082516.9_3	259	489	1318	559	296	557
ENSG00000082556.11_4	25	44	100	49	36	43
ENSG00000082641.16_6	3167	5601	13908	10371	5092	10592
ENSG00000082684.15_6	1	0	5	0	3	2
ENSG00000082701.15_5	371	496	1433	935	575	850
ENSG00000082781.12_4	2514	4941	10423	3843	1906	4229
ENSG00000082805.20_6	312	413	1217	760	354	726
ENSG00000082898.16_2	1665	2005	5646	3185	2030	2931
ENSG00000082929.8_5	0	0	0	0	0	0
ENSG00000082996.19_6	799	936	2663	1662	953	1576
ENSG00000083067.22_4	0	0	0	0	0	2
ENSG00000083093.9_4	194	267	715	337	209	340
ENSG00000083097.14_5	150	236	701	380	233	366
ENSG00000083099.11_3	299	492	1087	519	315	499
ENSG00000083123.15_3	191	248	675	182	87	145
ENSG00000083168.11_6	351	403	1486	1225	604	1289
ENSG00000083223.18_4	141	141	463	441	272	426
ENSG00000083290.20_4	36	63	169	102	67	101
ENSG00000083307.12_5	588	981	2569	1845	927	1734
ENSG00000083312.17_2	1266	1428	4511	2732	1386	2286
ENSG00000083444.17_4	2119	4376	9452	2814	1503	3287
ENSG00000083454.22_5	45	113	226	97	51	101
ENSG00000083457.12_3	109	199	411	113	49	107
ENSG00000083520.15_3	208	294	772	543	343	556
ENSG00000083535.16_4	75	82	243	211	172	227
ENSG00000083544.14_5	22	38	108	49	35	53
ENSG00000083622.8_6	0	2	12	3	1	0
ENSG00000083635.8_4	66	73	190	131	99	114
ENSG00000083642.19_3	220	225	612	324	183	303
ENSG00000083720.13_3	163	212	544	205	95	173
ENSG00000083750.12_6	125	127	334	128	71	132
ENSG00000083782.8_3	0	0	0	0	0	0
ENSG00000083799.17_6	175	284	723	1432	762	1314
ENSG00000083807.10_6	40	104	185	96	52	107
ENSG00000083812.12_4	114	207	603	266	192	340
ENSG00000083814.13_4	6	21	33	44	21	62
ENSG00000083817.9_3	30	53	140	109	71	148
ENSG00000083828.16_5	44	63	211	142	58	135
ENSG00000083838.15_3	83	171	356	158	91	150
ENSG00000083844.10_5	95	148	396	376	226	392
ENSG00000083845.9_4	4955	11389	23668	7972	4041	9526
ENSG00000083857.14_5	1430	2207	7669	2729	1452	2892
ENSG00000083896.12_3	509	714	1779	1755	1057	1700
ENSG00000083937.9_3	497	636	1689	1110	728	877
ENSG00000084070.12_5	168	278	739	329	206	330
ENSG00000084072.16_3	289	509	1184	508	278	484
ENSG00000084073.9_3	773	951	2767	1137	559	933
ENSG00000084090.13_4	1269	2345	4985	1758	979	1734
ENSG00000084092.7_3	262	455	1072	471	256	464
ENSG00000084093.17_3	143	190	597	546	325	389
ENSG00000084110.11_3	4	6	17	3	3	7
ENSG00000084112.15_5	263	378	1255	1479	670	1385
ENSG00000084207.17_4	4444	10698	19871	6670	3553	6929
ENSG00000084234.17_5	6453	11207	27537	10526	5357	10693
ENSG00000084444.14_4	55	72	209	166	73	146
ENSG00000084453.16_4	1	1	1	0	1	0
ENSG00000084463.8_6	796	1325	3081	1481	750	1469
ENSG00000084623.11_2	1655	3368	6973	2782	1312	2875
ENSG00000084628.10_3	0	1	2	1	1	1
ENSG00000084636.18_5	25	89	159	312	143	311
ENSG00000084652.16_3	724	1294	3034	1503	807	1536
ENSG00000084674.14_3	0	0	0	0	0	0
ENSG00000084676.15_3	88	165	488	267	157	264
ENSG00000084693.16_4	415	688	1511	420	250	514
ENSG00000084710.14_3	2	5	5	2	0	2
ENSG00000084731.15_4	125	200	571	447	235	460
ENSG00000084733.11_3	1109	1473	4146	2205	1163	2005
ENSG00000084734.9_4	46	116	196	247	115	232
ENSG00000084754.12_5	1922	3487	7758	3888	2147	3871
ENSG00000084764.11_5	158	247	502	253	113	294
ENSG00000084774.14_5	597	1058	2803	1036	485	1102
ENSG00000085063.16_5	9632	16400	36344	18113	10024	17525
ENSG00000085117.12_5	245	459	1022	790	422	924
ENSG00000085185.15_5	82	186	446	315	125	331
ENSG00000085224.22_5	380	404	1527	1073	692	951
ENSG00000085231.14_4	218	262	680	455	269	363
ENSG00000085265.11_3	0	0	0	0	0	0
ENSG00000085274.15_2	184	263	733	631	346	560
ENSG00000085276.18_6	524	613	1817	1522	940	1694
ENSG00000085365.18_3	491	426	1614	1241	789	1082
ENSG00000085377.14_4	661	1042	2488	2005	1035	1944
ENSG00000085382.12_4	68	86	286	151	75	149
ENSG00000085415.16_5	444	643	1604	743	335	664
ENSG00000085433.15_6	50	59	214	104	68	135
ENSG00000085449.15_5	325	268	1092	891	525	708
ENSG00000085465.12_2	16	30	58	43	25	36
ENSG00000085491.17_4	397	411	1467	936	514	821
ENSG00000085511.20_4	321	514	1075	797	387	814
ENSG00000085514.16_6	5	14	34	14	13	21
ENSG00000085552.17_3	77	178	443	56	40	83
ENSG00000085563.14_5	67	57	176	105	53	77
ENSG00000085644.13_2	108	192	493	233	142	324
ENSG00000085662.14_3	1561	3270	6784	4152	2003	4072
ENSG00000085719.13_4	311	327	1114	481	274	434
ENSG00000085721.12_3	508	688	1772	1397	664	1265
ENSG00000085733.16_3	2429	4549	10054	3857	1794	3879
ENSG00000085741.13_3	3	0	3	1	0	5
ENSG00000085760.14_2	346	450	1109	687	376	615
ENSG00000085788.13_6	597	804	2262	1472	774	1333
ENSG00000085831.15_6	170	305	760	334	205	351
ENSG00000085832.17_6	422	453	1596	1282	688	1155
ENSG00000085840.13_3	268	518	1218	280	163	302
ENSG00000085871.9_3	172	469	827	226	138	291
ENSG00000085872.15_5	244	535	1186	509	285	629
ENSG00000085978.22_4	385	734	1577	769	349	738
ENSG00000085982.13_4	288	483	1117	682	327	676
ENSG00000085998.14_3	833	1649	3647	1570	812	1676
ENSG00000085999.13_5	125	294	582	154	82	160
ENSG00000086015.21_3	327	652	1549	712	398	888
ENSG00000086061.16_3	2035	3453	7702	5615	2867	5115
ENSG00000086062.12_2	1145	1804	4616	4270	2272	4034
ENSG00000086065.14_3	538	748	1868	1682	1043	1537
ENSG00000086102.19_3	200	348	810	524	329	497
ENSG00000086159.13_3	2	6	6	2	2	4
ENSG00000086189.10_4	384	600	1394	700	420	683
ENSG00000086200.16_6	229	289	820	365	233	346
ENSG00000086205.18_4	6	5	23	9	6	11
ENSG00000086232.13_5	2266	4054	9618	3363	1928	3558
ENSG00000086288.11_5	0	0	1	0	0	0
ENSG00000086289.12_5	1289	2004	5009	1756	1015	1821
ENSG00000086300.15_2	221	231	791	352	244	332
ENSG00000086475.15_3	569	946	2292	825	430	791
ENSG00000086504.16_4	1157	2927	5333	1958	894	1989
ENSG00000086506.3_3	1	0	1	0	0	0
ENSG00000086544.3_3	293	532	1208	1323	797	1536
ENSG00000086548.9_4	796	1173	3134	1658	859	1773
ENSG00000086570.12_4	0	3	7	4	4	6
ENSG00000086589.12_4	379	692	1662	1153	607	1089
ENSG00000086598.11_3	4281	5857	14408	4358	2776	3981
ENSG00000086619.13_2	96	105	269	250	187	219
ENSG00000086666.19_6	946	1192	3267	1800	1015	1605
ENSG00000086696.11_4	85	127	320	87	63	100
ENSG00000086712.13_4	257	323	890	712	368	602
ENSG00000086717.18_5	0	1	0	4	1	11
ENSG00000086730.17_6	17	16	54	46	13	45
ENSG00000086758.16_5	2306	3518	11165	7771	3678	8315
ENSG00000086827.9_4	260	412	902	379	228	373
ENSG00000086848.15_5	67	110	235	129	79	123
ENSG00000086967.10_3	0	1	2	4	0	2
ENSG00000086991.13_3	0	0	0	0	0	0
ENSG00000087008.16_3	65	113	285	103	45	123
ENSG00000087053.18_4	191	274	750	390	207	372
ENSG00000087074.8_4	564	1151	2305	18286	9827	19282
ENSG00000087076.9_4	2	8	16	39	29	46
ENSG00000087077.14_4	361	807	1662	825	408	863
ENSG00000087085.15_6	18	62	100	155	65	158
ENSG00000087086.15_4	12455	27404	53712	26379	13055	29583
ENSG00000087087.20_5	611	1344	2903	1002	478	1011
ENSG00000087088.20_5	655	1689	3196	1153	519	1201
ENSG00000087095.13_4	155	198	559	308	154	278
ENSG00000087111.21_4	530	1017	2439	707	356	796
ENSG00000087116.16_5	0	0	0	0	0	0
ENSG00000087128.10_3	5	18	23	9	6	7
ENSG00000087152.15_2	554	1036	2583	1341	658	1568
ENSG00000087157.19_4	134	266	718	210	141	286
ENSG00000087191.13_4	794	1680	3315	1096	559	1118
ENSG00000087206.17_5	281	418	1091	774	410	710
ENSG00000087237.12_4	0	0	0	22	15	24
ENSG00000087245.13_5	0	0	2	4	0	0
ENSG00000087250.8_2	0	2	0	0	0	0
ENSG00000087253.13_4	92	112	366	167	131	130
ENSG00000087258.15_5	2	2	1	1	0	1
ENSG00000087263.16_2	433	577	1612	1024	493	884
ENSG00000087266.17_7	84	169	515	354	202	392
ENSG00000087269.16_3	234	434	939	509	237	494
ENSG00000087274.17_6	751	1229	3057	1227	632	1282
ENSG00000087299.12_3	150	196	506	247	109	210
ENSG00000087301.9_4	55	68	166	102	78	62
ENSG00000087302.9_4	1110	2006	4069	1861	966	1806
ENSG00000087303.18_4	8	8	6	3	3	3
ENSG00000087338.5_3	471	521	1659	485	296	389
ENSG00000087365.15_5	1634	3164	6517	3940	2110	3731
ENSG00000087448.11_4	94	135	348	155	102	154
ENSG00000087460.25_7	11706	22106	45893	18409	9737	20587
ENSG00000087470.17_6	483	617	1832	780	456	728
ENSG00000087494.15_3	9	19	37	25	16	23
ENSG00000087495.17_4	84	160	307	371	166	308
ENSG00000087502.18_4	642	672	1839	928	558	821
ENSG00000087510.7_3	23	33	83	74	44	86
ENSG00000087586.17_2	670	1029	2489	634	305	618
ENSG00000087589.16_2	1	9	7	6	1	4
ENSG00000087842.11_3	416	853	1747	803	431	717
ENSG00000087884.14_6	77	125	254	111	71	134
ENSG00000087903.13_5	55	130	279	106	62	137
ENSG00000087995.15_2	102	239	524	259	146	231
ENSG00000088002.11_2	4	7	14	8	7	5
ENSG00000088035.18_5	244	298	867	392	208	368
ENSG00000088038.19_5	317	719	1582	873	434	899
ENSG00000088053.11_3	4	6	20	11	4	6
ENSG00000088179.9_6	152	177	581	395	270	333
ENSG00000088205.13_3	1116	1382	3542	1749	910	1499
ENSG00000088247.17_4	1466	2912	6545	2409	1181	2397
ENSG00000088256.9_3	520	1083	2201	665	333	829
ENSG00000088280.19_4	13	47	127	52	31	43
ENSG00000088298.13_3	575	1178	2347	1132	598	1136
ENSG00000088305.18_3	96	153	447	124	67	167
ENSG00000088320.4_3	0	0	0	0	0	0
ENSG00000088325.16_3	2642	4376	9681	2395	1224	2426
ENSG00000088340.16_5	319	670	1471	713	387	763
ENSG00000088356.6_3	412	901	1725	814	409	824
ENSG00000088367.22_6	1003	1537	4077	1420	743	1461
ENSG00000088386.17_4	32	39	96	73	40	62
ENSG00000088387.19_5	153	200	678	392	190	417
ENSG00000088448.14_4	380	634	1364	974	547	947
ENSG00000088451.11_3	43	51	106	154	74	124
ENSG00000088538.13_3	12	12	36	29	10	15
ENSG00000088543.15_3	55	73	152	76	38	79
ENSG00000088682.14_4	493	941	2056	892	443	962
ENSG00000088726.16_5	1	9	14	36	17	36
ENSG00000088727.12_4	37	143	218	59	41	58
ENSG00000088756.12_3	0	1	2	2	0	1
ENSG00000088766.11_4	133	158	365	125	73	170
ENSG00000088782.4_2	0	0	0	0	0	0
ENSG00000088808.17_6	166	269	584	229	111	287
ENSG00000088812.18_4	490	652	1935	907	518	941
ENSG00000088826.18_4	157	310	539	562	291	603
ENSG00000088827.12_2	0	0	5	0	0	0
ENSG00000088832.17_4	2100	3554	7949	2627	1597	2727
ENSG00000088833.17_4	743	1461	3239	1069	549	1084
ENSG00000088836.14_7	49	89	180	79	52	91
ENSG00000088854.12_3	52	98	277	244	109	248
ENSG00000088876.11_3	55	105	226	131	61	112
ENSG00000088881.20_4	19	79	117	62	31	89
ENSG00000088882.8_3	3	6	14	27	11	45
ENSG00000088888.18_3	474	862	2411	1026	477	1115
ENSG00000088899.15_3	128	297	600	302	162	403
ENSG00000088926.13_3	1	1	3	5	6	2
ENSG00000088930.8_3	369	480	1203	708	324	661
ENSG00000088970.16_6	16	28	51	31	22	31
ENSG00000088986.11_5	2571	5333	10977	3866	2038	3795
ENSG00000088992.18_3	3019	6839	13883	1978	1311	2600
ENSG00000089006.16_3	382	548	1351	685	381	645
ENSG00000089009.15_3	6307	12881	25131	11959	6793	11174
ENSG00000089012.14_3	2	0	2	1	0	2
ENSG00000089022.14_3	323	583	1383	581	345	599
ENSG00000089041.17_4	0	0	1	0	2	3
ENSG00000089048.14_2	147	155	351	458	255	343
ENSG00000089050.16_4	74	72	189	75	65	80
ENSG00000089053.13_3	1307	2301	5379	1622	847	1630
ENSG00000089057.15_5	157	232	689	341	129	356
ENSG00000089060.11_4	191	419	887	550	303	614
ENSG00000089063.15_4	731	971	2406	1161	646	1086
ENSG00000089091.16_4	11	10	29	4	3	7
ENSG00000089094.19_4	172	259	654	235	164	261
ENSG00000089101.18_5	0	2	0	0	0	0
ENSG00000089116.4_3	0	2	0	0	0	1
ENSG00000089123.16_4	49	121	280	111	59	112
ENSG00000089127.13_5	719	1265	3202	12487	6360	12837
ENSG00000089154.11_3	1315	2417	6573	2669	1323	3022
ENSG00000089157.16_5	13353	27408	54549	21867	12266	24855
ENSG00000089159.16_6	862	1522	3728	1849	863	1879
ENSG00000089163.4_2	13	18	33	21	11	26
ENSG00000089169.15_4	0	0	0	2	0	0
ENSG00000089177.18_3	48	41	168	109	54	127
ENSG00000089195.15_3	157	208	600	287	129	247
ENSG00000089199.10_5	0	5	20	7	2	7
ENSG00000089220.5_3	1363	2778	5376	1310	741	1330
ENSG00000089225.19_2	0	0	0	0	0	0
ENSG00000089234.16_4	192	232	630	511	306	472
ENSG00000089248.7_4	2259	5124	9643	4310	2073	4417
ENSG00000089250.19_5	0	0	1	0	0	0
ENSG00000089280.18_2	2278	4742	9613	5882	2599	5831
ENSG00000089289.16_3	432	733	1612	1081	710	1148
ENSG00000089327.14_4	3138	6701	12639	8033	4162	8518
ENSG00000089335.21_5	182	227	576	360	209	326
ENSG00000089351.14_4	608	1220	2763	1720	877	2183
ENSG00000089356.18_5	359	832	1611	692	409	839
ENSG00000089472.16_5	0	2	0	2	0	1
ENSG00000089486.17_4	115	243	536	287	148	318
ENSG00000089505.17_4	58	96	397	135	51	148
ENSG00000089558.9_6	1	0	1	3	0	2
ENSG00000089597.18_4	4210	7618	19274	7385	3886	7692
ENSG00000089639.11_4	81	198	455	197	74	188
ENSG00000089682.16_5	165	202	452	317	188	256
ENSG00000089685.15_5	845	1935	3782	734	469	776
ENSG00000089692.9_4	0	0	0	0	0	0
ENSG00000089693.10_3	1811	4072	8368	2447	1255	2628
ENSG00000089723.10_3	165	338	840	645	257	587
ENSG00000089737.17_4	1319	2145	4887	2796	1540	2947
ENSG00000089775.11_2	93	181	400	189	102	169
ENSG00000089818.18_4	194	282	627	580	271	547
ENSG00000089820.15_5	338	712	1236	356	210	429
ENSG00000089847.12_6	9	10	27	18	26	30
ENSG00000089876.11_6	321	575	1290	640	357	626
ENSG00000089902.10_4	203	288	817	405	236	388
ENSG00000089916.17_5	172	213	612	493	254	446
ENSG00000090006.17_4	54	159	360	172	99	225
ENSG00000090013.10_3	922	2157	4429	1927	987	2275
ENSG00000090020.11_3	164	323	870	518	283	579
ENSG00000090054.15_4	663	701	2353	1093	661	943
ENSG00000090060.18_5	1648	1882	5278	2490	1383	2108
ENSG00000090061.17_4	205	321	736	521	305	520
ENSG00000090097.21_6	251	477	1026	527	241	523
ENSG00000090104.12_3	0	0	0	0	0	0
ENSG00000090238.11_3	123	314	563	242	189	381
ENSG00000090263.16_5	360	653	1356	732	426	722
ENSG00000090266.13_6	409	911	1753	427	239	460
ENSG00000090273.14_4	1509	3651	6342	1472	810	1444
ENSG00000090316.16_4	528	1063	2480	845	403	861
ENSG00000090339.9_3	1180	2379	5724	36345	16762	36402
ENSG00000090372.15_4	839	1770	3870	2338	1198	2581
ENSG00000090376.10_3	96	120	412	303	198	318
ENSG00000090382.6_2	2290	3291	8563	2458	1376	2428
ENSG00000090402.8_3	0	0	0	0	0	0
ENSG00000090432.7_3	237	517	1212	539	245	567
ENSG00000090447.12_3	134	257	598	265	98	228
ENSG00000090470.15_6	174	296	657	319	172	319
ENSG00000090487.11_3	900	1694	3496	1204	794	1325
ENSG00000090512.11_5	1	6	8	3	2	5
ENSG00000090520.11_3	1761	3109	6311	1873	1171	1935
ENSG00000090530.10_4	45	78	183	196	115	180
ENSG00000090534.20_7	0	2	0	1	0	0
ENSG00000090539.15_4	0	1	0	0	0	0
ENSG00000090554.13_4	6	10	21	64	30	70
ENSG00000090565.16_7	190	371	878	243	165	299
ENSG00000090581.10_4	404	985	2186	661	386	808
ENSG00000090612.21_6	146	188	489	345	185	295
ENSG00000090615.15_5	849	1539	3518	2449	1259	2454
ENSG00000090621.14_5	757	1382	3007	1351	719	1340
ENSG00000090659.18_6	0	0	0	0	0	0
ENSG00000090661.12_4	46	103	247	99	58	145
ENSG00000090674.16_4	99	220	419	105	76	157
ENSG00000090686.15_2	419	680	1576	737	437	704
ENSG00000090776.6_3	330	707	1563	446	300	576
ENSG00000090857.13_4	312	417	1329	665	319	726
ENSG00000090861.15_3	2208	3949	9155	7108	3406	7270
ENSG00000090863.11_3	1794	2961	8011	3577	1881	3816
ENSG00000090889.12_3	498	739	1684	512	273	445
ENSG00000090905.19_4	344	454	1497	1005	475	985
ENSG00000090924.15_5	261	412	1147	759	402	871
ENSG00000090932.10_2	10	32	55	13	8	11
ENSG00000090971.5_3	394	884	1648	369	278	484
ENSG00000090975.12_3	42	102	235	111	46	94
ENSG00000090989.18_4	191	317	743	544	290	454
ENSG00000091009.8_4	252	253	833	601	471	563
ENSG00000091010.6_5	3	0	5	3	0	4
ENSG00000091039.17_5	301	250	1142	637	380	530
ENSG00000091073.19_3	113	292	537	492	254	570
ENSG00000091106.19_3	17	27	55	51	17	37
ENSG00000091127.14_3	184	221	664	334	212	312
ENSG00000091128.13_7	0	1	0	0	0	0
ENSG00000091129.20_7	121	122	480	885	423	703
ENSG00000091136.14_4	3386	5342	13555	6745	3573	6455
ENSG00000091137.13_4	0	1	5	2	2	0
ENSG00000091138.12_4	0	0	0	2	0	0
ENSG00000091140.14_3	662	880	2413	1327	711	1159
ENSG00000091157.13_4	110	129	459	227	118	197
ENSG00000091164.13_4	933	1427	3056	1680	1023	1593
ENSG00000091181.19_2	0	5	0	0	0	1
ENSG00000091262.15_2	14	55	109	40	17	37
ENSG00000091317.8_3	1664	2127	6244	3327	2013	2815
ENSG00000091409.15_5	4193	5173	15185	7269	4165	6301
ENSG00000091428.18_3	9	7	4	1	2	4
ENSG00000091436.17_3	477	536	1629	924	543	863
ENSG00000091482.8_5	1	2	2	3	0	2
ENSG00000091483.6_2	1199	2221	4840	1595	789	1585
ENSG00000091490.11_5	1446	2275	6290	3371	1838	3301
ENSG00000091513.16_5	2	6	13	3	1	2
ENSG00000091527.15_3	2319	3726	8427	7514	4012	6734
ENSG00000091536.19_6	5	4	12	10	5	15
ENSG00000091542.9_3	455	931	2167	669	435	777
ENSG00000091583.11_4	2	3	5	0	2	2
ENSG00000091592.16_5	1	1	1	59	24	50
ENSG00000091622.16_4	177	266	780	458	165	400
ENSG00000091640.8_3	240	555	923	552	280	516
ENSG00000091651.9_4	396	703	1514	747	400	734
ENSG00000091656.18_7	14	16	85	65	34	65
ENSG00000091664.8_3	0	0	0	0	0	0
ENSG00000091704.10_5	0	0	0	0	0	0
ENSG00000091732.16_4	135	264	514	325	160	259
ENSG00000091831.23_5	5	3	20	10	5	22
ENSG00000091844.8_3	19	12	38	41	6	22
ENSG00000091879.13_2	8	6	11	21	8	15
ENSG00000091947.10_3	368	902	1645	806	461	973
ENSG00000091972.18_7	1	5	3	2	2	2
ENSG00000091986.15_5	12	24	72	39	23	33
ENSG00000092009.10_3	0	0	0	0	0	0
ENSG00000092010.15_4	890	1966	3827	2465	1348	2461
ENSG00000092020.10_3	75	102	248	176	122	156
ENSG00000092036.18_4	145	267	540	303	152	317
ENSG00000092051.17_4	3	0	1	1	0	0
ENSG00000092054.13_3	0	0	2	0	0	0
ENSG00000092067.5_2	0	0	0	0	0	0
ENSG00000092068.20_5	0	4	2	2	1	0
ENSG00000092094.11_4	200	386	798	386	167	326
ENSG00000092096.16_4	2	5	14	1	1	6
ENSG00000092098.17_5	93	235	448	281	156	354
ENSG00000092108.20_6	310	469	1155	701	452	605
ENSG00000092140.16_6	158	157	472	216	131	174
ENSG00000092148.13_5	539	728	2135	1398	696	1237
ENSG00000092199.17_7	3241	5704	12987	6051	3426	5703
ENSG00000092200.12_4	1	4	4	0	2	2
ENSG00000092201.10_3	975	1709	4112	1695	905	1586
ENSG00000092203.14_7	522	864	2037	945	475	982
ENSG00000092208.17_5	88	177	380	190	112	200
ENSG00000092295.12_4	6	20	16	9	8	12
ENSG00000092330.18_6	191	352	867	358	218	431
ENSG00000092345.13_3	0	0	0	0	0	0
ENSG00000092377.14_3	0	0	0	0	0	0
ENSG00000092421.16_5	462	729	2092	695	415	727
ENSG00000092439.16_7	284	288	1010	727	401	605
ENSG00000092445.12_4	75	130	331	116	46	102
ENSG00000092470.12_4	70	103	261	102	55	107
ENSG00000092529.24_6	2	3	13	10	3	10
ENSG00000092531.10_4	145	180	489	309	138	262
ENSG00000092607.15_4	1	2	5	9	13	20
ENSG00000092621.12_4	1045	2343	4811	3403	1694	3497
ENSG00000092758.18_7	48	143	255	90	64	115
ENSG00000092820.18_4	12198	21469	47760	25362	12486	23976
ENSG00000092841.18_5	7213	15492	28999	12353	6267	12368
ENSG00000092847.12_5	326	536	1338	521	302	579
ENSG00000092850.12_4	0	6	1	0	5	1
ENSG00000092853.14_4	175	293	797	400	203	371
ENSG00000092871.16_5	180	208	616	552	253	560
ENSG00000092929.11_4	456	1108	2419	1349	661	1478
ENSG00000092931.11_3	530	1169	2710	561	292	621
ENSG00000092964.18_6	842	1206	3357	1131	690	1251
ENSG00000092969.12_4	223	336	949	1311	603	1075
ENSG00000092978.11_3	164	213	631	455	260	514
ENSG00000093000.19_4	691	1030	2797	1543	871	1482
ENSG00000093009.9_2	385	858	1698	412	166	371
ENSG00000093010.13_4	1359	3076	6045	2063	1013	2399
ENSG00000093072.18_8	0	1	0	1	0	0
ENSG00000093100.13_7	113	197	427	295	141	300
ENSG00000093134.14_5	3	1	6	14	5	18
[truncated: 61,285 more rows]

## Sheet: MERS vs MOCK_MRC5 cell
	Mock1	Mock2	Mock3	MERS1	MERS2	MERS3
ENSG00000000003.14_2	466	525	495	1111	1118	1073
ENSG00000000005.6_3	0	0	0	0	0	0
ENSG00000000419.12_4	728	678	791	1886	1566	1347
ENSG00000000457.14_4	338	356	409	396	437	383
ENSG00000000460.17_6	294	276	315	285	419	367
ENSG00000000938.13_4	2	1	0	0	0	1
ENSG00000000971.15_2	463	266	443	1092	1064	807
ENSG00000001036.13_2	2481	2869	2508	3421	3818	3640
ENSG00000001084.13_7	641	663	721	1207	1443	1250
ENSG00000001167.14_3	1041	1171	1010	1068	1553	1288
ENSG00000001460.18_4	551	606	511	572	535	521
ENSG00000001461.17_3	3202	3710	3085	4990	4962	4089
ENSG00000001497.16_2	1222	1286	1205	1586	1967	1592
ENSG00000001561.7_3	3	0	2	7	10	2
ENSG00000001617.12_4	1375	1540	1413	2302	2408	2156
ENSG00000001626.15_6	13	10	17	21	40	34
ENSG00000001629.10_4	1404	1221	1542	1902	1972	1601
ENSG00000001630.17_7	469	560	532	929	958	885
ENSG00000001631.15_7	350	228	370	609	525	379
ENSG00000002016.17_4	302	377	372	402	442	443
ENSG00000002079.14_3	14	3	6	4	3	3
ENSG00000002330.13_6	446	343	526	1183	1123	1009
ENSG00000002549.12_3	1286	1432	1280	2321	2552	2275
ENSG00000002586.20_6	2711	2844	2624	6411	6046	5341
ENSG00000002586.20_6_PAR_Y	2711	2844	2624	6411	6046	5341
ENSG00000002587.10_5	3	0	2	3	7	1
ENSG00000002726.20_6	1	1	0	2	1	0
ENSG00000002745.13_4	91	99	106	121	236	179
ENSG00000002746.15_4	90	82	80	55	70	64
ENSG00000002822.15_5	481	483	495	660	795	666
ENSG00000002834.18_4	15801	16757	14865	33150	34922	29784
ENSG00000002919.14_2	655	783	649	863	883	797
ENSG00000002933.9_7	18	25	34	139	100	88
ENSG00000003056.3	2308	2502	2253	3415	3924	3480
ENSG00000003096.14_4	232	237	250	408	536	485
ENSG00000003137.8_5	62	58	54	20	7	12
ENSG00000003147.19_5	0	0	0	0	0	1
ENSG00000003249.13_2	644	771	628	1329	1235	958
ENSG00000003393.15_5	1845	1909	1838	2025	2097	1749
ENSG00000003400.14_4	24	29	23	28	24	34
ENSG00000003402.20_4	1412	1539	1495	2843	2457	2072
ENSG00000003436.16_5	918	541	1102	2973	2422	1982
ENSG00000003509.16_4	443	420	437	739	711	693
ENSG00000003756.16_6	3465	3637	3360	4747	4974	4178
ENSG00000003987.14_3	116	52	102	180	124	97
ENSG00000003989.17_6	1220	1302	1297	2801	2274	2066
ENSG00000004059.11_5	1765	1808	1793	3880	3646	3366
ENSG00000004139.14_4	447	459	450	702	792	751
ENSG00000004142.12_3	3576	3812	3490	5442	5486	4854
ENSG00000004399.12_5	2223	2481	2308	3560	3840	3297
ENSG00000004455.16_2	3245	3452	3174	5166	5489	5121
ENSG00000004468.13_4	3	2	2	1	1	1
ENSG00000004478.8_3	6782	7501	6915	2723	3446	2981
ENSG00000004487.16_5	2942	3199	2871	3859	4498	4152
ENSG00000004534.15_4	2192	2184	2105	2861	3228	2585
ENSG00000004660.14_3	285	336	329	313	397	313
ENSG00000004700.16_5	1041	658	1147	2192	2056	1391
ENSG00000004766.17_4	366	220	401	739	665	417
ENSG00000004776.13_3	1984	2035	1743	4305	3926	3056
ENSG00000004777.18_3	393	308	364	365	578	408
ENSG00000004779.10_3	925	1016	914	1886	1793	1863
ENSG00000004799.8_3	8	2	5	4	24	19
ENSG00000004809.14_5	6	1	3	0	0	1
ENSG00000004838.14_4	15	16	12	19	22	22
ENSG00000004846.16_4	0	0	0	1	0	1
ENSG00000004848.8_5	0	0	0	0	0	0
ENSG00000004864.13_2	480	498	422	565	690	639
ENSG00000004866.20_6	582	633	586	862	827	707
ENSG00000004897.12_5	2486	2014	2864	3503	3903	3058
ENSG00000004939.15_4	0	0	1	2	0	0
ENSG00000004948.15_5	0	0	0	0	0	0
ENSG00000004961.15_3	1128	1228	1121	1507	1455	1355
ENSG00000004975.12_3	1220	1228	1203	1641	1772	1567
ENSG00000005001.10_3	1	0	0	0	0	0
ENSG00000005007.12_3	3436	3782	3422	4720	5321	4672
ENSG00000005020.13_4	503	475	511	934	1182	976
ENSG00000005022.6_3	4639	5100	4353	6748	7252	6774
ENSG00000005059.16_6	277	271	270	428	445	375
ENSG00000005073.5_2	2	1	3	5	1	1
ENSG00000005075.15_2	1288	1386	1206	2462	2356	2183
ENSG00000005100.13_6	1476	1547	1483	1527	1659	1487
ENSG00000005102.13_3	4	4	3	1	1	4
ENSG00000005108.16_5	9	9	12	8	7	10
ENSG00000005156.11_7	846	996	921	1166	1423	1340
ENSG00000005175.10_4	548	317	611	1157	925	644
ENSG00000005187.12_4	49	30	52	43	53	36
ENSG00000005189.19_5	201	224	202	186	253	229
ENSG00000005194.15_4	1435	1637	1456	1854	1984	1867
ENSG00000005206.17_3	1141	1051	1248	1658	2061	1696
ENSG00000005238.19_2	1515	1590	1468	1645	2060	1851
ENSG00000005243.10_4	1500	1487	1408	2853	2514	2302
ENSG00000005249.13_3	323	285	320	382	525	444
ENSG00000005302.18_5	561	618	585	992	1058	971
ENSG00000005339.14_6	3065	3262	2882	2914	3576	3013
ENSG00000005379.17_6	107	98	92	144	211	170
ENSG00000005381.7_2	0	0	0	0	2	1
ENSG00000005421.8_2	0	0	1	0	0	0
ENSG00000005436.13_5	293	237	335	494	487	386
ENSG00000005448.16_4	355	360	307	582	625	579
ENSG00000005469.11_2	779	776	775	1284	1478	1320
ENSG00000005471.17_7	3	1	1	3	4	3
ENSG00000005483.21_6	1821	1301	1820	2005	2026	1498
ENSG00000005486.17_3	1241	1255	1250	1648	1565	1312
ENSG00000005513.10_3	6	3	8	6	11	9
ENSG00000005700.15_5	1350	772	1592	2646	2375	1610
ENSG00000005801.18_6	535	321	543	717	638	494
ENSG00000005810.18_2	1633	1420	1796	1867	2195	1696
ENSG00000005812.11_6	873	721	1008	1574	1530	1203
ENSG00000005844.17_5	4	0	1	1	2	2
ENSG00000005882.11_4	527	500	512	930	976	789
ENSG00000005884.18_3	7445	8331	7038	14840	13527	10287
ENSG00000005889.15_3	619	563	750	784	818	684
ENSG00000005893.15_3	3476	3609	3724	6868	7115	5994
ENSG00000005961.18_4	40	47	41	7	5	9
ENSG00000005981.13_3	0	0	0	0	0	0
ENSG00000006007.12_3	1798	1859	1893	3331	3183	3113
ENSG00000006015.17_5	236	215	287	698	715	703
ENSG00000006016.11_3	180	162	178	252	371	345
ENSG00000006025.12_4	357	290	316	438	577	474
ENSG00000006042.12_5	2253	2436	2100	4724	4333	4251
ENSG00000006047.13_3	2	1	0	2	0	2
ENSG00000006059.3_2	1	0	0	0	0	0
ENSG00000006062.17_5	687	775	744	958	845	756
ENSG00000006071.14_6	5	0	0	1	0	0
ENSG00000006116.3_2	0	0	0	0	0	0
ENSG00000006118.14_6	2528	2609	2655	3403	3871	3308
ENSG00000006125.18_7	6373	7022	6196	12007	12765	11843
ENSG00000006128.12_5	0	0	0	0	1	0
ENSG00000006194.10_4	848	939	852	978	1098	1027
ENSG00000006210.7_4	16	23	22	18	19	16
ENSG00000006282.21_5	1858	2016	1795	3367	3224	3008
ENSG00000006283.18_5	109	125	140	11	13	16
ENSG00000006327.13_2	7112	7711	7226	9654	9423	8032
ENSG00000006377.11_3	0	0	0	0	0	0
ENSG00000006432.15_3	26	20	20	17	24	20
ENSG00000006451.8_4	1569	1569	1736	2926	2741	2278
ENSG00000006453.14_4	434	494	440	579	621	526
ENSG00000006459.11_3	175	136	182	336	364	268
ENSG00000006468.14_5	281	277	322	413	621	462
ENSG00000006530.18_5	781	832	749	1207	1206	1103
ENSG00000006534.16_4	1351	1448	1464	2354	2392	2271
ENSG00000006555.11_6	0	1	0	0	0	0
ENSG00000006576.16_2	1796	1219	1954	4450	2966	2072
ENSG00000006606.8_2	15	13	13	9	5	6
ENSG00000006607.14_5	1069	1212	1000	1394	1658	1533
ENSG00000006611.16_4	0	0	0	1	0	0
ENSG00000006625.18_4	374	337	326	673	593	596
ENSG00000006634.8_3	415	264	410	514	566	403
ENSG00000006638.11_2	77	67	66	129	146	121
ENSG00000006652.14_6	1278	1262	1292	2015	2018	1693
ENSG00000006659.13_3	1	1	0	0	0	0
ENSG00000006695.12_4	558	603	549	552	605	568
ENSG00000006704.10_4	1100	1147	1111	1250	1369	1265
ENSG00000006712.15_4	1733	1842	1581	2793	3207	2753
ENSG00000006715.16_4	970	962	1093	2270	2322	1926
ENSG00000006740.17_3	95	95	82	105	132	121
ENSG00000006744.19_5	1905	2093	1863	2676	3155	2748
ENSG00000006747.15_4	0	2	1	4	0	2
ENSG00000006756.16_3	314	366	322	670	681	629
ENSG00000006757.12_4	168	160	149	409	308	292
ENSG00000006788.14_4	3	0	1	1	0	3
ENSG00000006831.10_3	1977	2226	1945	2328	2675	2351
ENSG00000006837.12_5	49	44	42	80	47	48
ENSG00000007001.12_3	0	2	0	0	0	0
ENSG00000007038.11_3	0	0	0	2	1	0
ENSG00000007047.15_5	1419	1435	1400	2240	2319	1971
ENSG00000007062.11_5	2	0	0	1	1	0
ENSG00000007080.11_3	1987	1872	1867	3646	3690	3171
ENSG00000007129.18_5	3	0	0	0	0	1
ENSG00000007168.13_4	4137	4292	4428	5943	6266	5477
ENSG00000007171.17_5	3	1	2	0	0	1
ENSG00000007174.18_5	10	0	0	3	0	4
ENSG00000007202.15_5	3629	4197	3705	5505	6095	5569
ENSG00000007216.14_5	1	1	0	1	0	0
ENSG00000007237.18_5	121	126	108	278	244	217
ENSG00000007255.10_2	60	61	77	240	177	169
ENSG00000007264.15_5	2	0	0	0	0	0
ENSG00000007306.15_3	1	0	0	0	0	0
ENSG00000007312.12_4	1	2	1	1	0	0
ENSG00000007314.12_2	9	6	10	2	1	1
ENSG00000007341.19_4	538	524	535	581	631	535
ENSG00000007350.17_5	0	0	0	0	0	0
ENSG00000007372.23_7	8	4	12	11	11	3
ENSG00000007376.8_3	677	737	801	1093	1255	1115
ENSG00000007384.15_4	2232	2285	2190	3583	3513	3038
ENSG00000007392.16_4	1542	1675	1492	2175	2361	2151
ENSG00000007402.11_3	19	16	16	26	26	23
ENSG00000007516.13_5	244	232	224	379	438	373
ENSG00000007520.4_3	1219	1163	1071	2092	2080	1852
ENSG00000007541.16_4	790	751	768	1138	1390	1112
ENSG00000007545.15_3	907	955	889	955	1073	997
ENSG00000007866.21_8	1909	2099	1701	3319	3123	2848
ENSG00000007908.16_5	1	0	2	0	0	0
ENSG00000007923.16_4	2281	2621	2246	3035	3109	2618
ENSG00000007933.13_4	11	10	9	62	24	25
ENSG00000007944.15_3	261	251	229	154	172	169
ENSG00000007952.18_4	6	7	11	11	15	9
ENSG00000007968.7_3	105	103	106	92	127	110
ENSG00000008018.9_3	3603	3988	3574	7920	7549	7137
ENSG00000008056.14_5	42	43	34	59	73	56
ENSG00000008083.14_3	775	797	744	1069	1167	1096
ENSG00000008086.11_3	377	312	475	574	676	592
ENSG00000008118.10_4	65	80	67	75	120	107
ENSG00000008128.23_5	527	544	489	668	803	662
ENSG00000008130.15_2	2661	2645	2465	3145	3178	2747
ENSG00000008196.13_4	0	0	0	0	0	0
ENSG00000008197.4_4	1	0	0	0	0	0
ENSG00000008226.19_3	166	153	153	268	277	272
ENSG00000008256.16_4	2882	3313	2833	3927	3363	3056
ENSG00000008277.14_2	10	9	10	9	14	15
ENSG00000008282.8_4	1393	1432	1567	2667	2894	2431
ENSG00000008283.16_4	259	252	252	370	404	346
ENSG00000008294.21_5	2413	2548	2471	3774	4152	3377
ENSG00000008300.17_4	206	185	203	252	291	285
ENSG00000008311.15_3	482	368	542	1013	839	695
ENSG00000008323.15_3	16	19	21	28	20	21
ENSG00000008324.11_2	229	276	266	521	479	470
ENSG00000008382.15_5	174	176	168	383	353	296
ENSG00000008394.13_5	2863	2348	3004	8566	6909	6486
ENSG00000008405.12_4	1078	1096	1038	916	967	804
ENSG00000008438.5_3	4	5	2	5	5	6
ENSG00000008441.16_5	3995	4528	4200	6444	7641	6267
ENSG00000008513.16_7	2409	2592	2432	3246	4184	3994
ENSG00000008516.17_3	48	43	61	49	54	32
ENSG00000008517.16_5	668	806	647	1441	727	533
ENSG00000008710.19_4	3759	3723	4029	6404	7007	5528
ENSG00000008735.14_3	9	4	12	17	21	17
ENSG00000008838.20_5	1783	1765	1681	2435	2883	2449
ENSG00000008853.16_2	561	609	576	654	909	759
ENSG00000008869.12_4	819	734	763	902	1071	895
ENSG00000008952.17_3	2068	1111	2235	5380	4048	2794
ENSG00000008988.9_2	16788	17742	16631	34654	26715	27424
ENSG00000009307.16_7	13222	13729	14327	24459	24649	20429
ENSG00000009335.18_4	3926	4253	3915	5599	6167	5450
ENSG00000009413.15_4	904	420	912	1513	1274	761
ENSG00000009694.13_5	7	3	16	13	21	13
ENSG00000009709.12_3	2	0	0	0	0	0
ENSG00000009724.16_2	47	36	42	80	66	57
ENSG00000009765.14_2	1	1	0	0	0	0
ENSG00000009780.15_4	170	199	167	188	219	172
ENSG00000009790.15_6	35	35	39	27	44	43
ENSG00000009830.11_7	643	665	620	824	1012	861
ENSG00000009844.16_4	1645	1443	1720	2398	2300	1954
ENSG00000009950.16_5	3	0	2	0	0	0
ENSG00000009954.11_3	4229	4402	4246	4503	5597	4665
ENSG00000010017.13_3	1483	1484	1414	1822	1985	1828
ENSG00000010030.14_4	5	6	5	15	9	7
ENSG00000010072.16_4	376	353	408	488	527	480
ENSG00000010165.20_4	950	1048	937	1290	1429	1176
ENSG00000010219.13_5	330	384	315	804	707	754
ENSG00000010244.18_6	3729	3742	3673	6514	7076	6113
ENSG00000010256.11_3	4206	4374	4479	8036	8102	7238
ENSG00000010270.13_3	1495	1605	1484	2069	2138	2058
ENSG00000010278.14_5	2276	2380	1978	4100	4161	3551
ENSG00000010282.14_6	0	2	0	0	0	0
ENSG00000010292.13_4	3163	3571	3076	3239	5555	4700
ENSG00000010295.19_4	1244	1273	1113	1814	1845	1609
ENSG00000010310.9_5	55	43	42	91	72	70
ENSG00000010318.21_4	63	67	50	76	104	96
ENSG00000010319.6_3	2	2	3	2	3	4
ENSG00000010322.16_4	4376	4611	4198	5941	6457	5467
ENSG00000010327.10_3	206	188	203	296	309	298
ENSG00000010361.13_4	316	357	308	519	569	535
ENSG00000010379.16_4	25	24	28	6	4	2
ENSG00000010404.18_4	1138	1238	1123	1914	1924	1587
ENSG00000010438.16_4	13	13	14	29	36	20
ENSG00000010539.11_5	311	363	298	284	303	295
ENSG00000010610.10_4	906	996	918	1824	2062	1726
ENSG00000010626.15_5	166	160	158	281	269	270
ENSG00000010671.15_2	2	1	2	0	1	0
ENSG00000010704.18_4	399	464	372	605	713	691
ENSG00000010803.16_5	1106	1224	1059	1359	1583	1259
ENSG00000010810.17_7	944	1032	947	1607	1396	1289
ENSG00000010818.10_3	874	820	882	921	970	772
ENSG00000010932.17_3	3	0	0	2	0	1
ENSG00000011007.12_3	2163	2333	2077	2535	2938	2583
ENSG00000011009.11_3	1501	1550	1389	2484	2600	2334
ENSG00000011021.23_5	1026	1108	1024	1044	1063	925
ENSG00000011028.14_3	10602	11319	10584	20907	24347	20431
ENSG00000011052.21_3	6313	6334	6477	15340	14258	13082
ENSG00000011083.9_4	1	1	1	0	0	1
ENSG00000011105.14_5	1099	1239	1160	2391	2314	1999
ENSG00000011114.15_6	1358	1357	1377	1443	1834	1524
ENSG00000011132.12_5	309	320	295	484	488	479
ENSG00000011143.16_5	249	266	219	392	415	357
ENSG00000011198.9_6	702	670	721	1282	1204	1085
ENSG00000011201.12_4	8	6	7	28	25	22
ENSG00000011243.18_5	1275	1308	1258	1357	1517	1361
ENSG00000011258.16_4	275	250	359	371	365	279
ENSG00000011260.14_3	910	921	776	1235	1365	1241
ENSG00000011275.18_3	2821	3217	2697	3402	3830	3290
ENSG00000011295.16_7	823	866	880	1226	1176	1146
ENSG00000011304.20_7	7763	8193	7837	11593	13538	11955
ENSG00000011332.19_5	213	218	174	174	223	209
ENSG00000011347.9_5	6	15	8	24	22	19
ENSG00000011376.12_7	1048	1092	1012	1092	1332	1094
ENSG00000011405.13_3	1069	512	1195	2070	1671	1082
ENSG00000011422.12_5	3432	3522	3093	4794	5082	4228
ENSG00000011426.11_6	4026	2381	4576	4657	7116	4989
ENSG00000011451.19_7	2366	2537	2290	3059	3380	2855
ENSG00000011454.17_4	1968	2030	1984	2909	3029	2537
ENSG00000011465.17_4	32554	35290	34022	91536	65995	65402
ENSG00000011478.12_3	219	244	211	609	639	551
ENSG00000011485.14_2	2137	2384	2143	2995	3263	2964
ENSG00000011523.14_4	544	522	560	848	852	733
ENSG00000011566.15_5	1390	994	1492	1913	1538	1185
ENSG00000011590.14_4	10	6	6	6	7	2
ENSG00000011600.11_2	0	1	0	3	3	3
ENSG00000011638.10_3	674	702	682	1784	1393	1344
ENSG00000011677.13_3	0	0	0	1	0	0
ENSG00000012048.22_5	333	249	327	393	562	389
ENSG00000012061.15_5	2166	2229	2097	4253	3940	3426
ENSG00000012124.17_4	6	4	4	0	10	7
ENSG00000012171.19_4	630	671	717	1754	1304	1354
ENSG00000012174.12_4	864	822	911	1658	1687	1361
ENSG00000012211.13_4	602	643	581	862	1075	898
ENSG00000012223.12_3	7	0	1	0	1	2
ENSG00000012232.8_2	2100	2239	1983	2805	3158	2943
ENSG00000012504.15_5	0	0	1	0	0	0
ENSG00000012660.14_4	2031	2188	2079	3432	4028	3657
ENSG00000012779.11_3	0	0	0	0	0	0
ENSG00000012817.15_6	1119	1166	1066	1383	1573	1351
ENSG00000012822.16_5	2259	2396	1998	4023	3964	3347
ENSG00000012963.15_4	1146	1193	1055	1301	1620	1431
ENSG00000012983.11_3	2443	1701	2777	3547	2994	2304
ENSG00000013016.16_4	1221	1304	1201	2425	2343	2144
ENSG00000013275.7_2	2393	2585	2314	4665	4977	4393
ENSG00000013288.8_3	2663	2875	2491	5795	5756	4856
ENSG00000013293.6_4	527	608	551	1691	827	606
ENSG00000013297.11_4	4341	5346	3926	12109	7244	5861
ENSG00000013306.16_5	2022	1962	1837	3466	3547	3046
ENSG00000013364.19_4	7533	8202	7214	14750	14404	12035
ENSG00000013374.16_6	1300	1456	1268	2234	2291	2065
ENSG00000013375.16_6	2200	1891	2358	4434	4224	3231
ENSG00000013392.8_3	324	302	339	531	489	464
ENSG00000013441.16_4	1907	1385	2012	2255	2042	1406
ENSG00000013503.10_3	526	552	545	725	838	761
ENSG00000013523.9_4	354	372	358	536	605	505
ENSG00000013561.18_6	1379	1590	1487	2019	2215	1984
ENSG00000013563.14_5	546	549	420	1098	1205	1094
ENSG00000013573.17_5	756	835	727	857	1144	996
ENSG00000013583.10_6	1266	1333	1140	3432	2452	2533
ENSG00000013588.8_4	1954	2017	2186	7316	6030	5783
ENSG00000013619.14_6	703	783	654	1193	817	743
ENSG00000013725.14_3	2	1	1	2	1	0
ENSG00000013810.19_4	2448	2550	2318	2046	3523	2877
ENSG00000014123.10_3	654	294	706	1247	1172	774
ENSG00000014138.9_5	415	469	407	530	729	639
ENSG00000014164.7_3	714	727	760	743	876	716
ENSG00000014216.15_6	5635	5764	5408	10047	10958	9096
ENSG00000014257.16_3	42	51	49	93	90	99
ENSG00000014641.18_4	2225	2173	2108	4955	5066	4722
ENSG00000014824.14_4	1734	1606	1950	3554	3484	2834
ENSG00000014914.21_3	456	484	385	576	695	613
ENSG00000014919.12_3	656	727	644	1142	1153	1070
ENSG00000015133.19_3	38	45	35	52	45	40
ENSG00000015153.14_3	255	207	270	435	336	306
ENSG00000015171.19_3	2337	2302	2398	3344	3504	2802
ENSG00000015285.10_2	3	9	5	12	11	13
ENSG00000015413.9_5	0	0	0	0	0	0
ENSG00000015475.18_4	1715	1852	1723	3139	2716	2509
ENSG00000015479.18_6	2338	1582	2689	5026	4508	3389
ENSG00000015520.14_5	22	12	6	9	13	16
ENSG00000015532.9_2	1948	2166	2016	3029	3310	2758
ENSG00000015568.13_3	224	149	482	538	246	345
ENSG00000015592.16_3	1	0	1	3	0	0
ENSG00000015676.18_3	2209	2303	2088	3266	3797	3241
ENSG00000016082.15_3	0	1	0	0	0	0
ENSG00000016391.11_5	5	5	6	5	7	10
ENSG00000016402.13_3	1	1	3	1	3	1
ENSG00000016490.15_2	0	0	0	0	0	0
ENSG00000016602.9_3	2	0	0	0	0	0
ENSG00000016864.18_5	1579	1682	1544	2647	2679	2531
ENSG00000017260.19_7	3200	3140	3343	4121	4480	3742
ENSG00000017427.16_4	4	6	1	2	9	12
ENSG00000017483.15_6	895	1011	953	1123	1374	1187
ENSG00000017797.13_4	2630	2851	2682	4350	4642	4149
ENSG00000018189.13_4	988	870	1005	1639	1605	1337
ENSG00000018236.15_6	1	1	1	2	1	1
ENSG00000018280.17_3	5	6	10	13	12	16
ENSG00000018408.14_3	1591	1446	1537	2302	2672	2094
ENSG00000018510.15_5	1023	844	1127	1503	1676	1400
ENSG00000018607.6_4	1	1	0	0	0	0
ENSG00000018610.14_3	390	448	418	735	821	670
ENSG00000018625.14_2	83	119	92	462	176	172
ENSG00000018699.13_5	673	758	713	952	1094	961
ENSG00000018869.16_5	58	47	47	68	69	62
ENSG00000019102.12_3	13	11	9	7	12	9
ENSG00000019144.19_7	5244	5516	5006	7133	8783	7430
ENSG00000019169.10_3	3	0	0	0	0	0
ENSG00000019186.10_3	1	2	0	0	0	0
ENSG00000019485.13_5	205	182	199	287	260	250
ENSG00000019505.8_4	2	0	1	0	0	0
ENSG00000019549.13_6	2412	2515	2350	2612	3177	2773
ENSG00000019582.15_5	110	103	93	141	132	119
ENSG00000019991.18_6	1572	1112	1763	4529	4321	3656
ENSG00000019995.6_3	1289	1347	1309	1736	1715	1526
ENSG00000020129.16_4	1424	1494	1502	2350	2434	2024
ENSG00000020181.17_2	4841	5284	5023	9068	8855	7753
ENSG00000020219.9_4	2	0	0	0	0	0
ENSG00000020256.20_4	583	684	551	794	844	715
ENSG00000020426.11_4	650	606	650	1204	1124	1026
ENSG00000020577.13_3	3325	3492	3091	4429	4178	3369
ENSG00000020633.18_2	77	71	62	77	92	91
ENSG00000020922.12_6	383	291	433	742	802	519
ENSG00000021300.14_6	18	19	10	19	10	15
ENSG00000021355.13_3	543	618	529	1131	1144	1069
ENSG00000021461.16_2	3	1	1	0	1	0
ENSG00000021488.13_3	0	5	3	1	1	1
ENSG00000021574.12_5	276	250	329	493	523	365
ENSG00000021645.18_5	348	408	350	1060	676	443
ENSG00000021762.20_4	1673	1675	1688	2603	2885	2562
ENSG00000021776.11_4	1194	1098	1375	1762	1967	1669
ENSG00000021826.15_4	249	253	277	425	488	455
ENSG00000021852.13_4	2	1	2	0	0	0
ENSG00000022267.18_6	2432	2590	2290	5713	4735	4627
ENSG00000022277.12_4	3197	3465	2991	5983	5431	4978
ENSG00000022355.17_7	0	0	1	0	0	0
ENSG00000022556.16_5	2	0	0	1	0	0
ENSG00000022567.9_3	298	318	332	421	445	382
ENSG00000022840.16_6	4852	5386	4715	5892	5754	5182
ENSG00000022976.15_5	390	433	396	473	502	458
ENSG00000023041.11_4	931	939	866	1314	1419	1250
ENSG00000023171.18_6	388	406	374	426	527	453
ENSG00000023191.17_3	5032	5098	4761	10406	10535	8942
ENSG00000023228.14_4	2664	2969	2572	4070	4413	4052
ENSG00000023287.13_5	795	342	840	2236	1719	1227
ENSG00000023318.8_4	1108	1056	1188	2820	2650	2373
ENSG00000023330.15_3	1915	2095	1851	1639	1856	1651
ENSG00000023445.14_3	330	173	370	289	167	115
ENSG00000023516.9_3	1084	604	1134	2070	1928	1290
ENSG00000023572.9_3	411	389	433	885	751	688
ENSG00000023608.5_4	1518	916	1538	1527	1123	880
ENSG00000023697.13_5	1087	1141	1117	1814	1828	1676
ENSG00000023734.11_4	4763	4961	4717	7524	8282	7227
ENSG00000023839.12_5	64	65	67	19	30	29
ENSG00000023892.11_3	90	88	75	108	126	100
ENSG00000023902.14_3	2686	2792	2551	3764	4225	3742
ENSG00000023909.10_3	1125	986	1172	2474	1966	1706
ENSG00000024048.10_3	1260	1260	1353	1599	1751	1529
ENSG00000024422.12_4	12632	12768	12529	29417	28805	23586
ENSG00000024526.17_4	554	302	572	723	878	615
ENSG00000024862.17_4	203	190	228	383	433	378
ENSG00000025039.14_2	1	2	3	1	1	2
ENSG00000025156.12_5	472	383	447	545	565	509
ENSG00000025293.17_4	1353	1357	1342	1823	2053	1819
ENSG00000025423.11_4	160	175	172	252	270	260
ENSG00000025434.19_5	289	278	266	493	465	452
ENSG00000025708.14_5	34	32	31	64	69	49
ENSG00000025770.19_5	1412	1421	1287	1837	2314	2049
ENSG00000025772.8_3	2035	2043	2017	2867	3104	2701
ENSG00000025796.14_3	2356	1911	2705	4583	4109	3209
ENSG00000025800.14_4	2808	3031	2770	4440	4738	4288
ENSG00000026025.16_6	68075	73721	67416	133457	147670	130194
ENSG00000026036.22_4	700	682	679	879	1152	907
ENSG00000026103.22_4	571	435	578	1497	1287	1016
ENSG00000026297.15_6	221	199	226	462	428	449
ENSG00000026508.18_7	32693	36807	32818	79322	77882	70655
ENSG00000026559.14_5	627	714	638	1008	910	745
ENSG00000026652.14_4	300	376	326	407	532	492
ENSG00000026751.17_4	2	0	0	1	0	0
ENSG00000026950.17_5	413	438	405	727	898	742
ENSG00000027001.10_4	541	593	533	872	877	955
ENSG00000027075.15_5	50	37	42	33	48	30
ENSG00000027644.5_3	5	1	0	0	1	0
ENSG00000027697.14_6	817	713	799	1149	1159	1010
ENSG00000027847.14_4	1057	953	966	1681	1644	1511
ENSG00000027869.11_3	2	3	2	5	3	1
ENSG00000028116.17_4	450	298	482	691	695	508
ENSG00000028137.19_4	485	534	467	773	837	719
ENSG00000028203.18_4	1088	932	1232	2671	2338	1807
ENSG00000028277.21_5	260	252	212	332	304	223
ENSG00000028310.18_4	1411	1611	1329	2002	2172	2014
ENSG00000028528.15_5	2610	2762	2565	3891	3978	3632
ENSG00000028839.10_4	682	580	742	1020	994	886
ENSG00000029153.14_6	1215	1277	1277	1675	1781	1501
ENSG00000029363.16_6	2372	1219	2606	5415	4693	3105
ENSG00000029364.12_3	2087	2307	2254	3050	3503	3249
ENSG00000029534.20_7	121	91	86	132	124	93
ENSG00000029559.7_3	0	0	2	0	0	0
ENSG00000029639.11_3	482	479	438	642	715	572
ENSG00000029725.17_6	1163	980	1348	2295	2083	1658
ENSG00000029993.15_5	1231	1318	1194	1370	2197	1769
ENSG00000030066.13_4	1339	1355	1338	1532	1833	1544
ENSG00000030110.13_3	740	771	767	1046	1074	1021
ENSG00000030304.13_3	14	11	14	23	24	12
ENSG00000030419.16_4	297	135	309	300	310	173
ENSG00000030582.18_4	4866	5021	4390	10411	10746	9077
ENSG00000031003.10_3	1052	941	1147	1379	1433	1155
ENSG00000031081.10_4	890	933	834	976	1406	1149
ENSG00000031691.7_3	103	51	90	219	154	115
ENSG00000031698.13_3	7289	7960	6717	13136	11503	9751
ENSG00000031823.14_4	2526	2724	2315	3371	3454	2947
ENSG00000032219.18_3	360	144	383	604	496	342
ENSG00000032389.12_8	690	679	634	1080	1143	1033
ENSG00000032444.16_5	1957	2003	1973	3515	3857	3247
ENSG00000032742.17_5	200	139	244	485	385	297
ENSG00000033011.12_5	1041	1080	1026	1414	1648	1480
ENSG00000033030.13_4	862	808	800	982	956	783
ENSG00000033050.9_4	1799	1936	1809	2685	2936	2652
ENSG00000033100.16_4	4669	5209	4647	6911	7462	6483
ENSG00000033122.20_5	30	18	18	28	29	15
ENSG00000033170.16_3	867	871	930	1101	1365	1176
ENSG00000033178.13_3	979	520	1108	2145	1872	1253
ENSG00000033327.13_5	515	480	433	625	749	653
ENSG00000033627.16_4	972	1104	957	1472	1519	1298
ENSG00000033800.13_2	814	587	859	1215	1147	778
ENSG00000033867.16_4	1498	1004	1567	2849	2376	1473
ENSG00000034053.14_5	1097	1193	1127	1855	1815	1568
ENSG00000034152.18_5	4651	5076	4268	7671	6765	5923
ENSG00000034239.11_3	2	0	2	1	3	3
ENSG00000034510.6_3	34165	35227	30585	101927	87138	83686
ENSG00000034533.11_5	227	244	219	241	287	295
ENSG00000034677.13_4	848	848	904	1192	1141	994
ENSG00000034693.15_4	309	252	311	478	493	351
ENSG00000034713.8_3	1228	1383	1294	3182	2685	2722
ENSG00000034971.17_4	0	1	1	0	0	0
ENSG00000035115.21_5	505	446	523	941	875	687
ENSG00000035141.8_3	946	1048	919	1534	1628	1497
ENSG00000035403.17_3	15818	17918	15247	31506	35514	31058
ENSG00000035499.13_3	204	177	177	201	246	217
ENSG00000035664.11_5	33	36	28	54	53	42
ENSG00000035681.9_5	1422	1447	1384	1737	1935	1803
ENSG00000035687.10_4	1135	1107	1264	2416	2256	1865
ENSG00000035720.8_3	0	0	1	0	0	0
ENSG00000035862.12_4	18116	20458	17471	40149	41168	36561
ENSG00000035928.16_4	1035	855	1188	1848	1773	1356
ENSG00000036054.13_4	1289	919	1480	2517	2087	1512
ENSG00000036257.13_4	2221	2307	2273	2976	2722	2365
ENSG00000036448.10_3	14	18	16	24	23	31
ENSG00000036473.8_5	0	0	0	1	0	0
ENSG00000036530.8_2	27	14	27	33	24	20
ENSG00000036549.13_5	1181	747	1339	1811	1453	974
ENSG00000036565.15_5	2	0	0	0	0	0
ENSG00000036672.16_4	49	43	35	35	44	30
ENSG00000036828.16_4	6	1	2	1	2	0
ENSG00000037042.9_3	563	575	532	846	772	674
ENSG00000037241.7_4	979	1038	947	1820	1778	1719
ENSG00000037280.16_5	9	11	9	14	13	5
ENSG00000037474.15_3	2551	2746	2416	3357	3330	2999
ENSG00000037637.11_4	1189	1253	1229	1172	1318	1191
ENSG00000037749.12_4	451	468	494	775	840	695
ENSG00000037757.14_4	505	535	506	960	1037	990
ENSG00000037897.17_6	410	405	335	539	572	464
ENSG00000037965.6_4	100	92	96	117	117	103
ENSG00000038002.9_3	785	784	767	1498	1503	1322
ENSG00000038210.14_5	669	519	739	1061	985	749
ENSG00000038219.13_3	935	479	1031	1970	1653	1194
ENSG00000038274.17_4	1529	1570	1496	3042	2819	2427
ENSG00000038295.8_3	3	1	0	2	2	1
ENSG00000038358.15_4	2152	2305	2142	2486	2931	2614
ENSG00000038382.20_4	13532	14783	12951	16987	18890	15915
ENSG00000038427.16_5	4214	3038	4603	5184	9353	7384
ENSG00000038532.16_6	1060	1213	1056	1407	1668	1319
ENSG00000038945.15_6	8	6	9	22	25	16
ENSG00000039068.19_6	5	4	5	1	3	2
ENSG00000039123.16_5	1261	886	1413	2896	2446	1759
ENSG00000039139.9_3	346	291	374	634	616	570
ENSG00000039319.17_5	571	297	626	1231	1110	719
ENSG00000039523.20_7	2917	3133	2763	3342	3428	2694
ENSG00000039537.13_3	16	11	7	10	13	10
ENSG00000039560.14_5	7724	6770	8655	18903	14920	12310
ENSG00000039600.11_3	3	5	2	5	4	1
ENSG00000039650.12_5	1086	1160	1133	1841	2024	1659
ENSG00000039987.6_4	6	3	3	1	1	1
ENSG00000040199.18_5	795	873	789	853	1045	895
ENSG00000040275.17_7	1051	653	1140	1118	1582	1142
ENSG00000040341.18_6	471	402	494	1019	859	746
ENSG00000040487.13_4	415	416	386	619	681	570
ENSG00000040531.14_4	404	390	361	611	634	556
ENSG00000040608.14_5	14	8	14	18	17	17
ENSG00000040633.13_4	2350	2637	2392	2444	2723	2369
ENSG00000040731.10_4	14	6	23	17	24	17
ENSG00000040933.15_3	892	953	852	1097	1238	1037
ENSG00000041353.10_5	20	18	21	49	68	38
ENSG00000041357.16_4	3668	3748	3689	5842	5836	5425
ENSG00000041515.16_3	8	7	5	3	5	6
ENSG00000041802.11_4	1526	1658	1492	1925	2128	1962
ENSG00000041880.14_4	488	540	448	913	935	732
ENSG00000041982.16_4	32670	37575	32003	40838	60370	53062
ENSG00000041988.15_5	1106	1204	1169	1571	1429	1346
ENSG00000042062.12_6	496	557	519	638	997	910
ENSG00000042088.13_5	674	738	674	802	917	852
ENSG00000042286.15_3	630	676	616	1078	1049	1063
ENSG00000042304.11_6	10	10	8	0	0	0
ENSG00000042317.17_6	267	236	298	467	463	383
ENSG00000042429.12_4	532	621	562	740	786	747
ENSG00000042445.14_4	889	921	813	1470	1833	1560
ENSG00000042493.16_3	1049	1122	991	2080	2169	1923
ENSG00000042753.11_2	3332	3219	3166	7459	7228	6551
ENSG00000042781.13_4	13	8	8	9	6	2
ENSG00000042813.8_6	0	0	0	0	0	0
ENSG00000042832.12_3	54	65	57	11	11	17
ENSG00000042980.12_2	5	1	1	2	3	3
ENSG00000043039.6_2	2	0	0	1	1	0
ENSG00000043093.14_6	478	307	540	1185	906	621
ENSG00000043143.20_3	1027	1074	959	1553	1672	1449
ENSG00000043355.12_4	2	1	0	1	3	1
ENSG00000043462.12_5	3	1	0	0	0	0
ENSG00000043514.16_4	556	614	597	696	714	654
ENSG00000043591.5_3	0	2	0	0	0	0
ENSG00000044012.4_3	0	0	0	0	0	0
ENSG00000044090.8_2	1842	2043	1828	3073	3596	3144
ENSG00000044115.21_5	10310	11794	10259	20456	20942	18955
ENSG00000044446.11_2	621	683	588	801	972	874
ENSG00000044459.15_4	308	182	339	587	552	398
ENSG00000044524.11_3	5	1	2	4	8	4
ENSG00000044574.8_3	21731	24345	21781	41699	40886	35619
ENSG00000046604.13_3	927	860	959	1379	1593	1253
ENSG00000046647.13_5	193	226	224	455	385	356
ENSG00000046651.15_5	291	218	287	486	442	313
ENSG00000046653.15_4	27	10	24	53	44	38
ENSG00000046774.10_4	0	0	0	0	0	0
ENSG00000046889.19_4	1	0	2	0	0	0
ENSG00000047056.15_3	1228	1277	1181	1271	1358	1124
ENSG00000047188.16_3	963	678	1008	1403	1242	902
ENSG00000047230.15_4	445	503	494	758	779	694
ENSG00000047249.18_6	1190	1272	1210	2274	2150	2170
ENSG00000047315.16_3	3388	3366	3378	5678	6192	5518
ENSG00000047346.12_5	319	213	359	532	510	385
ENSG00000047365.12_4	3	2	0	2	2	5
ENSG00000047410.14_3	1550	707	1601	3988	3120	1967
ENSG00000047457.14_4	84	98	90	127	155	127
ENSG00000047578.13_7	728	797	704	1050	1142	1041
ENSG00000047579.19_3	355	372	329	512	498	491
ENSG00000047597.7_5	11	12	8	7	13	7
ENSG00000047617.15_4	8	9	5	13	7	10
ENSG00000047621.12_4	715	547	708	998	924	809
ENSG00000047634.15_4	362	302	373	729	597	419
ENSG00000047644.18_3	1304	1466	1277	1598	1782	1515
ENSG00000047648.23_6	171	154	201	181	184	177
ENSG00000047662.4_2	122	117	115	226	236	190
ENSG00000047849.21_6	16137	17799	15952	29851	32456	27208
ENSG00000047932.14_5	1404	1014	1576	2273	2246	1622
ENSG00000047936.10_3	4	2	3	5	8	4
ENSG00000048028.11_4	559	518	543	780	780	803
ENSG00000048052.21_4	438	424	456	250	183	135
ENSG00000048140.18_5	2120	2171	2066	3133	3201	2884
ENSG00000048162.20_3	947	1022	941	1696	1472	1454
ENSG00000048342.16_6	671	674	655	1080	1285	1185
ENSG00000048392.11_2	717	480	915	2163	1684	1154
ENSG00000048405.10_6	422	324	437	552	489	368
ENSG00000048462.11_5	1	4	2	1	1	1
ENSG00000048471.14_4	950	1129	867	1196	1284	1172
ENSG00000048540.15_6	10	11	13	24	21	21
ENSG00000048544.6_3	1178	1282	1200	2293	2266	2064
ENSG00000048545.14_4	7	2	3	7	8	7
ENSG00000048649.13_4	934	497	1043	1946	1418	949
ENSG00000048707.15_6	1504	1585	1494	1660	1995	1779
ENSG00000048740.18_5	339	307	378	921	748	674
ENSG00000048828.17_4	5206	5755	4965	6824	7526	6276
ENSG00000048991.16_3	1107	1121	1178	1472	1619	1418
ENSG00000049089.15_6	47	33	34	77	89	83
ENSG00000049130.16_5	951	506	951	1592	1532	1045
ENSG00000049167.14_5	329	289	282	492	422	423
ENSG00000049192.15_4	472	416	510	666	633	470
ENSG00000049239.12_3	1730	2258	1878	3680	3680	3370
ENSG00000049245.13_4	2964	3289	3015	6560	6522	6286
ENSG00000049246.14_2	503	472	517	362	528	468
ENSG00000049247.13_2	44	43	49	37	66	50
ENSG00000049249.8_3	11	13	11	1	2	0
ENSG00000049283.18_5	9	10	9	15	24	22
ENSG00000049323.16_5	15251	17056	14678	25834	33372	29032
ENSG00000049449.9_4	5507	6090	5466	12807	11538	10697
ENSG00000049540.17_6	1386	1524	1395	1375	3016	2399
ENSG00000049541.11_4	639	743	636	980	1154	1107
ENSG00000049618.23_6	1622	1642	1530	1765	2263	1959
ENSG00000049656.14_3	3157	3283	2932	4554	4782	4261
ENSG00000049759.18_6	726	774	743	973	905	818
ENSG00000049768.15_4	9	11	16	30	19	23
ENSG00000049769.13_5	141	144	137	181	167	148
ENSG00000049860.14_4	2738	3170	2783	5025	5454	5170
ENSG00000049883.15_4	315	363	330	486	540	497
ENSG00000050030.15_7	0	1	0	1	1	0
ENSG00000050130.18_5	1019	862	1104	2299	2246	1762
ENSG00000050165.17_2	23722	26323	22754	43002	44771	40169
ENSG00000050327.15_5	43	39	29	56	56	47
ENSG00000050344.9_3	1052	1212	1089	2425	1989	1673
ENSG00000050393.11_4	515	638	534	889	954	944
ENSG00000050405.13_5	4757	4625	5129	8933	10178	9177
ENSG00000050426.16_7	745	845	693	1434	1378	1301
ENSG00000050438.17_3	397	435	370	419	631	478
ENSG00000050555.18_5	2	0	2	0	6	1
ENSG00000050628.20_3	8	1	7	0	1	0
ENSG00000050730.16_5	12	5	4	7	11	8
ENSG00000050748.17_7	1241	1313	1282	1636	1857	1590
ENSG00000050767.17_5	0	1	0	1	2	1
ENSG00000050820.17_7	5636	5254	6459	7682	8160	6811
ENSG00000051009.10_3	674	700	686	893	1045	846
ENSG00000051108.15_6	1898	2173	1924	3708	3127	2845
ENSG00000051128.19_5	1098	1080	1128	1794	1818	1569
ENSG00000051180.17_3	307	333	331	328	528	501
ENSG00000051341.14_4	410	309	460	306	460	280
ENSG00000051382.8_2	725	768	777	833	905	832
ENSG00000051523.11_4	779	736	723	2220	2215	1954
ENSG00000051596.9_3	427	439	446	617	752	690
ENSG00000051620.11_4	1078	1126	1072	1880	1628	1675
ENSG00000051825.14_5	415	260	426	663	721	500
ENSG00000052126.14_5	527	340	520	666	700	614
ENSG00000052344.16_3	2	5	1	1	0	1
ENSG00000052723.11_3	596	474	713	1379	1162	962
ENSG00000052749.13_6	1324	1517	1321	1451	1725	1462
ENSG00000052795.13_4	737	755	741	701	802	718
ENSG00000052802.13_4	767	726	772	1563	1545	1321
ENSG00000052841.15_4	2111	2064	2127	2973	3063	2850
ENSG00000052850.8_5	7	0	1	0	1	1
ENSG00000053108.17_4	36	30	22	4	5	8
ENSG00000053254.15_5	1955	2120	2021	2765	3256	2833
ENSG00000053328.8_2	0	0	0	1	0	0
ENSG00000053371.12_6	854	946	907	1923	1959	1773
ENSG00000053372.5_4	1517	1575	1453	2272	2548	2207
ENSG00000053438.11_5	90	88	113	148	193	183
ENSG00000053501.13_4	461	498	409	789	744	663
ENSG00000053524.12_4	21	4	14	24	13	17
ENSG00000053702.15_3	68	64	42	59	83	61
ENSG00000053747.16_4	102	79	78	125	132	122
ENSG00000053770.12_4	586	471	632	1028	944	785
ENSG00000053900.10_2	583	566	649	896	978	742
ENSG00000053918.16_6	5	3	0	3	3	5
ENSG00000054116.12_3	1494	1527	1511	2929	2765	2615
ENSG00000054118.15_6	4409	4846	4373	5937	6544	5746
ENSG00000054148.17_3	1665	1726	1534	4896	3790	3593
ENSG00000054179.12_4	2	0	0	0	0	2
ENSG00000054219.11_4	1	1	1	0	2	0
ENSG00000054267.22_4	1358	959	1529	2261	1966	1519
ENSG00000054277.14_4	463	464	420	1028	760	793
ENSG00000054282.16_3	561	496	495	903	755	624
ENSG00000054356.14_5	1596	1606	1489	1602	2838	2412
ENSG00000054392.13_5	77	69	74	112	129	91
ENSG00000054523.17_4	2463	2611	2454	2758	3264	2631
ENSG00000054598.9_5	425	442	378	674	694	621
ENSG00000054611.14_3	699	740	755	1499	1482	1369
ENSG00000054654.16_6	173	115	201	348	330	237
ENSG00000054690.13_4	29	21	21	34	42	33
ENSG00000054793.13_4	1608	1953	1546	2840	2669	2327
ENSG00000054796.12_3	0	0	0	0	0	0
ENSG00000054803.3_2	0	0	0	0	0	0
ENSG00000054938.15_6	6	6	12	21	20	33
ENSG00000054965.10_3	1706	1944	1642	2496	3058	2649
ENSG00000054967.13_4	287	310	290	256	329	282
ENSG00000054983.17_5	471	467	479	783	899	771
ENSG00000055044.11_3	1605	1187	1630	2288	2084	1480
ENSG00000055070.17_3	5161	5632	5072	7764	8332	7143
ENSG00000055118.14_2	43	38	39	81	68	63
ENSG00000055130.17_4	2797	2685	2835	3642	3842	3458
ENSG00000055147.19_4	598	579	616	1068	1083	873
ENSG00000055163.20_5	388	352	335	748	689	540
ENSG00000055208.19_5	2252	2211	2418	2425	2468	2211
ENSG00000055211.14_4	814	819	872	1829	1616	1543
ENSG00000055332.18_6	1509	1486	1742	2640	2788	2337
ENSG00000055483.19_6	2575	2820	2445	2089	2278	1872
ENSG00000055609.18_5	1627	1446	1818	1694	1752	1278
ENSG00000055732.13_3	5	1	3	4	6	2
ENSG00000055813.6_4	190	198	205	165	268	199
ENSG00000055917.15_5	1933	1814	2265	2726	2840	2252
ENSG00000055950.16_3	1219	1238	1034	2628	2598	2316
ENSG00000055955.16_4	11	16	12	12	14	8
ENSG00000055957.11_4	5	1	1	1	0	0
ENSG00000056050.7_6	425	371	500	848	739	632
ENSG00000056097.16_3	3562	3570	3626	4546	4813	4076
ENSG00000056277.16_3	179	110	157	214	247	153
ENSG00000056291.17_3	1	0	0	1	0	0
ENSG00000056487.16_5	3	2	2	1	4	3
ENSG00000056558.11_3	214	257	219	289	286	234
ENSG00000056586.16_4	1755	1316	1874	2233	2154	1765
ENSG00000056736.10_5	33	31	32	59	56	57
ENSG00000056972.20_6	424	444	410	641	660	543
ENSG00000056998.20_5	650	653	697	944	1038	1054
ENSG00000057019.16_5	7490	7590	7612	12987	12895	9287
ENSG00000057149.16_4	1	1	0	0	0	0
ENSG00000057252.13_3	1776	1617	1634	2328	2557	2109
ENSG00000057294.14_5	5	8	4	18	9	17
ENSG00000057468.7_4	17	7	6	4	0	3
ENSG00000057593.13_2	7	4	5	8	14	6
ENSG00000057608.17_5	4632	5125	4872	10741	11769	11330
ENSG00000057657.17_6	168	151	139	113	170	173
ENSG00000057663.16_5	873	679	933	1273	1186	983
ENSG00000057704.13_5	6	6	2	5	5	3
ENSG00000057757.10_5	1105	1220	1040	1448	1528	1383
ENSG00000057935.13_4	913	990	942	1401	1295	1257
ENSG00000058056.9_4	1101	1123	1023	1218	1419	1233
ENSG00000058063.16_5	1009	728	1087	1839	1511	1082
ENSG00000058085.14_3	78	77	76	48	82	48
ENSG00000058091.17_6	855	781	898	1156	1191	948
ENSG00000058262.10_3	16751	19023	16598	28645	30925	27289
ENSG00000058272.19_6	2756	2125	3138	4279	4384	3212
ENSG00000058335.15_2	20	24	21	19	24	22
ENSG00000058404.20_5	5	9	4	8	11	7
ENSG00000058453.17_4	367	339	475	778	807	660
ENSG00000058600.16_7	804	855	817	1207	1352	1097
ENSG00000058668.14_4	15505	17813	14360	25804	26829	20258
ENSG00000058673.16_5	1908	1701	2046	2839	2824	2138
ENSG00000058729.11_5	756	566	876	1247	1007	784
ENSG00000058799.15_3	603	641	551	900	945	906
ENSG00000058804.12_3	1052	1089	1191	1217	1811	1447
ENSG00000058866.15_5	92	111	71	120	134	127
ENSG00000059122.16_2	1205	1186	1293	2251	2106	1919
ENSG00000059145.18_4	695	702	691	1063	1252	1138
ENSG00000059377.17_4	326	361	299	543	688	603
ENSG00000059378.12_4	323	387	337	472	427	432
ENSG00000059573.9_3	3970	4391	4005	5248	6582	6076
ENSG00000059588.10_3	544	647	660	927	1001	840
ENSG00000059691.12_4	607	630	596	876	948	826
ENSG00000059728.11_4	705	744	723	690	671	568
ENSG00000059758.8_5	998	826	1120	1367	1325	1088
ENSG00000059769.20_4	481	427	488	565	549	533
ENSG00000059804.16_4	2570	2989	2411	3956	3203	2908
ENSG00000059915.17_5	144	130	127	268	265	226
ENSG00000060069.16_2	736	769	775	1072	1228	1008
ENSG00000060138.13_5	3286	3465	3264	7161	6462	5494
ENSG00000060140.9_5	141	135	108	16	22	21
ENSG00000060237.17_6	3664	3624	3426	4412	5170	4226
ENSG00000060303.5_2	1	0	0	0	0	0
ENSG00000060339.14_5	2113	1474	2401	2968	2974	2163
ENSG00000060491.16_4	1237	1217	1399	2160	2217	1979
ENSG00000060558.3_2	5	6	2	1	5	3
ENSG00000060566.14_3	1	0	1	0	0	0
ENSG00000060642.10_6	259	272	298	467	463	408
ENSG00000060656.20_4	502	554	499	837	902	767
ENSG00000060688.13_4	1154	1321	1174	1586	1697	1600
ENSG00000060709.15_4	1	1	0	2	0	2
ENSG00000060718.22_5	1426	1297	1486	2084	2562	2204
ENSG00000060749.15_4	858	618	1029	1407	1534	1144
ENSG00000060762.19_3	282	268	264	610	524	521
ENSG00000060971.18_4	866	907	828	1449	1601	1438
ENSG00000060982.15_5	4212	3272	5188	11653	9712	6874
ENSG00000061273.18_4	3751	3968	3709	4865	5128	4255
ENSG00000061337.15_4	568	622	571	741	739	691
ENSG00000061455.11_3	86	91	79	111	145	179
ENSG00000061492.11_2	0	1	0	0	0	0
ENSG00000061656.9_6	72	73	74	99	127	104
ENSG00000061676.15_4	4637	3697	5208	9006	8122	6346
ENSG00000061794.13_4	1232	1230	1338	2081	2105	1940
ENSG00000061918.13_4	152	156	153	382	333	342
ENSG00000061936.9_3	1480	1536	1484	1671	1958	1703
ENSG00000061938.18_6	1106	1045	1088	1515	1593	1227
ENSG00000061987.16_5	1537	1395	1711	2017	2271	1835
ENSG00000062038.14_4	1	1	0	0	0	0
ENSG00000062096.14_2	0	0	0	0	0	1
ENSG00000062194.16_3	1575	1050	1819	1892	1636	1178
ENSG00000062282.15_6	31	46	33	55	50	53
ENSG00000062370.16_5	139	98	149	214	200	141
ENSG00000062485.19_6	4625	4924	4262	6503	7605	6373
ENSG00000062524.16_3	58	41	23	65	87	74
ENSG00000062582.14_4	846	798	867	1938	1659	1537
ENSG00000062598.18_5	1176	1308	1175	1776	1789	1707
ENSG00000062650.19_5	1620	1454	1737	1842	2043	1606
ENSG00000062716.13_4	3768	3921	3683	6830	7443	6713
ENSG00000062725.10_3	1413	1369	1517	2068	2009	1661
ENSG00000062822.14_5	875	830	853	918	1354	1150
ENSG00000063015.19_4	2	3	6	5	5	5
ENSG00000063046.17_4	9331	10150	9136	15711	14533	13183
ENSG00000063127.15_5	86	88	89	126	139	152
ENSG00000063169.10_6	561	539	626	635	627	561
ENSG00000063176.15_5	496	421	520	645	682	556
ENSG00000063177.13_5	10863	11037	10221	33081	25264	24209
ENSG00000063180.9_3	48	54	47	108	78	84
ENSG00000063241.8_5	977	846	1042	2223	2267	2174
ENSG00000063244.12_5	5780	5964	5530	8091	9241	7879
ENSG00000063245.14_6	3487	3311	3876	7571	7823	6366
ENSG00000063322.14_4	1300	1365	1253	2089	2156	1943
ENSG00000063438.17_5	508	501	490	588	748	618
ENSG00000063515.2_2	0	1	0	0	0	0
ENSG00000063587.14_4	1048	1094	999	1138	1320	1096
ENSG00000063601.17_5	1448	1621	1448	1990	1820	1548
ENSG00000063660.9_4	12962	13025	12938	25520	23811	20019
ENSG00000063761.16_5	179	178	176	318	284	271
ENSG00000063854.13_3	565	583	494	1285	1126	1013
ENSG00000063978.16_5	2919	3128	2824	2995	3350	3132
ENSG00000064012.21_7	512	572	504	831	865	820
ENSG00000064042.18_4	102	86	119	113	208	195
ENSG00000064102.15_3	614	482	636	1154	1154	940
ENSG00000064115.11_5	1252	1388	1174	2005	2223	2067
ENSG00000064195.7_3	4	0	1	0	0	0
ENSG00000064199.6_2	180	182	160	262	308	291
ENSG00000064201.15_6	7	4	8	12	11	14
ENSG00000064205.10_3	1	2	3	10	6	2
ENSG00000064218.5_5	1	0	1	0	0	1
ENSG00000064225.12_4	247	234	234	416	400	303
ENSG00000064270.12_5	50	63	58	45	65	48
ENSG00000064300.9_4	1	3	3	3	7	4
ENSG00000064309.14_2	51	41	37	55	78	65
ENSG00000064313.12_4	1132	921	1199	1482	1610	1213
ENSG00000064393.16_4	5390	5728	5031	7173	7737	6012
ENSG00000064419.13_3	2437	2560	2281	2756	3363	2860
ENSG00000064489.23_4	54	53	62	98	115	93
ENSG00000064490.14_5	843	902	809	1745	1644	1493
ENSG00000064545.14_6	641	619	625	1152	1223	1059
ENSG00000064547.14_4	134	134	144	178	165	142
ENSG00000064601.18_4	3899	4059	3943	8191	8823	7500
ENSG00000064607.17_3	4095	4451	4028	5865	6240	5350
ENSG00000064651.14_4	545	449	550	648	727	538
ENSG00000064652.11_3	555	617	576	1067	853	804
ENSG00000064655.19_6	25	31	23	23	42	22
ENSG00000064666.15_6	14151	15051	13518	27533	26911	23639
ENSG00000064687.12_2	120	113	123	183	193	168
ENSG00000064692.19_6	224	239	203	247	398	321
ENSG00000064703.12_3	900	922	970	824	1070	895
ENSG00000064726.9_4	2117	2146	2376	3739	3497	2887
ENSG00000064763.11_5	156	108	140	372	293	206
ENSG00000064787.13_4	1	1	1	0	0	1
ENSG00000064835.10_5	0	0	0	0	0	0
ENSG00000064886.14_4	6	6	9	8	5	8
ENSG00000064932.16_3	2636	2640	2915	3435	3454	3171
ENSG00000064933.17_4	507	283	500	938	687	535
ENSG00000064961.19_4	1622	1678	1526	2792	2937	2594
ENSG00000064989.13_3	17	10	18	27	22	24
ENSG00000064995.17_3	575	570	610	823	915	787
ENSG00000064999.15_6	996	1022	1005	1040	1232	1115
ENSG00000065000.18_6	6811	7301	6681	8588	9595	8174
ENSG00000065029.15_5	642	673	627	869	958	809
ENSG00000065054.14_5	2009	1957	1863	3953	3881	3333
ENSG00000065057.9_5	312	296	303	697	646	644
ENSG00000065060.17_3	564	605	521	794	709	636
ENSG00000065135.11_4	3100	2931	3392	5505	5127	4033
ENSG00000065150.20_5	6561	6646	6652	10686	11299	9876
ENSG00000065154.11_2	2096	2140	2126	5063	5514	4754
ENSG00000065183.16_3	1443	1508	1463	1749	2029	1696
ENSG00000065243.20_5	1342	752	1460	2045	1929	1221
ENSG00000065268.10_3	710	659	818	1671	1791	1615
ENSG00000065308.5_3	11004	12329	10445	13681	14930	12465
ENSG00000065320.9_3	5	8	13	12	9	5
ENSG00000065325.13_4	4	5	3	3	5	4
ENSG00000065328.16_3	473	453	492	389	648	537
ENSG00000065357.20_4	1503	1656	1411	2932	2691	2311
ENSG00000065361.15_4	26	19	25	28	29	15
ENSG00000065371.17_3	1	0	0	2	0	2
ENSG00000065413.20_5	170	146	207	221	260	175
ENSG00000065427.14_5	4381	4919	4291	6827	7275	6723
ENSG00000065457.10_6	538	642	597	788	934	787
ENSG00000065485.20_5	908	1056	934	1458	1615	1523
ENSG00000065491.8_3	543	559	487	612	571	513
ENSG00000065518.8_3	1761	1859	1654	4439	4108	4149
ENSG00000065526.11_3	2416	2541	2350	2060	2432	1907
ENSG00000065534.18_3	20943	22858	20087	42424	42381	37633
ENSG00000065548.18_4	1399	842	1341	3183	2393	1672
ENSG00000065559.15_4	1064	1057	1180	1487	1418	1296
ENSG00000065600.12_3	393	365	352	541	543	497
ENSG00000065609.14_6	6	3	0	1	2	2
ENSG00000065613.14_5	1136	655	1359	2000	1875	1208
ENSG00000065615.14_3	529	465	597	823	764	633
ENSG00000065618.21_6	25	37	20	10	25	15
ENSG00000065621.15_3	52	61	85	107	107	70
ENSG00000065665.21_4	651	707	691	844	902	814
ENSG00000065675.14_2	4	1	1	3	5	1
ENSG00000065717.15_5	25	33	14	20	36	35
ENSG00000065802.12_3	2130	2320	2112	3133	3138	2839
ENSG00000065809.13_6	1896	1870	1941	3452	3651	3300
ENSG00000065833.9_3	1524	1613	1665	2634	2584	2373
ENSG00000065882.16_4	1974	2124	1967	2536	2888	2474
ENSG00000065883.16_5	1465	1542	1541	1866	2088	1788
ENSG00000065911.12_3	3536	4111	3580	8147	6286	5608
ENSG00000065923.10_4	1025	1165	965	2075	1763	1595
ENSG00000065970.9_3	1222	1403	1199	1295	1487	1229
ENSG00000065978.19_4	22141	22283	19708	38380	38025	32576
ENSG00000065989.16_5	748	868	777	1036	1014	898
ENSG00000066027.12_4	674	729	732	1120	1069	1024
ENSG00000066032.18_6	2	0	0	2	2	1
ENSG00000066044.15_4	2474	2692	2258	3507	3878	3586
ENSG00000066056.14_3	29	26	22	43	32	31
ENSG00000066084.13_3	1357	1568	1441	1180	1554	1375
ENSG00000066117.14_4	1589	1642	1459	2095	2335	2091
ENSG00000066135.13_5	1175	1228	1115	1509	1573	1348
ENSG00000066136.20_3	942	962	862	1044	1197	1130
ENSG00000066185.13_3	1	2	0	1	2	3
ENSG00000066230.11_5	409	363	395	566	755	657
ENSG00000066248.15_5	22	15	26	9	15	13
ENSG00000066279.18_4	718	302	738	1234	1421	925
ENSG00000066294.14_2	3	1	0	1	0	0
ENSG00000066322.15_4	3218	3341	2907	4617	5289	4536
ENSG00000066336.11_2	4	6	11	1	0	0
ENSG00000066379.15_3	201	212	182	336	322	324
ENSG00000066382.16_2	2	1	3	1	1	2
ENSG00000066405.13_3	25	21	27	32	46	39
ENSG00000066422.4_2	802	540	1032	952	892	685
ENSG00000066427.23_6	228	250	308	580	508	376
ENSG00000066455.13_3	1451	1313	1671	2580	2342	2057
ENSG00000066468.22_5	0	1	1	2	0	1
ENSG00000066557.6_3	436	236	432	884	696	462
ENSG00000066583.12_5	343	398	396	509	630	528
ENSG00000066629.17_6	1499	1590	1425	2491	2423	2178
ENSG00000066651.20_7	262	225	266	481	433	316
ENSG00000066654.14_5	692	547	847	1329	1227	937
ENSG00000066697.14_5	2474	2681	2347	3141	2941	2715
ENSG00000066735.14_3	4	2	0	2	5	1
ENSG00000066739.12_3	865	755	904	1497	1580	1266
ENSG00000066777.9_5	1265	997	1411	2252	2130	1596
ENSG00000066813.14_2	2	0	0	1	0	0
ENSG00000066827.16_6	311	328	296	309	335	312
ENSG00000066855.16_5	543	572	571	930	941	784
ENSG00000066923.17_4	129	132	130	253	286	225
ENSG00000066926.11_3	902	988	894	1357	1479	1381
ENSG00000066933.16_5	758	577	791	966	1046	854
ENSG00000067048.17_5	1498	1203	1710	2593	2520	1754
ENSG00000067057.17_4	8646	9074	8363	15264	17017	14725
ENSG00000067064.11_4	748	676	887	1295	1221	1037
ENSG00000067066.17_5	1459	1325	1421	2997	2433	2055
ENSG00000067082.15_3	4022	4573	3860	4966	4863	4276
ENSG00000067113.17_4	367	352	363	635	694	716
ENSG00000067141.17_3	3787	4478	3670	5181	5958	5031
ENSG00000067167.8_3	6296	4784	6617	16115	11574	9241
ENSG00000067177.15_4	256	239	249	331	393	368
ENSG00000067182.7_2	3970	4199	3747	7206	7844	6678
ENSG00000067191.16_4	392	410	346	349	329	313
ENSG00000067208.14_3	725	565	751	1685	1132	890
ENSG00000067221.14_5	549	529	480	815	833	665
ENSG00000067225.18_5	74083	78193	71258	119361	125225	108668
ENSG00000067248.10_4	1532	1141	1870	2717	2549	1759
ENSG00000067334.14_4	982	494	1122	1950	1500	1058
ENSG00000067365.14_3	989	1078	920	1595	1535	1439
ENSG00000067369.13_4	2223	2280	2190	2868	3334	2952
ENSG00000067445.20_7	1099	1188	1094	1678	1974	1814
ENSG00000067533.6_3	848	630	901	1347	1101	851
ENSG00000067560.12_5	16813	18377	16453	30970	33153	30493
ENSG00000067596.11_5	1526	1705	1502	1922	2359	2068
ENSG00000067601.8_5	49	41	29	62	56	43
ENSG00000067606.17_5	182	197	212	323	302	275
ENSG00000067646.12_3	325	177	398	434	452	278
ENSG00000067704.10_3	2416	2544	2469	4522	4844	4042
ENSG00000067715.14_4	119	83	107	156	173	96
ENSG00000067798.16_5	2267	2155	2236	2627	2502	1910
ENSG00000067829.19_4	1224	1262	1084	2219	2406	2142
ENSG00000067836.12_6	298	322	294	429	519	455
ENSG00000067840.12_3	30	32	15	16	37	30
ENSG00000067842.17_3	13	9	10	3	2	6
ENSG00000067900.8_4	1775	943	1926	3390	2946	2143
ENSG00000067955.15_5	1594	1740	1700	1856	2211	1804
ENSG00000067992.15_7	71	79	65	108	156	121
ENSG00000068001.14_6	1297	1319	1238	1855	2001	1988
ENSG00000068024.16_3	592	567	727	629	1015	871
ENSG00000068028.17_3	1191	1328	1237	1566	1704	1496
ENSG00000068078.18_5	106	108	104	53	131	101
ENSG00000068079.7_2	217	254	183	642	494	412
ENSG00000068097.14_4	771	922	756	915	1017	945
ENSG00000068120.15_5	1611	1647	1537	2430	2597	2192
ENSG00000068137.15_3	633	583	697	851	841	676
ENSG00000068305.17_6	889	810	986	1648	1446	1158
ENSG00000068308.13_4	1678	1763	1652	3012	3051	2782
ENSG00000068323.17_3	3732	3991	3610	6620	6314	5589
ENSG00000068354.16_5	474	485	443	606	649	548
ENSG00000068366.19_4	2151	1375	2476	4831	4325	2978
ENSG00000068383.19_4	772	963	811	1147	1194	1034
ENSG00000068394.11_3	566	629	533	1115	1146	1036
ENSG00000068400.13_4	1242	1396	1153	1838	1997	1625
ENSG00000068438.15_4	1296	1291	1210	2010	2192	1968
ENSG00000068489.12_5	1137	1246	1101	1127	2064	1741
ENSG00000068615.18_5	3	0	1	1	1	4
ENSG00000068650.18_4	1250	1323	1261	1855	2133	1812
ENSG00000068654.16_4	2226	2572	2264	2481	3121	2774
ENSG00000068697.7_3	7527	7825	6919	15744	15146	14080
ENSG00000068724.17_5	1376	1549	1389	1442	1641	1471
ENSG00000068745.15_3	2006	2227	1892	2920	3012	2779
ENSG00000068781.21_3	61	50	65	105	124	83
ENSG00000068784.13_3	225	172	244	478	409	328
ENSG00000068796.16_6	818	737	1012	1350	1271	1037
ENSG00000068831.19_4	11	16	9	45	23	19
ENSG00000068878.15_3	3093	3246	3239	4156	4522	3784
ENSG00000068885.15_6	420	236	407	906	654	489
ENSG00000068903.20_5	1292	1338	1163	2178	2065	1792
ENSG00000068912.14_4	1893	1905	2227	3903	4024	3490
ENSG00000068971.14_4	948	1006	884	1446	1447	1259
ENSG00000068976.14_3	19	22	20	11	9	4
ENSG00000068985.5_3	0	0	0	0	0	0
ENSG00000069011.16_3	1565	1604	1711	3520	3033	2715
ENSG00000069018.18_3	6	2	3	0	0	0
ENSG00000069020.18_3	695	699	672	799	925	707
ENSG00000069122.19_3	2	0	0	0	0	0
ENSG00000069188.17_4	8	6	6	6	3	8
ENSG00000069206.15_2	1	0	0	0	0	0
ENSG00000069248.12_3	1033	1123	1129	1752	1972	1673
ENSG00000069275.13_3	5588	5551	5976	9306	10528	8551
ENSG00000069329.17_4	3107	3226	3245	5344	5755	5122
ENSG00000069345.12_4	2053	2068	1979	3250	3394	3125
ENSG00000069399.15_5	922	911	901	1215	1257	1114
ENSG00000069424.15_3	202	194	155	280	320	294
ENSG00000069431.11_3	241	248	246	224	208	163
ENSG00000069482.7_3	91	83	89	57	126	95
ENSG00000069493.15_7	141	82	117	224	164	150
ENSG00000069509.6_3	228	243	265	423	443	389
ENSG00000069535.14_3	3	1	0	1	2	1
ENSG00000069667.16_6	96	71	101	262	162	109
ENSG00000069696.6_2	13	13	14	19	13	14
ENSG00000069702.11_4	203	180	231	465	478	442
ENSG00000069764.9_2	2	2	2	0	1	0
ENSG00000069812.11_3	0	0	0	0	1	0
ENSG00000069849.11_4	2541	2634	2342	4822	5643	5367
ENSG00000069869.16_3	1807	1008	2005	3787	2775	1798
ENSG00000069943.10_3	325	333	329	592	582	524
ENSG00000069956.12_4	1485	1139	1948	2784	2437	1852
ENSG00000069966.18_2	608	630	585	1159	1176	1066
ENSG00000069974.16_4	516	465	562	814	813	693
ENSG00000069998.12_4	792	819	775	1298	1273	1150
ENSG00000070010.19_7	1765	1917	1723	2862	3003	2678
ENSG00000070018.9_5	1647	1450	1735	1788	1967	1541
ENSG00000070019.5_3	3	1	1	0	0	0
ENSG00000070031.4_3	1	0	1	1	2	1
ENSG00000070047.12_3	2589	2673	2552	2513	3152	2597
ENSG00000070061.15_6	1625	1772	1701	2285	2715	2369
ENSG00000070081.16_6	2049	1293	2182	4523	3897	3136
ENSG00000070087.14_4	7090	8099	6942	13731	13399	12470
ENSG00000070159.14_3	69	58	52	77	64	65
ENSG00000070182.21_6	18	11	10	11	14	14
ENSG00000070190.13_5	2	0	3	0	0	0
ENSG00000070193.4_3	2	0	0	1	4	2
ENSG00000070214.16_3	699	662	769	849	1182	1083
ENSG00000070269.14_4	453	449	486	648	701	637
ENSG00000070366.14_6	1590	1585	1446	1886	2152	1950
ENSG00000070367.16_4	1498	773	1574	2655	2171	1516
ENSG00000070371.16_4	498	575	485	834	814	676
ENSG00000070388.11_2	13	11	15	5	9	1
ENSG00000070404.10_5	3190	3509	3196	4322	4815	3917
ENSG00000070413.20_5	2122	2295	2158	3037	3354	2971
ENSG00000070423.18_4	994	937	999	1249	1364	1221
ENSG00000070444.15_3	511	560	547	1054	1180	982
ENSG00000070476.15_3	652	659	631	649	676	658
ENSG00000070495.14_3	1712	1926	1827	1481	1560	1502
ENSG00000070501.12_3	289	354	319	635	629	647
ENSG00000070526.15_4	1	0	0	0	0	0
ENSG00000070540.13_5	1069	1155	1036	1851	1858	1730
ENSG00000070601.10_5	4	0	2	2	0	0
ENSG00000070610.14_4	1428	1444	1384	1888	2137	1918
ENSG00000070614.15_4	6920	7740	6831	9810	10595	9381
ENSG00000070669.17_4	2910	3478	2964	8715	6281	5906
ENSG00000070718.12_5	883	1017	880	1296	1371	1138
ENSG00000070729.13_3	2	1	0	1	1	0
ENSG00000070731.10_3	7	6	3	7	8	13
ENSG00000070748.18_3	2	0	0	1	0	1
ENSG00000070756.16_5	21584	22876	20671	38537	37023	31554
ENSG00000070759.17_3	58	60	46	52	82	72
ENSG00000070761.8_3	810	858	757	969	998	983
ENSG00000070770.9_4	1073	1257	1068	1737	1781	1722
ENSG00000070778.13_3	1454	1659	1425	1717	1897	1582
ENSG00000070785.16_5	1027	1134	1015	1572	1688	1569
ENSG00000070808.15_4	23	26	30	32	39	29
ENSG00000070814.20_6	2434	2638	2369	2502	3131	2476
ENSG00000070831.17_7	6819	7227	6727	13386	13294	12151
ENSG00000070882.13_6	1772	1771	1791	2268	2519	2136
ENSG00000070886.12_4	8	9	8	0	0	0
ENSG00000070915.9_4	3	1	2	0	0	2
ENSG00000070950.10_4	648	488	668	810	747	608
ENSG00000070961.15_2	1224	737	1383	2198	2091	1625
ENSG00000070985.13_3	3	2	4	0	1	0
ENSG00000071051.14_4	1080	1080	951	1383	1419	1278
ENSG00000071054.16_6	6419	6754	5942	8818	10475	8563
ENSG00000071073.13_3	0	3	0	1	0	0
ENSG00000071082.11_4	10882	11188	10558	35117	25099	23930
ENSG00000071127.17_3	23450	25337	22292	44251	45068	39812
ENSG00000071189.21_3	650	419	738	1109	928	704
ENSG00000071203.9_6	0	0	0	0	0	0
ENSG00000071205.11_2	1252	1379	1170	1603	1526	1455
ENSG00000071242.12_5	2761	2734	2781	5399	5499	5427
ENSG00000071243.16_3	280	222	310	373	342	277
ENSG00000071246.11_4	386	434	387	628	793	700
ENSG00000071282.12_3	768	738	695	1500	1227	1209
ENSG00000071462.11_6	1961	2067	1787	3090	2997	2533
ENSG00000071537.14_4	2846	2773	3085	5268	5462	4387
ENSG00000071539.14_5	966	1121	972	938	1512	1304
ENSG00000071553.17_5	3009	3107	2853	4265	4850	4300
ENSG00000071564.16_7	3203	3324	3224	4548	5234	4500
ENSG00000071575.11_2	665	739	699	907	1104	984
ENSG00000071626.16_4	4136	3997	4138	6310	6549	5832
ENSG00000071655.18_5	2195	2258	2376	3460	3943	3437
ENSG00000071677.1_2	0	0	0	0	0	0
ENSG00000071794.16_4	870	505	1042	1699	1415	982
ENSG00000071859.15_3	2906	2985	2653	4548	4464	3839
ENSG00000071889.16_4	698	698	682	1495	1403	1164
ENSG00000071894.17_5	3316	3338	3151	5072	5974	5032
ENSG00000071909.18_4	16	19	14	3	8	4
ENSG00000071967.12_3	1997	2176	2103	5578	4600	4233
ENSG00000071991.8_2	0	0	0	0	0	0
ENSG00000071994.10_5	1106	1280	1175	1815	1755	1861
ENSG00000072041.17_4	19	13	22	33	53	54
ENSG00000072042.13_5	1825	1939	1720	2317	2868	2598
ENSG00000072062.13_2	2394	2773	2376	4001	4617	3851
ENSG00000072071.16_4	227	232	220	297	373	321
ENSG00000072080.11_6	1	0	0	0	0	0
ENSG00000072110.13_4	35323	37556	33023	68064	70198	58719
ENSG00000072121.16_5	686	816	716	898	1065	941
ENSG00000072133.11_3	292	221	321	496	579	393
ENSG00000072134.15_7	1534	1678	1420	1983	2073	1684
ENSG00000072135.13_4	412	449	397	719	884	721
ENSG00000072163.19_4	1099	1052	918	1975	1822	1635
ENSG00000072182.12_4	12	9	14	0	1	2
ENSG00000072195.15_2	2854	2931	2910	5232	4969	3941
ENSG00000072201.13_4	179	155	182	274	274	185
ENSG00000072210.18_5	126	164	150	231	249	247
ENSG00000072274.13_3	3858	4032	4291	9209	9936	8740
ENSG00000072310.17_4	1395	1392	1472	2398	2136	1978
ENSG00000072315.3_2	43	40	48	56	76	60
ENSG00000072364.13_3	4108	3527	4374	5327	5867	4557
ENSG00000072401.15_3	315	232	280	594	533	400
ENSG00000072415.8_6	2016	1771	2212	2592	2319	1754
ENSG00000072422.17_3	808	817	750	998	1059	1008
ENSG00000072444.10	1	0	3	2	3	2
ENSG00000072501.17_2	2064	2135	1904	2593	3664	2953
ENSG00000072506.12_3	1118	1255	1068	2103	2202	2021
ENSG00000072518.20_3	1261	1394	1269	1186	1352	1199
ENSG00000072571.20_6	478	265	563	754	937	682
ENSG00000072609.17_4	1154	1248	1268	1620	1748	1626
ENSG00000072657.8_3	3411	3081	3685	6114	5831	4316
ENSG00000072682.18_5	4161	4735	4032	6648	7942	7024
ENSG00000072694.20_3	2	0	0	0	0	0
ENSG00000072736.19_6	731	778	772	426	637	535
ENSG00000072756.17_3	503	377	540	977	882	708
ENSG00000072778.20_3	8450	8943	7872	12420	14466	12534
ENSG00000072786.13_4	1970	2084	1786	2324	2398	2026
ENSG00000072803.17_3	2782	2914	2465	3095	3222	2751
ENSG00000072818.12_5	70	82	74	96	76	64
ENSG00000072832.14_3	837	959	752	1237	1309	1112
ENSG00000072840.13_4	1598	1687	1459	1997	2189	1676
ENSG00000072849.11_4	1516	1637	1535	2054	2022	1865
ENSG00000072858.10_3	2	0	1	2	2	1
ENSG00000072864.15_4	471	545	466	855	889	780
ENSG00000072952.18_5	1927	2199	1821	4220	4134	3634
ENSG00000072954.7_3	52	47	58	93	58	68
ENSG00000072958.8_5	3101	3194	3145	4760	4906	4328
ENSG00000073008.15_4	3431	4023	3497	9189	6097	5476
ENSG00000073050.11_4	775	836	731	1227	1349	1180
ENSG00000073060.16_5	786	872	858	1243	1300	1181
ENSG00000073067.14_4	4	0	4	3	5	2
ENSG00000073111.14_5	1242	1270	1173	1226	1845	1558
ENSG00000073146.16_4	75	71	84	133	146	155
ENSG00000073150.13_4	85	54	95	171	152	154
ENSG00000073169.14_5	736	712	778	1141	1135	1080
ENSG00000073282.13_4	4	1	0	0	1	1
ENSG00000073331.18_5	333	331	340	446	499	446
ENSG00000073350.13_4	11	10	11	20	22	19
ENSG00000073417.15_5	851	898	920	1004	1388	1260
ENSG00000073464.12_6	200	239	210	193	259	210
ENSG00000073536.18_3	638	614	624	940	1020	912
ENSG00000073578.17_5	1567	1732	1567	2212	2654	2271
ENSG00000073584.20_6	2003	1865	1994	3164	3288	2675
ENSG00000073598.6_3	37	30	31	37	47	36
ENSG00000073605.18_4	337	395	363	628	570	419
ENSG00000073614.12_3	1388	1544	1480	1836	2332	1966
ENSG00000073670.14_4	26	34	35	41	39	27
ENSG00000073711.11_5	852	609	924	1488	1392	1052
ENSG00000073712.15_6	5729	5486	6334	9194	9631	8473
ENSG00000073734.10_6	1	1	0	0	0	0
ENSG00000073737.16_5	0	0	0	0	0	0
ENSG00000073754.6_4	1	0	0	0	0	0
ENSG00000073756.12_3	71	48	113	40	531	445
ENSG00000073792.15_3	4210	4387	3833	6633	5728	5067
ENSG00000073803.14_6	455	444	399	705	729	612
ENSG00000073849.15_4	83	91	77	125	107	118
ENSG00000073861.3_3	2	0	0	0	0	0
ENSG00000073905.8_4	17	12	13	22	19	14
ENSG00000073910.21_6	484	526	534	1029	894	865
ENSG00000073921.18_5	5474	5397	5524	10181	10196	8130
ENSG00000073969.18_3	1644	1735	1618	2996	3182	2835
ENSG00000074047.21_3	1547	1553	1520	1462	2270	1807
ENSG00000074054.18_6	2348	2289	2301	2567	3218	2801
ENSG00000074071.14_3	1339	1337	1213	2419	2472	2148
ENSG00000074181.9_3	3192	3333	3370	5210	5935	5021
ENSG00000074201.8_4	1436	1570	1351	3122	2803	2694
ENSG00000074211.14_3	7	13	13	13	21	14
ENSG00000074219.13_4	1189	1350	1185	1720	2167	1894
ENSG00000074266.20_4	484	468	532	591	647	570
ENSG00000074276.10_4	31	28	21	37	48	33
ENSG00000074317.11_4	12	10	5	11	16	9
ENSG00000074319.13_5	1543	1647	1464	2809	2687	2548
ENSG00000074356.17_4	1789	1880	1761	2254	2610	2113
ENSG00000074370.18_4	35	38	24	47	50	50
ENSG00000074410.14_4	848	941	787	1191	1296	1212
ENSG00000074416.14_8	4206	4643	4074	9155	7440	6496
ENSG00000074527.12_3	1327	1317	1352	3906	2396	2313
ENSG00000074582.14_6	759	802	740	1089	1239	1014
ENSG00000074590.13_3	1196	1410	1102	659	703	670
ENSG00000074603.19_6	1132	1073	1279	1686	1719	1411
ENSG00000074621.14_5	165	173	182	232	294	296
ENSG00000074657.13_5	2021	2233	2024	2373	2838	2391
ENSG00000074660.16_5	24	16	27	41	25	13
ENSG00000074695.6_3	3443	2351	3967	10040	9727	6798
ENSG00000074696.13_4	2972	3329	2972	4522	5446	5009
ENSG00000074706.13_5	12	13	15	20	13	9
ENSG00000074755.15_5	2484	2666	2305	2027	2526	2267
ENSG00000074771.3_2	0	0	1	0	0	0
ENSG00000074800.16_7	54677	56632	51676	89890	99889	88518
ENSG00000074803.19_5	4	1	6	1	0	0
ENSG00000074842.7_5	4309	4695	4148	10262	10105	9026
ENSG00000074855.11_4	335	319	364	499	530	492
ENSG00000074935.14_3	428	375	398	774	550	442
ENSG00000074964.17_4	924	1063	962	1172	1122	923
ENSG00000074966.11_3	9	8	4	2	0	0
ENSG00000075035.10_4	3	0	0	0	0	0
ENSG00000075043.18_6	7	5	6	0	0	0
ENSG00000075073.14_2	4	2	7	0	5	3
ENSG00000075089.9_3	377	315	423	725	602	490
ENSG00000075131.10_6	204	197	193	311	329	277
ENSG00000075142.13_3	1475	1564	1438	3047	2799	2623
ENSG00000075151.20_3	3687	3522	3756	6270	6632	5634
ENSG00000075188.9_4	506	507	480	880	882	917
ENSG00000075213.11_6	1644	1150	1907	3223	3283	2405
ENSG00000075218.19_4	999	1092	955	745	1442	1155
ENSG00000075223.14_3	1036	592	1144	1212	1675	1230
ENSG00000075234.17_5	802	743	746	1146	1215	1082
ENSG00000075239.13_2	1076	1057	1144	2173	2158	2042
ENSG00000075240.17_4	408	440	412	562	763	706
ENSG00000075275.16_5	119	159	121	173	169	187
ENSG00000075290.7_2	1	2	3	1	0	1
ENSG00000075292.19_4	1441	706	1716	2701	2243	1556
ENSG00000075303.13_3	192	159	185	315	360	318
ENSG00000075336.12_4	854	790	804	949	1064	967
ENSG00000075340.23_4	5	0	0	1	0	0
ENSG00000075388.4_3	0	0	0	0	0	0
ENSG00000075391.16_6	1325	1253	1302	1324	1459	1133
ENSG00000075399.14_7	664	641	650	1161	1064	970
ENSG00000075407.18_3	521	346	550	926	765	543
ENSG00000075413.18_6	2652	2725	2661	3339	3220	2871
ENSG00000075415.12_6	10587	11521	11312	21003	20551	18702
ENSG00000075420.13_3	3864	3619	3908	6405	5992	4810
ENSG00000075426.12_4	4314	4689	4295	5495	5885	5320
ENSG00000075429.8_2	1	1	0	0	0	0
ENSG00000075461.6_3	11	18	23	15	16	21
ENSG00000075539.14_4	1020	712	1216	1541	1519	1080
ENSG00000075568.17_3	1868	1975	1942	2753	2938	2437
ENSG00000075618.18_3	10326	9807	11334	19164	22966	19640
ENSG00000075624.16_6	200025	213447	205976	406888	439121	371567
ENSG00000075643.6_4	220	209	200	477	356	323
ENSG00000075651.16_4	203	205	267	440	426	379
ENSG00000075673.11_3	3	1	0	1	2	0
ENSG00000075702.18_5	713	649	589	449	963	730
ENSG00000075711.21_6	1536	1303	1638	2189	1888	1454
ENSG00000075785.12_2	6371	6733	6140	12243	12056	10624
ENSG00000075790.10_6	741	545	809	1657	1276	965
ENSG00000075826.17_4	201	185	166	372	348	303
ENSG00000075856.12_5	1743	1875	1672	1927	2215	1927
ENSG00000075884.14_5	1	1	0	0	1	0
ENSG00000075886.11_3	15	14	8	16	22	17
ENSG00000075891.21_3	1	0	0	0	0	0
ENSG00000075914.13_4	956	1025	865	1702	1470	1242
ENSG00000075945.13_3	504	489	495	967	942	809
ENSG00000075975.16_3	1760	1970	1783	2704	2833	2546
ENSG00000076003.5_3	1587	1617	1599	1910	2462	2204
ENSG00000076043.10_6	2960	3024	2838	5986	5139	4702
ENSG00000076053.10_4	866	602	990	1332	1061	851
ENSG00000076067.13_4	2885	3159	2778	5009	4997	4467
ENSG00000076108.11_6	3524	3825	3407	3391	3872	3273
ENSG00000076201.15_4	2387	2579	2394	3099	3504	2657
ENSG00000076242.14_3	1045	1086	1007	1512	1860	1666
ENSG00000076248.10_4	654	651	614	933	1108	1066
ENSG00000076258.10_3	8	13	15	16	16	14
ENSG00000076321.11_4	742	741	733	965	1185	954
ENSG00000076344.16_5	50	68	48	119	94	73
ENSG00000076351.13_6	385	416	350	578	623	575
ENSG00000076356.7_3	280	289	226	175	302	249
ENSG00000076382.17_6	1490	1684	1423	1149	2311	1911
ENSG00000076513.16_3	8113	9430	7786	14432	13033	11462
ENSG00000076554.15_5	1	0	0	0	0	0
ENSG00000076555.15_4	134	137	127	117	194	174
ENSG00000076604.15_4	1252	1333	1216	1672	1756	1699
ENSG00000076641.4_3	490	422	493	406	508	376
ENSG00000076650.6_2	455	485	426	354	377	351
ENSG00000076662.10_4	160	158	138	253	279	261
ENSG00000076685.18_5	1948	2203	1906	3696	3162	2770
ENSG00000076706.17_4	6511	6973	6449	9898	13415	11401
ENSG00000076716.9_3	158	194	167	337	356	327
ENSG00000076770.14_4	66	17	37	87	99	55
ENSG00000076826.9_2	7	2	4	6	1	0
ENSG00000076864.19_5	13	10	10	9	14	13
ENSG00000076924.12_3	1207	1216	1154	1988	2202	2055
ENSG00000076928.17_3	2257	2232	2132	3514	3939	3367
ENSG00000076944.16_5	157	131	132	221	199	169
ENSG00000076984.17_2	1109	1098	1112	1419	1468	1292
ENSG00000077009.13_2	3	4	2	0	0	1
ENSG00000077044.10_3	915	945	881	918	967	882
ENSG00000077063.11_5	213	187	202	214	297	226
ENSG00000077080.9_2	1	0	0	0	0	0
ENSG00000077092.19_5	4	4	3	5	1	2
ENSG00000077097.15_6	2701	1983	3117	5411	4876	3768
ENSG00000077147.16_6	4528	3949	5164	7781	7806	6183
ENSG00000077150.20_5	1226	1406	1196	1896	1653	1461
ENSG00000077152.11_4	558	627	601	758	1050	1021
ENSG00000077157.22_7	926	1088	980	1740	1788	1492
ENSG00000077232.18_5	2257	1705	2766	5358	4926	3753
ENSG00000077235.18_5	4243	4686	4105	4689	5827	4953
ENSG00000077238.14_5	1449	1579	1508	1775	2431	2201
ENSG00000077254.14_4	1581	1568	1669	2725	2794	2342
ENSG00000077264.15_5	15	10	13	28	32	22
ENSG00000077274.9_3	1	0	0	1	0	0
ENSG00000077279.18_5	1	0	0	0	0	0
ENSG00000077312.9_5	1317	1252	1280	2474	2555	2158
ENSG00000077327.16_4	0	1	0	1	0	0
ENSG00000077348.9_3	305	319	270	463	557	504
ENSG00000077380.15_4	3421	3330	3522	6354	6541	5521
ENSG00000077420.16_4	9	6	9	7	13	11
ENSG00000077454.16_4	996	985	1030	1523	1721	1346
ENSG00000077458.13_3	289	160	272	371	390	251
ENSG00000077463.15_6	612	578	614	828	882	781
ENSG00000077498.9_3	2	0	1	1	1	0
ENSG00000077514.8_5	540	571	580	585	834	709
ENSG00000077522.13_3	2	1	1	0	0	0
ENSG00000077549.18_5	7256	7808	7083	13935	15006	13498
ENSG00000077585.14_5	251	290	236	647	640	572
ENSG00000077616.11_5	183	82	174	18	22	11
ENSG00000077684.16_4	1167	1196	1192	1388	1289	1150
ENSG00000077713.19_4	587	570	558	789	805	711
ENSG00000077721.16_3	1798	1862	1729	3809	3853	3657
ENSG00000077782.20_5	8167	8461	7805	11946	11335	10353
ENSG00000077800.13_5	1	0	0	0	0	1
ENSG00000077935.17_3	4	3	7	1	4	3
ENSG00000077942.19_6	4237	4753	4051	6558	6685	6157
ENSG00000077943.8_3	87	84	59	210	201	164
ENSG00000077984.6_3	3	0	2	0	2	0
ENSG00000078018.19_6	54	59	89	125	134	87
ENSG00000078043.16_6	603	609	650	858	848	722
ENSG00000078053.17_4	395	383	398	674	685	632
ENSG00000078061.13_3	1447	1519	1386	2550	2534	2246
ENSG00000078070.13_5	584	614	555	873	841	717
ENSG00000078081.8_4	3	1	0	3	1	3
ENSG00000078098.14_5	1753	1039	1928	3655	3277	2265
ENSG00000078114.18_3	3	0	2	2	1	0
ENSG00000078124.12_4	272	284	369	518	527	452
ENSG00000078140.14_4	1925	1845	1915	2740	2838	2575
ENSG00000078142.13_4	981	947	1052	2079	1812	1545
ENSG00000078177.14_4	100	39	120	184	168	126
ENSG00000078237.7_4	550	501	540	1028	921	820
ENSG00000078246.17_4	1269	1334	1140	2052	2145	1772
ENSG00000078269.15_5	2687	2918	2494	3436	3806	3054
ENSG00000078295.16_3	1	1	0	1	0	0
ENSG00000078304.19_6	2346	2203	2482	3879	3816	3511
ENSG00000078319.9_5	264	314	222	435	438	424
ENSG00000078328.20_4	6	0	0	3	0	0
ENSG00000078369.18_3	13552	14970	13227	22273	24095	21798
ENSG00000078399.18_4	10	11	7	4	15	3
ENSG00000078401.7_3	378	348	327	344	366	297
ENSG00000078403.17_5	1148	1148	1180	1130	1339	1096
ENSG00000078487.17_4	46	53	58	86	101	78
ENSG00000078549.14_7	1	0	3	0	0	0
ENSG00000078579.9_4	11	6	11	13	10	6
ENSG00000078589.13_3	1	0	0	0	0	0
ENSG00000078596.11_3	0	0	0	0	0	1
ENSG00000078618.21_3	4611	4782	4550	8172	8419	7146
ENSG00000078668.14_4	2224	2260	2164	3753	3847	3727
ENSG00000078674.17_4	1363	803	1597	2895	2373	1676
ENSG00000078687.17_5	471	502	490	529	599	460
ENSG00000078699.21_3	605	653	601	751	818	748
ENSG00000078725.13_3	2	1	1	1	0	2
ENSG00000078747.15_4	3338	3335	3404	5515	5348	4577
ENSG00000078795.16_4	102	93	108	125	121	98
ENSG00000078804.13_4	870	942	729	1750	1820	1499
ENSG00000078808.17_4	6293	6409	6229	11314	11823	10257
ENSG00000078814.15_4	48	57	46	63	78	57
ENSG00000078898.7_3	1	0	0	0	0	0
ENSG00000078900.15_5	11	8	10	11	12	6
ENSG00000078902.16_4	1681	1747	1632	2349	2218	1973
ENSG00000078967.13_4	200	205	198	445	318	292
ENSG00000079101.16_3	2	1	6	5	7	5
ENSG00000079102.16_7	310	296	326	329	288	265
ENSG00000079112.10_5	4	2	0	2	1	2
ENSG00000079134.12_4	450	326	502	824	807	550
ENSG00000079150.18_5	683	559	782	1627	1701	1606
ENSG00000079156.17_4	342	332	342	337	413	327
ENSG00000079215.14_4	25	24	21	6	4	5
ENSG00000079246.16_4	8242	8988	8165	12757	15047	14021
ENSG00000079257.8_4	533	473	552	1345	1491	1390
ENSG00000079263.19_4	38	41	34	33	45	22
ENSG00000079277.21_7	643	698	663	1135	1217	1096
ENSG00000079308.19_7	6121	6970	5906	7400	10003	7717
ENSG00000079313.15_5	961	879	1022	1119	1346	1116
ENSG00000079332.15_6	4071	4321	4196	7085	7577	6917
ENSG00000079335.20_6	191	199	201	80	99	96
ENSG00000079337.16_6	105	107	106	154	203	163
ENSG00000079385.22_5	2	1	1	10	3	7
ENSG00000079387.14_6	770	774	862	699	875	787
ENSG00000079393.20_6	4	0	1	0	0	0
ENSG00000079432.7_6	2709	2648	2692	3228	3648	2983
ENSG00000079435.10_5	124	131	122	185	182	185
ENSG00000079459.13_4	1704	1925	1714	3386	3485	3196
ENSG00000079462.7_5	417	445	406	781	823	798
ENSG00000079482.13_4	306	296	244	441	452	376
ENSG00000079557.5_3	2	0	0	0	0	0
ENSG00000079616.12_2	1310	1341	1276	1172	1940	1623
ENSG00000079689.14_3	0	0	0	0	0	0
ENSG00000079691.18_6	91	112	104	184	166	178
ENSG00000079739.17_5	1464	1472	1349	2634	2759	2514
ENSG00000079785.15_4	2862	2745	3163	5705	5766	4860
ENSG00000079805.16_5	3760	3834	3767	5690	6369	5493
ENSG00000079819.19_6	6247	6009	6065	15713	13510	10979
ENSG00000079841.18_4	62	49	45	80	74	42
ENSG00000079931.15_3	742	848	771	1554	1559	1459
ENSG00000079950.14_3	1021	895	1023	1945	1901	1428
ENSG00000079974.17_3	543	642	531	980	937	916
ENSG00000079999.14_4	1693	1713	1705	2523	2656	2443
ENSG00000080007.8_3	15	9	12	1	3	0
ENSG00000080031.10_5	38	47	28	39	22	8
ENSG00000080166.16_6	5	0	0	1	0	2
ENSG00000080189.15_5	930	1046	934	1824	1840	1622
ENSG00000080200.10_4	441	261	497	798	785	555
ENSG00000080224.17_5	2	0	3	0	0	1
ENSG00000080293.9_4	2	0	0	0	0	0
ENSG00000080298.15_5	106	85	127	139	138	89
ENSG00000080345.17_6	966	400	887	1823	1347	921
ENSG00000080371.6_3	1302	1359	1486	2124	2017	1707
ENSG00000080493.17_6	1162	888	1355	1241	2019	1688
ENSG00000080503.24_6	1297	1307	1413	1967	2218	1820
ENSG00000080511.4_3	0	0	0	2	1	0
ENSG00000080546.13_3	348	326	350	657	566	520
ENSG00000080561.13_3	53	68	54	122	89	99
ENSG00000080572.12_2	0	0	0	0	0	0
ENSG00000080573.7_3	456	480	424	654	887	812
ENSG00000080603.17_6	1789	1904	1754	1691	2115	1723
ENSG00000080608.10_3	1404	1092	1511	2652	2141	1583
ENSG00000080618.16_5	0	2	2	2	3	1
ENSG00000080644.16_6	17	16	15	3	3	1
ENSG00000080709.15_5	178	193	189	403	398	332
ENSG00000080802.18_3	816	734	805	844	834	746
ENSG00000080815.19_5	1706	1826	1523	2301	2468	2168
ENSG00000080819.9_6	643	674	680	960	1097	939
ENSG00000080822.17_6	1044	990	1080	1772	1805	1775
ENSG00000080823.23_4	1225	1306	1188	2123	1733	1410
ENSG00000080824.18_3	42135	34624	48067	54546	51729	41217
ENSG00000080839.11_3	313	269	368	389	551	401
ENSG00000080845.17_6	3882	4248	3606	5687	5648	4501
ENSG00000080854.14_4	1	2	4	2	6	3
ENSG00000080910.13_5	0	0	0	1	0	0
ENSG00000080947.15_3	146	153	162	300	330	241
ENSG00000080986.13_3	513	455	572	618	965	780
ENSG00000081014.11_4	715	613	836	872	772	627
ENSG00000081019.13_5	380	412	478	542	510	442
ENSG00000081026.19_4	386	365	399	356	435	385
ENSG00000081041.9_3	46	50	62	3	53	47
ENSG00000081051.7_3	10	19	14	21	20	24
ENSG00000081052.12_3	14	7	10	6	5	5
ENSG00000081059.20_4	204	263	208	185	278	198
ENSG00000081087.15_4	707	513	776	1296	1213	944
ENSG00000081138.14_4	1	0	0	0	0	1
ENSG00000081148.12_3	28	13	21	13	18	12
ENSG00000081154.11_2	2436	2001	2475	4876	4141	3321
ENSG00000081177.18_3	517	553	527	783	895	876
ENSG00000081181.8_3	523	523	459	1002	868	822
ENSG00000081189.15_7	109	104	117	73	119	102
ENSG00000081237.20_5	2	2	2	1	1	0
ENSG00000081248.11_3	5	1	0	0	0	0
ENSG00000081277.12_3	8	9	6	4	15	4
ENSG00000081307.12_4	980	803	958	1838	1771	1344
ENSG00000081320.11_4	973	950	1076	1573	1251	1143
ENSG00000081377.16_4	1160	1223	1201	1460	1502	1305
ENSG00000081386.12_2	255	200	253	323	341	291
ENSG00000081479.15_5	4	2	1	1	0	0
ENSG00000081665.14_5	144	135	147	234	249	175
ENSG00000081692.12_3	323	390	322	610	553	492
ENSG00000081721.11_2	753	712	684	878	893	769
ENSG00000081760.17_4	946	1016	927	1547	1712	1565
ENSG00000081791.9_6	1088	1142	1094	1935	2047	1841
ENSG00000081800.9_3	0	1	0	0	0	0
ENSG00000081803.16_6	9	13	14	18	24	25
ENSG00000081818.3_2	2	2	6	5	7	3
ENSG00000081842.13	1	1	0	1	4	3
ENSG00000081853.15_4	2103	2130	2033	4374	4343	3796
ENSG00000081870.11_2	529	540	521	1040	1044	942
ENSG00000081913.14_4	346	426	339	352	340	344
ENSG00000081923.14_7	3336	3417	3500	6643	4028	3019
ENSG00000081985.11_5	11	10	15	4	5	4
ENSG00000082014.16_4	1521	1510	1378	2210	2320	2022
ENSG00000082068.8_2	776	765	686	1155	1111	1077
ENSG00000082074.18_8	8	5	2	0	0	0
ENSG00000082126.18_5	156	200	182	264	207	177
ENSG00000082146.13_4	762	801	801	1420	1266	1239
ENSG00000082153.18_5	5290	4757	6130	13195	12486	9859
ENSG00000082175.14_2	0	0	1	2	0	0
ENSG00000082196.20_3	16	15	14	17	14	11
ENSG00000082212.13_6	1251	1227	1199	1613	1691	1432
ENSG00000082213.18_5	786	736	807	920	951	925
ENSG00000082258.13_4	1035	644	1075	1201	1083	722
ENSG00000082269.16_4	185	91	190	264	247	165
ENSG00000082293.13_5	3	1	0	1	0	1
ENSG00000082397.17_7	1052	1094	1088	1612	2147	1732
ENSG00000082438.16_6	140	88	169	321	212	143
ENSG00000082458.12_4	674	654	614	859	997	864
ENSG00000082482.13_7	750	824	740	952	1040	911
ENSG00000082497.12_3	26	16	13	16	22	13
ENSG00000082512.15_3	569	528	568	1013	997	866
ENSG00000082515.18_4	927	946	849	1237	1290	1203
ENSG00000082516.9_3	1013	1162	1078	1097	1247	1186
ENSG00000082556.11_4	1	0	0	0	0	0
ENSG00000082641.16_6	7029	7658	6550	11075	11917	10072
ENSG00000082684.15_6	5	1	1	0	0	0
ENSG00000082701.15_5	1690	1617	1812	2342	2376	2063
ENSG00000082781.12_4	4633	4925	4478	6272	8275	6907
ENSG00000082805.20_6	2005	2226	1925	2493	2915	2430
ENSG00000082898.16_2	4732	3787	5482	6681	7327	5742
ENSG00000082929.8_5	4	3	1	3	3	1
ENSG00000082996.19_6	363	243	357	787	658	579
ENSG00000083067.22_4	14	9	3	7	7	6
ENSG00000083093.9_4	305	271	314	364	373	299
ENSG00000083097.14_5	748	541	819	1246	1270	871
ENSG00000083099.11_3	758	769	828	1282	1322	1229
ENSG00000083123.15_3	323	310	295	584	588	537
ENSG00000083168.11_6	1312	1296	1265	1452	1785	1433
ENSG00000083223.18_4	660	404	690	1016	929	573
ENSG00000083290.20_4	462	460	437	776	725	692
ENSG00000083307.12_5	4	0	0	0	0	0
ENSG00000083312.17_2	4355	3351	4897	8152	8154	6175
ENSG00000083444.17_4	12126	13206	11467	22984	25045	21215
ENSG00000083454.22_5	58	62	61	96	95	91
ENSG00000083457.12_3	873	981	883	1636	1555	1495
ENSG00000083520.15_3	943	568	1021	2063	1763	1296
ENSG00000083535.16_4	263	112	240	614	430	304
ENSG00000083544.14_5	197	123	216	332	284	230
ENSG00000083622.8_6	0	0	0	0	0	0
ENSG00000083635.8_4	416	412	440	500	556	473
ENSG00000083642.19_3	665	389	694	927	864	609
ENSG00000083720.13_3	944	975	949	1805	1745	1479
ENSG00000083750.12_6	257	316	289	553	511	488
ENSG00000083782.8_3	1	0	0	1	2	2
ENSG00000083799.17_6	1527	1568	1651	1760	1577	1269
ENSG00000083807.10_6	136	127	127	202	193	181
ENSG00000083812.12_4	352	400	403	324	395	320
ENSG00000083814.13_4	229	250	224	244	232	265
ENSG00000083817.9_3	171	158	166	167	177	149
ENSG00000083828.16_5	274	285	275	315	279	271
ENSG00000083838.15_3	208	197	193	253	259	230
ENSG00000083844.10_5	603	752	622	552	569	511
ENSG00000083845.9_4	10263	10421	9602	30074	23094	22810
ENSG00000083857.14_5	14576	14129	14575	23133	27061	22445
ENSG00000083896.12_3	1910	1610	1975	2271	2243	1730
ENSG00000083937.9_3	584	533	737	1305	1136	982
ENSG00000084070.12_5	1671	1890	1819	1921	2387	2077
ENSG00000084072.16_3	1043	1131	1031	1655	1680	1511
ENSG00000084073.9_3	1879	1816	2020	2550	2906	2408
ENSG00000084090.13_4	3097	3559	3155	4682	5342	5052
ENSG00000084092.7_3	549	580	609	926	936	917
ENSG00000084093.17_3	1065	911	1197	1614	1688	1287
ENSG00000084110.11_3	2	3	3	1	6	2
ENSG00000084112.15_5	5634	6545	5296	7505	7355	6287
ENSG00000084207.17_4	6868	7109	6560	18944	17612	16479
ENSG00000084234.17_5	8628	9408	8042	17041	18686	16512
ENSG00000084444.14_4	245	268	249	331	337	323
ENSG00000084453.16_4	2	2	0	0	0	0
ENSG00000084463.8_6	1911	2120	1776	2446	3012	2548
ENSG00000084623.11_2	5690	6071	5614	11693	11030	10233
ENSG00000084628.10_3	2	4	3	2	2	2
ENSG00000084636.18_5	5692	6022	5629	7494	9596	8379
ENSG00000084652.16_3	3887	4436	4020	6317	6581	5896
ENSG00000084674.14_3	1	0	1	3	0	3
ENSG00000084676.15_3	699	640	739	756	863	710
ENSG00000084693.16_4	1181	1224	1192	2739	2513	2346
ENSG00000084710.14_3	58	57	47	43	85	54
ENSG00000084731.15_4	841	849	821	1433	1535	1321
ENSG00000084733.11_3	2986	3040	3179	4982	5203	4360
ENSG00000084734.9_4	6	4	10	10	11	2
ENSG00000084754.12_5	4182	4450	3965	8163	8700	8071
ENSG00000084764.11_5	650	655	569	1100	1096	936
ENSG00000084774.14_5	2777	3036	2722	3167	3902	3135
ENSG00000085063.16_5	11269	12416	11017	26343	28983	26346
ENSG00000085117.12_5	1399	1533	1241	2741	2789	2483
ENSG00000085185.15_5	443	410	373	434	547	418
ENSG00000085224.22_5	1042	428	1095	2763	2026	1217
ENSG00000085231.14_4	586	432	535	955	712	622
ENSG00000085265.11_3	2	0	0	0	0	0
ENSG00000085274.15_2	476	387	518	606	575	457
ENSG00000085276.18_6	413	313	411	465	584	369
ENSG00000085365.18_3	574	422	591	1487	1238	881
ENSG00000085377.14_4	1045	1165	1040	1774	1921	1849
ENSG00000085382.12_4	242	188	287	420	420	334
ENSG00000085415.16_5	807	846	889	1441	1344	1212
ENSG00000085433.15_6	635	644	660	873	1005	803
ENSG00000085449.15_5	1799	1621	1969	3079	2989	2527
ENSG00000085465.12_2	81	76	76	46	47	40
ENSG00000085491.17_4	1073	908	1134	2021	1912	1522
ENSG00000085511.20_4	851	866	852	720	990	778
ENSG00000085514.16_6	43	37	52	60	44	61
ENSG00000085552.17_3	4	2	2	0	2	1
ENSG00000085563.14_5	55	36	50	45	58	42
ENSG00000085644.13_2	387	395	462	562	659	515
ENSG00000085662.14_3	3330	3485	3154	6012	6007	5579
ENSG00000085719.13_4	1534	1561	1584	3000	3399	2916
ENSG00000085721.12_3	1451	1415	1478	1627	1867	1576
ENSG00000085733.16_3	11344	12341	11100	22392	22473	20088
ENSG00000085741.13_3	0	1	0	1	0	1
ENSG00000085760.14_2	681	575	713	1061	1019	820
ENSG00000085788.13_6	1255	1310	1245	1975	2155	1892
ENSG00000085831.15_6	70	67	66	36	27	26
ENSG00000085832.17_6	934	864	1064	1984	1907	1548
ENSG00000085840.13_3	278	307	246	192	362	357
ENSG00000085871.9_3	193	229	191	382	413	344
ENSG00000085872.15_5	1576	1630	1464	1537	1867	1453
ENSG00000085978.22_4	982	1133	984	1322	1494	1321
ENSG00000085982.13_4	1343	1343	1285	1841	1894	1643
ENSG00000085998.14_3	2014	2189	2065	3464	3577	3179
ENSG00000085999.13_5	363	360	361	322	472	394
ENSG00000086015.21_3	2523	2886	2492	3007	3370	2842
ENSG00000086061.16_3	7867	7900	7991	8164	9020	7980
ENSG00000086062.12_2	2214	2485	2204	3520	3910	3619
ENSG00000086065.14_3	1449	1326	1409	3113	2854	2515
ENSG00000086102.19_3	1524	1618	1485	1768	1896	1672
ENSG00000086159.13_3	0	2	0	1	2	1
ENSG00000086189.10_4	1085	997	1052	1720	1540	1415
ENSG00000086200.16_6	557	569	678	751	925	750
ENSG00000086205.18_4	0	0	0	0	0	0
ENSG00000086232.13_5	3725	3981	3631	5314	5882	5410
ENSG00000086288.11_5	2	0	0	0	0	0
ENSG00000086289.12_5	5	6	2	6	4	3
ENSG00000086300.15_2	1	0	1	1	0	0
ENSG00000086475.15_3	1495	1625	1521	2014	2374	2142
ENSG00000086504.16_4	2060	2160	1997	4307	4089	3969
ENSG00000086506.3_3	4	1	2	5	7	6
ENSG00000086544.3_3	757	804	719	814	775	756
ENSG00000086548.9_4	2	0	0	0	0	0
ENSG00000086570.12_4	12	12	10	18	28	15
ENSG00000086589.12_4	1134	1168	1067	1318	1481	1405
ENSG00000086598.11_3	8025	8594	8059	11559	12148	11083
ENSG00000086619.13_2	65	56	70	149	166	105
ENSG00000086666.19_6	1540	1444	1559	2837	2609	1909
ENSG00000086696.11_4	18	19	24	84	91	110
ENSG00000086712.13_4	374	353	397	556	511	441
ENSG00000086717.18_5	0	0	1	0	0	0
ENSG00000086730.17_6	88	74	98	38	40	41
ENSG00000086758.16_5	7005	7580	6452	8907	10776	9354
ENSG00000086827.9_4	625	644	669	869	1106	976
ENSG00000086848.15_5	465	493	461	608	772	690
ENSG00000086967.10_3	4	1	1	5	1	2
ENSG00000086991.13_3	87	92	113	107	138	125
ENSG00000087008.16_3	637	697	698	951	1012	905
ENSG00000087053.18_4	1399	1404	1588	2020	2225	2069
ENSG00000087074.8_4	6667	7063	6220	5135	4376	3631
ENSG00000087076.9_4	60	75	68	132	145	94
ENSG00000087077.14_4	3415	3355	3279	6101	5708	5099
ENSG00000087085.15_6	19	19	31	23	20	14
ENSG00000087086.15_4	70256	72663	69035	167674	132160	131614
ENSG00000087087.20_5	3865	3900	3701	4409	5402	4750
ENSG00000087088.20_5	3344	3487	3076	5833	5916	5010
ENSG00000087095.13_4	1218	1186	1128	1788	1676	1554
ENSG00000087111.21_4	2171	2187	2078	3594	3756	3332
ENSG00000087116.16_5	5517	6060	5644	8331	10251	9127
ENSG00000087128.10_3	0	0	0	0	0	0
ENSG00000087152.15_2	2154	2323	2125	2692	3227	2812
ENSG00000087157.19_4	893	984	844	1390	1483	1328
ENSG00000087191.13_4	3153	3170	2857	4959	5516	5002
ENSG00000087206.17_5	831	893	781	1137	1061	945
ENSG00000087237.12_4	14	8	4	13	9	13
ENSG00000087245.13_5	13807	14824	13012	25442	30509	27670
ENSG00000087250.8_2	2	1	2	1	3	1
ENSG00000087253.13_4	332	272	318	519	526	444
ENSG00000087258.15_5	7	12	4	18	31	18
ENSG00000087263.16_2	1640	1807	1580	2537	2688	2406
ENSG00000087266.17_7	1598	1665	1521	2259	2433	2038
ENSG00000087269.16_3	1245	1326	1168	1887	1874	1620
ENSG00000087274.17_6	9284	9757	8910	14155	14851	12700
ENSG00000087299.12_3	132	130	147	194	223	194
ENSG00000087301.9_4	75	60	77	115	141	101
ENSG00000087302.9_4	3342	3244	3379	7925	6913	6288
ENSG00000087303.18_4	5490	5817	5372	12893	10935	9282
ENSG00000087338.5_3	297	259	349	478	490	417
ENSG00000087365.15_5	6307	6762	5895	8806	9995	8616
ENSG00000087448.11_4	1089	1081	1126	1415	1618	1421
ENSG00000087460.25_7	25608	27232	23309	45704	44909	39518
ENSG00000087470.17_6	1425	1267	1638	3017	2896	2131
ENSG00000087494.15_3	11	17	24	21	17	23
ENSG00000087495.17_4	5	0	2	0	0	0
ENSG00000087502.18_4	970	553	930	2066	1640	1205
ENSG00000087510.7_3	4	0	4	3	4	7
ENSG00000087586.17_2	1564	1680	1524	2631	3238	2930
ENSG00000087589.16_2	504	529	510	1328	884	888
ENSG00000087842.11_3	126	124	113	267	268	279
ENSG00000087884.14_6	271	255	232	537	493	494
ENSG00000087903.13_5	258	329	299	280	268	238
ENSG00000087995.15_2	543	540	515	726	697	686
ENSG00000088002.11_2	2	1	1	5	3	4
ENSG00000088035.18_5	208	157	236	321	363	290
ENSG00000088038.19_5	1398	1299	1269	1731	1953	1576
ENSG00000088053.11_3	4	3	3	0	1	1
ENSG00000088179.9_6	266	170	236	375	327	286
ENSG00000088205.13_3	2011	1587	2158	3094	3151	2316
ENSG00000088247.17_4	5634	6101	5492	7631	9117	7432
ENSG00000088256.9_3	2727	2624	2753	4083	4593	3884
ENSG00000088280.19_4	883	977	888	1076	1164	1129
ENSG00000088298.13_3	707	732	653	1524	1353	1194
ENSG00000088305.18_3	244	266	248	244	276	210
ENSG00000088320.4_3	1	0	1	0	0	0
ENSG00000088325.16_3	3050	3288	2994	2786	4939	4088
ENSG00000088340.16_5	239	199	239	409	351	347
ENSG00000088356.6_3	675	663	613	879	825	741
ENSG00000088367.22_6	1162	1258	1091	1667	1889	1630
ENSG00000088386.17_4	3	1	1	2	1	0
ENSG00000088387.19_5	434	415	412	557	555	471
ENSG00000088448.14_4	1103	947	1156	1521	1567	1319
ENSG00000088451.11_3	379	248	348	461	403	318
ENSG00000088538.13_3	49	55	42	43	81	51
ENSG00000088543.15_3	315	419	308	565	597	502
ENSG00000088682.14_4	848	818	830	1240	1259	1200
ENSG00000088726.16_5	4	5	1	7	5	5
ENSG00000088727.12_4	138	156	145	235	233	203
ENSG00000088756.12_3	137	73	142	295	337	311
ENSG00000088766.11_4	382	398	391	594	562	539
ENSG00000088782.4_2	0	0	0	0	0	0
ENSG00000088808.17_6	399	451	395	570	569	511
ENSG00000088812.18_4	2249	2632	2381	3366	3827	3465
ENSG00000088826.18_4	748	742	720	841	986	924
ENSG00000088827.12_2	5	0	1	0	0	0
ENSG00000088832.17_4	7350	8136	7152	13965	14621	13786
ENSG00000088833.17_4	2422	2557	2286	3355	3700	3199
ENSG00000088836.14_7	60	76	57	114	112	100
ENSG00000088854.12_3	1195	1274	1209	1662	1806	1518
ENSG00000088876.11_3	515	523	423	455	481	458
ENSG00000088881.20_4	46	38	44	92	72	61
ENSG00000088882.8_3	217	228	206	335	388	349
ENSG00000088888.18_3	2592	3041	2627	4304	5121	4562
ENSG00000088899.15_3	315	316	306	567	434	418
ENSG00000088926.13_3	1	1	0	0	0	1
ENSG00000088930.8_3	2919	2931	2718	4361	4814	4241
ENSG00000088970.16_6	212	178	250	464	384	302
ENSG00000088986.11_5	5174	5481	4820	11780	12030	11267
ENSG00000088992.18_3	4	3	0	3	1	4
ENSG00000089006.16_3	2382	2451	2447	3835	3948	3770
ENSG00000089009.15_3	23572	23459	22397	55629	44806	41034
ENSG00000089012.14_3	1	0	0	0	0	0
ENSG00000089022.14_3	865	955	886	1079	1086	1019
ENSG00000089041.17_4	20	28	15	51	45	49
ENSG00000089048.14_2	477	204	418	754	497	345
ENSG00000089050.16_4	424	390	391	588	727	681
ENSG00000089053.13_3	3470	3751	3438	5258	5950	5677
ENSG00000089057.15_5	1372	1458	1311	1481	1730	1551
ENSG00000089060.11_4	521	521	479	667	645	608
ENSG00000089063.15_4	2189	2167	2214	5609	5290	4455
ENSG00000089091.16_4	89	75	87	78	103	73
ENSG00000089094.19_4	1002	1076	982	1161	1359	1186
ENSG00000089101.18_5	4	0	0	3	3	1
ENSG00000089116.4_3	1	0	0	0	0	0
ENSG00000089123.16_4	187	177	167	241	236	197
ENSG00000089127.13_5	2	0	2	1	0	0
ENSG00000089154.11_3	5154	5773	5027	6472	7971	7087
ENSG00000089157.16_5	48005	50345	48672	100728	85774	80847
ENSG00000089159.16_6	6596	7138	6118	8103	9291	7201
ENSG00000089163.4_2	18	13	19	34	27	37
ENSG00000089169.15_4	5	0	1	1	0	1
ENSG00000089177.18_3	309	294	310	459	472	360
ENSG00000089195.15_3	565	555	538	730	806	651
ENSG00000089199.10_5	11	2	4	9	7	5
ENSG00000089220.5_3	4235	4461	4440	9316	9480	8651
ENSG00000089225.19_2	1024	1061	1065	1113	1788	1626
ENSG00000089234.16_4	803	853	857	917	911	846
ENSG00000089248.7_4	2892	3232	2698	4990	5091	4697
ENSG00000089250.19_5	2	1	0	1	0	1
ENSG00000089280.18_2	10249	10505	9110	14889	19206	15693
ENSG00000089289.16_3	842	818	780	1844	1821	1571
ENSG00000089327.14_4	3532	3765	3046	5888	6905	5460
ENSG00000089335.21_5	419	280	404	752	714	583
ENSG00000089351.14_4	2005	2070	1925	2871	2806	2503
ENSG00000089356.18_5	0	0	0	0	0	0
ENSG00000089472.16_5	704	777	673	1426	1652	1469
ENSG00000089486.17_4	810	897	817	1649	1623	1390
ENSG00000089505.17_4	25	14	25	54	48	43
ENSG00000089558.9_6	3	3	2	0	4	5
ENSG00000089597.18_4	16223	17998	15470	23628	29937	26178
ENSG00000089639.11_4	539	480	546	637	677	561
ENSG00000089682.16_5	146	128	197	282	302	245
ENSG00000089685.15_5	2501	2678	2413	2472	4075	3852
ENSG00000089692.9_4	48	34	42	15	22	24
ENSG00000089693.10_3	8236	8165	7824	12006	13328	11537
ENSG00000089723.10_3	107	96	100	106	141	101
ENSG00000089737.17_4	4913	5119	4564	5930	6417	5691
ENSG00000089775.11_2	250	254	278	435	446	406
ENSG00000089818.18_4	1089	1242	1103	1372	1441	1250
ENSG00000089820.15_5	582	615	563	1201	1126	1043
ENSG00000089847.12_6	24	31	19	25	33	26
ENSG00000089876.11_6	970	1028	951	1167	1307	1199
ENSG00000089902.10_4	1184	1332	1232	1392	1612	1380
ENSG00000089916.17_5	1468	1282	1548	1844	1838	1420
ENSG00000090006.17_4	2502	2378	2772	5613	5411	5031
ENSG00000090013.10_3	586	635	586	1663	1498	1415
ENSG00000090020.11_3	1483	1601	1423	2189	2445	1906
ENSG00000090054.15_4	2316	2263	2399	3261	3711	3011
ENSG00000090060.18_5	3308	2603	3926	5689	5308	4211
ENSG00000090061.17_4	1261	1374	1184	1825	1922	1667
ENSG00000090097.21_6	2564	2677	2455	4629	4627	4054
ENSG00000090104.12_3	1	0	1	0	1	0
ENSG00000090238.11_3	247	215	232	629	546	458
ENSG00000090263.16_5	514	539	469	1153	987	1001
ENSG00000090266.13_6	1335	1419	1312	2702	2490	2350
ENSG00000090273.14_4	5215	5166	4776	5903	6476	5606
ENSG00000090316.16_4	2105	2229	2052	3442	3489	3150
ENSG00000090339.9_3	762	848	664	1902	1047	953
ENSG00000090372.15_4	3408	3337	3313	3843	4332	3876
ENSG00000090376.10_3	133	110	123	164	198	180
ENSG00000090382.6_2	1	0	1	0	0	0
ENSG00000090402.8_3	0	0	0	0	0	0
ENSG00000090432.7_3	1136	1198	1120	1444	1647	1418
ENSG00000090447.12_3	236	226	230	252	278	209
ENSG00000090470.15_6	624	778	692	813	890	858
ENSG00000090487.11_3	1302	1452	1437	2502	2453	2371
ENSG00000090512.11_5	1	0	0	0	0	0
ENSG00000090520.11_3	1647	1660	1552	2488	2627	2238
ENSG00000090530.10_4	3972	4491	3757	6282	6308	5345
ENSG00000090534.20_7	2	1	1	2	1	2
ENSG00000090539.15_4	11	14	8	16	12	16
ENSG00000090554.13_4	47	54	39	89	75	66
ENSG00000090565.16_7	1294	1352	1372	2421	2447	2183
ENSG00000090581.10_4	1165	1212	1137	1838	1873	1664
ENSG00000090612.21_6	215	171	288	496	418	275
ENSG00000090615.15_5	3469	3874	3609	4879	5407	4750
ENSG00000090621.14_5	4639	5039	4349	7649	7663	6822
ENSG00000090659.18_6	1	2	1	0	3	1
ENSG00000090661.12_4	118	115	142	229	219	199
ENSG00000090674.16_4	373	410	358	473	545	461
ENSG00000090686.15_2	1408	1384	1469	2367	2558	2162
ENSG00000090776.6_3	1122	1205	1067	2124	2015	1761
ENSG00000090857.13_4	1344	1451	1273	1785	2358	1993
ENSG00000090861.15_3	5955	6754	5639	10680	9295	7817
ENSG00000090863.11_3	7035	7917	6703	11205	13585	11818
ENSG00000090889.12_3	1178	1230	994	834	1512	1388
ENSG00000090905.19_4	3258	3056	3320	3982	4372	3554
ENSG00000090924.15_5	2619	2764	2508	3273	4097	3475
ENSG00000090932.10_2	9	11	13	22	23	26
ENSG00000090971.5_3	583	573	600	1305	1226	1166
ENSG00000090975.12_3	1018	956	956	926	1426	1260
ENSG00000090989.18_4	765	636	888	1578	1497	1182
ENSG00000091009.8_4	740	655	853	908	967	807
ENSG00000091010.6_5	3	4	7	4	2	4
ENSG00000091039.17_5	1114	600	1265	2232	2049	1312
ENSG00000091073.19_3	337	303	281	446	504	411
ENSG00000091106.19_3	39	35	34	27	22	16
ENSG00000091127.14_3	614	562	572	742	741	614
ENSG00000091128.13_7	23	19	27	18	28	25
ENSG00000091129.20_7	22	15	27	30	18	13
ENSG00000091136.14_4	15193	15356	14782	22102	27912	25525
ENSG00000091137.13_4	9	5	7	8	14	11
ENSG00000091138.12_4	1	0	0	0	0	0
ENSG00000091140.14_3	2289	2035	2381	4362	4030	3402
ENSG00000091157.13_4	562	592	575	624	760	653
ENSG00000091164.13_4	1987	2073	1943	3154	3098	2951
ENSG00000091181.19_2	0	1	2	0	0	0
ENSG00000091262.15_2	115	111	119	137	131	128
ENSG00000091317.8_3	2518	2640	2717	4218	5107	4573
ENSG00000091409.15_5	2041	2315	1977	2343	3710	2675
ENSG00000091428.18_3	88	112	92	123	144	106
ENSG00000091436.17_3	2775	2303	3080	7116	6040	4539
ENSG00000091482.8_5	0	0	0	0	0	0
ENSG00000091483.6_2	2173	2229	2129	3715	4040	3612
ENSG00000091490.11_5	1638	1781	1563	3057	2930	2639
ENSG00000091513.16_5	4	7	3	4	7	4
ENSG00000091527.15_3	6116	6763	6080	10619	9671	8684
ENSG00000091536.19_6	28	17	17	19	18	12
ENSG00000091542.9_3	1708	1959	1698	2514	2655	2341
ENSG00000091583.11_4	0	0	1	0	2	0
ENSG00000091592.16_5	2718	2959	2599	5720	4763	3947
ENSG00000091622.16_4	456	508	446	683	767	589
ENSG00000091640.8_3	1405	1500	1265	2829	2897	2540
ENSG00000091651.9_4	635	695	650	694	949	854
ENSG00000091656.18_7	732	708	785	555	755	610
ENSG00000091664.8_3	0	0	0	0	0	0
ENSG00000091704.10_5	3	1	3	2	0	1
ENSG00000091732.16_4	587	653	525	817	890	766
ENSG00000091831.23_5	37	18	22	16	28	22
ENSG00000091844.8_3	130	97	147	276	212	174
ENSG00000091879.13_2	15	15	21	26	20	16
ENSG00000091947.10_3	625	608	564	1027	1073	1018
ENSG00000091972.18_7	4	9	8	21	25	13
ENSG00000091986.15_5	14003	15377	13152	46850	32256	27345
ENSG00000092009.10_3	2	0	0	0	0	0
ENSG00000092010.15_4	1932	2036	1810	4976	3806	3547
ENSG00000092020.10_3	455	330	525	1115	839	708
ENSG00000092036.18_4	284	266	261	376	457	399
ENSG00000092051.17_4	0	0	0	1	0	0
ENSG00000092054.13_3	3	0	1	0	1	0
ENSG00000092067.5_2	1	1	0	1	0	1
ENSG00000092068.20_5	15	13	16	14	14	13
ENSG00000092094.11_4	470	486	431	828	843	793
ENSG00000092096.16_4	684	598	684	1248	1447	1242
ENSG00000092098.17_5	577	621	563	784	889	770
ENSG00000092108.20_6	1297	846	1529	3145	2302	1806
ENSG00000092140.16_6	662	282	651	825	776	530
ENSG00000092148.13_5	3016	2491	3280	4830	4922	3780
ENSG00000092199.17_7	19270	20572	18512	20083	25041	22267
ENSG00000092200.12_4	7	5	6	11	7	5
ENSG00000092201.10_3	3279	3389	3333	5159	6206	4896
ENSG00000092203.14_7	2324	2521	2246	3322	3615	3154
ENSG00000092208.17_5	172	166	184	281	251	195
ENSG00000092295.12_4	47	67	45	58	44	54
ENSG00000092330.18_6	714	750	688	1151	1235	1220
ENSG00000092345.13_3	0	0	0	0	0	1
ENSG00000092377.14_3	0	0	0	0	0	0
ENSG00000092421.16_5	299	336	285	521	381	299
ENSG00000092439.16_7	1259	753	1529	1902	1476	1033
ENSG00000092445.12_4	1019	998	855	1193	1281	1152
ENSG00000092470.12_4	526	581	562	561	765	780
ENSG00000092529.24_6	52	52	48	27	35	37
ENSG00000092531.10_4	1262	1351	1325	1866	1764	1464
ENSG00000092607.15_4	4	0	0	0	0	1
ENSG00000092621.12_4	4627	4980	4258	11581	10358	8835
ENSG00000092758.18_7	22	21	15	33	45	33
ENSG00000092820.18_4	5296	5909	4865	6507	7441	6159
ENSG00000092841.18_5	30113	31534	28358	65181	60974	56715
ENSG00000092847.12_5	1306	1396	1234	1727	2055	1864
ENSG00000092850.12_4	9	8	3	3	0	3
ENSG00000092853.14_4	420	386	426	463	679	478
ENSG00000092871.16_5	481	503	488	643	662	609
ENSG00000092929.11_4	42	30	39	16	15	14
ENSG00000092931.11_3	1179	1243	1389	2245	2705	2256
ENSG00000092964.18_6	1979	2368	2101	4422	3994	3611
ENSG00000092969.12_4	591	492	632	1203	984	816
ENSG00000092978.11_3	507	387	590	550	566	431
ENSG00000093000.19_4	1799	1891	1862	2354	2578	2167
ENSG00000093009.9_2	551	596	551	589	906	793
ENSG00000093010.13_4	2811	2872	2607	6525	5324	4909
ENSG00000093072.18_8	9	10	8	14	22	13
ENSG00000093100.13_7	465	483	473	584	603	515
ENSG00000093134.14_5	1	0	0	0	0	1
[truncated: 61,285 more rows]

## Sheet: MERS vs MOCK_Calu3 cell
	Mock1	Mock2	Mock3	MERS1	MERS2	MERS3
ENSG00000000003.14_2	422	520	335	1958	2514	1817
ENSG00000000005.6_3	0	0	0	0	0	0
ENSG00000000419.12_4	304	484	349	1936	2486	1701
ENSG00000000457.14_4	373	575	365	411	526	397
ENSG00000000460.17_6	395	566	363	581	764	486
ENSG00000000938.13_4	0	0	0	0	0	0
ENSG00000000971.15_2	4	6	4	28	24	30
ENSG00000001036.13_2	704	1117	685	1121	1357	1065
ENSG00000001084.13_7	425	597	403	1010	1223	922
ENSG00000001167.14_3	535	871	640	709	815	658
ENSG00000001460.18_4	330	521	359	277	336	260
ENSG00000001461.17_3	361	506	325	685	909	742
ENSG00000001497.16_2	859	1243	877	1341	1523	1338
ENSG00000001561.7_3	323	534	326	1152	1466	1086
ENSG00000001617.12_4	37	59	34	84	106	113
ENSG00000001626.15_6	382	734	429	589	798	656
ENSG00000001629.10_4	1444	2163	1538	2278	2811	2124
ENSG00000001630.17_7	1021	1492	949	4197	5289	3839
ENSG00000001631.15_7	386	607	422	613	756	566
ENSG00000002016.17_4	208	305	198	162	209	166
ENSG00000002079.14_3	28	40	26	46	57	39
ENSG00000002330.13_6	84	116	69	205	218	192
ENSG00000002549.12_3	395	579	352	978	1384	1062
ENSG00000002586.20_6	145	210	145	663	768	687
ENSG00000002586.20_6_PAR_Y	145	210	145	663	768	687
ENSG00000002587.10_5	1378	1962	1300	1995	2444	1983
ENSG00000002726.20_6	3	5	2	4	0	2
ENSG00000002745.13_4	20	37	20	11	28	11
ENSG00000002746.15_4	0	1	0	1	0	0
ENSG00000002822.15_5	164	248	161	238	234	234
ENSG00000002834.18_4	3584	4845	3294	22074	25137	21352
ENSG00000002919.14_2	556	816	528	459	589	437
ENSG00000002933.9_7	0	0	1	2	0	0
ENSG00000003056.3	1360	2094	1338	3669	4706	3423
ENSG00000003096.14_4	4	6	2	6	12	3
ENSG00000003137.8_5	15	10	13	11	12	5
ENSG00000003147.19_5	909	1361	869	1353	1661	1337
ENSG00000003249.13_2	403	738	399	1416	1657	1475
ENSG00000003393.15_5	638	1155	787	797	973	718
ENSG00000003400.14_4	122	207	120	353	422	360
ENSG00000003402.20_4	1744	2540	1781	1845	2318	1758
ENSG00000003436.16_5	1013	1682	1099	4703	6158	4455
ENSG00000003509.16_4	113	198	150	307	416	280
ENSG00000003756.16_6	1085	1798	1228	953	1021	858
ENSG00000003987.14_3	67	99	67	111	121	90
ENSG00000003989.17_6	257	420	247	576	724	507
ENSG00000004059.11_5	946	1372	912	2517	3019	2736
ENSG00000004139.14_4	165	226	152	307	378	319
ENSG00000004142.12_3	2018	2965	1840	2329	2809	2575
ENSG00000004399.12_5	103	161	105	246	256	269
ENSG00000004455.16_2	3290	4861	3267	6318	7958	6382
ENSG00000004468.13_4	3	1	0	4	4	2
ENSG00000004478.8_3	2655	3709	2544	4681	5604	5083
ENSG00000004487.16_5	1547	2236	1474	2174	2749	2405
ENSG00000004534.15_4	911	1415	1059	1627	1728	1480
ENSG00000004660.14_3	43	55	40	55	55	35
ENSG00000004700.16_5	476	751	505	1216	1485	1132
ENSG00000004766.17_4	521	806	496	1031	1357	929
ENSG00000004776.13_3	5	8	5	21	16	17
ENSG00000004777.18_3	144	195	148	361	309	295
ENSG00000004779.10_3	262	381	247	953	1225	1069
ENSG00000004799.8_3	108	154	108	521	637	468
ENSG00000004809.14_5	0	0	0	0	3	1
ENSG00000004838.14_4	1	0	0	4	2	3
ENSG00000004846.16_4	1	1	1	0	2	0
ENSG00000004848.8_5	7	8	8	0	1	3
ENSG00000004864.13_2	463	745	435	853	1090	823
ENSG00000004866.20_6	601	893	615	898	1040	813
ENSG00000004897.12_5	2516	3937	2636	3846	4900	3644
ENSG00000004939.15_4	0	0	0	0	0	0
ENSG00000004948.15_5	0	0	0	1	0	0
ENSG00000004961.15_3	1154	1780	1211	1065	1226	954
ENSG00000004975.12_3	564	834	560	800	964	874
ENSG00000005001.10_3	987	1457	992	1393	1327	1261
ENSG00000005007.12_3	1069	1714	1002	1110	1341	1320
ENSG00000005020.13_4	458	774	545	2393	2950	2105
ENSG00000005022.6_3	3615	5519	3364	7349	8551	7447
ENSG00000005059.16_6	94	144	108	431	549	377
ENSG00000005073.5_2	25	25	16	10	11	8
ENSG00000005075.15_2	419	564	391	820	1136	1003
ENSG00000005100.13_6	682	1047	676	578	733	598
ENSG00000005102.13_3	0	0	0	0	0	0
ENSG00000005108.16_5	300	562	405	84	121	86
ENSG00000005156.11_7	516	814	489	681	802	685
ENSG00000005175.10_4	473	757	530	1142	1375	983
ENSG00000005187.12_4	108	162	107	367	532	366
ENSG00000005189.19_5	160	245	149	155	177	135
ENSG00000005194.15_4	1222	1684	1029	717	869	771
ENSG00000005206.17_3	215	353	253	264	248	217
ENSG00000005238.19_2	527	810	496	585	667	544
ENSG00000005243.10_4	2	7	4	7	8	4
ENSG00000005249.13_3	5	3	5	12	19	13
ENSG00000005302.18_5	266	433	282	712	825	677
ENSG00000005339.14_6	3937	5578	3784	2569	2891	2696
ENSG00000005379.17_6	0	0	0	0	0	0
ENSG00000005381.7_2	0	0	0	0	0	0
ENSG00000005421.8_2	4	4	2	0	0	0
ENSG00000005436.13_5	487	843	519	501	609	404
ENSG00000005448.16_4	133	224	121	419	470	405
ENSG00000005469.11_2	95	171	112	198	223	164
ENSG00000005471.17_7	3	9	1	7	6	4
ENSG00000005483.21_6	2959	4624	3269	2760	3295	2605
ENSG00000005486.17_3	698	940	624	807	961	909
ENSG00000005513.10_3	0	4	1	2	7	2
ENSG00000005700.15_5	2421	4100	2598	2511	3212	2369
ENSG00000005801.18_6	616	1108	741	652	705	524
ENSG00000005810.18_2	531	833	586	338	485	423
ENSG00000005812.11_6	132	223	159	336	417	284
ENSG00000005844.17_5	0	0	0	1	0	0
ENSG00000005882.11_4	224	331	187	678	767	697
ENSG00000005884.18_3	10217	15003	9831	26418	30970	27570
ENSG00000005889.15_3	826	1250	880	649	779	663
ENSG00000005893.15_3	2052	3055	1955	4567	5679	4213
ENSG00000005961.18_4	5	16	8	13	9	5
ENSG00000005981.13_3	4	3	2	14	14	7
ENSG00000006007.12_3	1347	2017	1336	2752	3280	2634
ENSG00000006015.17_5	65	98	57	215	238	197
ENSG00000006016.11_3	10	22	15	15	22	22
ENSG00000006025.12_4	167	274	187	450	417	395
ENSG00000006042.12_5	6	10	6	21	31	23
ENSG00000006047.13_3	0	2	1	8	4	1
ENSG00000006059.3_2	0	0	1	0	0	0
ENSG00000006062.17_5	1212	1645	1086	633	609	573
ENSG00000006071.14_6	0	1	1	0	1	1
ENSG00000006116.3_2	0	0	0	0	3	0
ENSG00000006118.14_6	992	1471	869	1223	1364	1122
ENSG00000006125.18_7	5549	8061	5320	12527	15428	12207
ENSG00000006128.12_5	0	2	0	0	0	0
ENSG00000006194.10_4	670	1131	743	689	869	725
ENSG00000006210.7_4	61	68	44	4	3	2
ENSG00000006282.21_5	435	763	421	661	721	707
ENSG00000006283.18_5	6	5	1	2	2	2
ENSG00000006327.13_2	7385	11898	7394	5081	5702	5018
ENSG00000006377.11_3	13	21	10	45	42	50
ENSG00000006432.15_3	2397	3393	2355	1237	1498	1215
ENSG00000006451.8_4	1125	1714	1107	2118	2769	1871
ENSG00000006453.14_4	2219	3394	2234	3498	3955	3352
ENSG00000006459.11_3	131	213	131	321	370	256
ENSG00000006468.14_5	385	500	331	1210	1475	1153
ENSG00000006530.18_5	771	1217	862	1247	1398	1109
ENSG00000006534.16_4	354	506	362	833	866	732
ENSG00000006555.11_6	147	201	122	251	362	275
ENSG00000006576.16_2	948	1561	999	1983	2447	1805
ENSG00000006606.8_2	0	1	0	1	0	2
ENSG00000006607.14_5	575	859	585	1024	1295	1103
ENSG00000006611.16_4	43	45	42	146	166	155
ENSG00000006625.18_4	362	564	408	1355	1689	1230
ENSG00000006634.8_3	389	610	384	811	1040	748
ENSG00000006638.11_2	0	1	1	2	0	2
ENSG00000006652.14_6	1098	1701	1122	1087	1321	993
ENSG00000006659.13_3	0	0	0	0	0	0
ENSG00000006695.12_4	966	1444	976	609	759	642
ENSG00000006704.10_4	546	860	524	524	630	540
ENSG00000006712.15_4	959	1356	989	2308	2665	2256
ENSG00000006715.16_4	846	1484	939	3580	4340	3196
ENSG00000006740.17_3	170	265	135	258	285	253
ENSG00000006744.19_5	606	957	643	965	1124	1003
ENSG00000006747.15_4	72	135	96	579	630	501
ENSG00000006756.16_3	339	534	306	1169	1331	1097
ENSG00000006757.12_4	137	156	129	341	451	335
ENSG00000006788.14_4	0	0	0	0	0	0
ENSG00000006831.10_3	2370	3516	2324	3546	4353	3592
ENSG00000006837.12_5	15	17	16	18	22	14
ENSG00000007001.12_3	0	2	0	0	0	1
ENSG00000007038.11_3	0	0	0	0	0	0
ENSG00000007047.15_5	361	522	346	1053	1207	1094
ENSG00000007062.11_5	489	773	487	2222	2623	2119
ENSG00000007080.11_3	544	712	572	1392	1407	1337
ENSG00000007129.18_5	1	0	0	0	0	1
ENSG00000007168.13_4	2249	3374	2305	2525	3213	2408
ENSG00000007171.17_5	0	0	0	0	0	0
ENSG00000007174.18_5	2	7	6	2	1	5
ENSG00000007202.15_5	3332	4946	3140	4451	5618	4671
ENSG00000007216.14_5	0	0	0	0	0	0
ENSG00000007237.18_5	4	5	2	1	5	2
ENSG00000007255.10_2	42	62	39	287	310	279
ENSG00000007264.15_5	0	0	0	0	0	0
ENSG00000007306.15_3	0	1	1	4	3	5
ENSG00000007312.12_4	0	1	0	0	0	0
ENSG00000007314.12_2	2	3	5	1	0	0
ENSG00000007341.19_4	225	365	265	250	337	242
ENSG00000007350.17_5	1	0	0	0	0	0
ENSG00000007372.23_7	7	6	4	15	10	8
ENSG00000007376.8_3	471	671	428	787	925	790
ENSG00000007384.15_4	302	484	292	505	503	515
ENSG00000007392.16_4	318	566	396	381	415	354
ENSG00000007402.11_3	1	3	1	11	11	5
ENSG00000007516.13_5	37	53	35	77	79	63
ENSG00000007520.4_3	357	502	339	826	877	726
ENSG00000007541.16_4	310	491	318	603	694	523
ENSG00000007545.15_3	466	711	479	365	441	373
ENSG00000007866.21_8	218	355	246	517	615	533
ENSG00000007908.16_5	5	11	9	0	0	0
ENSG00000007923.16_4	1019	1783	1132	1147	1286	1040
ENSG00000007933.13_4	0	0	0	0	0	0
ENSG00000007944.15_3	88	176	105	106	114	102
ENSG00000007952.18_4	7	7	5	2	10	5
ENSG00000007968.7_3	82	110	75	173	196	189
ENSG00000008018.9_3	317	530	366	1012	1341	1015
ENSG00000008056.14_5	1	6	4	6	2	5
ENSG00000008083.14_3	193	256	202	341	364	351
ENSG00000008086.11_3	638	908	652	613	796	670
ENSG00000008118.10_4	8	14	11	1	1	0
ENSG00000008128.23_5	152	281	200	412	403	349
ENSG00000008130.15_2	1052	1621	943	1067	1286	1125
ENSG00000008196.13_4	0	0	0	0	1	0
ENSG00000008197.4_4	0	0	0	0	0	0
ENSG00000008226.19_3	74	116	71	114	153	120
ENSG00000008256.16_4	2643	4027	2657	2371	2802	2314
ENSG00000008277.14_2	52	70	64	236	321	169
ENSG00000008282.8_4	879	1391	997	4865	5807	4022
ENSG00000008283.16_4	1026	1545	994	1419	1787	1488
ENSG00000008294.21_5	3443	5696	3722	3591	4461	3409
ENSG00000008300.17_4	1420	2238	1492	706	798	741
ENSG00000008311.15_3	422	729	494	936	1095	859
ENSG00000008323.15_3	366	472	330	609	678	611
ENSG00000008324.11_2	61	86	63	178	250	148
ENSG00000008382.15_5	42	80	47	195	220	224
ENSG00000008394.13_5	1658	2453	1584	9046	12368	9450
ENSG00000008405.12_4	580	966	678	440	552	425
ENSG00000008438.5_3	0	1	0	0	0	0
ENSG00000008441.16_5	243	327	233	433	444	439
ENSG00000008513.16_7	2029	3258	1980	3049	3975	3031
ENSG00000008516.17_3	23	54	41	26	24	22
ENSG00000008517.16_5	1090	1518	967	276	302	229
ENSG00000008710.19_4	445	664	437	538	537	491
ENSG00000008735.14_3	22	56	33	45	39	45
ENSG00000008838.20_5	2694	4163	2687	4630	5283	4763
ENSG00000008853.16_2	384	600	432	490	579	538
ENSG00000008869.12_4	419	648	472	507	631	494
ENSG00000008952.17_3	2154	3158	2381	6881	8572	6136
ENSG00000008988.9_2	3399	5144	3211	4843	5678	5614
ENSG00000009307.16_7	7804	11614	8016	10999	13200	10520
ENSG00000009335.18_4	3354	4989	3191	4684	6050	4742
ENSG00000009413.15_4	1489	2526	1820	853	1131	826
ENSG00000009694.13_5	1	1	6	0	5	4
ENSG00000009709.12_3	0	0	2	0	0	1
ENSG00000009724.16_2	4	9	9	10	10	7
ENSG00000009765.14_2	8	33	12	10	7	10
ENSG00000009780.15_4	154	242	148	165	225	149
ENSG00000009790.15_6	26	38	20	27	25	21
ENSG00000009830.11_7	396	655	433	558	612	607
ENSG00000009844.16_4	1004	1746	1074	1330	1827	1284
ENSG00000009950.16_5	183	268	196	382	335	273
ENSG00000009954.11_3	3009	4649	3402	4114	4986	3970
ENSG00000010017.13_3	449	728	466	768	902	723
ENSG00000010030.14_4	27	35	23	4	6	11
ENSG00000010072.16_4	373	576	377	340	447	308
ENSG00000010165.20_4	684	961	630	954	1249	1011
ENSG00000010219.13_5	163	241	166	314	349	296
ENSG00000010244.18_6	2663	4040	2763	4690	5754	4184
ENSG00000010256.11_3	1007	1439	899	2167	2593	2266
ENSG00000010270.13_3	867	1330	842	1197	1491	1112
ENSG00000010278.14_5	711	1072	692	2827	3705	2988
ENSG00000010282.14_6	0	0	0	0	0	0
ENSG00000010292.13_4	1107	1464	930	4381	5294	4407
ENSG00000010295.19_4	18	23	24	7	4	1
ENSG00000010310.9_5	13	26	15	48	35	27
ENSG00000010318.21_4	20	20	10	36	42	53
ENSG00000010319.6_3	0	0	0	9	9	6
ENSG00000010322.16_4	1062	1625	980	732	782	730
ENSG00000010327.10_3	64	107	63	48	65	60
ENSG00000010361.13_4	144	248	140	287	262	229
ENSG00000010379.16_4	7	20	12	1	4	1
ENSG00000010404.18_4	1866	2847	1954	3081	3560	2751
ENSG00000010438.16_4	273	407	245	706	818	731
ENSG00000010539.11_5	274	455	331	185	198	167
ENSG00000010610.10_4	0	0	0	0	0	0
ENSG00000010626.15_5	62	92	66	170	217	190
ENSG00000010671.15_2	0	0	0	1	0	0
ENSG00000010704.18_4	135	202	95	722	894	674
ENSG00000010803.16_5	644	1043	706	637	709	664
ENSG00000010810.17_7	537	758	524	695	908	799
ENSG00000010818.10_3	1974	3213	2135	773	943	809
ENSG00000010932.17_3	2	2	1	4	7	3
ENSG00000011007.12_3	1444	2113	1399	1266	1483	1367
ENSG00000011009.11_3	550	868	552	1095	1161	1059
ENSG00000011021.23_5	444	740	526	542	592	536
ENSG00000011028.14_3	0	1	1	0	1	4
ENSG00000011052.21_3	2063	3013	1885	7086	8854	8046
ENSG00000011083.9_4	0	5	0	0	1	0
ENSG00000011105.14_5	70	88	58	242	264	242
ENSG00000011114.15_6	1512	2357	1509	1414	1838	1483
ENSG00000011132.12_5	95	169	90	158	187	164
ENSG00000011143.16_5	107	169	106	129	132	133
ENSG00000011198.9_6	487	746	477	667	845	589
ENSG00000011201.12_4	23	47	34	77	91	69
ENSG00000011243.18_5	495	774	566	691	784	709
ENSG00000011258.16_4	623	1033	640	1317	1663	1205
ENSG00000011260.14_3	940	1398	905	1903	2552	1780
ENSG00000011275.18_3	1777	2688	1749	1245	1422	1209
ENSG00000011295.16_7	1020	1529	1058	1488	1857	1382
ENSG00000011304.20_7	3053	4374	2743	7756	9196	7994
ENSG00000011332.19_5	43	57	36	21	38	29
ENSG00000011347.9_5	47	93	52	130	151	129
ENSG00000011376.12_7	543	782	504	687	846	703
ENSG00000011405.13_3	3163	5172	3522	3618	4494	3442
ENSG00000011422.12_5	897	1232	760	884	1040	951
ENSG00000011426.11_6	4711	6748	4713	15352	18818	14439
ENSG00000011451.19_7	1331	1974	1298	1212	1301	1146
ENSG00000011454.17_4	1377	2040	1379	1385	1718	1364
ENSG00000011465.17_4	1	0	0	1	0	1
ENSG00000011478.12_3	32	70	43	369	414	369
ENSG00000011485.14_2	1339	2012	1352	2026	2447	2102
ENSG00000011523.14_4	265	412	235	531	663	486
ENSG00000011566.15_5	1315	2062	1505	1296	1570	1193
ENSG00000011590.14_4	2	4	7	3	9	2
ENSG00000011600.11_2	0	0	0	0	0	0
ENSG00000011638.10_3	325	457	296	630	779	586
ENSG00000011677.13_3	0	1	1	0	0	2
ENSG00000012048.22_5	402	595	405	1346	1624	1325
ENSG00000012061.15_5	757	1046	683	1477	1677	1589
ENSG00000012124.17_4	118	216	145	15	17	15
ENSG00000012171.19_4	193	337	238	245	207	211
ENSG00000012174.12_4	920	1486	948	1328	1743	1280
ENSG00000012211.13_4	714	1020	604	1485	1831	1521
ENSG00000012223.12_3	1	2	3	0	1	0
ENSG00000012232.8_2	1329	1945	1260	1701	2114	1697
ENSG00000012504.15_5	9	27	11	44	66	47
ENSG00000012660.14_4	1808	2705	1782	7101	9008	6699
ENSG00000012779.11_3	137	224	153	285	335	283
ENSG00000012817.15_6	0	1	0	0	0	0
ENSG00000012822.16_5	129	172	142	383	375	311
ENSG00000012963.15_4	573	857	544	1056	1406	1000
ENSG00000012983.11_3	3233	5706	3804	2226	2726	2069
ENSG00000013016.16_4	20	25	18	29	40	27
ENSG00000013275.7_2	1305	1736	1177	3141	3879	3385
ENSG00000013288.8_3	228	329	204	915	1068	968
ENSG00000013293.6_4	0	0	1	0	0	0
ENSG00000013297.11_4	10	45	11	43	61	37
ENSG00000013306.16_5	2685	3804	2649	5745	6417	5538
ENSG00000013364.19_4	1084	1610	1004	1912	2168	2066
ENSG00000013374.16_6	1216	1802	1256	2522	2741	2009
ENSG00000013375.16_6	1325	2209	1465	1049	1353	980
ENSG00000013392.8_3	278	416	223	159	196	190
ENSG00000013441.16_4	996	1563	1055	648	826	594
ENSG00000013503.10_3	446	698	411	386	539	468
ENSG00000013523.9_4	580	803	603	867	903	807
ENSG00000013561.18_6	804	1363	872	868	1099	816
ENSG00000013563.14_5	371	546	342	1154	1327	1111
ENSG00000013573.17_5	581	986	693	1099	1051	909
ENSG00000013583.10_6	75	123	62	295	384	315
ENSG00000013588.8_4	7873	11054	7331	32133	36522	29948
ENSG00000013619.14_6	258	401	248	299	334	258
ENSG00000013725.14_3	1	3	1	3	2	2
ENSG00000013810.19_4	741	1074	678	2065	2338	2134
ENSG00000014123.10_3	824	1386	954	1416	1792	1262
ENSG00000014138.9_5	171	234	143	513	687	564
ENSG00000014164.7_3	862	1319	815	733	781	757
ENSG00000014216.15_6	1434	1953	1236	3312	3767	3398
ENSG00000014257.16_3	8	24	13	45	71	46
ENSG00000014641.18_4	495	703	455	2802	3562	3079
ENSG00000014824.14_4	764	1205	735	2137	2690	1802
ENSG00000014914.21_3	189	275	176	426	402	362
ENSG00000014919.12_3	338	543	333	686	863	635
ENSG00000015133.19_3	669	1014	678	514	709	669
ENSG00000015153.14_3	118	252	144	220	254	178
ENSG00000015171.19_3	1672	2711	1887	2355	2952	2160
ENSG00000015285.10_2	1	1	2	10	10	6
ENSG00000015413.9_5	0	0	0	0	0	0
ENSG00000015475.18_4	809	1199	739	1298	1659	1389
ENSG00000015479.18_6	2915	4556	3221	6156	7660	5585
ENSG00000015520.14_5	488	638	442	627	713	638
ENSG00000015532.9_2	711	979	580	1466	1785	1573
ENSG00000015568.13_3	70	229	155	88	39	74
ENSG00000015592.16_3	4	7	6	0	1	0
ENSG00000015676.18_3	868	1389	898	1822	2083	1697
ENSG00000016082.15_3	102	179	107	161	177	162
ENSG00000016391.11_5	480	695	418	897	1048	934
ENSG00000016402.13_3	94	166	86	401	510	429
ENSG00000016490.15_2	0	0	0	0	0	0
ENSG00000016602.9_3	1	2	0	4	7	0
ENSG00000016864.18_5	332	492	382	687	817	712
ENSG00000017260.19_7	4264	6795	4428	10126	12978	9829
ENSG00000017427.16_4	0	0	0	0	0	0
ENSG00000017483.15_6	2	4	7	2	3	3
ENSG00000017797.13_4	1072	1712	1172	2724	3365	2810
ENSG00000018189.13_4	185	263	200	273	345	260
ENSG00000018236.15_6	0	0	1	1	0	0
ENSG00000018280.17_3	0	1	1	3	5	3
ENSG00000018408.14_3	9625	15409	9816	14083	16978	12980
ENSG00000018510.15_5	1223	2095	1374	2768	3594	2625
ENSG00000018607.6_4	0	0	1	0	0	0
ENSG00000018610.14_3	150	202	138	618	700	565
ENSG00000018625.14_2	3	1	1	2	2	2
ENSG00000018699.13_5	556	887	571	720	864	695
ENSG00000018869.16_5	7	9	3	3	4	1
ENSG00000019102.12_3	0	1	1	7	11	4
ENSG00000019144.19_7	352	456	340	452	481	401
ENSG00000019169.10_3	0	0	1	1	0	0
ENSG00000019186.10_3	2335	3131	2123	5901	6700	5270
ENSG00000019485.13_5	184	254	173	113	155	115
ENSG00000019505.8_4	539	752	463	1194	1525	1180
ENSG00000019549.13_6	9	23	10	1	1	0
ENSG00000019582.15_5	440	703	458	3416	3553	3209
ENSG00000019991.18_6	0	1	0	0	0	0
ENSG00000019995.6_3	411	650	420	465	631	456
ENSG00000020129.16_4	779	1248	746	714	796	696
ENSG00000020181.17_2	282	434	286	125	143	131
ENSG00000020219.9_4	0	1	0	0	0	0
ENSG00000020256.20_4	349	527	325	746	916	857
ENSG00000020426.11_4	298	467	349	1221	1448	996
ENSG00000020577.13_3	894	1519	1005	480	593	480
ENSG00000020633.18_2	0	13	2	8	8	10
ENSG00000020922.12_6	133	246	154	818	1018	704
ENSG00000021300.14_6	730	1030	665	2929	3355	2947
ENSG00000021355.13_3	1169	1756	1113	2320	2917	2368
ENSG00000021461.16_2	0	0	0	0	0	0
ENSG00000021488.13_3	2	6	2	1	2	1
ENSG00000021574.12_5	481	722	467	767	920	674
ENSG00000021645.18_5	0	0	0	0	0	0
ENSG00000021762.20_4	4	13	10	14	31	28
ENSG00000021776.11_4	1117	1637	1058	1279	1650	1297
ENSG00000021826.15_4	9	16	7	32	22	21
ENSG00000021852.13_4	0	0	0	0	0	0
ENSG00000022267.18_6	7	6	2	7	13	12
ENSG00000022277.12_4	865	1230	914	1402	1588	1365
ENSG00000022355.17_7	0	0	0	0	0	0
ENSG00000022556.16_5	1085	1639	1008	2018	2386	1904
ENSG00000022567.9_3	386	542	321	621	746	664
ENSG00000022840.16_6	2887	4577	2917	2503	3115	2554
ENSG00000022976.15_5	203	265	198	202	208	229
ENSG00000023041.11_4	324	576	365	870	1207	858
ENSG00000023171.18_6	342	541	316	430	478	391
ENSG00000023191.17_3	461	788	472	1204	1347	1318
ENSG00000023228.14_4	1263	1983	1344	2141	2672	2086
ENSG00000023287.13_5	625	904	665	1324	1625	1173
ENSG00000023318.8_4	319	495	298	1211	1461	1088
ENSG00000023330.15_3	1276	1837	1241	2515	2902	2469
ENSG00000023445.14_3	5747	9725	5928	1700	1951	1427
ENSG00000023516.9_3	904	1453	1050	1128	1451	1082
ENSG00000023572.9_3	142	250	156	375	464	381
ENSG00000023608.5_4	802	1280	908	802	882	713
ENSG00000023697.13_5	585	922	599	1154	1428	1160
ENSG00000023734.11_4	2547	4006	2674	4148	4950	3771
ENSG00000023839.12_5	56	90	77	28	44	29
ENSG00000023892.11_3	28	33	28	62	96	58
ENSG00000023902.14_3	24	46	27	69	50	66
ENSG00000023909.10_3	445	740	479	893	1101	754
ENSG00000024048.10_3	850	1384	917	1231	1392	1085
ENSG00000024422.12_4	814	1212	777	4022	4429	3837
ENSG00000024526.17_4	486	903	565	1697	2073	1430
ENSG00000024862.17_4	53	72	35	196	216	183
ENSG00000025039.14_2	16	19	16	57	74	43
ENSG00000025156.12_5	416	720	438	380	499	328
ENSG00000025293.17_4	823	1173	769	1461	1802	1382
ENSG00000025423.11_4	5	15	8	62	74	37
ENSG00000025434.19_5	150	236	119	176	236	197
ENSG00000025708.14_5	109	167	97	54	58	66
ENSG00000025770.19_5	508	706	467	1135	1314	1096
ENSG00000025772.8_3	1680	2430	1601	2471	2839	2358
ENSG00000025796.14_3	1758	2865	1950	3261	4114	3015
ENSG00000025800.14_4	1382	2025	1356	2409	2971	2368
ENSG00000026025.16_6	2153	3178	2054	5988	7005	5536
ENSG00000026036.22_4	173	281	176	180	192	160
ENSG00000026103.22_4	45	47	33	122	173	93
ENSG00000026297.15_6	91	116	75	264	307	257
ENSG00000026508.18_7	7267	10672	7304	32899	40609	33734
ENSG00000026559.14_5	4	12	7	4	4	4
ENSG00000026652.14_4	123	203	141	190	191	188
ENSG00000026751.17_4	95	175	99	21	23	29
ENSG00000026950.17_5	127	201	115	517	557	479
ENSG00000027001.10_4	315	460	274	498	674	527
ENSG00000027075.15_5	393	635	442	595	763	559
ENSG00000027644.5_3	0	0	0	0	0	0
ENSG00000027697.14_6	675	1033	710	684	789	726
ENSG00000027847.14_4	442	664	453	530	611	547
ENSG00000027869.11_3	41	33	21	37	52	58
ENSG00000028116.17_4	542	885	600	800	928	717
ENSG00000028137.19_4	21	28	20	21	25	27
ENSG00000028203.18_4	1689	2622	1777	3261	4014	3047
ENSG00000028277.21_5	47	87	41	42	32	33
ENSG00000028310.18_4	284	487	367	411	496	465
ENSG00000028528.15_5	1562	2458	1675	2178	2503	2062
ENSG00000028839.10_4	371	636	402	616	814	613
ENSG00000029153.14_6	1398	2252	1402	2203	2833	2020
ENSG00000029363.16_6	1736	2827	2009	4868	5923	4316
ENSG00000029364.12_3	1805	2744	1737	3122	3962	2918
ENSG00000029534.20_7	3	5	4	4	6	4
ENSG00000029559.7_3	0	0	0	0	0	0
ENSG00000029639.11_3	141	206	122	180	218	179
ENSG00000029725.17_6	519	870	603	1161	1474	1091
ENSG00000029993.15_5	610	1073	718	3948	4794	3560
ENSG00000030066.13_4	1305	1926	1385	1680	2094	1631
ENSG00000030110.13_3	357	543	394	334	358	293
ENSG00000030304.13_3	1	0	0	0	0	0
ENSG00000030419.16_4	476	852	581	557	601	457
ENSG00000030582.18_4	566	836	497	3766	4221	3569
ENSG00000031003.10_3	1067	1747	1156	716	975	667
ENSG00000031081.10_4	1	5	5	8	0	5
ENSG00000031691.7_3	133	243	172	769	833	618
ENSG00000031698.13_3	2087	3065	2214	2057	2523	2090
ENSG00000031823.14_4	733	1092	730	847	909	910
ENSG00000032219.18_3	716	1144	860	909	1124	782
ENSG00000032389.12_8	285	394	260	504	558	533
ENSG00000032444.16_5	278	381	219	526	564	608
ENSG00000032742.17_5	123	211	121	304	363	274
ENSG00000033011.12_5	383	511	339	487	582	488
ENSG00000033030.13_4	735	957	703	792	1013	781
ENSG00000033050.9_4	1586	2348	1500	1283	1473	1275
ENSG00000033100.16_4	751	1087	710	688	686	671
ENSG00000033122.20_5	2	4	4	5	5	2
ENSG00000033170.16_3	1738	2737	1742	3587	4376	3273
ENSG00000033178.13_3	709	1145	801	1513	1979	1357
ENSG00000033327.13_5	318	545	365	555	686	591
ENSG00000033627.16_4	1118	1733	1143	1495	1629	1368
ENSG00000033800.13_2	1100	1753	1100	1860	2313	1856
ENSG00000033867.16_4	634	982	619	1660	1978	1611
ENSG00000034053.14_5	0	0	0	0	0	0
ENSG00000034152.18_5	1157	1706	1127	2155	2412	2335
ENSG00000034239.11_3	0	0	0	0	0	0
ENSG00000034510.6_3	971	1228	807	16998	19831	18720
ENSG00000034533.11_5	254	443	264	393	516	405
ENSG00000034677.13_4	437	656	423	553	701	487
ENSG00000034693.15_4	265	400	256	383	485	335
ENSG00000034713.8_3	282	444	294	1320	1704	1244
ENSG00000034971.17_4	0	0	0	0	0	0
ENSG00000035115.21_5	486	782	469	1610	2149	1709
ENSG00000035141.8_3	782	1281	886	1610	2049	1557
ENSG00000035403.17_3	3931	6065	3964	14527	17061	14216
ENSG00000035499.13_3	1024	1555	990	2809	3592	2536
ENSG00000035664.11_5	1	10	5	6	3	0
ENSG00000035681.9_5	517	810	520	594	706	536
ENSG00000035687.10_4	592	885	627	1915	2541	1759
ENSG00000035720.8_3	0	0	0	0	0	0
ENSG00000035862.12_4	941	1320	866	8050	9197	7659
ENSG00000035928.16_4	848	1240	913	1807	2189	1673
ENSG00000036054.13_4	410	702	467	763	863	596
ENSG00000036257.13_4	2004	3350	2338	2297	2764	1944
ENSG00000036448.10_3	1	0	0	1	3	1
ENSG00000036473.8_5	0	0	0	0	0	0
ENSG00000036530.8_2	0	1	0	0	0	1
ENSG00000036549.13_5	2023	3190	2246	1663	1996	1511
ENSG00000036565.15_5	0	0	0	0	0	0
ENSG00000036672.16_4	15	21	15	30	31	28
ENSG00000036828.16_4	4	1	4	44	41	34
ENSG00000037042.9_3	144	292	162	182	224	163
ENSG00000037241.7_4	316	444	355	641	706	629
ENSG00000037280.16_5	0	1	0	0	0	1
ENSG00000037474.15_3	1888	2917	1826	2540	3390	2588
ENSG00000037637.11_4	330	459	348	401	484	386
ENSG00000037749.12_4	574	922	542	789	940	707
ENSG00000037757.14_4	59	106	67	237	274	258
ENSG00000037897.17_6	242	403	240	236	271	242
ENSG00000037965.6_4	2	2	2	1	4	0
ENSG00000038002.9_3	122	153	111	241	248	206
ENSG00000038210.14_5	200	344	212	641	735	503
ENSG00000038219.13_3	879	1392	981	1182	1394	1087
ENSG00000038274.17_4	564	858	622	2627	3240	2240
ENSG00000038295.8_3	1	3	0	0	0	0
ENSG00000038358.15_4	1299	2120	1319	1090	1255	1092
ENSG00000038382.20_4	2830	4459	2868	2084	2614	2435
ENSG00000038427.16_5	140	241	164	47	53	44
ENSG00000038532.16_6	492	686	447	615	717	617
ENSG00000038945.15_6	0	0	0	2	0	2
ENSG00000039068.19_6	2947	4499	2894	14775	17926	15077
ENSG00000039123.16_5	867	1497	1029	2369	2824	2017
ENSG00000039139.9_3	71	123	78	168	171	149
ENSG00000039319.17_5	482	719	495	1199	1463	1079
ENSG00000039523.20_7	1822	2526	1890	1569	1816	1611
ENSG00000039537.13_3	0	0	0	0	0	0
ENSG00000039560.14_5	1873	2929	1979	3046	3569	2744
ENSG00000039600.11_3	0	1	1	6	2	1
ENSG00000039650.12_5	403	609	382	911	1032	971
ENSG00000039987.6_4	0	2	1	0	0	0
ENSG00000040199.18_5	426	617	367	379	535	390
ENSG00000040275.17_7	447	711	551	1402	1724	1267
ENSG00000040341.18_6	415	647	414	998	1263	902
ENSG00000040487.13_4	56	89	37	102	130	110
ENSG00000040531.14_4	92	132	83	175	214	210
ENSG00000040608.14_5	15	23	20	116	142	132
ENSG00000040633.13_4	1052	1443	1021	693	839	709
ENSG00000040731.10_4	0	0	0	0	0	0
ENSG00000040933.15_3	342	513	348	428	534	430
ENSG00000041353.10_5	943	1479	947	3216	3855	2853
ENSG00000041357.16_4	3396	5326	3501	6332	7871	5744
ENSG00000041515.16_3	6	15	9	1	4	5
ENSG00000041802.11_4	2105	3311	2313	2010	2483	1889
ENSG00000041880.14_4	102	160	113	105	142	104
ENSG00000041982.16_4	62	111	60	12	11	20
ENSG00000041988.15_5	308	507	338	284	345	274
ENSG00000042062.12_6	13	24	18	9	16	11
ENSG00000042088.13_5	305	422	240	560	685	564
ENSG00000042286.15_3	494	805	537	722	825	717
ENSG00000042304.11_6	1	0	0	1	0	0
ENSG00000042317.17_6	75	146	88	153	145	120
ENSG00000042429.12_4	231	350	214	252	319	241
ENSG00000042445.14_4	285	464	317	1077	1220	1100
ENSG00000042493.16_3	250	413	257	1520	1670	1493
ENSG00000042753.11_2	266	322	183	1212	1561	1346
ENSG00000042781.13_4	0	1	1	2	3	1
ENSG00000042813.8_6	0	0	0	0	0	0
ENSG00000042832.12_3	4	15	12	0	2	1
ENSG00000042980.12_2	228	342	244	809	1044	849
ENSG00000043039.6_2	284	437	240	608	723	602
ENSG00000043093.14_6	1067	1816	1146	2879	3684	2605
ENSG00000043143.20_3	1345	1752	1158	1816	2168	1805
ENSG00000043355.12_4	55	66	47	116	135	108
ENSG00000043462.12_5	0	1	1	0	0	1
ENSG00000043514.16_4	358	602	397	470	534	414
ENSG00000043591.5_3	6	10	7	6	6	8
ENSG00000044012.4_3	2	3	0	0	1	0
ENSG00000044090.8_2	394	575	347	727	794	705
ENSG00000044115.21_5	5947	8759	5816	15338	18990	15424
ENSG00000044446.11_2	515	835	477	781	912	759
ENSG00000044459.15_4	278	413	293	670	867	658
ENSG00000044524.11_3	362	535	348	897	1199	898
ENSG00000044574.8_3	5166	7798	5226	11092	14253	10847
ENSG00000046604.13_3	7934	12377	8161	13566	17214	13236
ENSG00000046647.13_5	135	196	106	263	347	311
ENSG00000046651.15_5	651	1045	771	868	1021	803
ENSG00000046653.15_4	41	62	40	180	221	184
ENSG00000046774.10_4	0	0	0	0	0	0
ENSG00000046889.19_4	0	0	0	0	0	0
ENSG00000047056.15_3	551	883	580	344	440	406
ENSG00000047188.16_3	894	1454	952	1188	1468	1046
ENSG00000047230.15_4	369	593	366	755	987	830
ENSG00000047249.18_6	144	236	127	303	377	334
ENSG00000047315.16_3	869	1399	840	2612	3392	2584
ENSG00000047346.12_5	135	303	167	236	236	197
ENSG00000047365.12_4	860	1568	1065	815	1133	781
ENSG00000047410.14_3	2414	3863	2714	4876	5982	4533
ENSG00000047457.14_4	52	74	43	204	270	203
ENSG00000047578.13_7	328	514	264	411	435	407
ENSG00000047579.19_3	135	202	171	163	201	141
ENSG00000047597.7_5	436	620	420	719	871	632
ENSG00000047617.15_4	1	0	0	0	0	0
ENSG00000047621.12_4	681	999	704	508	666	465
ENSG00000047634.15_4	326	602	374	586	711	476
ENSG00000047644.18_3	1114	1773	1094	2085	2553	2104
ENSG00000047648.23_6	1	1	0	0	0	0
ENSG00000047662.4_2	0	13	7	17	22	22
ENSG00000047849.21_6	3366	4786	3272	7464	8407	7462
ENSG00000047932.14_5	874	1413	965	1348	1679	1139
ENSG00000047936.10_3	12	9	8	17	24	12
ENSG00000048028.11_4	295	449	310	717	992	713
ENSG00000048052.21_4	5548	9232	6234	2495	2933	2205
ENSG00000048140.18_5	810	1061	647	1249	1430	1337
ENSG00000048162.20_3	969	1394	978	969	1179	1059
ENSG00000048342.16_6	216	308	228	361	414	360
ENSG00000048392.11_2	189	312	202	435	616	372
ENSG00000048405.10_6	917	1574	989	872	1005	817
ENSG00000048462.11_5	0	0	1	0	0	0
ENSG00000048471.14_4	349	603	401	289	395	322
ENSG00000048540.15_6	1	4	2	7	4	8
ENSG00000048544.6_3	891	1470	1022	1519	1967	1414
ENSG00000048545.14_4	0	0	0	0	0	0
ENSG00000048649.13_4	1000	1690	1228	1831	2327	1711
ENSG00000048707.15_6	924	1512	944	826	1050	897
ENSG00000048740.18_5	0	3	0	0	2	1
ENSG00000048828.17_4	3244	5198	3337	6053	7365	6002
ENSG00000048991.16_3	1676	2485	1640	2549	3089	2393
ENSG00000049089.15_6	9	17	9	12	19	18
ENSG00000049130.16_5	364	615	418	537	653	456
ENSG00000049167.14_5	109	195	136	281	390	284
ENSG00000049192.15_4	18	32	18	3	8	2
ENSG00000049239.12_3	270	417	286	791	878	799
ENSG00000049245.13_4	408	634	405	1397	1736	1353
ENSG00000049246.14_2	265	459	269	173	240	206
ENSG00000049247.13_2	24	45	31	25	25	26
ENSG00000049249.8_3	199	404	216	6	6	6
ENSG00000049283.18_5	713	1055	650	1250	1409	1293
ENSG00000049323.16_5	154	216	122	401	499	389
ENSG00000049449.9_4	1027	1594	1066	3187	3889	2946
ENSG00000049540.17_6	7	10	4	23	27	30
ENSG00000049541.11_4	260	343	239	983	1264	1048
ENSG00000049618.23_6	1072	1529	1052	1418	1583	1444
ENSG00000049656.14_3	1527	2384	1582	2299	2760	2201
ENSG00000049759.18_6	3520	5269	3404	2881	3379	2942
ENSG00000049768.15_4	16	27	25	16	15	13
ENSG00000049769.13_5	232	414	280	148	193	143
ENSG00000049860.14_4	938	1383	970	4280	5414	4126
ENSG00000049883.15_4	376	579	379	476	568	478
ENSG00000050030.15_7	0	0	0	0	0	0
ENSG00000050130.18_5	531	795	538	1879	2351	1717
ENSG00000050165.17_2	20	38	23	85	95	96
ENSG00000050327.15_5	1165	1613	1122	1556	1859	1554
ENSG00000050344.9_3	1525	2332	1407	3464	4244	3284
ENSG00000050393.11_4	230	353	246	621	752	585
ENSG00000050405.13_5	1155	1773	1218	2885	3449	2593
ENSG00000050426.16_7	246	445	321	422	487	447
ENSG00000050438.17_3	10	15	6	15	19	16
ENSG00000050555.18_5	0	0	0	0	0	0
ENSG00000050628.20_3	0	1	0	0	1	0
ENSG00000050730.16_5	1	0	0	0	0	0
ENSG00000050748.17_7	1219	1930	1326	2204	2896	2288
ENSG00000050767.17_5	0	0	0	0	0	0
ENSG00000050820.17_7	5514	7785	4977	3551	3704	3644
ENSG00000051009.10_3	562	791	567	545	561	514
ENSG00000051108.15_6	1417	2174	1289	1144	1449	1135
ENSG00000051128.19_5	188	273	180	152	202	186
ENSG00000051180.17_3	86	106	91	284	348	260
ENSG00000051341.14_4	657	1064	659	695	880	687
ENSG00000051382.8_2	2099	3469	2290	2298	2923	2137
ENSG00000051523.11_4	512	633	423	4419	4732	4432
ENSG00000051596.9_3	545	749	471	1464	1580	1665
ENSG00000051620.11_4	543	797	559	1184	1362	1099
ENSG00000051825.14_5	507	791	527	1025	1213	1004
ENSG00000052126.14_5	1184	2010	1299	1961	2439	1979
ENSG00000052344.16_3	418	546	377	2412	2715	2612
ENSG00000052723.11_3	314	507	323	667	871	567
ENSG00000052749.13_6	1045	1538	1022	538	577	511
ENSG00000052795.13_4	431	748	472	982	1271	978
ENSG00000052802.13_4	1256	1863	1138	6084	7908	5625
ENSG00000052841.15_4	1582	2385	1697	2114	2771	2057
ENSG00000052850.8_5	0	0	0	4	0	1
ENSG00000053108.17_4	26	45	29	0	0	0
ENSG00000053254.15_5	143	180	109	447	564	417
ENSG00000053328.8_2	0	0	0	0	0	0
ENSG00000053371.12_6	122	169	94	422	497	443
ENSG00000053372.5_4	419	568	376	822	936	794
ENSG00000053438.11_5	11	49	32	10	7	4
ENSG00000053501.13_4	83	101	70	60	75	79
ENSG00000053524.12_4	409	737	490	234	273	196
ENSG00000053702.15_3	15	6	4	11	19	10
ENSG00000053747.16_4	2348	3466	2339	5938	7389	6089
ENSG00000053770.12_4	547	877	584	1068	1302	953
ENSG00000053900.10_2	156	327	186	416	481	380
ENSG00000053918.16_6	9	5	12	26	36	38
ENSG00000054116.12_3	475	671	488	1067	1324	1046
ENSG00000054118.15_6	2840	4245	3031	3628	4102	3262
ENSG00000054148.17_3	156	213	129	389	450	356
ENSG00000054179.12_4	24	36	25	141	126	119
ENSG00000054219.11_4	602	917	578	1958	2555	1925
ENSG00000054267.22_4	1335	2061	1461	1844	2168	1577
ENSG00000054277.14_4	191	255	188	524	675	479
ENSG00000054282.16_3	469	807	509	790	1024	785
ENSG00000054356.14_5	1	1	1	11	14	8
ENSG00000054392.13_5	16	28	14	72	86	69
ENSG00000054523.17_4	901	1355	925	875	1110	946
ENSG00000054598.9_5	223	306	220	268	286	207
ENSG00000054611.14_3	203	313	200	607	752	666
ENSG00000054654.16_6	1584	2296	1700	2595	3314	3375
ENSG00000054690.13_4	413	657	445	492	542	425
ENSG00000054793.13_4	2622	3926	2516	4307	5313	4319
ENSG00000054796.12_3	0	1	0	0	0	0
ENSG00000054803.3_2	0	0	0	0	0	0
ENSG00000054938.15_6	0	0	0	0	0	0
ENSG00000054965.10_3	676	992	641	1872	2062	1838
ENSG00000054967.13_4	115	174	102	154	172	157
ENSG00000054983.17_5	451	633	471	1066	1361	969
ENSG00000055044.11_3	1732	2767	1983	3439	4030	2956
ENSG00000055070.17_3	2054	2987	1997	3125	3758	3072
ENSG00000055118.14_2	21	47	22	35	53	46
ENSG00000055130.17_4	1519	2267	1611	2137	2650	2026
ENSG00000055147.19_4	598	922	551	594	713	492
ENSG00000055163.20_5	360	556	339	872	1057	951
ENSG00000055208.19_5	2722	4092	2771	2744	3545	2661
ENSG00000055211.14_4	139	249	158	579	707	529
ENSG00000055332.18_6	2619	3505	2454	3211	4223	3179
ENSG00000055483.19_6	4563	6553	4635	1385	1585	1450
ENSG00000055609.18_5	4190	6640	4521	2419	3043	2822
ENSG00000055732.13_3	37	55	46	95	125	116
ENSG00000055813.6_4	4	12	8	9	8	8
ENSG00000055917.15_5	1576	2393	1523	3140	3885	2961
ENSG00000055950.16_3	201	289	193	681	761	671
ENSG00000055955.16_4	2	5	3	1	2	1
ENSG00000055957.11_4	1	2	0	1	2	1
ENSG00000056050.7_6	138	173	123	393	501	326
ENSG00000056097.16_3	5472	8825	6037	4330	5537	4136
ENSG00000056277.16_3	249	379	255	217	256	204
ENSG00000056291.17_3	11	24	22	0	0	3
ENSG00000056487.16_5	1	0	0	0	0	0
ENSG00000056558.11_3	413	603	364	43	52	34
ENSG00000056586.16_4	1465	2314	1479	1943	2443	1801
ENSG00000056736.10_5	199	351	252	576	649	506
ENSG00000056972.20_6	756	1205	795	809	978	795
ENSG00000056998.20_5	38	40	38	136	168	149
ENSG00000057019.16_5	5964	9150	6131	9014	10885	8556
ENSG00000057149.16_4	2	0	0	0	0	0
ENSG00000057252.13_3	1166	1727	1118	3295	4181	3033
ENSG00000057294.14_5	1757	2684	1796	2608	3118	2480
ENSG00000057468.7_4	6	14	11	0	3	0
ENSG00000057593.13_2	0	0	0	0	0	0
ENSG00000057608.17_5	1652	2611	1769	8653	10785	8354
ENSG00000057657.17_6	11	20	17	30	41	25
ENSG00000057663.16_5	614	924	616	1256	1526	1131
ENSG00000057704.13_5	27	44	21	23	47	43
ENSG00000057757.10_5	331	571	331	363	462	347
ENSG00000057935.13_4	1001	1384	947	1435	1576	1396
ENSG00000058056.9_4	711	1207	754	1288	1688	1350
ENSG00000058063.16_5	2672	4375	2901	3759	4712	3355
ENSG00000058085.14_3	13710	19248	12393	17039	20319	17181
ENSG00000058091.17_6	328	483	338	521	646	502
ENSG00000058262.10_3	11736	17313	11216	12428	15528	13150
ENSG00000058272.19_6	1908	2880	2095	2442	2813	2164
ENSG00000058335.15_2	41	66	38	16	16	13
ENSG00000058404.20_5	2	0	0	0	0	0
ENSG00000058453.17_4	39	89	51	117	101	99
ENSG00000058600.16_7	418	699	458	763	926	827
ENSG00000058668.14_4	90	114	64	107	139	133
ENSG00000058673.16_5	1539	2633	1754	1751	2110	1692
ENSG00000058729.11_5	1135	1899	1194	861	977	748
ENSG00000058799.15_3	132	200	145	328	398	306
ENSG00000058804.12_3	1603	2481	1575	3374	4408	3061
ENSG00000058866.15_5	28	41	27	45	58	47
ENSG00000059122.16_2	257	353	223	345	416	385
ENSG00000059145.18_4	195	260	197	256	271	255
ENSG00000059377.17_4	228	365	212	735	924	811
ENSG00000059378.12_4	1344	1685	1107	1007	1208	1120
ENSG00000059573.9_3	1392	2049	1331	1616	1990	1556
ENSG00000059588.10_3	431	751	429	608	724	516
ENSG00000059691.12_4	101	179	133	269	368	295
ENSG00000059728.11_4	532	826	561	355	440	278
ENSG00000059758.8_5	623	1019	693	467	584	398
ENSG00000059769.20_4	351	529	380	197	258	187
ENSG00000059804.16_4	0	2	1	2	3	1
ENSG00000059915.17_5	7	13	10	8	8	6
ENSG00000060069.16_2	195	333	185	316	372	314
ENSG00000060138.13_5	2555	3958	2743	5444	6141	5457
ENSG00000060140.9_5	161	304	202	282	345	269
ENSG00000060237.17_6	3436	5087	3466	4358	5490	4402
ENSG00000060303.5_2	0	0	0	1	2	2
ENSG00000060339.14_5	4148	6628	4808	3067	3719	2956
ENSG00000060491.16_4	762	1037	635	1396	1748	1486
ENSG00000060558.3_2	5	5	3	4	5	5
ENSG00000060566.14_3	2	0	2	0	2	0
ENSG00000060642.10_6	126	162	128	241	258	214
ENSG00000060656.20_4	119	165	112	474	504	468
ENSG00000060688.13_4	813	1192	807	1200	1523	1296
ENSG00000060709.15_4	13	31	14	33	43	33
ENSG00000060718.22_5	0	0	0	1	1	0
ENSG00000060749.15_4	1434	2247	1549	2901	3583	2666
ENSG00000060762.19_3	123	219	153	473	549	408
ENSG00000060971.18_4	262	442	276	464	589	426
ENSG00000060982.15_5	0	0	0	2	1	1
ENSG00000061273.18_4	456	664	483	888	1012	899
ENSG00000061337.15_4	0	0	1	0	0	0
ENSG00000061455.11_3	1	7	4	2	2	5
ENSG00000061492.11_2	0	0	0	0	0	0
ENSG00000061656.9_6	57	125	52	412	460	362
ENSG00000061676.15_4	4152	6635	4214	7579	9514	7116
ENSG00000061794.13_4	1080	1626	1073	2912	3296	2434
ENSG00000061918.13_4	219	386	249	625	783	613
ENSG00000061936.9_3	1325	2070	1452	1383	1614	1523
ENSG00000061938.18_6	410	579	432	765	849	753
ENSG00000061987.16_5	1268	2125	1398	965	1160	844
ENSG00000062038.14_4	749	1065	659	2084	2614	2337
ENSG00000062096.14_2	0	0	1	0	0	0
ENSG00000062194.16_3	2422	3723	2542	2694	3439	2342
ENSG00000062282.15_6	84	145	75	107	125	115
ENSG00000062370.16_5	135	218	171	141	185	157
ENSG00000062485.19_6	3362	4727	3320	5704	6840	5808
ENSG00000062524.16_3	2	1	1	1	2	0
ENSG00000062582.14_4	199	290	196	534	632	546
ENSG00000062598.18_5	566	839	558	662	803	727
ENSG00000062650.19_5	1400	2242	1521	2000	2407	1812
ENSG00000062716.13_4	1407	2529	1718	4537	5288	3694
ENSG00000062725.10_3	486	833	512	601	767	541
ENSG00000062822.14_5	306	454	283	752	894	791
ENSG00000063015.19_4	0	1	0	0	0	0
ENSG00000063046.17_4	5022	7399	5039	6610	8104	6463
ENSG00000063127.15_5	0	2	1	3	4	5
ENSG00000063169.10_6	660	899	619	584	514	565
ENSG00000063176.15_5	217	306	213	216	217	185
ENSG00000063177.13_5	1429	2156	1312	6932	8497	7415
ENSG00000063180.9_3	30	36	28	59	66	42
ENSG00000063241.8_5	109	180	116	456	550	484
ENSG00000063244.12_5	2522	3550	2408	4352	4948	4196
ENSG00000063245.14_6	1409	1882	1286	4186	4303	4244
ENSG00000063322.14_4	1052	1515	1042	1804	1948	1694
ENSG00000063438.17_5	2	2	1	1	3	1
ENSG00000063515.2_2	0	0	0	0	0	0
ENSG00000063587.14_4	299	438	300	457	615	484
ENSG00000063601.17_5	1798	2827	1700	2258	2790	2058
ENSG00000063660.9_4	851	1234	790	1729	2021	1772
ENSG00000063761.16_5	144	206	137	134	156	156
ENSG00000063854.13_3	111	160	83	445	487	444
ENSG00000063978.16_5	2382	3547	2345	1510	1839	1516
ENSG00000064012.21_7	766	1243	802	1733	2151	1489
ENSG00000064042.18_4	1461	2254	1542	3632	4273	3284
ENSG00000064102.15_3	838	1308	903	1733	2214	1567
ENSG00000064115.11_5	1229	2039	1266	3102	3765	2912
ENSG00000064195.7_3	0	1	1	0	1	0
ENSG00000064199.6_2	54	70	38	147	190	138
ENSG00000064201.15_6	0	0	0	0	1	0
ENSG00000064205.10_3	9	15	2	31	29	27
ENSG00000064218.5_5	0	0	0	0	0	0
ENSG00000064225.12_4	49	95	57	126	145	93
ENSG00000064270.12_5	326	515	327	764	944	853
ENSG00000064300.9_4	7	6	1	3	5	5
ENSG00000064309.14_2	376	605	387	429	512	438
ENSG00000064313.12_4	557	887	595	786	964	719
ENSG00000064393.16_4	1464	2169	1475	1975	2619	2201
ENSG00000064419.13_3	2205	3493	2280	2683	3221	2567
ENSG00000064489.23_4	14	26	14	44	48	48
ENSG00000064490.14_5	138	220	166	439	474	484
ENSG00000064545.14_6	146	220	129	414	451	416
ENSG00000064547.14_4	211	332	231	525	554	512
ENSG00000064601.18_4	691	1024	643	3086	3609	3053
ENSG00000064607.17_3	903	1496	988	906	1030	843
ENSG00000064651.14_4	2819	4604	2910	11324	14793	10230
ENSG00000064652.11_3	428	736	450	695	919	670
ENSG00000064655.19_6	1	3	2	6	14	11
ENSG00000064666.15_6	1074	1462	984	3043	3535	3104
ENSG00000064687.12_2	129	208	117	181	195	165
ENSG00000064692.19_6	0	1	1	0	1	0
ENSG00000064703.12_3	689	1069	742	377	487	375
ENSG00000064726.9_4	1835	2888	1941	2647	3508	2445
ENSG00000064763.11_5	257	376	246	914	1182	822
ENSG00000064787.13_4	119	166	113	668	843	644
ENSG00000064835.10_5	0	0	0	0	0	0
ENSG00000064886.14_4	1	0	1	1	1	2
ENSG00000064932.16_3	1961	2940	1866	1053	1159	1119
ENSG00000064933.17_4	523	852	556	851	1019	716
ENSG00000064961.19_4	416	579	388	1368	1536	1372
ENSG00000064989.13_3	4	12	6	12	17	16
ENSG00000064995.17_3	141	261	171	323	405	310
ENSG00000064999.15_6	989	1494	1036	832	1083	959
ENSG00000065000.18_6	3909	6068	3888	3291	3728	3449
ENSG00000065029.15_5	257	362	246	374	351	316
ENSG00000065054.14_5	104	184	85	309	360	310
ENSG00000065057.9_5	48	75	56	242	322	269
ENSG00000065060.17_3	801	1244	792	625	873	638
ENSG00000065135.11_4	1082	1847	1222	1896	2419	1681
ENSG00000065150.20_5	874	1295	832	1991	2540	1955
ENSG00000065154.11_2	91	137	80	1163	1392	1062
ENSG00000065183.16_3	1814	2860	1923	1490	1977	1488
ENSG00000065243.20_5	2054	3325	2338	3267	4110	2972
ENSG00000065268.10_3	130	206	113	333	371	357
ENSG00000065308.5_3	332	487	294	499	588	464
ENSG00000065320.9_3	0	1	1	2	0	1
ENSG00000065325.13_4	21	28	21	8	5	2
ENSG00000065328.16_3	677	885	603	1402	1727	1361
ENSG00000065357.20_4	232	295	208	645	645	657
ENSG00000065361.15_4	1041	1464	914	4596	5673	4485
ENSG00000065371.17_3	0	4	1	1	2	0
ENSG00000065413.20_5	35	54	48	67	95	90
ENSG00000065427.14_5	3659	5349	3689	5797	6951	5603
ENSG00000065457.10_6	349	514	363	474	632	509
ENSG00000065485.20_5	390	618	429	704	867	727
ENSG00000065491.8_3	595	907	639	326	390	341
ENSG00000065518.8_3	171	306	173	1100	1445	1232
ENSG00000065526.11_3	3739	5593	3818	1893	2207	2170
ENSG00000065534.18_3	330	554	371	689	841	736
ENSG00000065548.18_4	1417	2238	1596	3577	4628	3271
ENSG00000065559.15_4	475	646	442	470	648	515
ENSG00000065600.12_3	184	256	180	293	378	296
ENSG00000065609.14_6	0	0	0	0	0	0
ENSG00000065613.14_5	2792	4460	3086	3452	4302	3075
ENSG00000065615.14_3	383	678	440	766	964	757
ENSG00000065618.21_6	19	41	25	22	23	19
ENSG00000065621.15_3	163	257	152	540	699	535
ENSG00000065665.21_4	144	217	160	257	306	228
ENSG00000065675.14_2	8	9	5	8	11	7
ENSG00000065717.15_5	33	58	25	89	76	67
ENSG00000065802.12_3	953	1535	976	1073	1292	1108
ENSG00000065809.13_6	1083	1601	1117	4322	5340	3942
ENSG00000065833.9_3	589	886	604	1038	1265	986
ENSG00000065882.16_4	382	678	455	815	1033	787
ENSG00000065883.16_5	1517	2429	1584	1782	2196	1789
ENSG00000065911.12_3	2406	3705	2486	3866	4720	3751
ENSG00000065923.10_4	1271	1991	1369	3455	4050	3221
ENSG00000065970.9_3	870	1414	920	845	1005	831
ENSG00000065978.19_4	12463	16624	11646	31835	37248	31543
ENSG00000065989.16_5	1	4	3	8	12	7
ENSG00000066027.12_4	1395	2167	1446	2218	2632	1878
ENSG00000066032.18_6	0	0	0	0	0	1
ENSG00000066044.15_4	597	851	579	1632	1967	1648
ENSG00000066056.14_3	0	0	0	0	0	0
ENSG00000066084.13_3	1127	1736	1177	1090	1352	1114
ENSG00000066117.14_4	836	1187	822	1052	1157	1038
ENSG00000066135.13_5	855	1218	842	798	848	801
ENSG00000066136.20_3	1000	1595	1006	1352	1546	1450
ENSG00000066185.13_3	7	13	6	7	13	15
ENSG00000066230.11_5	77	147	73	143	168	142
ENSG00000066248.15_5	20	31	17	30	41	42
ENSG00000066279.18_4	884	1476	1000	2607	3222	2306
ENSG00000066294.14_2	0	0	0	0	0	0
ENSG00000066322.15_4	2223	3280	2064	4104	5183	4306
ENSG00000066336.11_2	0	0	0	0	0	0
ENSG00000066379.15_3	123	179	101	122	145	123
ENSG00000066382.16_2	0	0	0	0	0	0
ENSG00000066405.13_3	20	16	15	72	66	69
ENSG00000066422.4_2	1482	2503	1551	855	1078	790
ENSG00000066427.23_6	160	266	173	520	578	432
ENSG00000066455.13_3	1589	2421	1658	1390	1721	1350
ENSG00000066468.22_5	472	733	462	1070	1230	1066
ENSG00000066557.6_3	447	743	490	948	1191	863
ENSG00000066583.12_5	454	688	415	1041	1333	980
ENSG00000066629.17_6	53	114	61	103	138	114
ENSG00000066651.20_7	148	218	157	277	384	305
ENSG00000066654.14_5	815	1299	883	1358	1834	1293
ENSG00000066697.14_5	886	1398	1005	678	795	621
ENSG00000066735.14_3	0	0	0	1	0	0
ENSG00000066739.12_3	312	514	366	503	611	549
ENSG00000066777.9_5	1330	2324	1512	2365	2859	2126
ENSG00000066813.14_2	0	0	0	0	0	0
ENSG00000066827.16_6	536	875	571	369	422	354
ENSG00000066855.16_5	665	995	692	1003	1300	859
ENSG00000066923.17_4	17	46	21	65	87	60
ENSG00000066926.11_3	353	528	330	702	905	629
ENSG00000066933.16_5	1025	1691	1119	1052	1157	1113
ENSG00000067048.17_5	0	0	0	0	0	0
ENSG00000067057.17_4	2384	4019	2583	9310	10923	9468
ENSG00000067064.11_4	2227	3292	2251	7783	9966	7088
ENSG00000067066.17_5	755	1012	682	1213	1440	1291
ENSG00000067082.15_3	7129	12598	8009	3835	4751	3588
ENSG00000067113.17_4	240	362	190	552	692	485
ENSG00000067141.17_3	223	342	204	420	583	504
ENSG00000067167.8_3	3723	6350	4225	7647	9385	6352
ENSG00000067177.15_4	668	1002	634	737	886	723
ENSG00000067182.7_2	963	1174	763	2672	3116	2703
ENSG00000067191.16_4	538	771	529	445	474	410
ENSG00000067208.14_3	300	450	283	481	612	475
ENSG00000067221.14_5	221	364	196	164	190	170
ENSG00000067225.18_5	53747	71291	48299	92357	111887	92278
ENSG00000067248.10_4	658	1086	720	1223	1648	1152
ENSG00000067334.14_4	2020	3277	2179	2770	3314	2574
ENSG00000067365.14_3	272	398	274	224	293	265
ENSG00000067369.13_4	1088	1759	1214	1379	1739	1470
ENSG00000067445.20_7	0	0	1	2	3	1
ENSG00000067533.6_3	636	1103	664	876	1029	744
ENSG00000067560.12_5	2265	3161	2074	12104	14255	12062
ENSG00000067596.11_5	908	1263	848	1214	1500	1269
ENSG00000067601.8_5	12	3	8	23	24	20
ENSG00000067606.17_5	268	405	277	328	465	408
ENSG00000067646.12_3	1	1	0	1	0	0
ENSG00000067704.10_3	1350	2213	1401	4814	5952	4513
ENSG00000067715.14_4	16	28	15	5	1	3
ENSG00000067798.16_5	156	225	136	22	38	24
ENSG00000067829.19_4	403	578	404	1800	2037	1990
ENSG00000067836.12_6	231	349	288	333	376	309
ENSG00000067840.12_3	9	11	6	12	13	14
ENSG00000067842.17_3	1	3	0	0	0	0
ENSG00000067900.8_4	1218	1910	1371	2523	3028	2259
ENSG00000067955.15_5	1254	1958	1214	2177	2699	1973
ENSG00000067992.15_7	235	320	206	891	1035	886
ENSG00000068001.14_6	415	630	379	720	867	738
ENSG00000068024.16_3	364	537	345	446	487	450
ENSG00000068028.17_3	484	686	438	143	163	133
ENSG00000068078.18_5	227	313	186	790	939	809
ENSG00000068079.7_2	156	187	127	260	343	328
ENSG00000068097.14_4	198	338	193	173	205	188
ENSG00000068120.15_5	981	1475	918	1917	2165	1989
ENSG00000068137.15_3	300	421	236	404	472	388
ENSG00000068305.17_6	930	1578	1091	1437	1599	1269
ENSG00000068308.13_4	885	1279	888	2285	2485	2078
ENSG00000068323.17_3	1156	1912	1247	1352	1635	1331
ENSG00000068354.16_5	469	651	425	420	495	430
ENSG00000068366.19_4	1370	2257	1522	4056	5087	3696
ENSG00000068383.19_4	235	415	244	378	437	314
ENSG00000068394.11_3	172	284	180	527	718	618
ENSG00000068400.13_4	808	1251	854	1144	1197	1010
ENSG00000068438.15_4	759	1150	776	1234	1404	1134
ENSG00000068489.12_5	301	368	245	2152	2439	1934
ENSG00000068615.18_5	28	45	30	90	103	74
ENSG00000068650.18_4	817	1228	763	1682	1950	1646
ENSG00000068654.16_4	1810	2822	1851	1286	1509	1449
ENSG00000068697.7_3	1247	1828	1174	4862	5823	4316
ENSG00000068724.17_5	618	879	558	638	757	638
ENSG00000068745.15_3	558	831	533	869	957	860
ENSG00000068781.21_3	0	1	0	3	4	2
ENSG00000068784.13_3	252	414	300	429	464	370
ENSG00000068796.16_6	734	1077	714	1247	1634	1186
ENSG00000068831.19_4	0	3	1	1	0	0
ENSG00000068878.15_3	1880	3213	2099	1873	2299	1752
ENSG00000068885.15_6	442	746	519	1209	1488	977
ENSG00000068903.20_5	751	1203	814	1144	1336	1263
ENSG00000068912.14_4	805	1153	752	1722	2234	1694
ENSG00000068971.14_4	245	335	249	181	196	181
ENSG00000068976.14_3	38	69	42	9	10	9
ENSG00000068985.5_3	0	0	2	0	0	0
ENSG00000069011.16_3	217	316	177	248	288	279
ENSG00000069018.18_3	0	0	0	0	0	0
ENSG00000069020.18_3	590	991	665	367	491	447
ENSG00000069122.19_3	0	1	0	0	0	3
ENSG00000069188.17_4	5	11	7	1	0	3
ENSG00000069206.15_2	0	0	0	0	0	0
ENSG00000069248.12_3	599	892	612	1347	1628	1188
ENSG00000069275.13_3	4582	6890	4750	13831	16448	11609
ENSG00000069329.17_4	1688	2869	1891	4868	6069	4526
ENSG00000069345.12_4	1549	2250	1546	2495	3139	2317
ENSG00000069399.15_5	2405	3364	2000	548	581	494
ENSG00000069424.15_3	20	37	33	57	102	70
ENSG00000069431.11_3	2	0	1	0	0	0
ENSG00000069482.7_3	8	12	5	8	9	8
ENSG00000069493.15_7	44	105	52	59	77	66
ENSG00000069509.6_3	200	268	212	505	671	517
ENSG00000069535.14_3	395	515	362	1652	2028	1652
ENSG00000069667.16_6	14	24	17	42	42	44
ENSG00000069696.6_2	10	5	7	7	4	8
ENSG00000069702.11_4	66	89	66	211	318	197
ENSG00000069764.9_2	4	3	1	21	24	34
ENSG00000069812.11_3	1	0	0	2	2	0
ENSG00000069849.11_4	609	908	553	3711	4562	3645
ENSG00000069869.16_3	1547	2638	1671	902	1120	771
ENSG00000069943.10_3	165	230	163	306	439	302
ENSG00000069956.12_4	2411	3846	2612	1909	2565	1836
ENSG00000069966.18_2	200	301	177	554	619	553
ENSG00000069974.16_4	220	365	240	600	834	559
ENSG00000069998.12_4	697	994	603	1066	1273	1136
ENSG00000070010.19_7	863	1199	813	1629	1880	1590
ENSG00000070018.9_5	1564	2357	1684	1943	2581	2020
ENSG00000070019.5_3	6	12	7	29	45	27
ENSG00000070031.4_3	1	3	1	1	0	0
ENSG00000070047.12_3	1269	1918	1232	1156	1315	1270
ENSG00000070061.15_6	698	1003	715	780	960	713
ENSG00000070081.16_6	842	1290	936	2030	2410	1709
ENSG00000070087.14_4	3513	5204	3641	10294	12820	9070
ENSG00000070159.14_3	1049	1731	1006	1302	1518	1295
ENSG00000070182.21_6	93	212	147	26	39	35
ENSG00000070190.13_5	478	729	440	249	313	218
ENSG00000070193.4_3	0	0	0	0	0	0
ENSG00000070214.16_3	885	1408	949	2660	3424	2546
ENSG00000070269.14_4	278	518	330	452	555	433
ENSG00000070366.14_6	410	594	414	405	486	407
ENSG00000070367.16_4	1815	3032	2021	2459	3020	2159
ENSG00000070371.16_4	26	39	27	80	86	80
ENSG00000070388.11_2	3	6	2	0	1	2
ENSG00000070404.10_5	312	465	271	265	285	336
ENSG00000070413.20_5	1022	1332	874	2109	2348	2220
ENSG00000070423.18_4	687	1051	685	713	879	865
ENSG00000070444.15_3	337	455	285	1065	1045	964
ENSG00000070476.15_3	710	1115	698	556	668	686
ENSG00000070495.14_3	623	944	580	901	1099	901
ENSG00000070501.12_3	139	247	167	569	622	477
ENSG00000070526.15_4	397	456	327	1145	1361	1269
ENSG00000070540.13_5	264	401	255	315	348	315
ENSG00000070601.10_5	0	0	0	0	0	0
ENSG00000070610.14_4	861	1477	893	1408	1719	1405
ENSG00000070614.15_4	1766	2589	1671	2082	2484	2219
ENSG00000070669.17_4	731	1104	678	1382	1762	1297
ENSG00000070718.12_5	473	651	495	706	837	614
ENSG00000070729.13_3	3	15	4	0	0	1
ENSG00000070731.10_3	66	74	51	171	215	211
ENSG00000070748.18_3	0	0	0	0	0	0
ENSG00000070756.16_5	9592	13879	9118	25538	29675	24293
ENSG00000070759.17_3	13	35	27	68	96	70
ENSG00000070761.8_3	888	1418	843	1196	1515	1191
ENSG00000070770.9_4	1023	1534	1012	1468	1781	1546
ENSG00000070778.13_3	760	1177	753	500	551	437
ENSG00000070785.16_5	291	458	300	559	710	537
ENSG00000070808.15_4	1	0	0	0	0	0
ENSG00000070814.20_6	4268	6282	4538	4293	4581	4239
ENSG00000070831.17_7	2119	3407	2072	6145	7887	5592
ENSG00000070882.13_6	1663	2575	1595	2468	2968	2246
ENSG00000070886.12_4	2	4	2	0	0	0
ENSG00000070915.9_4	0	0	0	0	0	0
ENSG00000070950.10_4	666	977	661	777	978	715
ENSG00000070961.15_2	1261	2015	1387	1883	2349	1651
ENSG00000070985.13_3	0	0	0	0	0	0
ENSG00000071051.14_4	1132	1841	1155	1776	1964	1661
ENSG00000071054.16_6	2732	4124	2810	4233	4999	3955
ENSG00000071073.13_3	169	260	156	567	689	513
ENSG00000071082.11_4	1393	2039	1353	6268	7635	6896
ENSG00000071127.17_3	1724	2448	1667	5944	6910	5915
ENSG00000071189.21_3	1496	2539	1663	2164	2694	1872
ENSG00000071203.9_6	0	0	0	0	0	0
ENSG00000071205.11_2	222	337	236	230	265	209
ENSG00000071242.12_5	212	313	215	244	323	288
ENSG00000071243.16_3	720	1148	759	412	479	320
ENSG00000071246.11_4	51	69	61	75	88	69
ENSG00000071282.12_3	492	777	499	594	608	524
ENSG00000071462.11_6	1444	2132	1390	2396	2711	2456
ENSG00000071537.14_4	3417	5230	3530	4144	5152	3984
ENSG00000071539.14_5	463	767	495	1315	1631	1268
ENSG00000071553.17_5	2226	3380	2120	3415	3688	3579
ENSG00000071564.16_7	2053	2938	1977	4100	4543	3873
ENSG00000071575.11_2	42	74	35	146	177	148
ENSG00000071626.16_4	2345	3538	2258	3575	4180	3970
ENSG00000071655.18_5	556	827	509	650	724	661
ENSG00000071677.1_2	0	0	0	0	0	0
ENSG00000071794.16_4	1328	2145	1363	3610	4473	3436
ENSG00000071859.15_3	1661	2399	1707	2217	2571	2439
ENSG00000071889.16_4	531	707	494	1168	1328	1148
ENSG00000071894.17_5	1059	1683	1093	2267	2505	2224
ENSG00000071909.18_4	10	16	11	14	24	15
ENSG00000071967.12_3	10	9	9	43	77	38
ENSG00000071991.8_2	15	24	14	30	54	34
ENSG00000071994.10_5	267	433	294	493	611	445
ENSG00000072041.17_4	0	0	0	0	0	0
ENSG00000072042.13_5	2920	4392	2940	6491	8530	6064
ENSG00000072062.13_2	1478	1897	1367	3527	3813	3109
ENSG00000072071.16_4	1175	1693	1138	1408	1570	1403
ENSG00000072080.11_6	0	0	0	0	0	0
ENSG00000072110.13_4	4502	6658	4188	10652	12116	10870
ENSG00000072121.16_5	487	752	503	513	658	570
ENSG00000072133.11_3	122	199	140	257	231	197
ENSG00000072134.15_7	352	512	352	538	639	562
ENSG00000072135.13_4	690	1007	686	1774	1962	1747
ENSG00000072163.19_4	4	0	2	1	1	1
ENSG00000072182.12_4	0	1	4	0	1	1
ENSG00000072195.15_2	46	77	44	117	120	96
ENSG00000072201.13_4	83	135	97	156	192	173
ENSG00000072210.18_5	298	509	331	1129	1493	1033
ENSG00000072274.13_3	2663	4126	2547	7123	9507	6989
ENSG00000072310.17_4	2344	3016	2146	3150	3072	3084
ENSG00000072315.3_2	0	1	0	0	0	1
ENSG00000072364.13_3	2930	4820	3240	3243	3921	3098
ENSG00000072401.15_3	339	503	322	1032	1255	912
ENSG00000072415.8_6	1409	2246	1486	1907	2384	1810
ENSG00000072422.17_3	613	1017	661	392	508	405
ENSG00000072444.10	0	0	0	0	0	0
ENSG00000072501.17_2	1468	2164	1500	5541	6262	5221
ENSG00000072506.12_3	448	592	346	1010	1254	1134
ENSG00000072518.20_3	1811	2710	1726	2002	2273	1834
ENSG00000072571.20_6	530	788	552	3826	4685	3301
ENSG00000072609.17_4	315	482	324	255	336	270
ENSG00000072657.8_3	802	1422	837	1793	2075	1480
ENSG00000072682.18_5	462	634	389	1864	2101	1890
ENSG00000072694.20_3	0	0	0	0	0	0
ENSG00000072736.19_6	1085	1610	1120	921	1124	965
ENSG00000072756.17_3	323	437	330	436	521	391
ENSG00000072778.20_3	2057	3925	2533	4756	5219	4517
ENSG00000072786.13_4	685	933	620	469	604	539
ENSG00000072803.17_3	2189	3690	2422	1774	2103	1739
ENSG00000072818.12_5	13	17	10	20	11	13
ENSG00000072832.14_3	1	1	0	0	0	0
ENSG00000072840.13_4	0	2	0	0	0	0
ENSG00000072849.11_4	738	1058	787	679	897	703
ENSG00000072858.10_3	2	2	2	4	5	6
ENSG00000072864.15_4	357	555	355	879	1043	926
ENSG00000072952.18_5	3	0	1	2	0	1
ENSG00000072954.7_3	149	219	121	326	433	330
ENSG00000072958.8_5	483	660	406	458	494	478
ENSG00000073008.15_4	5559	8235	5610	5521	6194	5657
ENSG00000073050.11_4	479	659	436	1419	1551	1390
ENSG00000073060.16_5	593	878	544	1120	1264	1138
ENSG00000073067.14_4	6	4	7	10	8	11
ENSG00000073111.14_5	1504	2152	1330	2350	2916	2754
ENSG00000073146.16_4	1	0	0	0	0	0
ENSG00000073150.13_4	7	10	8	39	41	44
ENSG00000073169.14_5	471	733	376	562	619	520
ENSG00000073282.13_4	14	12	16	1	4	3
ENSG00000073331.18_5	184	324	235	297	324	251
ENSG00000073350.13_4	832	1360	814	1828	1879	1786
ENSG00000073417.15_5	1629	2540	1612	1599	2108	1520
ENSG00000073464.12_6	477	733	522	573	656	485
ENSG00000073536.18_3	427	688	399	410	512	453
ENSG00000073578.17_5	444	661	435	951	1139	997
ENSG00000073584.20_6	6906	9854	7333	9770	10252	8275
ENSG00000073598.6_3	13	17	14	8	12	10
ENSG00000073605.18_4	557	1209	897	2308	2365	1882
ENSG00000073614.12_3	707	1198	799	1095	1422	1108
ENSG00000073670.14_4	18	24	17	30	27	27
ENSG00000073711.11_5	1234	1960	1280	1820	2247	1614
ENSG00000073712.15_6	1217	2093	1352	999	1254	937
ENSG00000073734.10_6	44	57	40	25	36	22
ENSG00000073737.16_5	42	59	49	40	46	24
ENSG00000073754.6_4	0	0	0	0	0	0
ENSG00000073756.12_3	456	720	396	627	705	521
ENSG00000073792.15_3	4380	6802	4678	6423	7389	6308
ENSG00000073803.14_6	1495	2599	1592	1469	1830	1355
ENSG00000073849.15_4	95	139	82	572	675	558
ENSG00000073861.3_3	2	0	0	0	0	0
ENSG00000073905.8_4	8	15	7	22	28	26
ENSG00000073910.21_6	23	26	13	77	118	90
ENSG00000073921.18_5	1526	2586	1725	3502	4676	3296
ENSG00000073969.18_3	987	1494	974	1848	2481	1775
ENSG00000074047.21_3	8	16	9	31	47	43
ENSG00000074054.18_6	1393	2251	1421	1252	1498	1309
ENSG00000074071.14_3	623	914	583	1635	1889	1656
ENSG00000074181.9_3	961	1467	971	2381	2602	2450
ENSG00000074201.8_4	565	896	543	2126	2614	1887
ENSG00000074211.14_3	44	58	45	116	142	109
ENSG00000074219.13_4	113	152	113	453	537	472
ENSG00000074266.20_4	179	295	185	374	441	349
ENSG00000074276.10_4	10	29	12	16	16	12
ENSG00000074317.11_4	0	0	0	0	0	0
ENSG00000074319.13_5	757	1256	770	1571	2081	1457
ENSG00000074356.17_4	539	853	624	815	986	805
ENSG00000074370.18_4	5	6	1	9	13	7
ENSG00000074410.14_4	219	312	194	660	808	676
ENSG00000074416.14_8	1741	2603	1603	4127	4671	4170
ENSG00000074527.12_3	805	1306	843	1752	2173	1561
ENSG00000074582.14_6	258	417	262	367	462	400
ENSG00000074590.13_3	231	396	230	153	222	199
ENSG00000074603.19_6	1056	1789	1108	1317	1807	1285
ENSG00000074621.14_5	135	219	153	301	362	301
ENSG00000074657.13_5	2441	3869	2586	2824	3218	2755
ENSG00000074660.16_5	1	2	3	0	4	3
ENSG00000074695.6_3	1123	1895	1282	9355	12001	8651
ENSG00000074696.13_4	1952	2849	1995	7409	9220	6905
ENSG00000074706.13_5	11	18	13	5	8	2
ENSG00000074755.15_5	982	1439	1025	578	677	614
ENSG00000074771.3_2	0	0	0	0	0	0
ENSG00000074800.16_7	9687	13838	8780	22005	26414	23485
ENSG00000074803.19_5	0	0	0	0	0	0
ENSG00000074842.7_5	220	318	180	747	1017	907
ENSG00000074855.11_4	145	223	137	222	222	194
ENSG00000074935.14_3	468	779	560	317	405	268
ENSG00000074964.17_4	197	324	203	258	298	266
ENSG00000074966.11_3	43	61	64	100	115	91
ENSG00000075035.10_4	0	0	0	0	0	0
ENSG00000075043.18_6	4	7	10	0	0	0
ENSG00000075073.14_2	18	24	19	13	19	10
ENSG00000075089.9_3	295	509	333	640	774	544
ENSG00000075131.10_6	308	440	290	632	763	595
ENSG00000075142.13_3	538	910	570	2162	2736	2076
ENSG00000075151.20_3	1190	1888	1290	1735	2245	1890
ENSG00000075188.9_4	242	385	230	1010	1219	944
ENSG00000075213.11_6	1710	2646	1785	1978	2448	1844
ENSG00000075218.19_4	435	666	417	1549	1858	1576
ENSG00000075223.14_3	1152	1861	1212	1883	2277	1678
ENSG00000075234.17_5	503	701	468	575	760	651
ENSG00000075239.13_2	261	403	259	1453	1847	1357
ENSG00000075240.17_4	700	1050	672	1156	1402	1128
ENSG00000075275.16_5	834	1172	767	1207	1403	1353
ENSG00000075290.7_2	0	2	2	10	6	1
ENSG00000075292.19_4	1930	2992	2000	2918	3591	2707
ENSG00000075303.13_3	125	190	136	706	898	642
ENSG00000075336.12_4	790	1303	813	779	966	776
ENSG00000075340.23_4	1	0	1	0	2	0
ENSG00000075388.4_3	0	0	0	0	0	0
ENSG00000075391.16_6	2379	3727	2550	1021	1146	991
ENSG00000075399.14_7	131	210	125	256	220	210
ENSG00000075407.18_3	646	1051	734	640	825	629
ENSG00000075413.18_6	1439	2267	1507	1374	1671	1361
ENSG00000075415.12_6	3909	6087	3779	6731	8319	6793
ENSG00000075420.13_3	11757	18421	12155	8662	10216	8398
ENSG00000075426.12_4	2560	3711	2513	1619	1800	1605
ENSG00000075429.8_2	0	0	0	0	0	0
ENSG00000075461.6_3	57	104	43	235	252	251
ENSG00000075539.14_4	1219	1890	1255	853	1095	774
ENSG00000075568.17_3	1303	2042	1341	1779	2085	1672
ENSG00000075618.18_3	81	125	82	129	131	118
ENSG00000075624.16_6	30558	42307	27102	147637	171565	151511
ENSG00000075643.6_4	710	1063	663	1141	1431	1176
ENSG00000075651.16_4	186	254	154	583	700	581
ENSG00000075673.11_3	1	3	1	5	3	3
ENSG00000075702.18_5	395	628	411	581	688	553
ENSG00000075711.21_6	2817	4461	3096	2873	3570	2571
ENSG00000075785.12_2	6434	9117	6496	17187	19702	15464
ENSG00000075790.10_6	390	695	482	1032	1285	949
ENSG00000075826.17_4	7	15	13	39	39	25
ENSG00000075856.12_5	1707	2444	1622	1395	1622	1341
ENSG00000075884.14_5	0	0	1	0	0	0
ENSG00000075886.11_3	1	5	0	6	3	2
ENSG00000075891.21_3	0	0	0	0	0	0
ENSG00000075914.13_4	267	443	288	534	610	554
ENSG00000075945.13_3	198	360	209	471	586	453
ENSG00000075975.16_3	628	1014	646	678	780	654
ENSG00000076003.5_3	970	1353	904	2722	3379	2629
ENSG00000076043.10_6	316	534	308	1026	1308	903
ENSG00000076053.10_4	455	786	513	517	657	464
ENSG00000076067.13_4	1106	1549	1091	2897	3406	2693
ENSG00000076108.11_6	4776	7028	5044	6154	7111	6205
ENSG00000076201.15_4	3810	5396	3872	2952	2990	2776
ENSG00000076242.14_3	435	669	488	796	1064	791
ENSG00000076248.10_4	592	814	581	1733	2161	1803
ENSG00000076258.10_3	29	48	41	90	122	66
ENSG00000076321.11_4	387	615	447	341	474	346
ENSG00000076344.16_5	0	4	3	8	4	4
ENSG00000076351.13_6	244	364	224	441	566	510
ENSG00000076356.7_3	164	285	171	452	534	439
ENSG00000076382.17_6	561	790	509	1891	2365	1950
ENSG00000076513.16_3	265	409	261	534	720	557
ENSG00000076554.15_5	693	1093	682	1808	2036	1489
ENSG00000076555.15_4	32	43	27	43	66	62
ENSG00000076604.15_4	983	1385	907	1461	1692	1509
ENSG00000076641.4_3	1	0	0	0	1	0
ENSG00000076650.6_2	481	707	520	446	525	427
ENSG00000076662.10_4	39	47	31	81	105	86
ENSG00000076685.18_5	477	789	481	1173	1467	1184
ENSG00000076706.17_4	85	111	79	72	107	102
ENSG00000076716.9_3	373	587	366	1465	1700	1371
ENSG00000076770.14_4	452	697	461	935	1183	848
ENSG00000076826.9_2	672	1014	618	649	748	644
ENSG00000076864.19_5	389	571	395	1019	1175	1073
ENSG00000076924.12_3	231	343	207	513	609	506
ENSG00000076928.17_3	1062	1642	1006	1759	1797	1704
ENSG00000076944.16_5	441	730	493	851	829	857
ENSG00000076984.17_2	969	1435	910	827	907	751
ENSG00000077009.13_2	0	1	0	1	0	0
ENSG00000077044.10_3	796	1357	800	456	529	543
ENSG00000077063.11_5	3	5	5	26	16	18
ENSG00000077080.9_2	0	0	0	0	0	0
ENSG00000077092.19_5	653	1096	694	628	743	556
ENSG00000077097.15_6	1973	3362	2373	4715	5797	4066
ENSG00000077147.16_6	2846	4907	3199	7414	9215	6206
ENSG00000077150.20_5	2046	3226	1882	833	941	871
ENSG00000077152.11_4	268	384	231	1374	1628	1299
ENSG00000077157.22_7	274	403	266	411	548	461
ENSG00000077232.18_5	2305	3758	2443	5178	6715	4765
ENSG00000077235.18_5	3022	4824	3085	2312	2777	2576
ENSG00000077238.14_5	722	958	656	971	1123	1027
ENSG00000077254.14_4	577	879	614	1363	1814	1345
ENSG00000077264.15_5	3	2	2	4	3	2
ENSG00000077274.9_3	3	0	1	2	6	6
ENSG00000077279.18_5	0	0	0	0	0	0
ENSG00000077312.9_5	1264	1781	1135	1959	2293	2133
ENSG00000077327.16_4	1	0	0	0	0	0
ENSG00000077348.9_3	167	265	184	480	535	495
ENSG00000077380.15_4	816	1234	850	1871	2367	1752
ENSG00000077420.16_4	9	4	8	14	18	11
ENSG00000077454.16_4	405	615	382	450	499	463
ENSG00000077458.13_3	269	393	247	375	506	339
ENSG00000077463.15_6	247	330	187	250	265	277
ENSG00000077498.9_3	0	0	0	0	1	1
ENSG00000077514.8_5	445	598	457	736	870	705
ENSG00000077522.13_3	1	0	3	6	0	3
ENSG00000077549.18_5	1122	1500	1030	3737	4330	4031
ENSG00000077585.14_5	8	22	15	86	96	78
ENSG00000077616.11_5	2	9	5	7	21	8
ENSG00000077684.16_4	1056	1512	1096	1042	1269	990
ENSG00000077713.19_4	369	605	410	766	1031	814
ENSG00000077721.16_3	615	995	617	2375	2730	1949
ENSG00000077782.20_5	608	1077	801	607	639	518
ENSG00000077800.13_5	0	2	0	0	0	0
ENSG00000077935.17_3	7	7	6	3	3	3
ENSG00000077942.19_6	168	199	131	352	457	390
ENSG00000077943.8_3	0	0	0	1	0	0
ENSG00000077984.6_3	0	1	0	0	1	0
ENSG00000078018.19_6	314	504	348	550	696	564
ENSG00000078043.16_6	460	707	478	787	976	714
ENSG00000078053.17_4	0	0	0	0	0	0
ENSG00000078061.13_3	912	1324	803	1490	1631	1556
ENSG00000078070.13_5	1088	1569	1042	1933	2310	1995
ENSG00000078081.8_4	493	602	339	521	622	560
ENSG00000078098.14_5	0	6	4	0	2	1
ENSG00000078114.18_3	358	565	365	848	1000	766
ENSG00000078124.12_4	264	456	280	730	955	688
ENSG00000078140.14_4	1126	1765	1191	3065	3632	2661
ENSG00000078142.13_4	264	446	289	634	727	556
ENSG00000078177.14_4	150	242	163	202	224	162
ENSG00000078237.7_4	263	415	277	333	439	313
ENSG00000078246.17_4	568	850	613	1275	1590	1284
ENSG00000078269.15_5	708	1117	700	698	790	662
ENSG00000078295.16_3	0	0	0	0	0	0
ENSG00000078304.19_6	1481	2293	1493	3451	4296	3124
ENSG00000078319.9_5	51	78	55	140	177	154
ENSG00000078328.20_4	0	0	0	1	0	0
ENSG00000078369.18_3	2662	3817	2410	5891	6995	6146
ENSG00000078399.18_4	8	21	10	21	28	12
ENSG00000078401.7_3	556	709	535	1174	1334	1026
ENSG00000078403.17_5	1121	1693	1146	1122	1377	1056
ENSG00000078487.17_4	64	94	48	110	118	107
ENSG00000078549.14_7	0	0	0	0	0	0
ENSG00000078579.9_4	2	0	0	1	1	1
ENSG00000078589.13_3	0	0	0	0	0	0
ENSG00000078596.11_3	144	234	142	599	808	538
ENSG00000078618.21_3	1727	2840	1847	4566	5716	4263
ENSG00000078668.14_4	1237	1931	1222	3584	4460	3249
ENSG00000078674.17_4	1862	2906	2019	3804	4699	3451
ENSG00000078687.17_5	210	344	213	271	310	300
ENSG00000078699.21_3	447	633	417	772	929	795
ENSG00000078725.13_3	1	0	0	0	0	0
ENSG00000078747.15_4	5533	8474	5718	5716	7190	5602
ENSG00000078795.16_4	45	77	55	36	52	28
ENSG00000078804.13_4	103	149	91	248	231	179
ENSG00000078808.17_4	1058	1676	1089	2158	2660	2464
ENSG00000078814.15_4	29	61	52	28	27	33
ENSG00000078898.7_3	0	0	0	0	0	0
ENSG00000078900.15_5	1	5	4	6	4	6
ENSG00000078902.16_4	761	1167	668	616	711	673
ENSG00000078967.13_4	242	352	213	432	535	392
ENSG00000079101.16_3	1	4	2	9	8	6
ENSG00000079102.16_7	3	0	2	0	0	0
ENSG00000079112.10_5	3	2	0	4	1	2
ENSG00000079134.12_4	427	658	447	750	899	654
ENSG00000079150.18_5	32	56	36	139	186	145
ENSG00000079156.17_4	16	28	13	8	5	9
ENSG00000079215.14_4	3	2	5	8	1	7
ENSG00000079246.16_4	4096	6175	3998	11792	14870	11837
ENSG00000079257.8_4	292	435	297	2089	2391	1914
ENSG00000079263.19_4	92	172	122	98	124	94
ENSG00000079277.21_7	217	308	216	355	500	388
ENSG00000079308.19_7	6	4	3	7	2	6
ENSG00000079313.15_5	905	1193	802	695	731	714
ENSG00000079332.15_6	2037	3379	2297	2960	3692	2737
ENSG00000079335.20_6	198	311	201	179	224	161
ENSG00000079337.16_6	22	31	30	90	93	90
ENSG00000079385.22_5	1406	2085	1286	1866	2348	2025
ENSG00000079387.14_6	636	906	643	590	691	505
ENSG00000079393.20_6	0	0	0	1	0	0
ENSG00000079432.7_6	3303	4541	3072	2841	2814	2584
ENSG00000079435.10_5	161	253	142	134	155	180
ENSG00000079459.13_4	4202	5831	3967	15074	19524	16311
ENSG00000079462.7_5	118	200	116	633	734	699
ENSG00000079482.13_4	301	412	265	382	461	372
ENSG00000079557.5_3	0	0	0	0	0	0
ENSG00000079616.12_2	1017	1529	1016	1824	2033	1763
ENSG00000079689.14_3	5	9	8	15	27	14
ENSG00000079691.18_6	1699	2627	1819	2531	3142	2478
ENSG00000079739.17_5	723	1036	635	2087	2584	2280
ENSG00000079785.15_4	1654	2540	1639	3183	4108	3070
ENSG00000079805.16_5	1561	2110	1326	2972	3474	3178
ENSG00000079819.19_6	2471	4111	2868	6627	7555	6183
ENSG00000079841.18_4	0	0	0	0	0	0
ENSG00000079931.15_3	24	32	20	115	135	123
ENSG00000079950.14_3	532	843	548	1653	2036	1577
ENSG00000079974.17_3	442	718	523	467	520	432
ENSG00000079999.14_4	462	700	403	577	723	591
ENSG00000080007.8_3	165	301	207	239	345	265
ENSG00000080031.10_5	575	881	559	632	774	660
ENSG00000080166.16_6	0	0	0	0	1	0
ENSG00000080189.15_5	681	966	624	1143	1285	1257
ENSG00000080200.10_4	400	636	433	512	657	458
ENSG00000080224.17_5	0	2	0	0	3	1
ENSG00000080293.9_4	0	1	0	0	0	0
ENSG00000080298.15_5	163	279	146	346	432	312
ENSG00000080345.17_6	2194	3706	2432	2886	3596	2612
ENSG00000080371.6_3	1012	1542	1061	1416	1719	1323
ENSG00000080493.17_6	533	818	562	904	1198	941
ENSG00000080503.24_6	469	756	530	1341	1564	1281
ENSG00000080511.4_3	0	0	0	0	0	0
ENSG00000080546.13_3	72	114	70	91	139	84
ENSG00000080561.13_3	103	180	114	118	134	125
ENSG00000080572.12_2	0	0	1	0	0	0
ENSG00000080573.7_3	4	1	4	0	3	0
ENSG00000080603.17_6	3379	4784	3346	2057	2183	2000
ENSG00000080608.10_3	1490	2278	1685	1844	2440	1821
ENSG00000080618.16_5	1	1	0	0	0	1
ENSG00000080644.16_6	28	40	22	82	90	69
ENSG00000080709.15_5	5	3	7	9	4	3
ENSG00000080802.18_3	1974	3118	2181	1253	1447	1257
ENSG00000080815.19_5	1736	2492	1705	2649	3342	2502
ENSG00000080819.9_6	149	244	141	650	847	603
ENSG00000080822.17_6	497	785	517	753	882	593
ENSG00000080823.23_4	997	1606	1040	680	813	644
ENSG00000080824.18_3	4815	7321	5050	71836	91441	68700
ENSG00000080839.11_3	378	597	386	1150	1302	965
ENSG00000080845.17_6	1341	2025	1275	1752	1793	1727
ENSG00000080854.14_4	82	135	77	69	93	87
ENSG00000080910.13_5	0	0	0	0	0	0
ENSG00000080947.15_3	2	10	10	17	25	17
ENSG00000080986.13_3	186	317	230	1349	1643	1176
ENSG00000081014.11_4	619	1015	654	612	772	591
ENSG00000081019.13_5	288	415	263	396	465	355
ENSG00000081026.19_4	477	713	481	520	603	479
ENSG00000081041.9_3	5320	8341	5268	152	169	132
ENSG00000081051.7_3	0	0	0	0	0	1
ENSG00000081052.12_3	83	113	78	208	304	199
ENSG00000081059.20_4	506	643	451	983	1147	913
ENSG00000081087.15_4	494	777	505	388	459	333
ENSG00000081138.14_4	0	0	0	0	0	0
ENSG00000081148.12_3	13	28	34	15	17	17
ENSG00000081154.11_2	1248	2021	1359	3743	4746	3177
ENSG00000081177.18_3	346	525	350	718	860	702
ENSG00000081181.8_3	236	354	226	422	522	425
ENSG00000081189.15_7	154	242	145	101	128	101
ENSG00000081237.20_5	0	1	0	0	0	0
ENSG00000081248.11_3	0	0	0	0	0	0
ENSG00000081277.12_3	1	0	1	0	1	1
ENSG00000081307.12_4	928	1510	1049	1826	2409	1601
ENSG00000081320.11_4	391	546	361	812	1063	792
ENSG00000081377.16_4	570	897	559	1024	1272	931
ENSG00000081386.12_2	250	366	288	235	281	210
ENSG00000081479.15_5	4	6	4	0	4	0
ENSG00000081665.14_5	213	268	187	230	231	196
ENSG00000081692.12_3	267	396	248	257	309	252
ENSG00000081721.11_2	297	466	326	373	474	350
ENSG00000081760.17_4	367	561	306	610	731	575
ENSG00000081791.9_6	428	694	495	1012	1102	933
ENSG00000081800.9_3	0	0	0	0	0	0
ENSG00000081803.16_6	326	537	366	923	1059	796
ENSG00000081818.3_2	0	2	2	2	5	2
ENSG00000081842.13	0	3	0	0	1	0
ENSG00000081853.15_4	677	911	663	1266	1503	1326
ENSG00000081870.11_2	89	111	83	645	796	519
ENSG00000081913.14_4	486	665	404	678	805	718
ENSG00000081923.14_7	1275	1894	1246	2574	3284	2353
ENSG00000081985.11_5	4	7	8	2	2	2
ENSG00000082014.16_4	49	75	59	40	53	26
ENSG00000082068.8_2	268	437	316	444	552	426
ENSG00000082074.18_8	140	228	157	142	195	165
ENSG00000082126.18_5	4	5	3	0	1	1
ENSG00000082146.13_4	162	227	147	305	404	269
ENSG00000082153.18_5	2941	4697	3068	9719	12258	8437
ENSG00000082175.14_2	0	0	0	0	0	0
ENSG00000082196.20_3	5	11	9	11	9	11
ENSG00000082212.13_6	1518	2537	1653	2318	3127	2219
ENSG00000082213.18_5	665	1051	660	767	1004	803
ENSG00000082258.13_4	996	1731	1230	854	969	715
ENSG00000082269.16_4	3126	5242	3357	3793	5011	3620
ENSG00000082293.13_5	1	1	1	1	0	0
ENSG00000082397.17_7	0	0	0	0	0	0
ENSG00000082438.16_6	949	1541	1066	1265	1479	1171
ENSG00000082458.12_4	1204	1694	1166	2379	2965	2635
ENSG00000082482.13_7	2	3	4	7	10	5
ENSG00000082497.12_3	185	290	175	682	899	631
ENSG00000082512.15_3	77	157	94	233	316	222
ENSG00000082515.18_4	640	924	631	829	1076	959
ENSG00000082516.9_3	1835	2775	1854	1200	1502	1184
ENSG00000082556.11_4	0	1	1	2	4	0
ENSG00000082641.16_6	3889	5311	3762	7744	8924	7653
ENSG00000082684.15_6	0	0	0	0	0	0
ENSG00000082701.15_5	2029	3144	2031	2033	2362	1906
ENSG00000082781.12_4	1717	2698	1630	4574	5722	5051
ENSG00000082805.20_6	1112	1668	1157	1049	1287	1116
ENSG00000082898.16_2	3686	5653	3753	7809	9758	6965
ENSG00000082929.8_5	0	0	0	0	0	1
ENSG00000082996.19_6	879	1511	1001	2603	3182	2400
ENSG00000083067.22_4	0	0	0	0	0	0
ENSG00000083093.9_4	466	717	461	780	957	782
ENSG00000083097.14_5	683	1083	765	436	515	410
ENSG00000083099.11_3	687	1100	687	1184	1460	1141
ENSG00000083123.15_3	164	261	171	515	641	513
ENSG00000083168.11_6	2107	3085	2146	2385	2969	2494
ENSG00000083223.18_4	524	845	609	613	714	568
ENSG00000083290.20_4	99	167	97	201	260	212
ENSG00000083307.12_5	2439	3656	2376	2605	3140	2727
ENSG00000083312.17_2	4132	6876	4576	4759	6190	4341
ENSG00000083444.17_4	767	1049	614	2777	3208	3041
ENSG00000083454.22_5	77	129	78	152	168	139
ENSG00000083457.12_3	87	105	70	97	134	122
ENSG00000083520.15_3	388	668	454	867	1086	741
ENSG00000083535.16_4	143	210	127	250	303	203
ENSG00000083544.14_5	129	194	138	153	181	146
ENSG00000083622.8_6	0	0	1	0	0	0
ENSG00000083635.8_4	299	444	284	301	415	282
ENSG00000083642.19_3	797	1299	877	908	1090	837
ENSG00000083720.13_3	12	15	10	38	45	21
ENSG00000083750.12_6	178	248	166	270	302	210
ENSG00000083782.8_3	0	0	0	0	0	0
ENSG00000083799.17_6	884	1364	906	792	1021	743
ENSG00000083807.10_6	77	122	89	82	85	80
ENSG00000083812.12_4	361	595	327	181	226	194
ENSG00000083814.13_4	39	67	45	16	24	11
ENSG00000083817.9_3	167	295	168	87	125	88
ENSG00000083828.16_5	233	398	242	152	207	158
ENSG00000083838.15_3	206	324	203	191	223	157
ENSG00000083844.10_5	385	567	328	284	391	267
ENSG00000083845.9_4	960	1513	815	5411	6799	6183
ENSG00000083857.14_5	5155	8579	5646	3622	4507	4465
ENSG00000083896.12_3	2308	3659	2467	2027	2483	1990
ENSG00000083937.9_3	915	1392	1024	1967	2335	1640
ENSG00000084070.12_5	603	899	606	722	851	661
ENSG00000084072.16_3	228	383	269	486	594	475
ENSG00000084073.9_3	1500	2458	1617	3143	3914	2597
ENSG00000084090.13_4	1710	2744	1708	3436	4038	3139
ENSG00000084092.7_3	659	950	640	766	964	789
ENSG00000084093.17_3	797	1367	925	879	1119	832
ENSG00000084110.11_3	4	6	2	1	1	1
ENSG00000084112.15_5	1478	2284	1411	1389	1621	1494
ENSG00000084207.17_4	519	704	440	3783	4347	3794
ENSG00000084234.17_5	1917	2760	1966	14219	17210	13278
ENSG00000084444.14_4	106	166	85	205	218	189
ENSG00000084453.16_4	0	0	0	0	3	1
ENSG00000084463.8_6	3218	4744	3380	4220	5003	3950
ENSG00000084623.11_2	1262	1693	1076	3183	3978	3799
ENSG00000084628.10_3	0	1	0	0	0	0
ENSG00000084636.18_5	28	76	46	32	40	22
ENSG00000084652.16_3	1519	2048	1493	2535	2857	2442
ENSG00000084674.14_3	0	0	0	0	0	0
ENSG00000084676.15_3	463	717	477	467	598	475
ENSG00000084693.16_4	493	707	427	1255	1554	1209
ENSG00000084710.14_3	1	1	0	0	2	1
ENSG00000084731.15_4	111	147	79	292	307	257
ENSG00000084733.11_3	2890	4704	3169	5324	6429	4834
ENSG00000084734.9_4	12	24	15	34	49	34
ENSG00000084754.12_5	899	1431	889	4344	5475	4311
ENSG00000084764.11_5	172	229	187	258	239	232
ENSG00000084774.14_5	1725	2602	1670	1258	1476	1362
ENSG00000085063.16_5	2178	3379	2106	19519	24105	17863
ENSG00000085117.12_5	35	45	32	64	109	59
ENSG00000085185.15_5	246	304	188	417	421	423
ENSG00000085224.22_5	2691	4435	3150	4107	5031	3708
ENSG00000085231.14_4	269	401	272	497	581	436
ENSG00000085265.11_3	0	0	0	0	0	0
ENSG00000085274.15_2	1165	1841	1228	805	921	645
ENSG00000085276.18_6	2172	3274	2201	2838	3320	2586
ENSG00000085365.18_3	500	819	522	2728	3226	2338
ENSG00000085377.14_4	1294	1898	1232	2795	3504	2864
ENSG00000085382.12_4	99	161	104	303	364	287
ENSG00000085415.16_5	949	1472	916	1565	1892	1510
ENSG00000085433.15_6	137	265	152	180	220	142
ENSG00000085449.15_5	1061	1779	1157	1730	2154	1600
ENSG00000085465.12_2	24	46	32	23	19	20
ENSG00000085491.17_4	476	890	502	2158	2696	1971
ENSG00000085511.20_4	993	1688	1096	862	1084	892
ENSG00000085514.16_6	17	21	18	26	21	18
ENSG00000085552.17_3	79	95	62	156	153	137
ENSG00000085563.14_5	182	244	181	131	150	125
ENSG00000085644.13_2	410	553	346	327	331	271
ENSG00000085662.14_3	684	1061	675	1389	1575	1385
ENSG00000085719.13_4	474	736	479	1832	2205	1658
ENSG00000085721.12_3	1555	2293	1648	1375	1633	1272
ENSG00000085733.16_3	2090	3109	1987	6212	7084	6467
ENSG00000085741.13_3	0	0	0	1	2	2
ENSG00000085760.14_2	645	920	709	1322	1621	1279
ENSG00000085788.13_6	1098	1810	1132	2660	3296	2447
ENSG00000085831.15_6	309	458	324	329	396	284
ENSG00000085832.17_6	629	1009	659	1704	2078	1657
ENSG00000085840.13_3	176	240	166	547	676	537
ENSG00000085871.9_3	130	210	131	447	568	462
ENSG00000085872.15_5	1934	2627	1853	1618	1837	1669
ENSG00000085978.22_4	908	1310	830	815	1070	777
ENSG00000085982.13_4	893	1341	962	827	943	774
ENSG00000085998.14_3	800	1183	732	1651	2016	1685
ENSG00000085999.13_5	238	288	211	517	550	460
ENSG00000086015.21_3	1726	2726	1699	1238	1446	1278
ENSG00000086061.16_3	2080	3054	2017	9455	12457	8934
ENSG00000086062.12_2	2117	3243	2088	4220	4872	4051
ENSG00000086065.14_3	443	596	388	1671	2043	1569
ENSG00000086102.19_3	1740	2729	1864	1394	1771	1433
ENSG00000086159.13_3	4	5	1	6	6	1
ENSG00000086189.10_4	862	1352	974	1482	1781	1319
ENSG00000086200.16_6	682	1132	745	853	1090	762
ENSG00000086205.18_4	0	0	0	0	2	0
ENSG00000086232.13_5	4045	5728	3927	8606	10198	7963
ENSG00000086288.11_5	0	0	0	0	0	0
ENSG00000086289.12_5	661	898	552	1438	1854	1560
ENSG00000086300.15_2	158	290	154	414	621	386
ENSG00000086475.15_3	602	912	578	1178	1431	1187
ENSG00000086504.16_4	362	535	337	1433	1639	1534
ENSG00000086506.3_3	0	0	1	0	1	0
ENSG00000086544.3_3	1185	1810	1060	448	567	516
ENSG00000086548.9_4	177	260	161	352	432	360
ENSG00000086570.12_4	9	9	6	5	7	4
ENSG00000086589.12_4	1661	2489	1662	2034	2326	1879
ENSG00000086598.11_3	8507	12929	8717	13567	16719	11433
ENSG00000086619.13_2	17	36	16	45	77	49
ENSG00000086666.19_6	1035	1606	1108	2248	2963	2047
ENSG00000086696.11_4	10	10	6	51	61	32
ENSG00000086712.13_4	1856	2981	2005	1632	2013	1477
ENSG00000086717.18_5	4	2	5	1	0	3
ENSG00000086730.17_6	22	50	24	16	12	17
ENSG00000086758.16_5	10037	14102	9733	7608	9375	9100
ENSG00000086827.9_4	379	565	422	714	914	638
ENSG00000086848.15_5	119	181	128	251	295	259
ENSG00000086967.10_3	2	0	1	2	0	3
ENSG00000086991.13_3	0	0	0	0	0	0
ENSG00000087008.16_3	69	111	64	80	108	125
ENSG00000087053.18_4	912	1508	956	952	1250	940
ENSG00000087074.8_4	14671	22289	15370	2110	2294	2060
ENSG00000087076.9_4	3	1	8	2	3	2
ENSG00000087077.14_4	880	1168	753	1227	1304	1180
ENSG00000087085.15_6	51	116	73	32	26	18
ENSG00000087086.15_4	7958	10819	7435	11311	13640	12375
ENSG00000087087.20_5	2379	3356	2422	2782	3090	2859
ENSG00000087088.20_5	697	1051	715	1247	1393	1259
ENSG00000087095.13_4	409	601	399	621	753	614
ENSG00000087111.21_4	627	834	617	1290	1462	1230
ENSG00000087116.16_5	0	0	0	0	0	0
ENSG00000087128.10_3	15	31	24	3	6	3
ENSG00000087152.15_2	1004	1407	835	1265	1393	1207
ENSG00000087157.19_4	142	236	149	277	352	277
ENSG00000087191.13_4	670	1064	644	1315	1602	1399
ENSG00000087206.17_5	930	1458	1050	1049	1266	1065
ENSG00000087237.12_4	0	5	3	2	0	0
ENSG00000087245.13_5	1	0	0	0	3	0
ENSG00000087250.8_2	0	0	0	0	0	0
ENSG00000087253.13_4	61	76	52	330	404	306
ENSG00000087258.15_5	0	0	0	1	1	1
ENSG00000087263.16_2	1162	1727	1252	1329	1678	1348
ENSG00000087266.17_7	212	302	193	393	457	371
ENSG00000087269.16_3	431	596	429	1030	1118	988
ENSG00000087274.17_6	1772	2572	1609	2249	2845	2432
ENSG00000087299.12_3	259	373	245	781	1007	685
ENSG00000087301.9_4	65	91	61	346	369	274
ENSG00000087302.9_4	810	1278	880	3371	4214	3168
ENSG00000087303.18_4	9	14	12	16	18	16
ENSG00000087338.5_3	216	372	216	827	1051	796
ENSG00000087365.15_5	3701	5161	3611	6264	7312	6342
ENSG00000087448.11_4	527	830	565	649	804	592
ENSG00000087460.25_7	15375	24472	15540	35830	44977	36454
ENSG00000087470.17_6	1064	1681	1155	1927	2455	1881
ENSG00000087494.15_3	125	185	116	56	69	51
ENSG00000087495.17_4	119	187	142	247	339	214
ENSG00000087502.18_4	1163	1744	1173	2625	3389	2501
ENSG00000087510.7_3	133	187	131	114	126	97
ENSG00000087586.17_2	468	674	459	2196	2631	2166
ENSG00000087589.16_2	4	8	3	0	4	4
ENSG00000087842.11_3	596	914	600	1329	1636	1297
ENSG00000087884.14_6	19	31	18	76	98	78
ENSG00000087903.13_5	132	184	111	201	208	197
ENSG00000087995.15_2	232	346	224	386	435	315
ENSG00000088002.11_2	9	10	8	8	11	16
ENSG00000088035.18_5	152	263	154	578	707	500
ENSG00000088038.19_5	3014	3970	2958	2796	2998	2777
ENSG00000088053.11_3	5	6	3	9	2	10
ENSG00000088179.9_6	467	747	505	549	739	529
ENSG00000088205.13_3	2971	4622	3065	4096	5351	3911
ENSG00000088247.17_4	3236	4546	3045	6134	6883	6031
ENSG00000088256.9_3	888	1319	832	1398	1557	1278
ENSG00000088280.19_4	14	30	24	17	24	20
ENSG00000088298.13_3	528	758	481	1104	1298	1186
ENSG00000088305.18_3	151	215	124	279	398	297
ENSG00000088320.4_3	0	0	0	0	0	0
ENSG00000088325.16_3	3054	4506	3093	9013	11069	8541
ENSG00000088340.16_5	825	1742	1199	1215	1257	1040
ENSG00000088356.6_3	892	1307	788	483	582	468
ENSG00000088367.22_6	2339	3377	2165	4784	5638	5014
ENSG00000088386.17_4	1	3	7	4	13	9
ENSG00000088387.19_5	339	632	378	562	714	594
ENSG00000088448.14_4	746	1662	1073	488	536	459
ENSG00000088451.11_3	127	233	119	126	196	112
ENSG00000088538.13_3	28	42	17	18	13	11
ENSG00000088543.15_3	28	43	26	66	75	69
ENSG00000088682.14_4	1084	1613	1078	1289	1470	1144
ENSG00000088726.16_5	2	5	5	0	0	0
ENSG00000088727.12_4	47	65	48	84	117	85
ENSG00000088756.12_3	0	1	0	0	0	0
ENSG00000088766.11_4	206	340	221	339	412	322
ENSG00000088782.4_2	0	0	0	0	0	0
ENSG00000088808.17_6	722	1008	724	645	840	640
ENSG00000088812.18_4	938	1342	872	1547	1896	1571
ENSG00000088826.18_4	731	1105	704	432	522	442
ENSG00000088827.12_2	0	0	1	1	0	0
ENSG00000088832.17_4	1896	2602	1801	5890	6854	5059
ENSG00000088833.17_4	800	1307	859	1306	1556	1368
ENSG00000088836.14_7	42	67	40	117	134	129
ENSG00000088854.12_3	230	364	238	233	283	222
ENSG00000088876.11_3	278	425	302	144	201	142
ENSG00000088881.20_4	4	3	0	9	10	6
ENSG00000088882.8_3	0	1	0	0	0	0
ENSG00000088888.18_3	486	674	479	1924	2291	1927
ENSG00000088899.15_3	142	240	175	301	337	291
ENSG00000088926.13_3	0	0	0	0	3	0
ENSG00000088930.8_3	702	1010	635	1090	1380	1008
ENSG00000088970.16_6	24	36	28	71	81	66
ENSG00000088986.11_5	848	1378	911	5263	6302	5005
ENSG00000088992.18_3	940	1275	857	4054	5177	4822
ENSG00000089006.16_3	451	706	460	965	1190	923
ENSG00000089009.15_3	3086	4581	3028	8803	10941	9138
ENSG00000089012.14_3	0	0	0	0	0	0
ENSG00000089022.14_3	766	1170	765	857	988	813
ENSG00000089041.17_4	1	0	0	1	0	2
ENSG00000089048.14_2	610	933	725	720	777	586
ENSG00000089050.16_4	72	107	70	196	252	227
ENSG00000089053.13_3	1077	1588	973	1860	2324	1936
ENSG00000089057.15_5	617	913	641	772	900	750
ENSG00000089060.11_4	307	426	271	264	301	294
ENSG00000089063.15_4	421	678	435	1779	2213	1736
ENSG00000089091.16_4	21	34	22	24	30	23
ENSG00000089094.19_4	401	480	327	539	692	616
ENSG00000089101.18_5	0	0	0	0	0	0
ENSG00000089116.4_3	0	0	0	0	0	0
ENSG00000089123.16_4	236	350	222	153	214	185
ENSG00000089127.13_5	951	1076	704	548	665	719
ENSG00000089154.11_3	2982	4582	2955	2836	3519	3123
ENSG00000089157.16_5	11904	17056	10570	20367	25138	21833
ENSG00000089159.16_6	3809	5324	3636	4771	5225	4513
ENSG00000089163.4_2	4	5	4	3	3	4
ENSG00000089169.15_4	1	0	0	0	0	0
ENSG00000089177.18_3	148	194	131	146	189	152
ENSG00000089195.15_3	619	977	735	761	940	709
ENSG00000089199.10_5	4	1	2	2	1	2
ENSG00000089220.5_3	446	737	454	2321	2738	2325
ENSG00000089225.19_2	0	0	0	0	0	0
ENSG00000089234.16_4	701	1111	768	502	634	474
ENSG00000089248.7_4	1229	1596	1110	3041	3672	3363
ENSG00000089250.19_5	0	0	0	0	0	0
ENSG00000089280.18_2	1202	2096	1341	5730	6846	5399
ENSG00000089289.16_3	342	456	327	1199	1521	1158
ENSG00000089327.14_4	4668	6194	4770	21710	24468	24307
ENSG00000089335.21_5	226	351	245	371	414	299
ENSG00000089351.14_4	609	948	566	725	829	670
ENSG00000089356.18_5	64	105	73	794	952	841
ENSG00000089472.16_5	2	2	1	5	4	1
ENSG00000089486.17_4	64	79	53	102	127	105
ENSG00000089505.17_4	167	185	112	361	385	319
ENSG00000089558.9_6	4	5	1	0	0	0
ENSG00000089597.18_4	5149	7322	4832	13161	14545	11998
ENSG00000089639.11_4	499	636	474	398	422	387
ENSG00000089682.16_5	436	693	525	886	1088	761
ENSG00000089685.15_5	497	741	477	1665	2127	1729
ENSG00000089692.9_4	1	0	0	1	3	0
ENSG00000089693.10_3	3537	4798	3479	7051	7901	6258
ENSG00000089723.10_3	732	1163	765	357	482	387
ENSG00000089737.17_4	5019	7888	5262	4096	5158	4092
ENSG00000089775.11_2	166	291	153	391	448	351
ENSG00000089818.18_4	1260	1888	1317	729	810	674
ENSG00000089820.15_5	368	563	322	598	774	706
ENSG00000089847.12_6	5	13	15	16	10	9
ENSG00000089876.11_6	682	1150	703	843	1089	902
ENSG00000089902.10_4	1012	1493	959	1252	1540	1233
ENSG00000089916.17_5	1179	1854	1261	1059	1262	1045
ENSG00000090006.17_4	48	91	48	163	171	163
ENSG00000090013.10_3	152	271	137	854	1059	860
ENSG00000090020.11_3	589	866	552	625	631	613
ENSG00000090054.15_4	1133	1810	1163	2437	2914	2171
ENSG00000090060.18_5	5782	9478	6261	8765	10869	7988
ENSG00000090061.17_4	1081	1531	1102	2142	2278	2035
ENSG00000090097.21_6	248	396	234	503	524	473
ENSG00000090104.12_3	0	0	0	0	0	0
ENSG00000090238.11_3	33	53	33	319	279	306
ENSG00000090263.16_5	257	445	307	909	1065	835
ENSG00000090266.13_6	294	438	265	555	759	600
ENSG00000090273.14_4	1702	2417	1643	3241	3351	3111
ENSG00000090316.16_4	519	778	487	782	930	830
ENSG00000090339.9_3	1744	2503	1461	323	341	277
ENSG00000090372.15_4	3725	5289	3732	3069	3415	3020
ENSG00000090376.10_3	8	27	18	41	40	31
ENSG00000090382.6_2	401	540	342	4726	5965	4288
ENSG00000090402.8_3	0	0	0	0	0	0
ENSG00000090432.7_3	711	1162	784	494	526	412
ENSG00000090447.12_3	327	433	327	641	728	651
ENSG00000090470.15_6	560	778	551	788	989	811
ENSG00000090487.11_3	834	1359	814	2436	2730	2210
ENSG00000090512.11_5	0	4	1	3	0	1
ENSG00000090520.11_3	2792	4444	3059	4371	5643	4552
ENSG00000090530.10_4	57	72	64	72	71	68
ENSG00000090534.20_7	0	0	0	1	0	0
ENSG00000090539.15_4	0	1	0	0	0	0
ENSG00000090554.13_4	12	15	9	24	35	25
ENSG00000090565.16_7	223	303	191	558	681	506
ENSG00000090581.10_4	278	389	279	537	593	517
ENSG00000090612.21_6	480	792	543	662	773	572
ENSG00000090615.15_5	1811	2908	1855	1456	1832	1514
ENSG00000090621.14_5	2297	3724	2425	3695	4359	3459
ENSG00000090659.18_6	0	0	2	0	0	0
ENSG00000090661.12_4	47	62	33	91	125	95
ENSG00000090674.16_4	101	136	72	195	230	219
ENSG00000090686.15_2	719	1206	875	2068	2719	1917
ENSG00000090776.6_3	484	620	431	1265	1387	1106
ENSG00000090857.13_4	704	1071	726	933	1134	985
ENSG00000090861.15_3	7458	11756	7457	5603	6831	5955
ENSG00000090863.11_3	1224	1842	1054	3143	4116	3434
ENSG00000090889.12_3	674	1033	642	1557	1925	1430
ENSG00000090905.19_4	1204	1948	1349	1191	1399	1069
ENSG00000090924.15_5	1008	1560	1011	1613	1665	1489
ENSG00000090932.10_2	18	8	5	16	35	12
ENSG00000090971.5_3	109	143	116	323	353	307
ENSG00000090975.12_3	443	653	421	199	235	191
ENSG00000090989.18_4	291	481	336	717	921	622
ENSG00000091009.8_4	1456	2157	1487	1578	1917	1497
ENSG00000091010.6_5	3	7	1	6	3	1
ENSG00000091039.17_5	932	1518	967	1937	2294	1719
ENSG00000091073.19_3	288	394	252	583	605	567
ENSG00000091106.19_3	21	26	21	18	21	27
ENSG00000091127.14_3	948	1570	980	1290	1593	1142
ENSG00000091128.13_7	2	7	4	0	0	1
ENSG00000091129.20_7	195	361	215	63	88	60
ENSG00000091136.14_4	4085	6148	3950	7610	9354	7941
ENSG00000091137.13_4	0	2	1	1	0	0
ENSG00000091138.12_4	0	0	0	0	0	0
ENSG00000091140.14_3	1321	1923	1317	2818	3505	2545
ENSG00000091157.13_4	573	921	610	421	456	377
ENSG00000091164.13_4	1431	2422	1622	2529	3091	2373
ENSG00000091181.19_2	0	0	0	0	0	0
ENSG00000091262.15_2	6	9	6	28	31	17
ENSG00000091317.8_3	1755	2620	1759	7325	9078	6271
ENSG00000091409.15_5	4717	7479	4751	16841	22126	16605
ENSG00000091428.18_3	1	3	2	6	5	10
ENSG00000091436.17_3	1035	1753	1131	2671	3256	2477
ENSG00000091482.8_5	1	4	3	0	2	1
ENSG00000091483.6_2	510	784	510	1655	1983	1630
ENSG00000091490.11_5	1434	2157	1386	4864	6200	4851
ENSG00000091513.16_5	3	5	2	0	3	5
ENSG00000091527.15_3	8958	14017	9864	10660	13080	10045
ENSG00000091536.19_6	6	9	4	5	5	6
ENSG00000091542.9_3	1649	2252	1577	2282	2608	2212
ENSG00000091583.11_4	2	5	1	2	0	0
ENSG00000091592.16_5	2	2	4	2	3	5
ENSG00000091622.16_4	306	425	315	599	643	542
ENSG00000091640.8_3	131	162	117	422	488	460
ENSG00000091651.9_4	352	532	386	623	738	613
ENSG00000091656.18_7	196	304	223	132	139	133
ENSG00000091664.8_3	0	0	0	0	0	0
ENSG00000091704.10_5	0	0	0	0	0	0
ENSG00000091732.16_4	248	418	285	421	527	465
ENSG00000091831.23_5	33	77	41	23	43	17
ENSG00000091844.8_3	33	83	41	43	60	45
ENSG00000091879.13_2	98	131	90	10	8	11
ENSG00000091947.10_3	219	291	229	364	464	390
ENSG00000091972.18_7	0	0	0	0	0	0
ENSG00000091986.15_5	7	8	7	11	12	14
ENSG00000092009.10_3	1	0	0	0	0	0
ENSG00000092010.15_4	555	767	515	2306	2855	2480
ENSG00000092020.10_3	183	279	207	296	385	283
ENSG00000092036.18_4	189	296	195	516	638	520
ENSG00000092051.17_4	0	2	1	0	1	0
ENSG00000092054.13_3	1	4	3	4	1	0
ENSG00000092067.5_2	0	0	0	0	0	0
ENSG00000092068.20_5	5	7	2	8	5	7
ENSG00000092094.11_4	192	363	202	413	441	367
ENSG00000092096.16_4	0	0	0	0	1	0
ENSG00000092098.17_5	284	403	268	289	352	316
ENSG00000092108.20_6	528	862	570	1144	1542	1070
ENSG00000092140.16_6	391	726	506	718	867	607
ENSG00000092148.13_5	3419	5656	3785	2708	3415	2656
ENSG00000092199.17_7	16046	22089	15353	12679	15649	11821
ENSG00000092200.12_4	2	5	5	7	7	7
ENSG00000092201.10_3	2135	3198	2253	5938	7425	5510
ENSG00000092203.14_7	2061	2955	2080	2354	2801	2295
ENSG00000092208.17_5	212	294	196	315	371	258
ENSG00000092295.12_4	7	10	11	11	13	10
ENSG00000092330.18_6	282	346	234	523	637	555
ENSG00000092345.13_3	0	0	0	0	0	0
ENSG00000092377.14_3	0	0	0	0	0	0
ENSG00000092421.16_5	159	244	170	152	174	137
ENSG00000092439.16_7	2610	4395	2843	2137	2640	1934
ENSG00000092445.12_4	123	228	110	220	278	230
ENSG00000092470.12_4	170	273	181	438	545	404
ENSG00000092529.24_6	4	10	8	4	7	8
ENSG00000092531.10_4	327	490	324	899	1027	733
ENSG00000092607.15_4	14	8	13	7	8	6
ENSG00000092621.12_4	348	584	373	1698	1903	1720
ENSG00000092758.18_7	1	4	7	18	12	19
ENSG00000092820.18_4	16530	23843	16507	25393	28787	24211
ENSG00000092841.18_5	2447	3477	2287	8074	9529	7464
ENSG00000092847.12_5	846	1180	793	1459	1691	1326
ENSG00000092850.12_4	0	2	0	1	3	0
ENSG00000092853.14_4	231	282	206	778	961	666
ENSG00000092871.16_5	1110	1566	1074	1078	1269	1068
ENSG00000092929.11_4	1138	1914	1183	1590	1886	1736
ENSG00000092931.11_3	426	605	396	1350	1647	1448
ENSG00000092964.18_6	671	920	597	4275	5069	4118
ENSG00000092969.12_4	919	1544	999	1064	1247	936
ENSG00000092978.11_3	505	807	551	365	439	328
ENSG00000093000.19_4	1407	2233	1483	3210	3977	3049
ENSG00000093009.9_2	211	316	223	1019	1143	846
ENSG00000093010.13_4	537	751	448	1654	1883	1773
ENSG00000093072.18_8	1	1	2	0	0	0
ENSG00000093100.13_7	333	598	385	206	252	229
ENSG00000093134.14_5	0	1	1	0	0	0
[truncated: 61,285 more rows]

## Sheet: SARS vs MOCK_MRC5 cell
	Mock1	Mock2	Mock3	SARS1	SARS2	SARS3
ENSG00000000003.14_2	644	622	684	1111	1118	1073
ENSG00000000005.6_3	0	0	0	0	0	0
ENSG00000000419.12_4	1412	1228	1216	1886	1566	1347
ENSG00000000457.14_4	281	270	275	396	437	383
ENSG00000000460.17_6	282	263	274	285	419	367
ENSG00000000938.13_4	0	0	0	0	0	1
ENSG00000000971.15_2	862	849	772	1092	1064	807
ENSG00000001036.13_2	2550	2322	2515	3421	3818	3640
ENSG00000001084.13_7	878	918	792	1207	1443	1250
ENSG00000001167.14_3	923	975	1025	1068	1553	1288
ENSG00000001460.18_4	393	345	403	572	535	521
ENSG00000001461.17_3	2955	2931	3449	4990	4962	4089
ENSG00000001497.16_2	1107	1056	1214	1586	1967	1592
ENSG00000001561.7_3	9	16	6	7	10	2
ENSG00000001617.12_4	1360	1177	1451	2302	2408	2156
ENSG00000001626.15_6	20	12	7	21	40	34
ENSG00000001629.10_4	1582	1622	1393	1902	1972	1601
ENSG00000001630.17_7	626	578	556	929	958	885
ENSG00000001631.15_7	448	494	482	609	525	379
ENSG00000002016.17_4	299	277	339	402	442	443
ENSG00000002079.14_3	7	1	6	4	3	3
ENSG00000002330.13_6	639	499	668	1183	1123	1009
ENSG00000002549.12_3	1548	1477	1546	2321	2552	2275
ENSG00000002586.20_6	3220	2781	3587	6411	6046	5341
ENSG00000002586.20_6_PAR_Y	3220	2781	3587	6411	6046	5341
ENSG00000002587.10_5	3	8	1	3	7	1
ENSG00000002726.20_6	1	1	0	2	1	0
ENSG00000002745.13_4	156	131	116	121	236	179
ENSG00000002746.15_4	57	56	54	55	70	64
ENSG00000002822.15_5	399	373	505	660	795	666
ENSG00000002834.18_4	19869	18793	21884	33150	34922	29784
ENSG00000002919.14_2	472	394	578	863	883	797
ENSG00000002933.9_7	31	26	56	139	100	88
ENSG00000003056.3	2247	2059	2256	3415	3924	3480
ENSG00000003096.14_4	270	280	214	408	536	485
ENSG00000003137.8_5	5	4	1	20	7	12
ENSG00000003147.19_5	1	0	0	0	0	1
ENSG00000003249.13_2	720	625	754	1329	1235	958
ENSG00000003393.15_5	1335	1445	1495	2025	2097	1749
ENSG00000003400.14_4	14	17	19	28	24	34
ENSG00000003402.20_4	1559	1548	1724	2843	2457	2072
ENSG00000003436.16_5	2152	2064	1633	2973	2422	1982
ENSG00000003509.16_4	479	533	483	739	711	693
ENSG00000003756.16_6	3039	3140	3459	4747	4974	4178
ENSG00000003987.14_3	129	148	68	180	124	97
ENSG00000003989.17_6	1437	1372	1216	2801	2274	2066
ENSG00000004059.11_5	2114	1808	2117	3880	3646	3366
ENSG00000004139.14_4	451	402	512	702	792	751
ENSG00000004142.12_3	3032	2817	3286	5442	5486	4854
ENSG00000004399.12_5	2138	2037	2421	3560	3840	3297
ENSG00000004455.16_2	3184	2995	3187	5166	5489	5121
ENSG00000004468.13_4	0	1	0	1	1	1
ENSG00000004478.8_3	2045	1821	2067	2723	3446	2981
ENSG00000004487.16_5	2792	2471	2824	3859	4498	4152
ENSG00000004534.15_4	1822	1864	2144	2861	3228	2585
ENSG00000004660.14_3	258	225	272	313	397	313
ENSG00000004700.16_5	2084	2045	1934	2192	2056	1391
ENSG00000004766.17_4	690	583	516	739	665	417
ENSG00000004776.13_3	1972	1588	1909	4305	3926	3056
ENSG00000004777.18_3	354	368	430	365	578	408
ENSG00000004779.10_3	1399	1146	1279	1886	1793	1863
ENSG00000004799.8_3	9	5	3	4	24	19
ENSG00000004809.14_5	0	0	1	0	0	1
ENSG00000004838.14_4	11	12	12	19	22	22
ENSG00000004846.16_4	0	1	1	1	0	1
ENSG00000004848.8_5	0	0	0	0	0	0
ENSG00000004864.13_2	421	370	441	565	690	639
ENSG00000004866.20_6	493	459	482	862	827	707
ENSG00000004897.12_5	3362	3364	2844	3503	3903	3058
ENSG00000004939.15_4	2	0	0	2	0	0
ENSG00000004948.15_5	0	0	0	0	0	0
ENSG00000004961.15_3	878	825	859	1507	1455	1355
ENSG00000004975.12_3	985	948	1125	1641	1772	1567
ENSG00000005001.10_3	0	0	0	0	0	0
ENSG00000005007.12_3	2853	2814	3175	4720	5321	4672
ENSG00000005020.13_4	814	821	773	934	1182	976
ENSG00000005022.6_3	4334	3735	4570	6748	7252	6774
ENSG00000005059.16_6	342	337	233	428	445	375
ENSG00000005073.5_2	1	0	2	5	1	1
ENSG00000005075.15_2	1215	1001	1568	2462	2356	2183
ENSG00000005100.13_6	1204	1263	1195	1527	1659	1487
ENSG00000005102.13_3	0	2	0	1	1	4
ENSG00000005108.16_5	11	10	18	8	7	10
ENSG00000005156.11_7	939	880	936	1166	1423	1340
ENSG00000005175.10_4	997	1033	935	1157	925	644
ENSG00000005187.12_4	72	58	27	43	53	36
ENSG00000005189.19_5	152	177	178	186	253	229
ENSG00000005194.15_4	1114	984	1278	1854	1984	1867
ENSG00000005206.17_3	1077	1049	1337	1658	2061	1696
ENSG00000005238.19_2	1321	1183	1353	1645	2060	1851
ENSG00000005243.10_4	1356	1125	1515	2853	2514	2302
ENSG00000005249.13_3	466	463	258	382	525	444
ENSG00000005302.18_5	713	699	689	992	1058	971
ENSG00000005339.14_6	2157	2126	2346	2914	3576	3013
ENSG00000005379.17_6	93	78	110	144	211	170
ENSG00000005381.7_2	1	1	0	0	2	1
ENSG00000005421.8_2	0	0	0	0	0	0
ENSG00000005436.13_5	420	403	330	494	487	386
ENSG00000005448.16_4	332	290	406	582	625	579
ENSG00000005469.11_2	913	847	866	1284	1478	1320
ENSG00000005471.17_7	4	2	3	3	4	3
ENSG00000005483.21_6	1718	1729	1583	2005	2026	1498
ENSG00000005486.17_3	850	726	921	1648	1565	1312
ENSG00000005513.10_3	6	4	5	6	11	9
ENSG00000005700.15_5	2313	2287	1880	2646	2375	1610
ENSG00000005801.18_6	593	629	513	717	638	494
ENSG00000005810.18_2	1682	1697	1838	1867	2195	1696
ENSG00000005812.11_6	1394	1369	875	1574	1530	1203
ENSG00000005844.17_5	1	1	0	1	2	2
ENSG00000005882.11_4	543	469	561	930	976	789
ENSG00000005884.18_3	8882	8554	10306	14840	13527	10287
ENSG00000005889.15_3	625	614	562	784	818	684
ENSG00000005893.15_3	5246	4987	4157	6868	7115	5994
ENSG00000005961.18_4	7	3	10	7	5	9
ENSG00000005981.13_3	0	0	0	0	0	0
ENSG00000006007.12_3	1809	1625	1898	3331	3183	3113
ENSG00000006015.17_5	504	447	451	698	715	703
ENSG00000006016.11_3	213	182	227	252	371	345
ENSG00000006025.12_4	317	369	383	438	577	474
ENSG00000006042.12_5	2204	2040	2505	4724	4333	4251
ENSG00000006047.13_3	3	0	4	2	0	2
ENSG00000006059.3_2	0	0	0	0	0	0
ENSG00000006062.17_5	490	483	584	958	845	756
ENSG00000006071.14_6	0	0	0	1	0	0
ENSG00000006116.3_2	0	0	0	0	0	0
ENSG00000006118.14_6	1956	1814	2359	3403	3871	3308
ENSG00000006125.18_7	7956	7563	8165	12007	12765	11843
ENSG00000006128.12_5	1	0	0	0	1	0
ENSG00000006194.10_4	714	680	683	978	1098	1027
ENSG00000006210.7_4	7	7	10	18	19	16
ENSG00000006282.21_5	1930	1690	2033	3367	3224	3008
ENSG00000006283.18_5	7	4	10	11	13	16
ENSG00000006327.13_2	6735	6018	7215	9654	9423	8032
ENSG00000006377.11_3	0	0	0	0	0	0
ENSG00000006432.15_3	12	12	23	17	24	20
ENSG00000006451.8_4	2245	2206	1986	2926	2741	2278
ENSG00000006453.14_4	371	342	375	579	621	526
ENSG00000006459.11_3	329	306	239	336	364	268
ENSG00000006468.14_5	460	495	364	413	621	462
ENSG00000006530.18_5	864	847	854	1207	1206	1103
ENSG00000006534.16_4	1181	1087	1318	2354	2392	2271
ENSG00000006555.11_6	0	0	0	0	0	0
ENSG00000006576.16_2	3273	3157	2307	4450	2966	2072
ENSG00000006606.8_2	4	2	6	9	5	6
ENSG00000006607.14_5	1082	1074	1091	1394	1658	1533
ENSG00000006611.16_4	0	3	0	1	0	0
ENSG00000006625.18_4	488	387	465	673	593	596
ENSG00000006634.8_3	557	577	441	514	566	403
ENSG00000006638.11_2	78	67	107	129	146	121
ENSG00000006652.14_6	1489	1473	1374	2015	2018	1693
ENSG00000006659.13_3	0	0	0	0	0	0
ENSG00000006695.12_4	408	333	398	552	605	568
ENSG00000006704.10_4	746	669	813	1250	1369	1265
ENSG00000006712.15_4	1617	1423	1873	2793	3207	2753
ENSG00000006715.16_4	1594	1504	1499	2270	2322	1926
ENSG00000006740.17_3	73	60	85	105	132	121
ENSG00000006744.19_5	1885	1810	2002	2676	3155	2748
ENSG00000006747.15_4	3	3	3	4	0	2
ENSG00000006756.16_3	343	321	408	670	681	629
ENSG00000006757.12_4	185	143	210	409	308	292
ENSG00000006788.14_4	0	1	0	1	0	3
ENSG00000006831.10_3	1684	1534	1662	2328	2675	2351
ENSG00000006837.12_5	33	30	49	80	47	48
ENSG00000007001.12_3	0	0	0	0	0	0
ENSG00000007038.11_3	0	0	2	2	1	0
ENSG00000007047.15_5	1220	1136	1401	2240	2319	1971
ENSG00000007062.11_5	1	0	0	1	1	0
ENSG00000007080.11_3	1971	1610	2162	3646	3690	3171
ENSG00000007129.18_5	0	0	0	0	0	1
ENSG00000007168.13_4	4603	4523	4219	5943	6266	5477
ENSG00000007171.17_5	2	1	0	0	0	1
ENSG00000007174.18_5	2	2	0	3	0	4
ENSG00000007202.15_5	3853	3771	4288	5505	6095	5569
ENSG00000007216.14_5	1	0	0	1	0	0
ENSG00000007237.18_5	137	119	144	278	244	217
ENSG00000007255.10_2	71	66	69	240	177	169
ENSG00000007264.15_5	0	0	1	0	0	0
ENSG00000007306.15_3	0	0	0	0	0	0
ENSG00000007312.12_4	0	0	0	1	0	0
ENSG00000007314.12_2	0	2	0	2	1	1
ENSG00000007341.19_4	417	397	437	581	631	535
ENSG00000007350.17_5	0	0	0	0	0	0
ENSG00000007372.23_7	7	17	7	11	11	3
ENSG00000007376.8_3	749	637	789	1093	1255	1115
ENSG00000007384.15_4	2009	1852	2366	3583	3513	3038
ENSG00000007392.16_4	1471	1346	1579	2175	2361	2151
ENSG00000007402.11_3	14	14	19	26	26	23
ENSG00000007516.13_5	218	226	227	379	438	373
ENSG00000007520.4_3	1100	1075	1281	2092	2080	1852
ENSG00000007541.16_4	762	676	864	1138	1390	1112
ENSG00000007545.15_3	639	676	806	955	1073	997
ENSG00000007866.21_8	1861	1675	1984	3319	3123	2848
ENSG00000007908.16_5	0	0	0	0	0	0
ENSG00000007923.16_4	1803	1706	2058	3035	3109	2618
ENSG00000007933.13_4	10	11	21	62	24	25
ENSG00000007944.15_3	88	89	94	154	172	169
ENSG00000007952.18_4	7	10	2	11	15	9
ENSG00000007968.7_3	66	65	78	92	127	110
ENSG00000008018.9_3	4598	3941	4840	7920	7549	7137
ENSG00000008056.14_5	34	42	39	59	73	56
ENSG00000008083.14_3	732	710	818	1069	1167	1096
ENSG00000008086.11_3	433	456	438	574	676	592
ENSG00000008118.10_4	57	74	66	75	120	107
ENSG00000008128.23_5	414	405	521	668	803	662
ENSG00000008130.15_2	1722	1696	2078	3145	3178	2747
ENSG00000008196.13_4	0	0	0	0	0	0
ENSG00000008197.4_4	0	1	0	0	0	0
ENSG00000008226.19_3	147	133	166	268	277	272
ENSG00000008256.16_4	2171	2124	2307	3927	3363	3056
ENSG00000008277.14_2	8	11	5	9	14	15
ENSG00000008282.8_4	2289	2228	1552	2667	2894	2431
ENSG00000008283.16_4	197	233	236	370	404	346
ENSG00000008294.21_5	2918	2926	2842	3774	4152	3377
ENSG00000008300.17_4	150	135	175	252	291	285
ENSG00000008311.15_3	694	652	544	1013	839	695
ENSG00000008323.15_3	15	12	15	28	20	21
ENSG00000008324.11_2	335	287	322	521	479	470
ENSG00000008382.15_5	186	156	204	383	353	296
ENSG00000008394.13_5	4830	4221	4534	8566	6909	6486
ENSG00000008405.12_4	790	757	652	916	967	804
ENSG00000008438.5_3	1	2	3	5	5	6
ENSG00000008441.16_5	4271	4220	4435	6444	7641	6267
ENSG00000008513.16_7	1986	2037	2246	3246	4184	3994
ENSG00000008516.17_3	33	28	40	49	54	32
ENSG00000008517.16_5	429	373	440	1441	727	533
ENSG00000008710.19_4	4200	4148	5165	6404	7007	5528
ENSG00000008735.14_3	17	4	12	17	21	17
ENSG00000008838.20_5	1613	1557	1806	2435	2883	2449
ENSG00000008853.16_2	461	457	551	654	909	759
ENSG00000008869.12_4	705	736	726	902	1071	895
ENSG00000008952.17_3	4410	4300	2989	5380	4048	2794
ENSG00000008988.9_2	16086	13492	17418	34654	26715	27424
ENSG00000009307.16_7	17553	16661	15956	24459	24649	20429
ENSG00000009335.18_4	3868	3746	4065	5599	6167	5450
ENSG00000009413.15_4	1138	1362	1206	1513	1274	761
ENSG00000009694.13_5	17	9	9	13	21	13
ENSG00000009709.12_3	0	0	0	0	0	0
ENSG00000009724.16_2	45	46	49	80	66	57
ENSG00000009765.14_2	0	0	0	0	0	0
ENSG00000009780.15_4	172	161	125	188	219	172
ENSG00000009790.15_6	35	31	33	27	44	43
ENSG00000009830.11_7	565	525	613	824	1012	861
ENSG00000009844.16_4	1952	1859	1615	2398	2300	1954
ENSG00000009950.16_5	2	1	0	0	0	0
ENSG00000009954.11_3	3674	3616	3718	4503	5597	4665
ENSG00000010017.13_3	1473	1394	1320	1822	1985	1828
ENSG00000010030.14_4	2	2	9	15	9	7
ENSG00000010072.16_4	424	408	373	488	527	480
ENSG00000010165.20_4	728	746	868	1290	1429	1176
ENSG00000010219.13_5	407	382	432	804	707	754
ENSG00000010244.18_6	4953	4685	4350	6514	7076	6113
ENSG00000010256.11_3	4424	3882	4660	8036	8102	7238
ENSG00000010270.13_3	1558	1280	1375	2069	2138	2058
ENSG00000010278.14_5	2268	2231	2631	4100	4161	3551
ENSG00000010282.14_6	0	0	0	0	0	0
ENSG00000010292.13_4	3246	3248	3649	3239	5555	4700
ENSG00000010295.19_4	1092	1051	1300	1814	1845	1609
ENSG00000010310.9_5	47	46	59	91	72	70
ENSG00000010318.21_4	56	65	75	76	104	96
ENSG00000010319.6_3	2	1	2	2	3	4
ENSG00000010322.16_4	3549	3484	3894	5941	6457	5467
ENSG00000010327.10_3	206	181	194	296	309	298
ENSG00000010361.13_4	315	307	361	519	569	535
ENSG00000010379.16_4	1	5	1	6	4	2
ENSG00000010404.18_4	1354	1266	1185	1914	1924	1587
ENSG00000010438.16_4	18	10	19	29	36	20
ENSG00000010539.11_5	199	196	209	284	303	295
ENSG00000010610.10_4	1099	1044	1130	1824	2062	1726
ENSG00000010626.15_5	155	138	165	281	269	270
ENSG00000010671.15_2	1	0	0	0	1	0
ENSG00000010704.18_4	440	439	458	605	713	691
ENSG00000010803.16_5	833	822	924	1359	1583	1259
ENSG00000010810.17_7	764	694	756	1607	1396	1289
ENSG00000010818.10_3	761	773	704	921	970	772
ENSG00000010932.17_3	0	1	0	2	0	1
ENSG00000011007.12_3	1848	1692	1822	2535	2938	2583
ENSG00000011009.11_3	1340	1267	1631	2484	2600	2334
ENSG00000011021.23_5	611	625	721	1044	1063	925
ENSG00000011028.14_3	12323	12253	14656	20907	24347	20431
ENSG00000011052.21_3	6916	5939	8260	15340	14258	13082
ENSG00000011083.9_4	4	1	0	0	0	1
ENSG00000011105.14_5	1132	1074	1259	2391	2314	1999
ENSG00000011114.15_6	1286	1286	1153	1443	1834	1524
ENSG00000011132.12_5	307	275	353	484	488	479
ENSG00000011143.16_5	200	236	255	392	415	357
ENSG00000011198.9_6	848	823	754	1282	1204	1085
ENSG00000011201.12_4	25	27	10	28	25	22
ENSG00000011243.18_5	940	915	994	1357	1517	1361
ENSG00000011258.16_4	339	332	239	371	365	279
ENSG00000011260.14_3	968	840	974	1235	1365	1241
ENSG00000011275.18_3	2138	2086	2382	3402	3830	3290
ENSG00000011295.16_7	708	693	769	1226	1176	1146
ENSG00000011304.20_7	8701	7907	8739	11593	13538	11955
ENSG00000011332.19_5	133	120	162	174	223	209
ENSG00000011347.9_5	7	12	8	24	22	19
ENSG00000011376.12_7	763	763	808	1092	1332	1094
ENSG00000011405.13_3	1893	1908	1501	2070	1671	1082
ENSG00000011422.12_5	3402	3015	3422	4794	5082	4228
ENSG00000011426.11_6	7291	6919	6427	4657	7116	4989
ENSG00000011451.19_7	1910	1802	2146	3059	3380	2855
ENSG00000011454.17_4	2060	1914	2103	2909	3029	2537
ENSG00000011465.17_4	40912	38480	36077	91536	65995	65402
ENSG00000011478.12_3	318	305	348	609	639	551
ENSG00000011485.14_2	1913	1789	2151	2995	3263	2964
ENSG00000011523.14_4	497	490	482	848	852	733
ENSG00000011566.15_5	1490	1406	1010	1913	1538	1185
ENSG00000011590.14_4	3	5	3	6	7	2
ENSG00000011600.11_2	2	0	2	3	3	3
ENSG00000011638.10_3	772	653	795	1784	1393	1344
ENSG00000011677.13_3	0	0	0	1	0	0
ENSG00000012048.22_5	522	489	507	393	562	389
ENSG00000012061.15_5	2504	2153	2496	4253	3940	3426
ENSG00000012124.17_4	3	3	5	0	10	7
ENSG00000012171.19_4	709	678	769	1754	1304	1354
ENSG00000012174.12_4	1255	1195	1058	1658	1687	1361
ENSG00000012211.13_4	624	552	674	862	1075	898
ENSG00000012223.12_3	1	0	0	0	1	2
ENSG00000012232.8_2	1924	1859	2272	2805	3158	2943
ENSG00000012504.15_5	0	0	0	0	0	0
ENSG00000012660.14_4	2595	2568	2319	3432	4028	3657
ENSG00000012779.11_3	0	0	0	0	0	0
ENSG00000012817.15_6	934	884	998	1383	1573	1351
ENSG00000012822.16_5	2178	2089	2604	4023	3964	3347
ENSG00000012963.15_4	1120	1043	1151	1301	1620	1431
ENSG00000012983.11_3	3137	3106	2383	3547	2994	2304
ENSG00000013016.16_4	1262	1228	1302	2425	2343	2144
ENSG00000013275.7_2	2876	2510	3091	4665	4977	4393
ENSG00000013288.8_3	3111	3113	3389	5795	5756	4856
ENSG00000013293.6_4	786	794	740	1691	827	606
ENSG00000013297.11_4	6861	6417	5146	12109	7244	5861
ENSG00000013306.16_5	2030	1781	2137	3466	3547	3046
ENSG00000013364.19_4	7823	7211	9012	14750	14404	12035
ENSG00000013374.16_6	1416	1321	1417	2234	2291	2065
ENSG00000013375.16_6	3126	3134	3000	4434	4224	3231
ENSG00000013392.8_3	314	265	306	531	489	464
ENSG00000013441.16_4	1772	1725	1461	2255	2042	1406
ENSG00000013503.10_3	549	501	569	725	838	761
ENSG00000013523.9_4	303	320	371	536	605	505
ENSG00000013561.18_6	1444	1291	1277	2019	2215	1984
ENSG00000013563.14_5	699	660	761	1098	1205	1094
ENSG00000013573.17_5	732	659	805	857	1144	996
ENSG00000013583.10_6	1479	1270	1503	3432	2452	2533
ENSG00000013588.8_4	2935	2877	3026	7316	6030	5783
ENSG00000013619.14_6	580	567	625	1193	817	743
ENSG00000013725.14_3	0	1	0	2	1	0
ENSG00000013810.19_4	2114	2014	2401	2046	3523	2877
ENSG00000014123.10_3	1372	1369	1019	1247	1172	774
ENSG00000014138.9_5	429	426	472	530	729	639
ENSG00000014164.7_3	443	485	484	743	876	716
ENSG00000014216.15_6	5800	5074	6673	10047	10958	9096
ENSG00000014257.16_3	66	60	56	93	90	99
ENSG00000014641.18_4	3248	2816	2991	4955	5066	4722
ENSG00000014824.14_4	2738	2697	2095	3554	3484	2834
ENSG00000014914.21_3	465	457	502	576	695	613
ENSG00000014919.12_3	757	738	720	1142	1153	1070
ENSG00000015133.19_3	33	24	29	52	45	40
ENSG00000015153.14_3	404	365	208	435	336	306
ENSG00000015171.19_3	2670	2661	2271	3344	3504	2802
ENSG00000015285.10_2	9	3	6	12	11	13
ENSG00000015413.9_5	0	0	0	0	0	0
ENSG00000015475.18_4	1619	1435	1671	3139	2716	2509
ENSG00000015479.18_6	4261	4173	3276	5026	4508	3389
ENSG00000015520.14_5	4	2	2	9	13	16
ENSG00000015532.9_2	1801	1761	2018	3029	3310	2758
ENSG00000015568.13_3	434	213	375	538	246	345
ENSG00000015592.16_3	0	1	1	3	0	0
ENSG00000015676.18_3	2029	1974	2515	3266	3797	3241
ENSG00000016082.15_3	1	0	0	0	0	0
ENSG00000016391.11_5	3	5	4	5	7	10
ENSG00000016402.13_3	1	2	0	1	3	1
ENSG00000016490.15_2	0	0	0	0	0	0
ENSG00000016602.9_3	0	1	0	0	0	0
ENSG00000016864.18_5	1882	1727	1892	2647	2679	2531
ENSG00000017260.19_7	3192	3141	2987	4121	4480	3742
ENSG00000017427.16_4	6	3	3	2	9	12
ENSG00000017483.15_6	794	727	794	1123	1374	1187
ENSG00000017797.13_4	3002	2848	3007	4350	4642	4149
ENSG00000018189.13_4	1188	1141	1104	1639	1605	1337
ENSG00000018236.15_6	1	3	2	2	1	1
ENSG00000018280.17_3	7	4	7	13	12	16
ENSG00000018408.14_3	2094	2024	1516	2302	2672	2094
ENSG00000018510.15_5	1453	1452	1160	1503	1676	1400
ENSG00000018607.6_4	0	0	0	0	0	0
ENSG00000018610.14_3	460	465	487	735	821	670
ENSG00000018625.14_2	91	99	102	462	176	172
ENSG00000018699.13_5	683	654	775	952	1094	961
ENSG00000018869.16_5	49	39	37	68	69	62
ENSG00000019102.12_3	9	11	10	7	12	9
ENSG00000019144.19_7	4798	4878	5728	7133	8783	7430
ENSG00000019169.10_3	0	0	0	0	0	0
ENSG00000019186.10_3	2	0	0	0	0	0
ENSG00000019485.13_5	127	120	146	287	260	250
ENSG00000019505.8_4	0	0	0	0	0	0
ENSG00000019549.13_6	2305	2033	1884	2612	3177	2773
ENSG00000019582.15_5	83	71	74	141	132	119
ENSG00000019991.18_6	2807	2836	2167	4529	4321	3656
ENSG00000019995.6_3	1032	1029	997	1736	1715	1526
ENSG00000020129.16_4	1294	1213	1550	2350	2434	2024
ENSG00000020181.17_2	4837	4693	5584	9068	8855	7753
ENSG00000020219.9_4	0	0	0	0	0	0
ENSG00000020256.20_4	429	421	481	794	844	715
ENSG00000020426.11_4	937	812	836	1204	1124	1026
ENSG00000020577.13_3	3066	3050	2948	4429	4178	3369
ENSG00000020633.18_2	40	45	38	77	92	91
ENSG00000020922.12_6	705	642	613	742	802	519
ENSG00000021300.14_6	2	14	17	19	10	15
ENSG00000021355.13_3	666	609	701	1131	1144	1069
ENSG00000021461.16_2	1	1	0	0	1	0
ENSG00000021488.13_3	1	1	0	1	1	1
ENSG00000021574.12_5	444	416	264	493	523	365
ENSG00000021645.18_5	636	636	562	1060	676	443
ENSG00000021762.20_4	1568	1542	1850	2603	2885	2562
ENSG00000021776.11_4	1474	1508	1529	1762	1967	1669
ENSG00000021826.15_4	299	289	344	425	488	455
ENSG00000021852.13_4	1	0	0	0	0	0
ENSG00000022267.18_6	2954	2796	2926	5713	4735	4627
ENSG00000022277.12_4	3085	2915	3248	5983	5431	4978
ENSG00000022355.17_7	0	0	0	0	0	0
ENSG00000022556.16_5	1	1	0	1	0	0
ENSG00000022567.9_3	253	250	279	421	445	382
ENSG00000022840.16_6	3125	2986	3631	5892	5754	5182
ENSG00000022976.15_5	305	289	350	473	502	458
ENSG00000023041.11_4	949	881	928	1314	1419	1250
ENSG00000023171.18_6	344	357	379	426	527	453
ENSG00000023191.17_3	5409	4779	6231	10406	10535	8942
ENSG00000023228.14_4	3015	2885	2969	4070	4413	4052
ENSG00000023287.13_5	1803	1770	1442	2236	1719	1227
ENSG00000023318.8_4	1925	1790	1771	2820	2650	2373
ENSG00000023330.15_3	976	921	1027	1639	1856	1651
ENSG00000023445.14_3	247	244	184	289	167	115
ENSG00000023516.9_3	1967	2010	1531	2070	1928	1290
ENSG00000023572.9_3	691	563	439	885	751	688
ENSG00000023608.5_4	1122	1024	918	1527	1123	880
ENSG00000023697.13_5	1287	1188	1220	1814	1828	1676
ENSG00000023734.11_4	5507	4870	4882	7524	8282	7227
ENSG00000023839.12_5	12	15	19	19	30	29
ENSG00000023892.11_3	70	41	66	108	126	100
ENSG00000023902.14_3	2108	1913	2531	3764	4225	3742
ENSG00000023909.10_3	1707	1672	1187	2474	1966	1706
ENSG00000024048.10_3	1247	1243	1405	1599	1751	1529
ENSG00000024422.12_4	16107	14271	16144	29417	28805	23586
ENSG00000024526.17_4	1206	1155	750	723	878	615
ENSG00000024862.17_4	266	220	240	383	433	378
ENSG00000025039.14_2	1	2	1	1	1	2
ENSG00000025156.12_5	480	415	350	545	565	509
ENSG00000025293.17_4	1259	1279	1262	1823	2053	1819
ENSG00000025423.11_4	151	162	157	252	270	260
ENSG00000025434.19_5	220	176	236	493	465	452
ENSG00000025708.14_5	29	25	35	64	69	49
ENSG00000025770.19_5	1251	1126	1399	1837	2314	2049
ENSG00000025772.8_3	2162	1839	2207	2867	3104	2701
ENSG00000025796.14_3	3282	3251	2980	4583	4109	3209
ENSG00000025800.14_4	3060	2933	3311	4440	4738	4288
ENSG00000026025.16_6	99808	87663	93034	133457	147670	130194
ENSG00000026036.22_4	725	684	845	879	1152	907
ENSG00000026103.22_4	1181	1023	960	1497	1287	1016
ENSG00000026297.15_6	278	255	246	462	428	449
ENSG00000026508.18_7	52220	50780	48773	79322	77882	70655
ENSG00000026559.14_5	600	529	629	1008	910	745
ENSG00000026652.14_4	257	312	329	407	532	492
ENSG00000026751.17_4	0	1	0	1	0	0
ENSG00000026950.17_5	425	423	489	727	898	742
ENSG00000027001.10_4	564	508	526	872	877	955
ENSG00000027075.15_5	27	23	23	33	48	30
ENSG00000027644.5_3	0	0	0	0	1	0
ENSG00000027697.14_6	820	774	782	1149	1159	1010
ENSG00000027847.14_4	961	848	1045	1681	1644	1511
ENSG00000027869.11_3	1	0	0	5	3	1
ENSG00000028116.17_4	655	594	579	691	695	508
ENSG00000028137.19_4	397	383	452	773	837	719
ENSG00000028203.18_4	1861	1816	1764	2671	2338	1807
ENSG00000028277.21_5	224	207	235	332	304	223
ENSG00000028310.18_4	1370	1351	1508	2002	2172	2014
ENSG00000028528.15_5	2366	2316	2559	3891	3978	3632
ENSG00000028839.10_4	658	651	606	1020	994	886
ENSG00000029153.14_6	1563	1619	1488	1675	1781	1501
ENSG00000029363.16_6	4887	4728	4048	5415	4693	3105
ENSG00000029364.12_3	2091	1947	2166	3050	3503	3249
ENSG00000029534.20_7	89	63	82	132	124	93
ENSG00000029559.7_3	2	0	0	0	0	0
ENSG00000029639.11_3	408	386	398	642	715	572
ENSG00000029725.17_6	1772	1738	1738	2295	2083	1658
ENSG00000029993.15_5	1369	1254	1400	1370	2197	1769
ENSG00000030066.13_4	1222	1200	1183	1532	1833	1544
ENSG00000030110.13_3	589	607	669	1046	1074	1021
ENSG00000030304.13_3	13	17	18	23	24	12
ENSG00000030419.16_4	349	326	225	300	310	173
ENSG00000030582.18_4	5302	4873	5979	10411	10746	9077
ENSG00000031003.10_3	1155	1140	1044	1379	1433	1155
ENSG00000031081.10_4	810	775	917	976	1406	1149
ENSG00000031691.7_3	194	195	130	219	154	115
ENSG00000031698.13_3	6500	5908	7041	13136	11503	9751
ENSG00000031823.14_4	1956	1766	2156	3371	3454	2947
ENSG00000032219.18_3	493	543	493	604	496	342
ENSG00000032389.12_8	587	599	688	1080	1143	1033
ENSG00000032444.16_5	2086	1998	2362	3515	3857	3247
ENSG00000032742.17_5	372	313	295	485	385	297
ENSG00000033011.12_5	889	834	993	1414	1648	1480
ENSG00000033030.13_4	674	677	673	982	956	783
ENSG00000033050.9_4	1581	1523	1772	2685	2936	2652
ENSG00000033100.16_4	4021	3841	4725	6911	7462	6483
ENSG00000033122.20_5	31	33	20	28	29	15
ENSG00000033170.16_3	943	863	924	1101	1365	1176
ENSG00000033178.13_3	2102	2046	1706	2145	1872	1253
ENSG00000033327.13_5	408	380	452	625	749	653
ENSG00000033627.16_4	887	908	1015	1472	1519	1298
ENSG00000033800.13_2	998	1022	836	1215	1147	778
ENSG00000033867.16_4	2911	3013	1925	2849	2376	1473
ENSG00000034053.14_5	1101	973	1129	1855	1815	1568
ENSG00000034152.18_5	4250	3768	4435	7671	6765	5923
ENSG00000034239.11_3	3	5	5	1	3	3
ENSG00000034510.6_3	51684	43024	54711	101927	87138	83686
ENSG00000034533.11_5	180	166	196	241	287	295
ENSG00000034677.13_4	1012	974	875	1192	1141	994
ENSG00000034693.15_4	422	371	401	478	493	351
ENSG00000034713.8_3	1671	1523	1593	3182	2685	2722
ENSG00000034971.17_4	0	0	0	0	0	0
ENSG00000035115.21_5	699	613	544	941	875	687
ENSG00000035141.8_3	1018	910	1014	1534	1628	1497
ENSG00000035403.17_3	21787	21949	23129	31506	35514	31058
ENSG00000035499.13_3	231	202	191	201	246	217
ENSG00000035664.11_5	28	26	43	54	53	42
ENSG00000035681.9_5	1308	1169	1258	1737	1935	1803
ENSG00000035687.10_4	1772	1789	1700	2416	2256	1865
ENSG00000035720.8_3	0	0	1	0	0	0
ENSG00000035862.12_4	24449	23389	24071	40149	41168	36561
ENSG00000035928.16_4	1446	1378	1451	1848	1773	1356
ENSG00000036054.13_4	2215	2148	1604	2517	2087	1512
ENSG00000036257.13_4	2187	2081	2146	2976	2722	2365
ENSG00000036448.10_3	6	12	19	24	23	31
ENSG00000036473.8_5	0	0	0	1	0	0
ENSG00000036530.8_2	17	22	13	33	24	20
ENSG00000036549.13_5	1401	1268	1202	1811	1453	974
ENSG00000036565.15_5	0	0	1	0	0	0
ENSG00000036672.16_4	25	16	27	35	44	30
ENSG00000036828.16_4	0	4	0	1	2	0
ENSG00000037042.9_3	418	410	573	846	772	674
ENSG00000037241.7_4	1187	976	1129	1820	1778	1719
ENSG00000037280.16_5	6	11	12	14	13	5
ENSG00000037474.15_3	2311	2209	2285	3357	3330	2999
ENSG00000037637.11_4	794	718	834	1172	1318	1191
ENSG00000037749.12_4	551	578	556	775	840	695
ENSG00000037757.14_4	655	562	654	960	1037	990
ENSG00000037897.17_6	302	277	368	539	572	464
ENSG00000037965.6_4	86	90	95	117	117	103
ENSG00000038002.9_3	978	898	909	1498	1503	1322
ENSG00000038210.14_5	943	937	614	1061	985	749
ENSG00000038219.13_3	1715	1645	1637	1970	1653	1194
ENSG00000038274.17_4	2181	1898	1664	3042	2819	2427
ENSG00000038295.8_3	0	9	1	2	2	1
ENSG00000038358.15_4	1662	1647	1874	2486	2931	2614
ENSG00000038382.20_4	12619	12300	13316	16987	18890	15915
ENSG00000038427.16_5	7224	7512	7513	5184	9353	7384
ENSG00000038532.16_6	940	931	1065	1407	1668	1319
ENSG00000038945.15_6	18	22	17	22	25	16
ENSG00000039068.19_6	2	1	5	1	3	2
ENSG00000039123.16_5	2167	2094	2224	2896	2446	1759
ENSG00000039139.9_3	406	443	412	634	616	570
ENSG00000039319.17_5	1180	1267	998	1231	1110	719
ENSG00000039523.20_7	2067	1814	2286	3342	3428	2694
ENSG00000039537.13_3	5	4	1	10	13	10
ENSG00000039560.14_5	11874	11842	11528	18903	14920	12310
ENSG00000039600.11_3	1	1	1	5	4	1
ENSG00000039650.12_5	1148	1047	1230	1841	2024	1659
ENSG00000039987.6_4	0	0	0	1	1	1
ENSG00000040199.18_5	723	774	709	853	1045	895
ENSG00000040275.17_7	1558	1408	1461	1118	1582	1142
ENSG00000040341.18_6	826	729	662	1019	859	746
ENSG00000040487.13_4	293	329	374	619	681	570
ENSG00000040531.14_4	355	381	477	611	634	556
ENSG00000040608.14_5	19	19	20	18	17	17
ENSG00000040633.13_4	1518	1318	1538	2444	2723	2369
ENSG00000040731.10_4	21	18	17	17	24	17
ENSG00000040933.15_3	834	789	722	1097	1238	1037
ENSG00000041353.10_5	51	30	23	49	68	38
ENSG00000041357.16_4	3728	3316	3833	5842	5836	5425
ENSG00000041515.16_3	1	1	0	3	5	6
ENSG00000041802.11_4	1304	1315	1502	1925	2128	1962
ENSG00000041880.14_4	489	442	540	913	935	732
ENSG00000041982.16_4	33704	34077	38585	40838	60370	53062
ENSG00000041988.15_5	834	787	949	1571	1429	1346
ENSG00000042062.12_6	384	408	526	638	997	910
ENSG00000042088.13_5	650	614	702	802	917	852
ENSG00000042286.15_3	562	515	654	1078	1049	1063
ENSG00000042304.11_6	0	0	0	0	0	0
ENSG00000042317.17_6	327	285	299	467	463	383
ENSG00000042429.12_4	566	525	545	740	786	747
ENSG00000042445.14_4	894	847	1113	1470	1833	1560
ENSG00000042493.16_3	1082	935	1268	2080	2169	1923
ENSG00000042753.11_2	3925	3380	4600	7459	7228	6551
ENSG00000042781.13_4	14	9	7	9	6	2
ENSG00000042813.8_6	0	0	0	0	0	0
ENSG00000042832.12_3	6	5	7	11	11	17
ENSG00000042980.12_2	1	2	2	2	3	3
ENSG00000043039.6_2	1	0	0	1	1	0
ENSG00000043093.14_6	1113	1075	663	1185	906	621
ENSG00000043143.20_3	885	839	1010	1553	1672	1449
ENSG00000043355.12_4	2	3	0	1	3	1
ENSG00000043462.12_5	1	0	0	0	0	0
ENSG00000043514.16_4	447	453	529	696	714	654
ENSG00000043591.5_3	0	0	1	0	0	0
ENSG00000044012.4_3	0	0	0	0	0	0
ENSG00000044090.8_2	1782	1757	2063	3073	3596	3144
ENSG00000044115.21_5	12813	12427	13047	20456	20942	18955
ENSG00000044446.11_2	581	599	648	801	972	874
ENSG00000044459.15_4	483	476	460	587	552	398
ENSG00000044524.11_3	10	3	5	4	8	4
ENSG00000044574.8_3	23116	23089	25407	41699	40886	35619
ENSG00000046604.13_3	1237	1243	1247	1379	1593	1253
ENSG00000046647.13_5	259	228	258	455	385	356
ENSG00000046651.15_5	360	342	356	486	442	313
ENSG00000046653.15_4	42	50	46	53	44	38
ENSG00000046774.10_4	0	0	0	0	0	0
ENSG00000046889.19_4	0	0	0	0	0	0
ENSG00000047056.15_3	841	827	883	1271	1358	1124
ENSG00000047188.16_3	1068	1153	937	1403	1242	902
ENSG00000047230.15_4	566	521	505	758	779	694
ENSG00000047249.18_6	1453	1364	1444	2274	2150	2170
ENSG00000047315.16_3	4624	4316	4008	5678	6192	5518
ENSG00000047346.12_5	466	507	427	532	510	385
ENSG00000047365.12_4	2	7	0	2	2	5
ENSG00000047410.14_3	3284	3404	3475	3988	3120	1967
ENSG00000047457.14_4	130	111	79	127	155	127
ENSG00000047578.13_7	636	632	716	1050	1142	1041
ENSG00000047579.19_3	271	260	277	512	498	491
ENSG00000047597.7_5	7	4	6	7	13	7
ENSG00000047617.15_4	4	3	3	13	7	10
ENSG00000047621.12_4	773	791	689	998	924	809
ENSG00000047634.15_4	564	585	347	729	597	419
ENSG00000047644.18_3	1231	1175	1259	1598	1782	1515
ENSG00000047648.23_6	131	117	102	181	184	177
ENSG00000047662.4_2	150	152	170	226	236	190
ENSG00000047849.21_6	19361	18323	19566	29851	32456	27208
ENSG00000047932.14_5	1928	2015	1499	2273	2246	1622
ENSG00000047936.10_3	0	0	1	5	8	4
ENSG00000048028.11_4	562	613	584	780	780	803
ENSG00000048052.21_4	218	239	157	250	183	135
ENSG00000048140.18_5	1855	1684	2070	3133	3201	2884
ENSG00000048162.20_3	937	775	1013	1696	1472	1454
ENSG00000048342.16_6	690	664	723	1080	1285	1185
ENSG00000048392.11_2	1738	1742	1289	2163	1684	1154
ENSG00000048405.10_6	544	554	408	552	489	368
ENSG00000048462.11_5	2	0	1	1	1	1
ENSG00000048471.14_4	771	728	823	1196	1284	1172
ENSG00000048540.15_6	20	30	16	24	21	21
ENSG00000048544.6_3	1598	1410	1462	2293	2266	2064
ENSG00000048545.14_4	6	2	4	7	8	7
ENSG00000048649.13_4	1605	1548	1451	1946	1418	949
ENSG00000048707.15_6	1385	1353	1503	1660	1995	1779
ENSG00000048740.18_5	597	556	441	921	748	674
ENSG00000048828.17_4	5192	5004	4488	6824	7526	6276
ENSG00000048991.16_3	1148	1068	1093	1472	1619	1418
ENSG00000049089.15_6	52	43	49	77	89	83
ENSG00000049130.16_5	2049	1869	1279	1592	1532	1045
ENSG00000049167.14_5	327	326	319	492	422	423
ENSG00000049192.15_4	516	477	462	666	633	470
ENSG00000049239.12_3	2128	2023	2534	3680	3680	3370
ENSG00000049245.13_4	4575	4067	4008	6560	6522	6286
ENSG00000049246.14_2	431	365	404	362	528	468
ENSG00000049247.13_2	42	37	38	37	66	50
ENSG00000049249.8_3	7	8	2	1	2	0
ENSG00000049283.18_5	9	9	18	15	24	22
ENSG00000049323.16_5	18230	18849	19545	25834	33372	29032
ENSG00000049449.9_4	7845	7549	6541	12807	11538	10697
ENSG00000049540.17_6	1450	1298	1756	1375	3016	2399
ENSG00000049541.11_4	759	633	777	980	1154	1107
ENSG00000049618.23_6	1346	1425	1348	1765	2263	1959
ENSG00000049656.14_3	2761	2419	3030	4554	4782	4261
ENSG00000049759.18_6	565	543	579	973	905	818
ENSG00000049768.15_4	14	12	21	30	19	23
ENSG00000049769.13_5	102	68	91	181	167	148
ENSG00000049860.14_4	3844	3548	3812	5025	5454	5170
ENSG00000049883.15_4	405	406	369	486	540	497
ENSG00000050030.15_7	0	1	0	1	1	0
ENSG00000050130.18_5	1573	1528	1535	2299	2246	1762
ENSG00000050165.17_2	26862	24803	29129	43002	44771	40169
ENSG00000050327.15_5	30	31	46	56	56	47
ENSG00000050344.9_3	1458	1303	1407	2425	1989	1673
ENSG00000050393.11_4	737	666	671	889	954	944
ENSG00000050405.13_5	6171	6108	5866	8933	10178	9177
ENSG00000050426.16_7	779	750	901	1434	1378	1301
ENSG00000050438.17_3	421	369	429	419	631	478
ENSG00000050555.18_5	4	4	1	0	6	1
ENSG00000050628.20_3	3	1	2	0	1	0
ENSG00000050730.16_5	2	4	6	7	11	8
ENSG00000050748.17_7	1229	1205	1077	1636	1857	1590
ENSG00000050767.17_5	1	1	0	1	2	1
ENSG00000050820.17_7	4589	4249	5204	7682	8160	6811
ENSG00000051009.10_3	607	582	678	893	1045	846
ENSG00000051108.15_6	1972	1821	1797	3708	3127	2845
ENSG00000051128.19_5	1148	992	1205	1794	1818	1569
ENSG00000051180.17_3	312	285	331	328	528	501
ENSG00000051341.14_4	412	423	463	306	460	280
ENSG00000051382.8_2	647	683	663	833	905	832
ENSG00000051523.11_4	876	776	1187	2220	2215	1954
ENSG00000051596.9_3	588	492	584	617	752	690
ENSG00000051620.11_4	1121	1068	1126	1880	1628	1675
ENSG00000051825.14_5	643	608	601	663	721	500
ENSG00000052126.14_5	529	510	475	666	700	614
ENSG00000052344.16_3	1	1	0	1	0	1
ENSG00000052723.11_3	1035	979	763	1379	1162	962
ENSG00000052749.13_6	939	908	1051	1451	1725	1462
ENSG00000052795.13_4	661	620	577	701	802	718
ENSG00000052802.13_4	1009	917	818	1563	1545	1321
ENSG00000052841.15_4	1928	1977	2013	2973	3063	2850
ENSG00000052850.8_5	1	0	4	0	1	1
ENSG00000053108.17_4	3	2	4	4	5	8
ENSG00000053254.15_5	2073	2128	1913	2765	3256	2833
ENSG00000053328.8_2	2	1	0	1	0	0
ENSG00000053371.12_6	1218	1042	1181	1923	1959	1773
ENSG00000053372.5_4	1589	1354	1537	2272	2548	2207
ENSG00000053438.11_5	93	91	99	148	193	183
ENSG00000053501.13_4	349	307	398	789	744	663
ENSG00000053524.12_4	15	20	7	24	13	17
ENSG00000053702.15_3	42	57	53	59	83	61
ENSG00000053747.16_4	61	61	94	125	132	122
ENSG00000053770.12_4	846	826	646	1028	944	785
ENSG00000053900.10_2	731	843	672	896	978	742
ENSG00000053918.16_6	0	1	2	3	3	5
ENSG00000054116.12_3	1568	1386	1684	2929	2765	2615
ENSG00000054118.15_6	4242	4218	4348	5937	6544	5746
ENSG00000054148.17_3	2072	1712	2407	4896	3790	3593
ENSG00000054179.12_4	0	1	1	0	0	2
ENSG00000054219.11_4	1	0	0	0	2	0
ENSG00000054267.22_4	1613	1700	1493	2261	1966	1519
ENSG00000054277.14_4	458	431	430	1028	760	793
ENSG00000054282.16_3	673	624	666	903	755	624
ENSG00000054356.14_5	1369	1231	1531	1602	2838	2412
ENSG00000054392.13_5	49	60	80	112	129	91
ENSG00000054523.17_4	2391	2418	2299	2758	3264	2631
ENSG00000054598.9_5	424	434	318	674	694	621
ENSG00000054611.14_3	861	805	879	1499	1482	1369
ENSG00000054654.16_6	379	386	362	348	330	237
ENSG00000054690.13_4	33	27	30	34	42	33
ENSG00000054793.13_4	1706	1716	1855	2840	2669	2327
ENSG00000054796.12_3	0	0	0	0	0	0
ENSG00000054803.3_2	0	0	1	0	0	0
ENSG00000054938.15_6	5	6	7	21	20	33
ENSG00000054965.10_3	1716	1660	1854	2496	3058	2649
ENSG00000054967.13_4	167	167	238	256	329	282
ENSG00000054983.17_5	548	586	532	783	899	771
ENSG00000055044.11_3	1801	1658	1750	2288	2084	1480
ENSG00000055070.17_3	5179	4584	5356	7764	8332	7143
ENSG00000055118.14_2	27	26	28	81	68	63
ENSG00000055130.17_4	2716	2504	2739	3642	3842	3458
ENSG00000055147.19_4	706	766	684	1068	1083	873
ENSG00000055163.20_5	388	369	401	748	689	540
ENSG00000055208.19_5	1876	1814	1738	2425	2468	2211
ENSG00000055211.14_4	1238	1254	1122	1829	1616	1543
ENSG00000055332.18_6	2165	2161	1902	2640	2788	2337
ENSG00000055483.19_6	1398	1444	1652	2089	2278	1872
ENSG00000055609.18_5	1394	1524	1377	1694	1752	1278
ENSG00000055732.13_3	3	0	3	4	6	2
ENSG00000055813.6_4	207	185	183	165	268	199
ENSG00000055917.15_5	2327	2396	2024	2726	2840	2252
ENSG00000055950.16_3	1436	1196	1534	2628	2598	2316
ENSG00000055955.16_4	12	8	9	12	14	8
ENSG00000055957.11_4	2	1	1	1	0	0
ENSG00000056050.7_6	604	534	528	848	739	632
ENSG00000056097.16_3	3406	3309	2889	4546	4813	4076
ENSG00000056277.16_3	224	216	171	214	247	153
ENSG00000056291.17_3	1	0	0	1	0	0
ENSG00000056487.16_5	2	7	2	1	4	3
ENSG00000056558.11_3	160	144	174	289	286	234
ENSG00000056586.16_4	1942	1904	1587	2233	2154	1765
ENSG00000056736.10_5	42	38	29	59	56	57
ENSG00000056972.20_6	373	334	400	641	660	543
ENSG00000056998.20_5	518	529	526	944	1038	1054
ENSG00000057019.16_5	12934	12907	10698	12987	12895	9287
ENSG00000057149.16_4	0	0	0	0	0	0
ENSG00000057252.13_3	1906	1843	1753	2328	2557	2109
ENSG00000057294.14_5	8	7	16	18	9	17
ENSG00000057468.7_4	4	1	4	4	0	3
ENSG00000057593.13_2	3	6	2	8	14	6
ENSG00000057608.17_5	8359	7636	7848	10741	11769	11330
ENSG00000057657.17_6	141	109	98	113	170	173
ENSG00000057663.16_5	952	843	799	1273	1186	983
ENSG00000057704.13_5	5	6	8	5	5	3
ENSG00000057757.10_5	904	849	894	1448	1528	1383
ENSG00000057935.13_4	826	811	885	1401	1295	1257
ENSG00000058056.9_4	1128	1056	1056	1218	1419	1233
ENSG00000058063.16_5	1439	1574	1174	1839	1511	1082
ENSG00000058085.14_3	37	46	41	48	82	48
ENSG00000058091.17_6	973	844	806	1156	1191	948
ENSG00000058262.10_3	17850	17285	19751	28645	30925	27289
ENSG00000058272.19_6	4174	4162	3308	4279	4384	3212
ENSG00000058335.15_2	8	11	12	19	24	22
ENSG00000058404.20_5	10	9	7	8	11	7
ENSG00000058453.17_4	457	423	535	778	807	660
ENSG00000058600.16_7	757	666	828	1207	1352	1097
ENSG00000058668.14_4	21034	21161	21124	25804	26829	20258
ENSG00000058673.16_5	2255	2318	2055	2839	2824	2138
ENSG00000058729.11_5	909	857	868	1247	1007	784
ENSG00000058799.15_3	548	505	554	900	945	906
ENSG00000058804.12_3	1250	1238	1125	1217	1811	1447
ENSG00000058866.15_5	89	67	103	120	134	127
ENSG00000059122.16_2	1157	1144	1432	2251	2106	1919
ENSG00000059145.18_4	674	662	730	1063	1252	1138
ENSG00000059377.17_4	278	314	375	543	688	603
ENSG00000059378.12_4	242	258	260	472	427	432
ENSG00000059573.9_3	3502	3490	3888	5248	6582	6076
ENSG00000059588.10_3	683	664	677	927	1001	840
ENSG00000059691.12_4	562	517	558	876	948	826
ENSG00000059728.11_4	497	453	437	690	671	568
ENSG00000059758.8_5	1147	1127	826	1367	1325	1088
ENSG00000059769.20_4	395	425	376	565	549	533
ENSG00000059804.16_4	1906	1842	1912	3956	3203	2908
ENSG00000059915.17_5	142	112	151	268	265	226
ENSG00000060069.16_2	666	681	757	1072	1228	1008
ENSG00000060138.13_5	3914	3502	3408	7161	6462	5494
ENSG00000060140.9_5	19	23	25	16	22	21
ENSG00000060237.17_6	3635	3534	3384	4412	5170	4226
ENSG00000060303.5_2	2	0	0	0	0	0
ENSG00000060339.14_5	2671	2522	2452	2968	2974	2163
ENSG00000060491.16_4	1240	1128	1399	2160	2217	1979
ENSG00000060558.3_2	3	2	0	1	5	3
ENSG00000060566.14_3	0	0	0	0	0	0
ENSG00000060642.10_6	256	244	291	467	463	408
ENSG00000060656.20_4	457	455	545	837	902	767
ENSG00000060688.13_4	1043	994	1043	1586	1697	1600
ENSG00000060709.15_4	0	0	0	2	0	2
ENSG00000060718.22_5	1557	1439	1488	2084	2562	2204
ENSG00000060749.15_4	1410	1450	1136	1407	1534	1144
ENSG00000060762.19_3	392	341	288	610	524	521
ENSG00000060971.18_4	868	785	883	1449	1601	1438
ENSG00000060982.15_5	9957	9843	6886	11653	9712	6874
ENSG00000061273.18_4	3192	3063	3816	4865	5128	4255
ENSG00000061337.15_4	568	504	612	741	739	691
ENSG00000061455.11_3	83	87	67	111	145	179
ENSG00000061492.11_2	0	0	0	0	0	0
ENSG00000061656.9_6	60	64	77	99	127	104
ENSG00000061676.15_4	7415	7192	6520	9006	8122	6346
ENSG00000061794.13_4	1583	1501	1371	2081	2105	1940
ENSG00000061918.13_4	181	193	162	382	333	342
ENSG00000061936.9_3	1291	1224	1420	1671	1958	1703
ENSG00000061938.18_6	863	840	1074	1515	1593	1227
ENSG00000061987.16_5	1838	1815	1659	2017	2271	1835
ENSG00000062038.14_4	0	2	3	0	0	0
ENSG00000062096.14_2	1	0	0	0	0	1
ENSG00000062194.16_3	1390	1540	1310	1892	1636	1178
ENSG00000062282.15_6	27	25	27	55	50	53
ENSG00000062370.16_5	154	191	154	214	200	141
ENSG00000062485.19_6	4827	4386	4699	6503	7605	6373
ENSG00000062524.16_3	42	45	55	65	87	74
ENSG00000062582.14_4	960	756	993	1938	1659	1537
ENSG00000062598.18_5	1052	1084	1214	1776	1789	1707
ENSG00000062650.19_5	1677	1612	1531	1842	2043	1606
ENSG00000062716.13_4	5319	5080	4504	6830	7443	6713
ENSG00000062725.10_3	1553	1568	1283	2068	2009	1661
ENSG00000062822.14_5	813	672	906	918	1354	1150
ENSG00000063015.19_4	4	3	2	5	5	5
ENSG00000063046.17_4	8764	8411	8637	15711	14533	13183
ENSG00000063127.15_5	85	72	118	126	139	152
ENSG00000063169.10_6	366	347	428	635	627	561
ENSG00000063176.15_5	334	341	446	645	682	556
ENSG00000063177.13_5	14926	12403	15273	33081	25264	24209
ENSG00000063180.9_3	44	27	57	108	78	84
ENSG00000063241.8_5	1280	1076	1234	2223	2267	2174
ENSG00000063244.12_5	4974	4673	5793	8091	9241	7879
ENSG00000063245.14_6	4512	3943	4642	7571	7823	6366
ENSG00000063322.14_4	1261	1224	1234	2089	2156	1943
ENSG00000063438.17_5	386	404	492	588	748	618
ENSG00000063515.2_2	0	0	0	0	0	0
ENSG00000063587.14_4	836	819	811	1138	1320	1096
ENSG00000063601.17_5	1302	1214	1226	1990	1820	1548
ENSG00000063660.9_4	13588	12364	15006	25520	23811	20019
ENSG00000063761.16_5	146	128	172	318	284	271
ENSG00000063854.13_3	610	523	653	1285	1126	1013
ENSG00000063978.16_5	1931	1859	2086	2995	3350	3132
ENSG00000064012.21_7	549	501	550	831	865	820
ENSG00000064042.18_4	111	119	99	113	208	195
ENSG00000064102.15_3	929	880	873	1154	1154	940
ENSG00000064115.11_5	1197	1239	1276	2005	2223	2067
ENSG00000064195.7_3	0	0	0	0	0	0
ENSG00000064199.6_2	191	195	196	262	308	291
ENSG00000064201.15_6	11	9	8	12	11	14
ENSG00000064205.10_3	7	1	3	10	6	2
ENSG00000064218.5_5	0	0	0	0	0	1
ENSG00000064225.12_4	333	354	357	416	400	303
ENSG00000064270.12_5	36	29	43	45	65	48
ENSG00000064300.9_4	1	1	3	3	7	4
ENSG00000064309.14_2	40	49	36	55	78	65
ENSG00000064313.12_4	1317	1283	1221	1482	1610	1213
ENSG00000064393.16_4	5524	5536	5387	7173	7737	6012
ENSG00000064419.13_3	2008	2030	2138	2756	3363	2860
ENSG00000064489.23_4	66	57	71	98	115	93
ENSG00000064490.14_5	962	774	999	1745	1644	1493
ENSG00000064545.14_6	616	551	723	1152	1223	1059
ENSG00000064547.14_4	106	101	102	178	165	142
ENSG00000064601.18_4	4813	4424	5508	8191	8823	7500
ENSG00000064607.17_3	3553	3750	4397	5865	6240	5350
ENSG00000064651.14_4	714	735	558	648	727	538
ENSG00000064652.11_3	623	553	555	1067	853	804
ENSG00000064655.19_6	27	15	24	23	42	22
ENSG00000064666.15_6	16133	13899	15508	27533	26911	23639
ENSG00000064687.12_2	100	116	140	183	193	168
ENSG00000064692.19_6	257	279	275	247	398	321
ENSG00000064703.12_3	769	675	643	824	1070	895
ENSG00000064726.9_4	3351	3062	2227	3739	3497	2887
ENSG00000064763.11_5	302	290	230	372	293	206
ENSG00000064787.13_4	2	2	1	0	0	1
ENSG00000064835.10_5	0	0	0	0	0	0
ENSG00000064886.14_4	11	8	4	8	5	8
ENSG00000064932.16_3	2059	1867	2364	3435	3454	3171
ENSG00000064933.17_4	631	653	563	938	687	535
ENSG00000064961.19_4	1896	1698	1810	2792	2937	2594
ENSG00000064989.13_3	33	34	14	27	22	24
ENSG00000064995.17_3	552	500	556	823	915	787
ENSG00000064999.15_6	688	657	773	1040	1232	1115
ENSG00000065000.18_6	5590	5264	6238	8588	9595	8174
ENSG00000065029.15_5	530	476	617	869	958	809
ENSG00000065054.14_5	1898	1655	2092	3953	3881	3333
ENSG00000065057.9_5	339	291	423	697	646	644
ENSG00000065060.17_3	445	469	487	794	709	636
ENSG00000065135.11_4	4367	4000	3712	5505	5127	4033
ENSG00000065150.20_5	8400	7925	7981	10686	11299	9876
ENSG00000065154.11_2	3881	3562	3326	5063	5514	4754
ENSG00000065183.16_3	1373	1368	1338	1749	2029	1696
ENSG00000065243.20_5	2022	2106	1540	2045	1929	1221
ENSG00000065268.10_3	1061	820	990	1671	1791	1615
ENSG00000065308.5_3	9343	9063	10309	13681	14930	12465
ENSG00000065320.9_3	2	8	7	12	9	5
ENSG00000065325.13_4	1	4	1	3	5	4
ENSG00000065328.16_3	508	480	493	389	648	537
ENSG00000065357.20_4	1807	1655	1955	2932	2691	2311
ENSG00000065361.15_4	20	15	23	28	29	15
ENSG00000065371.17_3	4	0	1	2	0	2
ENSG00000065413.20_5	222	220	192	221	260	175
ENSG00000065427.14_5	4257	3995	4352	6827	7275	6723
ENSG00000065457.10_6	564	577	662	788	934	787
ENSG00000065485.20_5	945	908	1039	1458	1615	1523
ENSG00000065491.8_3	365	353	377	612	571	513
ENSG00000065518.8_3	2422	2152	2530	4439	4108	4149
ENSG00000065526.11_3	1671	1813	1770	2060	2432	1907
ENSG00000065534.18_3	25924	25101	24769	42424	42381	37633
ENSG00000065548.18_4	2478	2341	2169	3183	2393	1672
ENSG00000065559.15_4	1088	1062	1042	1487	1418	1296
ENSG00000065600.12_3	364	305	315	541	543	497
ENSG00000065609.14_6	2	3	0	1	2	2
[truncated: 62,345 more rows]

## Sheet: hEmbryo
	oocyte	1C	2C	4C	8C	morulae	hESC
[truncated: 63,284 more rows]

[truncated: 2 more sheets: HFD vs Control 8C and islet  , hTissue]
